# Supplementary material for: Identification of Novel Genes Associated with Fish Skeletal Muscle Adaptation during Fasting and Refeeding Based on a Meta-Analysis
Source: Genes (Basel). 2022 Dec 16;13(12):2378. doi: 10.3390/genes13122378 (PMC9778430; doi:10.3390/genes13122378)
Supplement: Supplementary file 1 [file genes-13-02378-s001.zip]

Archive with 22 entries (21 files):
- genes-2052642-supplementary/
- genes-2052642-supplementary/Figure S1.pdf
- genes-2052642-supplementary/Figure S2.pdf
- genes-2052642-supplementary/Figure S3.pdf
- genes-2052642-supplementary/Figure S4.pdf
- genes-2052642-supplementary/Table S1.xlsx
- genes-2052642-supplementary/Table S10.xlsx
- genes-2052642-supplementary/Table S11.xlsx
- genes-2052642-supplementary/Table S12.xlsx
- genes-2052642-supplementary/Table S13.xlsx
- genes-2052642-supplementary/Table S14.xlsx
- genes-2052642-supplementary/Table S15.xlsx
- genes-2052642-supplementary/Table S2.xlsx
- genes-2052642-supplementary/Table S3.xlsx
- genes-2052642-supplementary/Table S4.xlsx
- genes-2052642-supplementary/Table S5.xlsx
- genes-2052642-supplementary/Table S6.xlsx
- genes-2052642-supplementary/Table S7.xlsx
- genes-2052642-supplementary/Table S8.xlsx
- genes-2052642-supplementary/Table S8a.xlsx
- genes-2052642-supplementary/Table S8b.xlsx
- genes-2052642-supplementary/Table S9.xlsx
