# Supplementary material for: Identification of Novel Genes Associated with Fish Skeletal Muscle Adaptation during Fasting and Refeeding Based on a Meta-Analysis
Source: Genes (Basel). 2022 Dec 16;13(12):2378. doi: 10.3390/genes13122378 (PMC9778430; doi:10.3390/genes13122378)
Supplement: Supplementary file 1 [file genes-13-02378-s001.zip › genes-2052642-supplementary/Table S1.xlsx]

## Sheet: Moleucular Function
Term	Overlap	P-value	Adjusted P-value	Old P-value	Old Adjusted P-value	Z-score	Combined Score	Genes
inward rectifier potassium channel activity (GO:0005242)	2025-03-01	0.00940222	0.663608	0.00318675	0.435619	-1.89116	8.82567	kcnj5;kcnj8;kcnj9
tRNA-specific ribonuclease activity (GO:0004549)	2020-09-02	0.0103028	0.663608	0.00583801	0.435619	-2.77195	12.6826	tsen2;tsen34
semaphorin receptor activity (GO:0017154)	2014-02-01	0.0245739	0.663608	0.012304	0.435619	-3.88753	14.4075	plxna3;plxna4
ligand-gated cation channel activity (GO:0099094)	1947-03-01	0.0499866	0.663608	0.0161143	0.435619	-1.70881	5.1196	kcnj5;kcnj8;kcnj9
snoRNA binding (GO:0030515)	2021-02-01	0.0523193	0.663608	0.0247193	0.435619	-2.57388	7.59394	bms1;nufip1
voltage-gated potassium channel activity (GO:0005249)	1989-04-01	0.0727029	0.663608	0.017298	0.435619	-1.25631	3.29327	kcng1;kcnj5;kcnj8;kcnj9
phospholipase activity (GO:0004620)	2027-02-01	0.0816698	0.663608	0.03807	0.435619	-1.93736	4.85321	abhd3;napepld
secondary active transmembrane transporter activity (GO:0015291)	2028-02-01	0.0869611	0.663608	0.0405114	0.435619	-2.35428	5.74985	slc26a5;slco1c1
cholesterol binding (GO:0015485)	2028-02-01	0.0869611	0.663608	0.0405114	0.435619	-2.04402	4.99209	osbpl6;osbpl7
transferase activity, transferring pentosyl groups (GO:0016763)	2029-02-01	0.092352	0.663608	0.0430106	0.435619	-2.44105	5.81493	naprt;mtap
GKAP/Homer scaffold activity (GO:0030160)	2020-06-01	0.101348	0.663608	0.0725244	0.435619	-3.481	7.96869	shank1
ATP-activated inward rectifier potassium channel activity (GO:0015272)	2020-06-01	0.101348	0.663608	0.0725244	0.435619	-2.93195	6.71181	kcnj8
ubiquitin binding (GO:0043130)	1933-02-01	0.114811	0.663608	0.0535554	0.435619	-1.98105	4.28792	wdr92;tollip
sterol transporter activity (GO:0015248)	1933-02-01	0.114811	0.663608	0.0535554	0.435619	-1.80522	3.90734	osbpl6;osbpl7
purine-nucleoside phosphorylase activity (GO:0004731)	2020-07-01	0.117214	0.663608	0.0824515	0.435619	-6.20569	13.3035	mtap
5'-flap endonuclease activity (GO:0017108)	2020-07-01	0.117214	0.663608	0.0824515	0.435619	-5.2786	11.316	slx4
signal recognition particle binding (GO:0005047)	2020-07-01	0.117214	0.663608	0.0824515	0.435619	-4.0797	8.74588	srp68
glycine transmembrane transporter activity (GO:0015187)	2020-07-01	0.117214	0.663608	0.0824515	0.435619	-4.03083	8.64111	slc6a9
metal ion transmembrane transporter activity (GO:0046873)	2020-07-01	0.117214	0.663608	0.0824515	0.435619	-3.35153	7.18487	mrs2
sugar:proton symporter activity (GO:0005351)	2020-07-01	0.117214	0.663608	0.0824515	0.435619	-3.06423	6.56895	slc2a10
cation:sugar symporter activity (GO:0005402)	2020-07-01	0.117214	0.663608	0.0824515	0.435619	-2.75377	5.90341	slc2a10
flap endonuclease activity (GO:0048256)	2020-08-01	0.1328	0.663608	0.0922736	0.435619	-5.24032	10.5797	slx4
proteasome-activating ATPase activity (GO:0036402)	2020-08-01	0.1328	0.663608	0.0922736	0.435619	-4.13271	8.34356	psmc3
sodium:proton antiporter activity (GO:0015385)	2020-08-01	0.1328	0.663608	0.0922736	0.435619	-3.99702	8.06961	slc9a3
acylglycerol lipase activity (GO:0047372)	2020-08-01	0.1328	0.663608	0.0922736	0.435619	-3.42133	6.90735	abhd3
monovalent cation:proton antiporter activity (GO:0005451)	2020-08-01	0.1328	0.663608	0.0922736	0.435619	-3.34859	6.76049	slc9a3
potassium:proton antiporter activity (GO:0015386)	2020-08-01	0.1328	0.663608	0.0922736	0.435619	-3.33208	6.72717	slc9a3
endodeoxyribonuclease activity, producing 3'-phosphomonoesters (GO:0016889)	2020-08-01	0.1328	0.663608	0.0922736	0.435619	-1.71605	3.46454	slx4
organic anion transmembrane transporter activity (GO:0008514)	1937-02-01	0.138477	0.663608	0.0649096	0.435619	-1.86492	3.68705	slc26a5;slco1c1
sterol binding (GO:0032934)	1937-02-01	0.138477	0.663608	0.0649096	0.435619	-1.65394	3.26992	osbpl6;osbpl7
exodeoxyribonuclease activity, producing 5'-phosphomonoesters (GO:0016895)	2020-09-01	0.148113	0.663608	0.101992	0.435619	-3.61874	6.911	mgme1
single-stranded DNA exodeoxyribonuclease activity (GO:0008297)	2020-09-01	0.148113	0.663608	0.101992	0.435619	-3.23773	6.18336	mgme1
phospholipase A2 activity (GO:0004623)	2020-09-01	0.148113	0.663608	0.101992	0.435619	-2.863	5.46771	abhd3
microtubule plus-end binding (GO:0051010)	2020-10-01	0.163155	0.663608	0.111607	0.435619	-3.89556	7.06286	clasp2
histone methyltransferase activity (H3-K4 specific) (GO:0042800)	2020-10-01	0.163155	0.663608	0.111607	0.435619	-3.29751	5.97857	dpy30
oxalate transmembrane transporter activity (GO:0019531)	2020-10-01	0.163155	0.663608	0.111607	0.435619	-3.28407	5.9542	slc26a5
exoribonuclease activity, producing 5'-phosphomonoesters (GO:0016896)	2020-10-01	0.163155	0.663608	0.111607	0.435619	-2.93672	5.32443	toe1
1-phosphatidylinositol-4-phosphate 3-kinase activity (GO:0035005)	2020-10-01	0.163155	0.663608	0.111607	0.435619	-2.644	4.79372	pik3c2b
phosphatidylinositol phosphate kinase activity (GO:0016307)	2020-11-01	0.177933	0.663608	0.121121	0.435619	-2.88117	4.97391	pik3c2b
hexose transmembrane transporter activity (GO:0015149)	2020-11-01	0.177933	0.663608	0.121121	0.435619	-2.78364	4.80553	slc2a10
1-phosphatidylinositol-3-kinase activity (GO:0016303)	2020-11-01	0.177933	0.663608	0.121121	0.435619	-2.75973	4.76425	pik3c2b
lysine N-methyltransferase activity (GO:0016278)	2020-11-01	0.177933	0.663608	0.121121	0.435619	-2.66801	4.60592	setd4
protein phosphatase activator activity (GO:0072542)	2020-11-01	0.177933	0.663608	0.121121	0.435619	-2.64242	4.56174	ptpa
Hsp90 protein binding (GO:0051879)	2020-11-01	0.177933	0.663608	0.121121	0.435619	-2.44601	4.22266	unc45b
phosphatidylinositol 3-kinase activity (GO:0035004)	2020-11-01	0.177933	0.663608	0.121121	0.435619	-2.27251	3.92315	pik3c2b
TBP-class protein binding (GO:0017025)	2020-12-01	0.19245	0.663608	0.130534	0.435619	-3.19109	5.25866	psmc3
endodeoxyribonuclease activity, producing 5'-phosphomonoesters (GO:0016888)	2013-01-01	0.206712	0.663608	0.139847	0.435619	-3.58444	5.65062	slx4
manganese ion binding (GO:0030145)	2013-01-01	0.206712	0.663608	0.139847	0.435619	-3.39176	5.34687	arg2
ion antiporter activity (GO:0099516)	2013-01-01	0.206712	0.663608	0.139847	0.435619	-2.958	4.66308	slc26a5
3'-5'-exoribonuclease activity (GO:0000175)	2014-01-01	0.220723	0.663608	0.149062	0.435619	-2.86432	4.32754	toe1
ionotropic glutamate receptor binding (GO:0035255)	2014-01-01	0.220723	0.663608	0.149062	0.435619	-2.76399	4.17597	shank1
sodium-independent organic anion transmembrane transporter activity (GO:0015347)	2014-01-01	0.220723	0.663608	0.149062	0.435619	-2.7604	4.17054	slco1c1
bile acid transmembrane transporter activity (GO:0015125)	2014-01-01	0.220723	0.663608	0.149062	0.435619	-2.63962	3.98807	slco1c1
solute:proton symporter activity (GO:0015295)	2014-01-01	0.220723	0.663608	0.149062	0.435619	-2.41863	3.65419	slc2a10
sulfate transmembrane transporter activity (GO:0015116)	2014-01-01	0.220723	0.663608	0.149062	0.435619	-2.36743	3.57683	slc26a5
transaminase activity (GO:0008483)	2014-01-01	0.220723	0.663608	0.149062	0.435619	-2.13634	3.22768	etnppl
microtubule motor activity (GO:0003777)	1951-02-01	0.227179	0.663608	0.109844	0.435619	-1.30158	1.92897	kif20a;kif21a
N-methyltransferase activity (GO:0008170)	2015-01-01	0.234487	0.663608	0.158179	0.435619	-2.84544	4.12691	pemt
glucose transmembrane transporter activity (GO:0005355)	2015-01-01	0.234487	0.663608	0.158179	0.435619	-2.61654	3.79491	slc2a10
protein-lysine N-methyltransferase activity (GO:0016279)	2015-01-01	0.234487	0.663608	0.158179	0.435619	-2.33202	3.38227	setd4
UDP-galactosyltransferase activity (GO:0035250)	2015-01-01	0.234487	0.663608	0.158179	0.435619	-1.12599	1.63308	colgalt1
phosphatidylinositol kinase activity (GO:0052742)	2016-01-01	0.248008	0.663608	0.1672	0.435619	-2.35933	3.2896	pik3c2b
potassium ion antiporter activity (GO:0022821)	2016-01-01	0.248008	0.663608	0.1672	0.435619	-2.09165	2.91638	slc9a3
glutamate receptor binding (GO:0035254)	2016-01-01	0.248008	0.663608	0.1672	0.435619	-2.07307	2.89047	shank1
motor activity (GO:0003774)	1955-02-01	0.253352	0.663608	0.123865	0.435619	-1.3082	1.79612	kif20a;kif21a
tropomyosin binding (GO:0005523)	2017-01-01	0.261291	0.663608	0.176125	0.435619	-2.81046	3.77197	tmod1
phosphoric diester hydrolase activity (GO:0008081)	2017-01-01	0.261291	0.663608	0.176125	0.435619	-2.74486	3.68393	napepld
CoA hydrolase activity (GO:0016289)	2017-01-01	0.261291	0.663608	0.176125	0.435619	-2.27715	3.05621	hibch
tRNA binding (GO:0000049)	2017-01-01	0.261291	0.663608	0.176125	0.435619	-1.82968	2.45564	eif2a
cation channel activity (GO:0005261)	1958-02-01	0.273031	0.663608	0.134651	0.435619	-1.29394	1.67976	otop1;tmco1
histone-lysine N-methyltransferase activity (GO:0018024)	2018-01-01	0.274341	0.663608	0.184956	0.435619	-2.4292	3.14189	dpy30
anion:anion antiporter activity (GO:0015301)	2018-01-01	0.274341	0.663608	0.184956	0.435619	-2.32689	3.00956	slc26a5
amino acid binding (GO:0016597)	2018-01-01	0.274341	0.663608	0.184956	0.435619	-2.20965	2.85793	sesn1
ribosome binding (GO:0043022)	2018-01-01	0.274341	0.663608	0.184956	0.435619	-2.06112	2.66582	eif2a
microtubule binding (GO:0008017)	4/152	0.281204	0.668702	0.0854828	0.435619	-0.810878	1.02874	cep57l1;clasp2;kif20a;kif21a
ATP-dependent helicase activity (GO:0008026)	2019-01-01	0.28716	0.668702	0.193693	0.447943	-2.42878	3.03043	rtel1
bicarbonate transmembrane transporter activity (GO:0015106)	2020-01-01	0.299754	0.668702	0.202337	0.447943	-2.25943	2.72214	slc26a5
neutral amino acid transmembrane transporter activity (GO:0015175)	2020-01-01	0.299754	0.668702	0.202337	0.447943	-2.00775	2.41893	slc6a9
protein methyltransferase activity (GO:0008276)	2020-01-01	0.299754	0.668702	0.202337	0.447943	-1.87139	2.25464	setd4
magnesium ion binding (GO:0000287)	2021-01-01	0.312125	0.668702	0.21089	0.447943	-2.36764	2.75677	ydjc
core promoter sequence-specific DNA binding (GO:0001046)	2021-01-01	0.312125	0.668702	0.21089	0.447943	-1.91727	2.23237	znf750
snRNA binding (GO:0017069)	2022-01-01	0.324279	0.668702	0.219352	0.447943	-2.24512	2.52834	toe1
RNA polymerase II transcription factor activity, sequence-specific transcription regulatory region DNA binding (GO:0001133)	2023-01-01	0.336219	0.668702	0.227725	0.447943	-2.20936	2.40819	nr1d1
ATP-dependent DNA helicase activity (GO:0004003)	2023-01-01	0.336219	0.668702	0.227725	0.447943	-2.10788	2.29758	rtel1
divalent inorganic cation transmembrane transporter activity (GO:0072509)	2023-01-01	0.336219	0.668702	0.227725	0.447943	-1.96198	2.13854	mrs2
DNA helicase activity (GO:0003678)	2023-01-01	0.336219	0.668702	0.227725	0.447943	-1.93437	2.10846	rtel1
inorganic anion transmembrane transporter activity (GO:0015103)	2023-01-01	0.336219	0.668702	0.227725	0.447943	-1.83725	2.00259	slc26a5
cysteine-type endopeptidase activity involved in apoptotic process (GO:0097153)	2023-01-01	0.336219	0.668702	0.227725	0.447943	-1.81993	1.98372	casp6
3'-5' exonuclease activity (GO:0008408)	2023-01-01	0.336219	0.668702	0.227725	0.447943	-1.64072	1.78837	toe1
lipase activity (GO:0016298)	2023-01-01	0.336219	0.668702	0.227725	0.447943	-1.17965	1.28581	abhd3
core promoter binding (GO:0001047)	2024-01-01	0.347948	0.676986	0.236009	0.449421	-1.93717	2.04508	znf750
anion transmembrane transporter activity (GO:0008509)	2024-01-01	0.347948	0.676986	0.236009	0.449421	-1.82487	1.92652	slc26a5
peptidyl-prolyl cis-trans isomerase activity (GO:0003755)	2025-01-01	0.359471	0.691884	0.244205	0.460134	-2.12657	2.17575	ptpa
protein tyrosine phosphatase activity (GO:0004725)	2027-01-01	0.38191	0.719599	0.260337	0.478867	-1.68273	1.61974	ptp4a1
G-protein beta/gamma-subunit complex binding (GO:0031683)	2027-01-01	0.38191	0.719599	0.260337	0.478867	-1.39126	1.33919	gnal
delayed rectifier potassium channel activity (GO:0005251)	2028-01-01	0.392834	0.732472	0.268275	0.485064	-1.48114	1.38393	kcng1
dicarboxylic acid transmembrane transporter activity (GO:0005310)	2029-01-01	0.403566	0.744724	0.276129	0.494272	-1.79423	1.62811	slc26a5
DNA-dependent ATPase activity (GO:0008094)	1931-01-01	0.424464	0.767466	0.291588	0.506741	-1.71662	1.47102	rtel1
ion transmembrane transporter activity (GO:0015075)	1931-01-01	0.424464	0.767466	0.291588	0.506741	-1.57934	1.35338	slc26a5
calcium ion transmembrane transporter activity (GO:0015085)	1932-01-01	0.434638	0.776456	0.299195	0.510056	-1.42671	1.18879	tmco1
G-protein coupled receptor binding (GO:0001664)	1984-02-01	0.438112	0.776456	0.23437	0.449421	-0.815537	0.673047	gnal;kiss1
ubiquitin conjugating enzyme binding (GO:0031624)	1933-01-01	0.444633	0.780287	0.306721	0.513112	-1.18491	0.960373	tollip
serine-type endopeptidase inhibitor activity (GO:0004867)	1934-01-01	0.454452	0.782181	0.314167	0.515925	-1.50084	1.18366	serpine2
translation initiation factor activity (GO:0003743)	1934-01-01	0.454452	0.782181	0.314167	0.515925	-1.3846	1.09198	eif2a
ligand-dependent nuclear receptor transcription coactivator activity (GO:0030374)	1935-01-01	0.464097	0.783711	0.321534	0.518509	-1.69615	1.30207	nr1d1
ubiquitin-like protein conjugating enzyme binding (GO:0044390)	1935-01-01	0.464097	0.783711	0.321534	0.518509	-0.685084	0.525913	tollip
monocarboxylic acid transmembrane transporter activity (GO:0008028)	1936-01-01	0.473572	0.785778	0.328823	0.525529	-1.58224	1.18265	slco1c1
cytokine activity (GO:0005125)	1991-02-01	0.479229	0.785778	0.262173	0.478867	-0.689098	0.506884	ndp;inha
chloride transmembrane transporter activity (GO:0015108)	1937-01-01	0.48288	0.785778	0.336034	0.527632	-1.3809	1.00528	slc26a5
growth factor activity (GO:0008083)	1937-01-01	0.48288	0.785778	0.336034	0.527632	-1.37239	0.999081	ptn
S-adenosylmethionine-dependent methyltransferase activity (GO:0008757)	1938-01-01	0.492024	0.793445	0.343169	0.529545	-1.51422	1.07392	pemt
hydrolase activity, acting on acid anhydrides, catalyzing transmembrane movement of substances (GO:0016820)	1939-01-01	0.501007	0.800717	0.350228	0.531278	-1.11896	0.773352	tap1
P-P-bond-hydrolysis-driven transmembrane transporter activity (GO:0015405)	1941-01-01	0.5185	0.813354	0.364122	0.547713	-1.11805	0.73435	tap1
ATPase activity, coupled to transmembrane movement of substances (GO:0042626)	1942-01-01	0.527016	0.813354	0.370958	0.550481	-1.12432	0.720153	tap1
mRNA 3'-UTR binding (GO:0003730)	1943-01-01	0.535382	0.813354	0.377722	0.550481	-1.33469	0.833879	celf1
hormone activity (GO:0005179)	1943-01-01	0.535382	0.813354	0.377722	0.550481	-1.2472	0.779216	trh
transcriptional activator activity, RNA polymerase II core promoter proximal region sequence-specific binding (GO:0001077)	2/102	0.539974	0.813354	0.305883	0.513112	-0.792233	0.488201	prdm4;znf750
protein transporter activity (GO:0008565)	1944-01-01	0.5436	0.813354	0.384414	0.550481	-1.25239	0.763385	ramp2
ATP binding (GO:0005524)	1944-01-01	0.5436	0.813354	0.384414	0.550481	-1.21431	0.740171	rtel1
RNA polymerase II transcription cofactor activity (GO:0001104)	1946-01-01	0.559604	0.813354	0.397586	0.560987	-1.2423	0.721189	med14
anion channel activity (GO:0005253)	1947-01-01	0.567395	0.813354	0.404067	0.560987	-1.13966	0.645845	slc26a5
endopeptidase inhibitor activity (GO:0004866)	1947-01-01	0.567395	0.813354	0.404067	0.560987	-0.840338	0.476219	serpine2
L-amino acid transmembrane transporter activity (GO:0015179)	1948-01-01	0.575049	0.813354	0.410479	0.560987	-0.615989	0.340827	slc6a9
chloride channel activity (GO:0005254)	1949-01-01	0.582567	0.813354	0.416822	0.560987	-1.1673	0.630703	slc26a5
transforming growth factor beta receptor binding (GO:0005160)	1949-01-01	0.582567	0.813354	0.416822	0.560987	-1.15674	0.625	inha
serine-type endopeptidase activity (GO:0004252)	1949-01-01	0.582567	0.813354	0.416822	0.560987	-1.10008	0.594386	habp2
sodium ion transmembrane transporter activity (GO:0015081)	1949-01-01	0.582567	0.813354	0.416822	0.560987	-0.67722	0.365909	slc9a3
RNA binding (GO:0003723)	6/352	0.591194	0.813354	0.183527	0.435619	-0.505086	0.265478	eif2a;toe1;zc3h11a;celf1;rpl22l1;nufip1
tubulin binding (GO:0015631)	3/173	0.591741	0.813354	0.29087	0.506741	-0.549918	0.288534	cep57l1;kif20a;kif21a
transition metal ion binding (GO:0046914)	2/113	0.595651	0.813354	0.349136	0.531278	-0.712033	0.368905	arg2;ada
adenyl ribonucleotide binding (GO:0032559)	1952-01-01	0.604336	0.813354	0.435452	0.573132	-1.05937	0.533528	rtel1
carboxylic ester hydrolase activity (GO:0052689)	1952-01-01	0.604336	0.813354	0.435452	0.573132	-1.03402	0.520759	abhd3
translation factor activity, RNA binding (GO:0008135)	1952-01-01	0.604336	0.813354	0.435452	0.573132	-0.627979	0.316266	eif2a
cation transmembrane transporter activity (GO:0008324)	1953-01-01	0.611337	0.816637	0.44153	0.57689	-1.00593	0.495023	slc6a9
serine-type peptidase activity (GO:0008236)	1954-01-01	0.618216	0.819708	0.447544	0.577109	-0.968255	0.465651	habp2
cytokine receptor binding (GO:0005126)	1956-01-01	0.63161	0.826904	0.459379	0.579099	-0.870379	0.399925	inha
ATPase activity (GO:0016887)	2/121	0.632882	0.826904	0.380051	0.550481	-0.638404	0.292052	kif20a;kif21a
ATPase activity, coupled to movement of substances (GO:0043492)	1957-01-01	0.63813	0.82772	0.465203	0.580726	-0.723312	0.324921	tap1
ATPase activity, coupled (GO:0042623)	1959-01-01	0.650828	0.837256	0.476665	0.584404	-0.394148	0.169291	psmc3
transcription factor activity, RNA polymerase II core promoter proximal region sequence-specific binding (GO:0000982)	3/190	0.654837	0.837256	0.340874	0.529545	-0.175661	0.0743692	prdm4;nr1d1;znf750
calcium channel activity (GO:0005262)	1968-01-01	0.702687	0.888948	0.525311	0.639664	-0.835255	0.294715	tmco1
nucleoside-triphosphatase activity (GO:0017111)	5/334	0.705199	0.888948	0.296309	0.509994	-0.292408	0.102131	rab14;gnal;kif20a;kif21a;bms1
mRNA binding (GO:0003729)	2/141	0.714182	0.89277	0.454435	0.579099	-0.689866	0.232221	zc3h11a;celf1
zinc ion binding (GO:0008270)	1971-01-01	0.718206	0.89277	0.540511	0.649339	-1.03265	0.341806	ada
transcriptional activator activity, RNA polymerase II transcription regulatory region sequence-specific binding (GO:0001228)	2/146	0.731993	0.898576	0.472255	0.582991	-0.621022	0.193749	prdm4;znf750
phosphoprotein phosphatase activity (GO:0004721)	1974-01-01	0.732917	0.898576	0.555231	0.662575	-0.621542	0.193127	ptp4a1
protein heterodimerization activity (GO:0046982)	1976-01-01	0.742297	0.903885	0.564784	0.669512	-0.818964	0.244056	smad9
GTPase activity (GO:0003924)	3/227	0.767124	0.923243	0.448146	0.577109	-0.548924	0.145524	rab14;gnal;bms1
transcriptional repressor activity, RNA polymerase II core promoter proximal region sequence-specific binding (GO:0001078)	1982-01-01	0.768509	0.923243	0.592243	0.697444	-0.735542	0.19367	nr1d1
ubiquitin-protein transferase activity (GO:0004842)	3/231	0.777277	0.927551	0.459397	0.579099	-0.460075	0.11592	ubr4;mycbp2;lrsam1
voltage-gated cation channel activity (GO:0022843)	1990-01-01	0.79937	0.935251	0.626209	0.71849	-0.5589	0.125155	kcng1
transcription coactivator activity (GO:0003713)	1991-01-01	0.802927	0.935251	0.630253	0.71849	-0.67951	0.149146	nr1d1
heme binding (GO:0020037)	1991-01-01	0.802927	0.935251	0.630253	0.71849	-0.65905	0.144656	suox
potassium channel activity (GO:0005267)	1993-01-01	0.809854	0.935251	0.638212	0.71849	-0.675418	0.142446	kcng1
cysteine-type endopeptidase activity (GO:0004197)	1993-01-01	0.809854	0.935251	0.638212	0.71849	-0.622816	0.131353	casp6
transcription corepressor activity (GO:0003714)	1999-01-01	0.829211	0.945406	0.661087	0.734997	-0.651883	0.122085	nr0b1
GTPase activator activity (GO:0005096)	1999-01-01	0.829211	0.945406	0.661087	0.734997	-0.541822	0.101473	arhgap31
GTPase regulator activity (GO:0030695)	1/101	0.835216	0.946226	0.66839	0.738529	-0.528904	0.0952369	arhgap31
phosphotransferase activity, alcohol group as acceptor (GO:0016773)	1/103	0.841011	0.946799	0.675537	0.741847	-0.632823	0.109574	pik3c2b
transcriptional repressor activity, RNA polymerase II transcription regulatory region sequence-specific binding (GO:0001227)	1/105	0.846602	0.947136	0.682532	0.744959	-0.597617	0.0995176	nr1d1
purine ribonucleoside triphosphate binding (GO:0035639)	2/192	0.855608	0.948362	0.618799	0.71849	-0.310125	0.0483617	rtel1;bms1
sequence-specific DNA binding (GO:0043565)	5/414	0.858294	0.948362	0.467176	0.580726	-0.114832	0.0175474	tal1;prdm4;nr1d1;nr0b1;tfcp2l1
ubiquitin-like protein ligase activity (GO:0061659)	1/118	0.878462	0.959897	0.724503	0.77977	-0.373081	0.0483449	lrsam1
sequence-specific double-stranded DNA binding (GO:1990837)	1/119	0.880619	0.959897	0.727495	0.77977	-0.504793	0.0641742	nr1d1
ubiquitin protein ligase activity (GO:0061630)	1/121	0.884821	0.959897	0.733381	0.7814	-0.494368	0.0604956	lrsam1
kinase activity (GO:0016301)	1/125	0.892788	0.962705	0.744781	0.788851	-0.381509	0.0432656	pik3c2b
protein homodimerization activity (GO:0042803)	1/132	0.905429	0.967542	0.763583	0.804008	-0.450942	0.0447993	plxna3
transcription regulatory region sequence-specific DNA binding (GO:0000976)	4/397	0.922488	0.967542	0.628057	0.71849	-0.112203	0.00905268	tal1;prdm4;nr1d1;znf750
GTP binding (GO:0005525)	1/149	0.930282	0.967542	0.803735	0.838672	-0.338782	0.0244831	bms1
purine ribonucleoside binding (GO:0032550)	1/150	0.931521	0.967542	0.805875	0.838672	-0.195577	0.0138735	bms1
DNA binding (GO:0003677)	7/631	0.931702	0.967542	0.529513	0.640424	-0.0649437	0.00459427	cdt1;tal1;prdm4;ube2c;nr1d1;nr0b1;tfcp2l1
RNA polymerase II regulatory region DNA binding (GO:0001012)	3/332	0.934694	0.967542	0.701779	0.761324	-0.211923	0.0143124	tal1;prdm4;nr1d1
endopeptidase activity (GO:0004175)	1/153	0.93511	0.967542	0.812156	0.840324	-0.459395	0.0308212	habp2
guanyl ribonucleotide binding (GO:0032561)	1/159	0.941735	0.968377	0.824123	0.847805	-0.120304	0.007222	bms1
metal ion binding (GO:0046872)	1/164	0.946738	0.968377	0.833518	0.85257	-0.576601	0.0315593	ydjc
transcription regulatory region DNA binding (GO:0044212)	1/183	0.96214	0.97854	0.864908	0.879651	-0.236596	0.00913163	nr1d1
RNA polymerase II regulatory region sequence-specific DNA binding (GO:0000977)	3/455	0.987819	0.99898	0.875499	0.885391	-0.0541339	0.00066348	tal1;prdm4;nr1d1
protein serine/threonine kinase activity (GO:0004674)	1/400	0.99925	0.999775	0.988033	0.993584	-0.221713	0.000166301	vrk2
protein kinase activity (GO:0004672)	1/466	0.999775	0.999775	0.994354	0.994354	-0.166033	3.74432e-05	vrk2
Supplementary Table S1: Ontological analysis based on up and downregulated genes of GSE84288 considering Molecular Function. In the first column there are the terms and in the next columns there are the statistical parameters. In addition to these, the genes responsible for the enrichment of each term are in the last column.

## Sheet: Significant Terms (MF)
Term	Overlap	P-value	Adjusted P-value	Old P-value	Old Adjusted P-value	Z-score	Combined Score	Genes
inward rectifier potassium channel activity (GO:0005242)	2025-03-01	0.00940222	0.663608	0.00318675	0.435619	-1.89116	8.82567	kcnj5;kcnj8;kcnj9			inward rectifier potassium channel activity (GO:0005242)	0.00940222	8.82567	kcnj5;kcnj8;kcnj9
tRNA-specific ribonuclease activity (GO:0004549)	2020-09-02	0.0103028	0.663608	0.00583801	0.435619	-2.77195	12.6826	tsen2;tsen34			tRNA-specific ribonuclease activity (GO:0004549)	0.0103028	12.6826	tsen2;tsen34
semaphorin receptor activity (GO:0017154)	2014-02-01	0.0245739	0.663608	0.012304	0.435619	-3.88753	14.4075	plxna3;plxna4			semaphorin receptor activity (GO:0017154)	0.0245739	14.4075	plxna3;plxna4
ligand-gated cation channel activity (GO:0099094)	1947-03-01	0.0499866	0.663608	0.0161143	0.435619	-1.70881	5.1196	kcnj5;kcnj8;kcnj9			ligand-gated cation channel activity (GO:0099094)	0.0499866	5.1196	kcnj5;kcnj8;kcnj9
Supplementary Table S1: Significant terms of Molecular Function selected considering p value<0.05.

## Sheet: Biological Process
Term	Overlap	P-value	Adjusted P-value	Old P-value	Old Adjusted P-value	Z-score	Combined Score	Genes
tRNA splicing, via endonucleolytic cleavage and ligation (GO:0006388)	2020-07-02	0.00615197	0.555631	0.00471758	0.393483	-4.84129	24.6469	tsen2;tsen34
phosphatidylcholine metabolic process (GO:0046470)	2020-07-02	0.00615197	0.555631	0.00471758	0.393483	-1.38151	7.03325	abhd3;pemt
positive regulation of response to external stimulus (GO:0032103)	2020-08-02	0.00810734	0.555631	0.00585162	0.393483	-3.77936	18.1976	tnc;lrsam1
positive regulation of macroautophagy (GO:0016239)	2020-09-02	0.0103028	0.555631	0.00709702	0.393483	-3.8123	17.4426	sesn1;lrsam1
regulation of transmembrane transport (GO:0034762)	2027-03-01	0.0116514	0.555631	0.00516884	0.393483	-2.0734	9.23148	kcnj5;kcnj8;kcnj9
regulation of ion transmembrane transport (GO:0034765)	2027-03-01	0.0116514	0.555631	0.00516884	0.393483	-1.72757	7.69168	kcnj5;kcnj8;kcnj9
maturation of SSU-rRNA from tricistronic rRNA transcript (SSU-rRNA, 5.8S rRNA, LSU-rRNA) (GO:0000462)	2029-03-01	0.0141838	0.555631	0.00620762	0.393483	-2.32013	9.87365	dcaf13;mrps9;bms1
regulation of insulin secretion (GO:0050796)	2020-11-02	0.0153782	0.555631	0.00991097	0.393483	-3.10926	12.9806	trh;gck
regulation of ion transport (GO:0043269)	1934-03-01	0.021779	0.555631	0.0093184	0.393483	-2.10531	8.05663	kcnj5;kcnj8;kcnj9
semaphorin-plexin signaling pathway involved in axon guidance (GO:1902287)	2014-02-01	0.0245739	0.555631	0.0149001	0.393483	-2.82603	10.4735	plxna3;plxna4
semaphorin-plexin signaling pathway involved in neuron projection guidance (GO:1902285)	2014-02-01	0.0245739	0.555631	0.0149001	0.393483	-2.68631	9.95566	plxna3;plxna4
maturation of SSU-rRNA (GO:0030490)	1937-03-01	0.027211	0.555631	0.0115502	0.393483	-1.9953	7.19132	dcaf13;mrps9;bms1
negative regulation of cell adhesion (GO:0007162)	2016-02-01	0.0316649	0.555631	0.0187085	0.393483	-2.456	8.47944	plxna3;plxna4
positive regulation of cell morphogenesis involved in differentiation (GO:0010770)	2016-02-01	0.0316649	0.555631	0.0187085	0.393483	-2.41158	8.32608	plxna3;plxna4
stem cell differentiation (GO:0048863)	1972-04-01	0.0384646	0.555631	0.0123516	0.393483	-1.42575	4.64511	med14;tal1;cnr2;lrsam1
cellular response to amino acid stimulus (GO:0071230)	2018-02-01	0.0394533	0.555631	0.0228799	0.393483	-2.65821	8.59303	sesn1;lamtor3
hematopoietic stem cell differentiation (GO:0060218)	1947-03-01	0.0499866	0.555631	0.0210503	0.393483	-1.69039	5.0644	tal1;cnr2;lrsam1
embryonic organ development (GO:0048568)	6/150	0.0503287	0.555631	0.0103368	0.393483	-1.24646	3.72588	tbc1d23;etnppl;tal1;celf1;slc2a10;dpy30
organophosphate biosynthetic process (GO:0090407)	2021-02-01	0.0523193	0.555631	0.0297764	0.393483	-2.53143	7.46871	tpk1;fitm1
potassium ion import (GO:0010107)	1949-03-01	0.0553745	0.555631	0.0233375	0.393483	-1.24805	3.61139	kcnj5;kcnj8;kcnj9
cilium-dependent cell motility (GO:0060285)	2022-02-01	0.0568967	0.555631	0.0322368	0.393483	-2.53774	7.27447	drc1;ccdc65
cellular response to organonitrogen compound (GO:0071417)	2023-02-01	0.0616079	0.555631	0.0347742	0.393483	-2.48372	6.92204	sesn1;lamtor3
receptor-mediated endocytosis (GO:0006898)	2024-02-01	0.0664466	0.555631	0.0373866	0.393483	-2.24828	6.09589	gak;ramp2
positive regulation of axonogenesis (GO:0050772)	2024-02-01	0.0664466	0.555631	0.0373866	0.393483	-2.17988	5.91044	plxna3;plxna4
axonemal dynein complex assembly (GO:0070286)	2025-02-01	0.0714069	0.555631	0.0400719	0.393483	-2.39834	6.33009	drc1;ccdc65
axoneme assembly (GO:0035082)	2026-02-01	0.0764832	0.555631	0.042828	0.393483	-2.26974	5.83478	drc1;ccdc65
DNA replication (GO:0006260)	2026-02-01	0.0764832	0.555631	0.042828	0.393483	-2.16755	5.5721	cdt1;top1
positive regulation of neuron projection development (GO:0010976)	2027-02-01	0.0816698	0.555631	0.0456529	0.393483	-2.08179	5.21504	plxna3;plxna4
regulation of hydrolase activity (GO:0051336)	2027-02-01	0.0816698	0.555631	0.0456529	0.393483	-2.07014	5.18585	plxna3;plxna4
response to amino acid (GO:0043200)	2027-02-01	0.0816698	0.555631	0.0456529	0.393483	-2.02178	5.06469	sesn1;lamtor3
Golgi organization (GO:0007030)	1958-03-01	0.0827933	0.555631	0.0352305	0.393483	-1.4115	3.51661	clasp2;lurap1;gorasp2
L-amino acid transport (GO:0015807)	2020-06-01	0.101348	0.555631	0.0798386	0.393483	-5.54825	12.701	slc6a9
intracellular steroid hormone receptor signaling pathway (GO:0030518)	2020-06-01	0.101348	0.555631	0.0798386	0.393483	-4.95778	11.3493	med14
L-methionine salvage from methylthioadenosine (GO:0019509)	2020-06-01	0.101348	0.555631	0.0798386	0.393483	-4.86259	11.1314	mtap
pineal gland development (GO:0021982)	2020-06-01	0.101348	0.555631	0.0798386	0.393483	-4.79447	10.9755	nr2e3
cellular response to leucine starvation (GO:1990253)	2020-06-01	0.101348	0.555631	0.0798386	0.393483	-4.62689	10.5919	sesn1
mitochondrial DNA replication (GO:0006264)	2020-06-01	0.101348	0.555631	0.0798386	0.393483	-4.59136	10.5105	mgme1
L-methionine salvage (GO:0071267)	2020-06-01	0.101348	0.555631	0.0798386	0.393483	-4.40903	10.0931	mtap
sulfur amino acid metabolic process (GO:0000096)	2020-06-01	0.101348	0.555631	0.0798386	0.393483	-4.3625	9.98661	cnr2
positive regulation of excitatory postsynaptic potential (GO:2000463)	2020-06-01	0.101348	0.555631	0.0798386	0.393483	-4.33698	9.92819	shank1
mitochondrial DNA metabolic process (GO:0032042)	2020-06-01	0.101348	0.555631	0.0798386	0.393483	-4.07874	9.33705	mgme1
negative regulation of DNA metabolic process (GO:0051053)	2020-06-01	0.101348	0.555631	0.0798386	0.393483	-4.00431	9.16665	rtel1
axon choice point recognition (GO:0016198)	2020-06-01	0.101348	0.555631	0.0798386	0.393483	-3.88351	8.89012	mycbp2
modulation of excitatory postsynaptic potential (GO:0098815)	2020-06-01	0.101348	0.555631	0.0798386	0.393483	-3.8713	8.86216	shank1
positive regulation of peptide hormone secretion (GO:0090277)	2020-06-01	0.101348	0.555631	0.0798386	0.393483	-3.86853	8.85582	trh
medium-chain fatty acid metabolic process (GO:0051791)	2020-06-01	0.101348	0.555631	0.0798386	0.393483	-3.75849	8.60392	abhd3
excitatory synapse assembly (GO:1904861)	2020-06-01	0.101348	0.555631	0.0798386	0.393483	-3.47805	7.96194	shank1
postsynaptic density organization (GO:0097106)	2020-06-01	0.101348	0.555631	0.0798386	0.393483	-3.43467	7.86263	shank1
positive regulation of protein secretion (GO:0050714)	2020-06-01	0.101348	0.555631	0.0798386	0.393483	-3.42234	7.83441	trh
postsynaptic specialization assembly (GO:0098698)	2020-06-01	0.101348	0.555631	0.0798386	0.393483	-3.42223	7.83415	shank1
postsynaptic density assembly (GO:0097107)	2020-06-01	0.101348	0.555631	0.0798386	0.393483	-3.38875	7.75752	shank1
box C/D snoRNP assembly (GO:0000492)	2020-06-01	0.101348	0.555631	0.0798386	0.393483	-2.92434	6.69439	nufip1
fatty acid catabolic process (GO:0009062)	1931-02-01	0.103412	0.555631	0.0576014	0.393483	-2.46228	5.587	abhd3;hibch
cation transport (GO:0006812)	1931-02-01	0.103412	0.555631	0.0576014	0.393483	-2.247	5.09852	slc6a9;slc9a3
ubiquitin-dependent ERAD pathway (GO:0030433)	1931-02-01	0.103412	0.555631	0.0576014	0.393483	-2.12056	4.81163	psmc3;usp19
cellular response to acid chemical (GO:0071229)	1931-02-01	0.103412	0.555631	0.0576014	0.393483	-2.07327	4.70432	sesn1;lamtor3
myeloid cell differentiation (GO:0030099)	4/101	0.103711	0.555631	0.0355513	0.393483	-1.20579	2.73249	tal1;mpl;smad9;ddx18
regulation of cation channel activity (GO:2001257)	1932-02-01	0.109071	0.555631	0.0607413	0.393483	-2.21435	4.90645	kcng1;shank1
embryonic hemopoiesis (GO:0035162)	1966-03-01	0.111106	0.555631	0.0479622	0.393483	-1.3479	2.96171	etnppl;tal1;dpy30
hepaticobiliary system development (GO:0061008)	4/104	0.112274	0.555631	0.0388128	0.393483	-1.06223	2.3229	slx4;cnr2;celf1;bms1
positive regulation of synapse assembly (GO:0051965)	2020-07-01	0.117214	0.555631	0.0907159	0.393483	-5.22121	11.193	tnc
peptidyl-lysine trimethylation (GO:0018023)	2020-07-01	0.117214	0.555631	0.0907159	0.393483	-4.33869	9.30108	setd4
positive regulation of insulin secretion (GO:0032024)	2020-07-01	0.117214	0.555631	0.0907159	0.393483	-4.11145	8.81394	trh
positive regulation of axon regeneration (GO:0048680)	2020-07-01	0.117214	0.555631	0.0907159	0.393483	-4.05326	8.6892	tnc
UDP-N-acetylglucosamine biosynthetic process (GO:0006048)	2020-07-01	0.117214	0.555631	0.0907159	0.393483	-4.04239	8.6659	uap1
amino sugar biosynthetic process (GO:0046349)	2020-07-01	0.117214	0.555631	0.0907159	0.393483	-4.01554	8.60834	uap1
positive regulation of neuron projection regeneration (GO:0070572)	2020-07-01	0.117214	0.555631	0.0907159	0.393483	-3.95046	8.46882	tnc
phosphatidylethanolamine metabolic process (GO:0046337)	2020-07-01	0.117214	0.555631	0.0907159	0.393483	-3.6961	7.92354	napepld
regulation of peptide hormone secretion (GO:0090276)	2020-07-01	0.117214	0.555631	0.0907159	0.393483	-3.65994	7.84602	gck
cellular glucose homeostasis (GO:0001678)	2020-07-01	0.117214	0.555631	0.0907159	0.393483	-3.4206	7.33292	gck
small nucleolar ribonucleoprotein complex assembly (GO:0000491)	2020-07-01	0.117214	0.555631	0.0907159	0.393483	-3.38531	7.25728	nufip1
establishment of protein localization to endoplasmic reticulum (GO:0072599)	2020-07-01	0.117214	0.555631	0.0907159	0.393483	-3.31469	7.10588	spcs1
lipid particle organization (GO:0034389)	2020-07-01	0.117214	0.555631	0.0907159	0.393483	-3.23316	6.93111	fitm1
adenosine metabolic process (GO:0046085)	2020-07-01	0.117214	0.555631	0.0907159	0.393483	-3.12801	6.70568	ada
arginine catabolic process (GO:0006527)	2020-07-01	0.117214	0.555631	0.0907159	0.393483	-2.97714	6.38226	arg2
sensory perception of smell (GO:0007608)	2020-07-01	0.117214	0.555631	0.0907159	0.393483	-2.89003	6.19552	gnal
positive regulation of multi-organism process (GO:0043902)	2020-07-01	0.117214	0.555631	0.0907159	0.393483	-2.85117	6.11222	lrsam1
steroid hormone mediated signaling pathway (GO:0043401)	2020-07-01	0.117214	0.555631	0.0907159	0.393483	-2.75817	5.91285	med14
attachment of mitotic spindle microtubules to kinetochore (GO:0051315)	2020-07-01	0.117214	0.555631	0.0907159	0.393483	-2.69796	5.78377	cdt1
regulation of cellular pH (GO:0030641)	1936-02-01	0.132462	0.555631	0.0738582	0.393483	-1.85105	3.74181	slc26a5;slc9a3
histone H2A-K119 monoubiquitination (GO:0036353)	2020-08-01	0.1328	0.555631	0.101466	0.393483	-4.56318	9.21265	pcgf1
embryonic skeletal joint development (GO:0072498)	2020-08-01	0.1328	0.555631	0.101466	0.393483	-4.2009	8.48124	plxna3
positive regulation of response to wounding (GO:1903036)	2020-08-01	0.1328	0.555631	0.101466	0.393483	-3.95795	7.99073	tnc
peptidyl-lysine monomethylation (GO:0018026)	2020-08-01	0.1328	0.555631	0.101466	0.393483	-3.76909	7.60945	setd4
negative regulation of TORC1 signaling (GO:1904262)	2020-08-01	0.1328	0.555631	0.101466	0.393483	-3.74972	7.57033	sesn1
exit from mitosis (GO:0010458)	2020-08-01	0.1328	0.555631	0.101466	0.393483	-3.74674	7.56433	clasp2
signal peptide processing (GO:0006465)	2020-08-01	0.1328	0.555631	0.101466	0.393483	-3.74279	7.55636	spcs1
dendritic spine morphogenesis (GO:0060997)	2020-08-01	0.1328	0.555631	0.101466	0.393483	-3.63496	7.33865	shank1
Golgi to endosome transport (GO:0006895)	2020-08-01	0.1328	0.555631	0.101466	0.393483	-3.55878	7.18485	rab14
microtubule nucleation (GO:0007020)	2020-08-01	0.1328	0.555631	0.101466	0.393483	-3.38418	6.83234	clasp2
positive regulation of organelle assembly (GO:1902117)	2020-08-01	0.1328	0.555631	0.101466	0.393483	-3.32388	6.71061	lrsam1
nucleate erythrocyte development (GO:0048823)	2020-08-01	0.1328	0.555631	0.101466	0.393483	-2.94795	5.95163	tal1
ornithine metabolic process (GO:0006591)	2020-08-01	0.1328	0.555631	0.101466	0.393483	-2.8402	5.7341	arg2
positive regulation of RNA polymerase II transcriptional preinitiation complex assembly (GO:0045899)	2020-08-01	0.1328	0.555631	0.101466	0.393483	-2.81524	5.68372	psmc3
regulation of intracellular pH (GO:0051453)	1937-02-01	0.138477	0.555631	0.0772681	0.393483	-1.82559	3.60928	slc26a5;slc9a3
axonogenesis (GO:0007409)	5/156	0.142679	0.555631	0.0418203	0.393483	-1.00087	1.94885	tnc;dusp26;mycbp2;plxna3;plxna4
ERAD pathway (GO:0036503)	1938-02-01	0.144549	0.555631	0.0807269	0.393483	-2.00434	3.87666	psmc3;usp19
mesoderm development (GO:0007498)	1938-02-01	0.144549	0.555631	0.0807269	0.393483	-1.72414	3.33472	tal1;tnc
NAD metabolic process (GO:0019674)	2020-09-01	0.148113	0.555631	0.112089	0.393483	-9.31306	17.7859	naprt
histone H3-K4 methylation (GO:0051568)	2020-09-01	0.148113	0.555631	0.112089	0.393483	-4.0842	7.79994	dpy30
phagolysosome assembly (GO:0001845)	2020-09-01	0.148113	0.555631	0.112089	0.393483	-3.92829	7.50218	rab14
snRNA processing (GO:0016180)	2020-09-01	0.148113	0.555631	0.112089	0.393483	-3.72724	7.11823	toe1
regulation of DNA recombination (GO:0000018)	2020-09-01	0.148113	0.555631	0.112089	0.393483	-3.55348	6.78638	rtel1
muscle organ morphogenesis (GO:0048644)	2020-09-01	0.148113	0.555631	0.112089	0.393483	-3.5296	6.74076	lurap1
ammonium transmembrane transport (GO:0072488)	2020-09-01	0.148113	0.555631	0.112089	0.393483	-3.48737	6.66012	slc9a3
peptidyl-lysine methylation (GO:0018022)	2020-09-01	0.148113	0.555631	0.112089	0.393483	-3.42753	6.54584	setd4
regulation of RNA polymerase II transcriptional preinitiation complex assembly (GO:0045898)	2020-09-01	0.148113	0.555631	0.112089	0.393483	-3.41938	6.53026	psmc3
magnesium ion transport (GO:0015693)	2020-09-01	0.148113	0.555631	0.112089	0.393483	-3.23576	6.1796	mrs2
ncRNA 3'-end processing (GO:0043628)	2020-09-01	0.148113	0.555631	0.112089	0.393483	-3.22531	6.15964	toe1
positive regulation of dendritic spine development (GO:0060999)	2020-09-01	0.148113	0.555631	0.112089	0.393483	-3.18834	6.08904	shank1
poly(A)+ mRNA export from nucleus (GO:0016973)	2020-09-01	0.148113	0.555631	0.112089	0.393483	-3.1335	5.9843	zc3h11a
UDP-N-acetylglucosamine metabolic process (GO:0006047)	2020-09-01	0.148113	0.555631	0.112089	0.393483	-3.11615	5.95117	uap1
nucleotide-sugar biosynthetic process (GO:0009226)	2020-09-01	0.148113	0.555631	0.112089	0.393483	-3.0305	5.7876	uap1
sensory perception of chemical stimulus (GO:0007606)	2020-09-01	0.148113	0.555631	0.112089	0.393483	-2.95862	5.65032	gnal
purine ribonucleoside biosynthetic process (GO:0046129)	2020-09-01	0.148113	0.555631	0.112089	0.393483	-2.91884	5.57435	ada
glucose import (GO:0046323)	2020-09-01	0.148113	0.555631	0.112089	0.393483	-2.88415	5.50809	slc2a10
nucleate erythrocyte differentiation (GO:0043363)	2020-09-01	0.148113	0.555631	0.112089	0.393483	-2.81159	5.36952	tal1
regulation of autophagosome assembly (GO:2000785)	2020-09-01	0.148113	0.555631	0.112089	0.393483	-2.74169	5.23603	lrsam1
dendritic spine organization (GO:0097061)	2020-09-01	0.148113	0.555631	0.112089	0.393483	-2.48799	4.75153	shank1
glucose transport (GO:0015758)	2020-09-01	0.148113	0.555631	0.112089	0.393483	-2.11713	4.04325	slc2a10
RNA processing (GO:0006396)	1940-02-01	0.156854	0.555631	0.0877851	0.393483	-1.60249	2.96852	tsen2;tsen34
regulation of axonogenesis (GO:0050770)	1940-02-01	0.156854	0.555631	0.0877851	0.393483	-1.56091	2.89149	plxna3;plxna4
hemopoiesis (GO:0030097)	6/208	0.163135	0.555631	0.0410587	0.393483	-0.903512	1.63823	etnppl;tal1;cnr2;rpl22l1;dpy30;ddx18
non-motile cilium assembly (GO:1905515)	2020-10-01	0.163155	0.555631	0.122589	0.393483	-4.55598	8.26023	tmem107
DNA topological change (GO:0006265)	2020-10-01	0.163155	0.555631	0.122589	0.393483	-4.28009	7.76004	top1
embryonic liver development (GO:1990402)	2020-10-01	0.163155	0.555631	0.122589	0.393483	-3.9398	7.14308	celf1
histone H2A monoubiquitination (GO:0035518)	2020-10-01	0.163155	0.555631	0.122589	0.393483	-3.87482	7.02526	pcgf1
chemical synaptic transmission, postsynaptic (GO:0099565)	2020-10-01	0.163155	0.555631	0.122589	0.393483	-3.66928	6.6526	slc6a9
negative regulation of developmental growth (GO:0048640)	2020-10-01	0.163155	0.555631	0.122589	0.393483	-3.45447	6.26315	tnc
DNA conformation change (GO:0071103)	2020-10-01	0.163155	0.555631	0.122589	0.393483	-3.38722	6.14121	top1
regulation of collateral sprouting in absence of injury (GO:0048696)	2020-10-01	0.163155	0.555631	0.122589	0.393483	-3.2114	5.82244	plxna3
dicarboxylic acid transport (GO:0006835)	2020-10-01	0.163155	0.555631	0.122589	0.393483	-3.19302	5.78912	slc26a5
methionine metabolic process (GO:0006555)	2020-10-01	0.163155	0.555631	0.122589	0.393483	-3.10791	5.63481	cnr2
oxalate transport (GO:0019532)	2020-10-01	0.163155	0.555631	0.122589	0.393483	-3.09242	5.60673	slc26a5
sodium ion import across plasma membrane (GO:0098719)	2020-10-01	0.163155	0.555631	0.122589	0.393483	-2.99928	5.43785	slc9a3
intestinal epithelial structure maintenance (GO:0060729)	2020-10-01	0.163155	0.555631	0.122589	0.393483	-2.98637	5.41445	mllt10
maintenance of gastrointestinal epithelium (GO:0030277)	2020-10-01	0.163155	0.555631	0.122589	0.393483	-2.93319	5.31804	mllt10
positive regulation of transcription initiation from RNA polymerase II promoter (GO:0060261)	2020-10-01	0.163155	0.555631	0.122589	0.393483	-2.90537	5.2676	psmc3
neuronal action potential (GO:0019228)	2020-10-01	0.163155	0.555631	0.122589	0.393483	-2.8526	5.17191	kiss1
sodium ion import (GO:0097369)	2020-10-01	0.163155	0.555631	0.122589	0.393483	-2.72992	4.9495	slc9a3
hemangioblast cell differentiation (GO:0060217)	2020-10-01	0.163155	0.555631	0.122589	0.393483	-2.5565	4.63507	tal1
positive regulation of dendrite development (GO:1900006)	2020-10-01	0.163155	0.555631	0.122589	0.393483	-2.52368	4.57557	shank1
endocrine system development (GO:0035270)	1942-02-01	0.169348	0.555631	0.09502	0.393483	-1.47084	2.61192	tal1;nr2e3
hematopoietic progenitor cell differentiation (GO:0002244)	1982-03-01	0.176529	0.555631	0.079147	0.393483	-1.25442	2.1755	tal1;cnr2;lrsam1
hematopoietic stem cell migration (GO:0035701)	2020-11-01	0.177933	0.555631	0.132965	0.393483	-4.21066	7.26907	cnr2
interstrand cross-link repair (GO:0036297)	2020-11-01	0.177933	0.555631	0.132965	0.393483	-3.46174	5.97618	slx4
extracellular matrix assembly (GO:0085029)	2020-11-01	0.177933	0.555631	0.132965	0.393483	-3.34019	5.76633	fam234a
regulation of TORC1 signaling (GO:1903432)	2020-11-01	0.177933	0.555631	0.132965	0.393483	-3.10554	5.36125	sesn1
positive regulation of autophagy (GO:0010508)	2020-11-01	0.177933	0.555631	0.132965	0.393483	-2.86413	4.94449	sesn1
maturation of LSU-rRNA from tricistronic rRNA transcript (SSU-rRNA, 5.8S rRNA, LSU-rRNA) (GO:0000463)	2020-11-01	0.177933	0.555631	0.132965	0.393483	-2.8509	4.92165	bop1
regulation of cellular metabolic process (GO:0031323)	2020-11-01	0.177933	0.555631	0.132965	0.393483	-2.79374	4.82297	mycbp2
regulation of axon regeneration (GO:0048679)	2020-11-01	0.177933	0.555631	0.132965	0.393483	-2.77484	4.79035	tnc
positive regulation of cellular catabolic process (GO:0031331)	2020-11-01	0.177933	0.555631	0.132965	0.393483	-2.70385	4.66778	celf1
primary alcohol metabolic process (GO:0034308)	2020-11-01	0.177933	0.555631	0.132965	0.393483	-2.68346	4.63259	napepld
cerebellum vasculature development (GO:0061300)	2020-11-01	0.177933	0.555631	0.132965	0.393483	-2.67381	4.61592	smpd3
microtubule polymerization (GO:0046785)	2020-11-01	0.177933	0.555631	0.132965	0.393483	-2.66874	4.60718	clasp2
purine nucleobase salvage (GO:0043096)	2020-11-01	0.177933	0.555631	0.132965	0.393483	-2.60954	4.50498	ada
nitrogen compound transport (GO:0071705)	2020-11-01	0.177933	0.555631	0.132965	0.393483	-2.60716	4.50087	slc9a3
phosphatidylinositol-3-phosphate biosynthetic process (GO:0036092)	2020-11-01	0.177933	0.555631	0.132965	0.393483	-2.53424	4.37498	pik3c2b
negative regulation of sequence-specific DNA binding transcription factor activity (GO:0043433)	2020-11-01	0.177933	0.555631	0.132965	0.393483	-2.27218	3.92258	nr0b1
endonucleolytic cleavage of tricistronic rRNA transcript (SSU-rRNA, 5.8S rRNA, LSU-rRNA) (GO:0000479)	2020-11-01	0.177933	0.555631	0.132965	0.393483	-2.08551	3.60031	bms1
negative regulation of axonogenesis (GO:0050771)	2020-11-01	0.177933	0.555631	0.132965	0.393483	-1.76053	3.03929	tnc
sulfate transmembrane transport (GO:1902358)	2020-11-01	0.177933	0.555631	0.132965	0.393483	-1.46087	2.52196	slc26a5
regulation of microtubule cytoskeleton organization (GO:0070507)	2020-12-01	0.19245	0.57107	0.143219	0.402707	-3.31309	5.45971	clasp2
DNA replication checkpoint (GO:0000076)	2020-12-01	0.19245	0.57107	0.143219	0.402707	-2.93483	4.83635	cdt1
optic nerve development (GO:0021554)	2020-12-01	0.19245	0.57107	0.143219	0.402707	-2.89978	4.77859	tnc
regulation of double-strand break repair (GO:2000779)	2020-12-01	0.19245	0.57107	0.143219	0.402707	-2.7672	4.56011	rtel1
mitotic metaphase plate congression (GO:0007080)	2020-12-01	0.19245	0.57107	0.143219	0.402707	-2.2091	3.64042	cdt1
negative regulation of DNA recombination (GO:0045910)	2020-12-01	0.19245	0.57107	0.143219	0.402707	-2.18408	3.59919	rtel1
protein targeting to ER (GO:0045047)	2020-12-01	0.19245	0.57107	0.143219	0.402707	-2.09508	3.45252	spcs1
receptor metabolic process (GO:0043112)	2013-01-01	0.206712	0.57107	0.153354	0.402707	-3.21717	5.07164	ramp2
positive regulation of developmental growth (GO:0048639)	2013-01-01	0.206712	0.57107	0.153354	0.402707	-3.02811	4.7736	tnc
regulation of collateral sprouting (GO:0048670)	2013-01-01	0.206712	0.57107	0.153354	0.402707	-2.95822	4.66341	plxna3
neuron projection fasciculation (GO:0106030)	2013-01-01	0.206712	0.57107	0.153354	0.402707	-2.64367	4.16755	tnc
regulation of macroautophagy (GO:0016241)	2013-01-01	0.206712	0.57107	0.153354	0.402707	-2.57844	4.06472	sesn1
inorganic cation import across plasma membrane (GO:0098659)	2013-01-01	0.206712	0.57107	0.153354	0.402707	-2.43687	3.84154	slc9a3
glycerophospholipid biosynthetic process (GO:0046474)	2013-01-01	0.206712	0.57107	0.153354	0.402707	-2.26456	3.56992	pemt
regulation of cell motility (GO:2000145)	1948-02-01	0.207683	0.57107	0.117668	0.393483	-1.27613	2.00575	plxna3;plxna4
myofibril assembly (GO:0030239)	1989-03-01	0.207886	0.57107	0.0949779	0.393483	-0.963439	1.51334	unc45b;tmod1;csrp3
organic anion transport (GO:0015711)	1949-02-01	0.214164	0.57107	0.121566	0.393483	-1.17416	1.8094	slc26a5;slco1c1
sodium ion transport (GO:0006814)	1950-02-01	0.220664	0.57107	0.125495	0.393483	-1.14297	1.72716	slc6a9;slc9a3
positive regulation of TOR signaling (GO:0032008)	2014-01-01	0.220723	0.57107	0.163369	0.402707	-2.53798	3.8345	lamtor3
DNA duplex unwinding (GO:0032508)	2014-01-01	0.220723	0.57107	0.163369	0.402707	-2.5096	3.79163	rtel1
cellular response to amino acid starvation (GO:0034198)	2014-01-01	0.220723	0.57107	0.163369	0.402707	-2.4567	3.71169	sesn1
glycolytic process (GO:0006096)	2014-01-01	0.220723	0.57107	0.163369	0.402707	-2.43701	3.68196	gck
bile acid and bile salt transport (GO:0015721)	2014-01-01	0.220723	0.57107	0.163369	0.402707	-2.31376	3.49575	slco1c1
ATP generation from ADP (GO:0006757)	2014-01-01	0.220723	0.57107	0.163369	0.402707	-2.23556	3.37758	gck
regulation of dendritic spine development (GO:0060998)	2014-01-01	0.220723	0.57107	0.163369	0.402707	-2.23211	3.37238	shank1
mesodermal cell differentiation (GO:0048333)	2014-01-01	0.220723	0.57107	0.163369	0.402707	-2.09225	3.16107	tal1
inositol lipid-mediated signaling (GO:0048017)	2014-01-01	0.220723	0.57107	0.163369	0.402707	-2.06445	3.11907	pik3c2b
DNA geometric change (GO:0032392)	2014-01-01	0.220723	0.57107	0.163369	0.402707	-1.99222	3.00995	rtel1
glycerophospholipid metabolic process (GO:0006650)	2014-01-01	0.220723	0.57107	0.163369	0.402707	-1.96154	2.9636	abhd3
sodium-independent organic anion transport (GO:0043252)	2014-01-01	0.220723	0.57107	0.163369	0.402707	-1.82784	2.76159	slco1c1
long-term synaptic potentiation (GO:0060291)	2014-01-01	0.220723	0.57107	0.163369	0.402707	-1.08313	1.63644	shank1
divalent metal ion transport (GO:0070838)	1951-02-01	0.227179	0.57107	0.129454	0.393483	-1.21637	1.80268	ramp2;mrs2
negative regulation of cell growth (GO:0030308)	2015-01-01	0.234487	0.57107	0.173267	0.402707	-2.76807	4.01468	tnc
sulfate transport (GO:0008272)	2015-01-01	0.234487	0.57107	0.173267	0.402707	-2.592	3.75932	slc26a5
regulation of double-strand break repair via homologous recombination (GO:0010569)	2015-01-01	0.234487	0.57107	0.173267	0.402707	-2.58547	3.74986	rtel1
histone lysine methylation (GO:0034968)	2015-01-01	0.234487	0.57107	0.173267	0.402707	-2.54845	3.69617	dpy30
thrombocyte differentiation (GO:0002574)	2015-01-01	0.234487	0.57107	0.173267	0.402707	-2.54251	3.68755	mpl
axonal fasciculation (GO:0007413)	2015-01-01	0.234487	0.57107	0.173267	0.402707	-2.45428	3.55958	tnc
sulfur compound transport (GO:0072348)	2015-01-01	0.234487	0.57107	0.173267	0.402707	-2.36227	3.42613	slc26a5
RNA transport (GO:0050658)	2015-01-01	0.234487	0.57107	0.173267	0.402707	-2.30612	3.3447	nup188
inorganic anion transport (GO:0015698)	2015-01-01	0.234487	0.57107	0.173267	0.402707	-2.25628	3.27241	slc26a5
ammonium transport (GO:0015696)	2015-01-01	0.234487	0.57107	0.173267	0.402707	-2.20875	3.20347	slc9a3
nicotinamide nucleotide metabolic process (GO:0046496)	2015-01-01	0.234487	0.57107	0.173267	0.402707	-2.20273	3.19474	gck
action potential (GO:0001508)	2015-01-01	0.234487	0.57107	0.173267	0.402707	-2.19548	3.18424	kiss1
phosphatidylinositol 3-kinase signaling (GO:0014065)	2015-01-01	0.234487	0.57107	0.173267	0.402707	-2.11404	3.0661	pik3c2b
regulation of protein secretion (GO:0050708)	2015-01-01	0.234487	0.57107	0.173267	0.402707	-1.27982	1.85619	gck
axon guidance (GO:0007411)	4/141	0.238615	0.575746	0.0924999	0.393483	-0.970615	1.3908	tnc;mycbp2;plxna3;plxna4
gland development (GO:0048732)	5/188	0.239001	0.575746	0.0782598	0.393483	-0.848063	1.21382	tal1;cnr2;celf1;bms1;nr2e3
definitive hemopoiesis (GO:0060216)	1953-02-01	0.240249	0.575746	0.137459	0.402707	-1.36068	1.94044	tal1;rpl22l1
neutral amino acid transport (GO:0015804)	2016-01-01	0.248008	0.575746	0.183049	0.412153	-2.71149	3.78061	slc6a9
cation transmembrane transport (GO:0098655)	2016-01-01	0.248008	0.575746	0.183049	0.412153	-2.32292	3.23883	slc9a3
axon regeneration (GO:0031103)	2016-01-01	0.248008	0.575746	0.183049	0.412153	-2.23419	3.11511	tnc
protein transport along microtubule (GO:0098840)	2016-01-01	0.248008	0.575746	0.183049	0.412153	-2.01724	2.81263	dync2h1
actomyosin structure organization (GO:0031032)	1998-03-01	0.249797	0.575746	0.117057	0.393483	-0.85581	1.1871	unc45b;tmod1;csrp3
canonical Wnt signaling pathway (GO:0060070)	1955-02-01	0.253352	0.575746	0.14557	0.402707	-1.2137	1.66638	mllt10;ndp
regulation of GTPase activity (GO:0043087)	1955-02-01	0.253352	0.575746	0.14557	0.402707	-1.00651	1.38192	plxna3;plxna4
negative regulation of phosphatase activity (GO:0010923)	2017-01-01	0.261291	0.575746	0.192716	0.412153	-2.60371	3.49449	ppp1r36
response to insulin (GO:0032868)	2017-01-01	0.261291	0.575746	0.192716	0.412153	-2.47235	3.31818	otop1
spliceosomal snRNP assembly (GO:0000387)	2017-01-01	0.261291	0.575746	0.192716	0.412153	-2.41812	3.2454	aar2
small GTPase mediated signal transduction (GO:0007264)	2017-01-01	0.261291	0.575746	0.192716	0.412153	-2.40636	3.22962	arhgap31
regulation of microtubule polymerization or depolymerization (GO:0031110)	2017-01-01	0.261291	0.575746	0.192716	0.412153	-2.24647	3.01503	clasp2
regulation of phosphatase activity (GO:0010921)	2017-01-01	0.261291	0.575746	0.192716	0.412153	-2.20777	2.96309	ppp1r36
microtubule cytoskeleton organization involved in mitosis (GO:1902850)	2017-01-01	0.261291	0.575746	0.192716	0.412153	-2.18712	2.93537	clasp2
metal ion transport (GO:0030001)	2017-01-01	0.261291	0.575746	0.192716	0.412153	-2.0621	2.76759	slc9a3
organic hydroxy compound transport (GO:0015850)	2017-01-01	0.261291	0.575746	0.192716	0.412153	-2.05395	2.75665	slco1c1
artery morphogenesis (GO:0048844)	2017-01-01	0.261291	0.575746	0.192716	0.412153	-1.89743	2.54658	tal1
monovalent inorganic cation transport (GO:0015672)	2017-01-01	0.261291	0.575746	0.192716	0.412153	-1.82076	2.44368	slc9a3
snRNA 3'-end processing (GO:0034472)	2017-01-01	0.261291	0.575746	0.192716	0.412153	-1.2881	1.72878	toe1
axon development (GO:0061564)	3/102	0.268822	0.58672	0.127435	0.393483	-0.916844	1.20446	tnc;dusp26;plxna4
clathrin-dependent endocytosis (GO:0072583)	2018-01-01	0.274341	0.58672	0.20227	0.421947	-2.37413	3.07067	gak
synapse assembly (GO:0007416)	2018-01-01	0.274341	0.58672	0.20227	0.421947	-2.25057	2.91085	shank1
thyroid gland development (GO:0030878)	2018-01-01	0.274341	0.58672	0.20227	0.421947	-2.14004	2.7679	tal1
epidermis development (GO:0008544)	2018-01-01	0.274341	0.58672	0.20227	0.421947	-2.13966	2.7674	znf750
protein complex localization (GO:0031503)	2018-01-01	0.274341	0.58672	0.20227	0.421947	-1.93245	2.4994	dync2h1
autophagy of nucleus (GO:0044804)	2018-01-01	0.274341	0.58672	0.20227	0.421947	-0.983162	1.27161	atg2b
embryonic skeletal system morphogenesis (GO:0048704)	1960-02-01	0.286141	0.6015	0.166254	0.402707	-1.17172	1.46614	plxna3;rbck1
common bile duct development (GO:0061009)	2019-01-01	0.28716	0.6015	0.211711	0.432775	-2.08688	2.60384	slx4
nuclear export (GO:0051168)	2019-01-01	0.28716	0.6015	0.211711	0.432775	-2.00201	2.49794	nup188
telomere maintenance (GO:0000723)	2019-01-01	0.28716	0.6015	0.211711	0.432775	-1.81562	2.26538	rtel1
phosphatidylinositol-mediated signaling (GO:0048015)	2019-01-01	0.28716	0.6015	0.211711	0.432775	-1.68957	2.1081	pik3c2b
dendrite morphogenesis (GO:0048813)	2020-01-01	0.299754	0.607867	0.221042	0.436086	-2.53446	3.05351	shank1
positive regulation of synaptic transmission, glutamatergic (GO:0051968)	2020-01-01	0.299754	0.607867	0.221042	0.436086	-2.3328	2.81055	shank1
cortical actin cytoskeleton organization (GO:0030866)	2020-01-01	0.299754	0.607867	0.221042	0.436086	-2.30456	2.77653	nckap1
phospholipid biosynthetic process (GO:0008654)	2020-01-01	0.299754	0.607867	0.221042	0.436086	-2.11293	2.54565	fitm1
receptor internalization (GO:0031623)	2020-01-01	0.299754	0.607867	0.221042	0.436086	-2.05247	2.4728	ramp2
fatty acid beta-oxidation (GO:0006635)	2020-01-01	0.299754	0.607867	0.221042	0.436086	-1.6766	2.01996	hibch
T cell activation (GO:0042110)	2020-01-01	0.299754	0.607867	0.221042	0.436086	-1.57134	1.89314	ada
carbohydrate catabolic process (GO:0016052)	2020-01-01	0.299754	0.607867	0.221042	0.436086	-1.52262	1.83445	gck
pancreas regeneration (GO:1990798)	2021-01-01	0.312125	0.608704	0.230263	0.437328	-2.3353	2.71911	gck
type B pancreatic cell development (GO:0003323)	2021-01-01	0.312125	0.608704	0.230263	0.437328	-2.07903	2.42072	gck
ventricular system development (GO:0021591)	2021-01-01	0.312125	0.608704	0.230263	0.437328	-2.07823	2.41979	med14
response to endoplasmic reticulum stress (GO:0034976)	2021-01-01	0.312125	0.608704	0.230263	0.437328	-2.06853	2.4085	tmco1
protein localization to cilium (GO:0061512)	2021-01-01	0.312125	0.608704	0.230263	0.437328	-1.96853	2.29206	tmem107
mRNA splice site selection (GO:0006376)	2021-01-01	0.312125	0.608704	0.230263	0.437328	-1.8716	2.1792	celf1
monovalent inorganic cation homeostasis (GO:0055067)	2021-01-01	0.312125	0.608704	0.230263	0.437328	-1.81433	2.11252	slc9a3
fatty acid oxidation (GO:0019395)	2021-01-01	0.312125	0.608704	0.230263	0.437328	-1.63138	1.8995	hibch
mesenchymal cell differentiation (GO:0048762)	2021-01-01	0.312125	0.608704	0.230263	0.437328	-1.53023	1.78172	med14
regulation of postsynaptic membrane potential (GO:0060078)	2021-01-01	0.312125	0.608704	0.230263	0.437328	-0.941705	1.09647	slc6a9
endocytosis (GO:0006897)	1965-02-01	0.318778	0.609136	0.187411	0.412153	-1.23201	1.40851	gak;lrsam1
regulation of cell migration (GO:0030334)	3/113	0.321782	0.609136	0.157548	0.402707	-0.890325	1.00952	plxna3;plxna4;ptp4a1
digestive tract morphogenesis (GO:0048546)	2022-01-01	0.324279	0.609136	0.239376	0.440511	-2.19806	2.47534	celf1
pyruvate metabolic process (GO:0006090)	2022-01-01	0.324279	0.609136	0.239376	0.440511	-2.08519	2.34824	gck
cranial nerve development (GO:0021545)	2022-01-01	0.324279	0.609136	0.239376	0.440511	-2.06743	2.32823	tnc
glandular epithelial cell development (GO:0002068)	2022-01-01	0.324279	0.609136	0.239376	0.440511	-2.02515	2.28062	gck
posterior lateral line system development (GO:0048915)	2022-01-01	0.324279	0.609136	0.239376	0.440511	-1.98891	2.23981	canx
regulation of AMPA receptor activity (GO:2000311)	2022-01-01	0.324279	0.609136	0.239376	0.440511	-1.76869	1.99181	shank1
cellular response to peptide hormone stimulus (GO:0071375)	2022-01-01	0.324279	0.609136	0.239376	0.440511	-1.74814	1.96867	otop1
calcium ion transport (GO:0006816)	1966-02-01	0.325268	0.609136	0.191689	0.412153	-1.182	1.32751	ramp2;tmco1
animal organ regeneration (GO:0031100)	2023-01-01	0.336219	0.609136	0.248382	0.440511	-2.34181	2.55256	gck
bicarbonate transport (GO:0015701)	2023-01-01	0.336219	0.609136	0.248382	0.440511	-2.07813	2.26515	slc26a5
regulation of glutamate receptor signaling pathway (GO:1900449)	2023-01-01	0.336219	0.609136	0.248382	0.440511	-2.00026	2.18027	shank1
regulation of neurotransmitter receptor activity (GO:0099601)	2023-01-01	0.336219	0.609136	0.248382	0.440511	-1.9964	2.17606	shank1
collagen fibril organization (GO:0030199)	2023-01-01	0.336219	0.609136	0.248382	0.440511	-1.91047	2.0824	col11a2
spliceosomal complex assembly (GO:0000245)	2023-01-01	0.336219	0.609136	0.248382	0.440511	-1.89861	2.06947	celf1
intraciliary transport (GO:0042073)	2023-01-01	0.336219	0.609136	0.248382	0.440511	-1.86903	2.03723	dync2h1
coenzyme biosynthetic process (GO:0009108)	2023-01-01	0.336219	0.609136	0.248382	0.440511	-1.85771	2.02489	tpk1
sodium ion homeostasis (GO:0055078)	2023-01-01	0.336219	0.609136	0.248382	0.440511	-1.66452	1.81431	slc9a3
DNA metabolic process (GO:0006259)	3/116	0.336282	0.609136	0.166117	0.402707	-0.919437	1.00201	cdt1;fancd2;top1
cellular response to oxygen-containing compound (GO:1901701)	1969-02-01	0.344634	0.622052	0.204595	0.425057	-0.798001	0.850088	sesn1;lamtor3
negative regulation of hydrolase activity (GO:0051346)	2024-01-01	0.347948	0.623611	0.257283	0.451575	-2.1517	2.27155	ppp1r36
negative regulation of dephosphorylation (GO:0035305)	2024-01-01	0.347948	0.623611	0.257283	0.451575	-1.60356	1.69288	ppp1r36
lipid biosynthetic process (GO:0008610)	2025-01-01	0.359471	0.636962	0.266078	0.462232	-1.6292	1.66687	fitm1
ear morphogenesis (GO:0042471)	2025-01-01	0.359471	0.636962	0.266078	0.462232	-1.46666	1.50058	otop1
maturation of LSU-rRNA (GO:0000470)	2025-01-01	0.359471	0.636962	0.266078	0.462232	-1.45054	1.48408	bop1
neuron projection morphogenesis (GO:0048812)	3/121	0.360403	0.636962	0.180696	0.412153	-0.75907	0.774657	nckap1;dusp26;shank1
cartilage morphogenesis (GO:0060536)	2026-01-01	0.37079	0.648564	0.274771	0.472495	-1.77039	1.75644	col11a2
cell projection assembly (GO:0030031)	2026-01-01	0.37079	0.648564	0.274771	0.472495	-1.74718	1.73341	nckap1
artery development (GO:0060840)	2026-01-01	0.37079	0.648564	0.274771	0.472495	-1.61396	1.60124	tal1
chemical homeostasis (GO:0048878)	2027-01-01	0.38191	0.654519	0.283361	0.47601	-1.96718	1.89355	nr0b1
lateral mesoderm development (GO:0048368)	2027-01-01	0.38191	0.654519	0.283361	0.47601	-1.80484	1.73729	tal1
negative regulation of TOR signaling (GO:0032007)	2027-01-01	0.38191	0.654519	0.283361	0.47601	-1.61036	1.55008	sesn1
peptide transport (GO:0015833)	2027-01-01	0.38191	0.654519	0.283361	0.47601	-1.54189	1.48418	ramp2
cellular amide metabolic process (GO:0043603)	2027-01-01	0.38191	0.654519	0.283361	0.47601	-1.4972	1.44116	napepld
mesenchyme development (GO:0060485)	2027-01-01	0.38191	0.654519	0.283361	0.47601	-0.996977	0.95966	tal1
striated muscle cell development (GO:0055002)	1976-02-01	0.389054	0.664525	0.235039	0.440511	-1.02257	0.96534	unc45b;tmod1
sulfur compound biosynthetic process (GO:0044272)	2028-01-01	0.392834	0.666509	0.291851	0.487056	-1.71955	1.6067	tpk1
brain morphogenesis (GO:0048854)	2028-01-01	0.392834	0.666509	0.291851	0.487056	-1.50538	1.40658	shank1
phosphatidylinositol biosynthetic process (GO:0006661)	2029-01-01	0.403566	0.669146	0.300241	0.490759	-1.58074	1.43439	pik3c2b
sensory perception of sound (GO:0007605)	2029-01-01	0.403566	0.669146	0.300241	0.490759	-1.45457	1.3199	col11a2
vasculature development (GO:0001944)	1979-02-01	0.407687	0.669146	0.248177	0.440511	-0.905807	0.812739	smpd3;ndp
inorganic cation transmembrane transport (GO:0098662)	1979-02-01	0.407687	0.669146	0.248177	0.440511	-0.749525	0.672515	tmco1;slc6a9
melanosome transport (GO:0032402)	1930-01-01	0.414108	0.669146	0.308532	0.490759	-1.87201	1.65041	rab3ip
establishment of melanosome localization (GO:0032401)	1930-01-01	0.414108	0.669146	0.308532	0.490759	-1.80368	1.59017	rab3ip
pigment granule transport (GO:0051904)	1930-01-01	0.414108	0.669146	0.308532	0.490759	-1.80066	1.58752	rab3ip
type B pancreatic cell differentiation (GO:0003309)	1930-01-01	0.414108	0.669146	0.308532	0.490759	-1.6644	1.46738	gck
protein import (GO:0017038)	1930-01-01	0.414108	0.669146	0.308532	0.490759	-1.592	1.40355	nup188
protein localization to nucleus (GO:0034504)	1930-01-01	0.414108	0.669146	0.308532	0.490759	-1.58852	1.40048	nup188
cell-matrix adhesion (GO:0007160)	1930-01-01	0.414108	0.669146	0.308532	0.490759	-1.55224	1.3685	lurap1
DNA-dependent DNA replication (GO:0006261)	1930-01-01	0.414108	0.669146	0.308532	0.490759	-1.46094	1.28801	mgme1
mRNA export from nucleus (GO:0006406)	1930-01-01	0.414108	0.669146	0.308532	0.490759	-1.2995	1.14567	zc3h11a
mitotic cell cycle phase transition (GO:0044772)	1930-01-01	0.414108	0.669146	0.308532	0.490759	-1.25884	1.10983	clasp2
cortical cytoskeleton organization (GO:0030865)	1930-01-01	0.414108	0.669146	0.308532	0.490759	-0.93986	0.828608	nckap1
liver development (GO:0001889)	3/133	0.417608	0.672666	0.216974	0.436086	-0.749223	0.65423	cnr2;celf1;bms1
regulation of axon extension (GO:0030516)	1931-01-01	0.424464	0.673061	0.316726	0.49452	-1.72382	1.47719	tnc
nuclear import (GO:0051170)	1931-01-01	0.424464	0.673061	0.316726	0.49452	-1.67359	1.43414	nup188
muscle tissue morphogenesis (GO:0060415)	1931-01-01	0.424464	0.673061	0.316726	0.49452	-1.52989	1.311	lurap1
fatty acid biosynthetic process (GO:0006633)	1931-01-01	0.424464	0.673061	0.316726	0.49452	-1.33769	1.1463	abhd3
protein complex subunit organization (GO:0071822)	1931-01-01	0.424464	0.673061	0.316726	0.49452	-0.810507	0.694545	col11a2
melanosome localization (GO:0032400)	1932-01-01	0.434638	0.682812	0.324824	0.502539	-1.79235	1.49346	rab3ip
establishment of protein localization to organelle (GO:0072594)	1932-01-01	0.434638	0.682812	0.324824	0.502539	-1.54999	1.29151	nup188
metal ion homeostasis (GO:0055065)	1932-01-01	0.434638	0.682812	0.324824	0.502539	-1.47449	1.2286	slc9a3
cytoplasmic translation (GO:0002181)	1933-01-01	0.444633	0.685813	0.332826	0.504192	-1.86649	1.51281	rpl22l1
mitotic spindle organization (GO:0007052)	1933-01-01	0.444633	0.685813	0.332826	0.504192	-1.63949	1.32882	clasp2
neuron projection extension (GO:1990138)	1933-01-01	0.444633	0.685813	0.332826	0.504192	-1.53497	1.2441	plxna3
calcium ion transmembrane transport (GO:0070588)	1933-01-01	0.444633	0.685813	0.332826	0.504192	-1.44864	1.17413	tmco1
mitochondrion disassembly (GO:0061726)	1933-01-01	0.444633	0.685813	0.332826	0.504192	-1.43249	1.16104	atg2b
protein localization to cell periphery (GO:1990778)	1933-01-01	0.444633	0.685813	0.332826	0.504192	-0.821848	0.666113	ramp2
lipid phosphorylation (GO:0046834)	1934-01-01	0.454452	0.692562	0.340735	0.508604	-1.30169	1.0266	pik3c2b
phosphatidylinositol phosphorylation (GO:0046854)	1934-01-01	0.454452	0.692562	0.340735	0.508604	-1.28058	1.00995	pik3c2b
post-Golgi vesicle-mediated transport (GO:0006892)	1934-01-01	0.454452	0.692562	0.340735	0.508604	-1.27826	1.00811	rab14
phospholipid metabolic process (GO:0006644)	1934-01-01	0.454452	0.692562	0.340735	0.508604	-0.975114	0.769038	fitm1
negative regulation of cellular process (GO:0048523)	1987-02-01	0.455955	0.692779	0.283287	0.47601	-0.679786	0.533878	plxna3;plxna4
sensory perception of mechanical stimulus (GO:0050954)	1935-01-01	0.464097	0.703051	0.34855	0.517236	-1.02591	0.78755	col11a2
autophagy of mitochondrion (GO:0000422)	1936-01-01	0.473572	0.711057	0.356274	0.524114	-1.4598	1.09113	atg2b
cellular response to insulin stimulus (GO:0032869)	1936-01-01	0.473572	0.711057	0.356274	0.524114	-1.21157	0.905591	otop1
carbohydrate homeostasis (GO:0033500)	1936-01-01	0.473572	0.711057	0.356274	0.524114	-1.08429	0.81045	gck
motor neuron axon guidance (GO:0008045)	1937-01-01	0.48288	0.712326	0.363907	0.532266	-1.51699	1.10435	plxna3
RNA export from nucleus (GO:0006405)	1937-01-01	0.48288	0.712326	0.363907	0.532266	-0.974947	0.709748	nup188
extracellular matrix organization (GO:0030198)	1992-02-01	0.484953	0.712326	0.305181	0.490759	-0.792359	0.573433	fam234a;col11a2
cellular protein complex assembly (GO:0043623)	1992-02-01	0.484953	0.712326	0.305181	0.490759	-0.54408	0.393753	drc1;ccdc65
pancreas development (GO:0031016)	1993-02-01	0.490637	0.712326	0.309548	0.490841	-0.785134	0.559056	celf1;bms1
regulation of synaptic transmission, glutamatergic (GO:0051966)	1938-01-01	0.492024	0.712326	0.37145	0.532586	-1.62754	1.1543	shank1
axon extension (GO:0048675)	1938-01-01	0.492024	0.712326	0.37145	0.532586	-1.40557	0.996867	plxna3
plasma membrane bounded cell projection morphogenesis (GO:0120039)	1938-01-01	0.492024	0.712326	0.37145	0.532586	-1.37851	0.97768	nckap1
erythrocyte development (GO:0048821)	1938-01-01	0.492024	0.712326	0.37145	0.532586	-1.27389	0.903478	tal1
regulation of TOR signaling (GO:0032006)	1938-01-01	0.492024	0.712326	0.37145	0.532586	-1.23758	0.877728	lamtor3
cellular response to hormone stimulus (GO:0032870)	1938-01-01	0.492024	0.712326	0.37145	0.532586	-1.19008	0.844035	ramp2
negative regulation of peptidase activity (GO:0010466)	1938-01-01	0.492024	0.712326	0.37145	0.532586	-1.06363	0.754355	serpine2
glucose homeostasis (GO:0042593)	1939-01-01	0.501007	0.712326	0.378904	0.532769	-1.60157	1.1069	gck
chromatin remodeling (GO:0006338)	1939-01-01	0.501007	0.712326	0.378904	0.532769	-1.53143	1.05842	top1
retinal ganglion cell axon guidance (GO:0031290)	1939-01-01	0.501007	0.712326	0.378904	0.532769	-1.43766	0.993614	mycbp2
muscle organ development (GO:0007517)	1939-01-01	0.501007	0.712326	0.378904	0.532769	-1.33947	0.925755	unc45b
positive regulation of synaptic transmission (GO:0050806)	1939-01-01	0.501007	0.712326	0.378904	0.532769	-1.18924	0.821922	shank1
monocarboxylic acid transport (GO:0015718)	1939-01-01	0.501007	0.712326	0.378904	0.532769	-0.75202	0.519747	slco1c1
negative regulation of endopeptidase activity (GO:0010951)	1939-01-01	0.501007	0.712326	0.378904	0.532769	-0.593121	0.409926	serpine2
negative regulation of axon extension (GO:0030517)	1940-01-01	0.509832	0.720845	0.386271	0.540143	-1.51248	1.01892	tnc
fatty acid metabolic process (GO:0006631)	1940-01-01	0.509832	0.720845	0.386271	0.540143	-1.50448	1.01353	aasdh
brain development (GO:0007420)	4/212	0.516711	0.72306	0.251787	0.444999	-0.620985	0.410019	med14;toe1;tbc1d23;shank1
cellular macromolecule biosynthetic process (GO:0034645)	1998-02-01	0.518456	0.72306	0.331293	0.504192	-0.43966	0.288812	cdt1;top1
rRNA metabolic process (GO:0016072)	1941-01-01	0.5185	0.72306	0.393551	0.544341	-1.32793	0.872202	bms1
mitotic nuclear division (GO:0140014)	1941-01-01	0.5185	0.72306	0.393551	0.544341	-1.25754	0.825967	clasp2
sodium ion transmembrane transport (GO:0035725)	1941-01-01	0.5185	0.72306	0.393551	0.544341	-1.06737	0.701064	slc6a9
protein processing (GO:0016485)	1942-01-01	0.527016	0.725004	0.400746	0.5454	-1.36709	0.875654	spcs1
protein localization to plasma membrane (GO:0072659)	1942-01-01	0.527016	0.725004	0.400746	0.5454	-1.31185	0.84027	ramp2
chloride transmembrane transport (GO:1902476)	1942-01-01	0.527016	0.725004	0.400746	0.5454	-1.23594	0.791651	slc26a5
chloride transport (GO:0006821)	1942-01-01	0.527016	0.725004	0.400746	0.5454	-1.13704	0.728301	slc26a5
regulation of endopeptidase activity (GO:0052548)	1942-01-01	0.527016	0.725004	0.400746	0.5454	-1.03567	0.663373	serpine2
Wnt signaling pathway (GO:0016055)	2/100	0.529298	0.72618	0.339941	0.508604	-0.671583	0.427263	mllt10;ndp
determination of bilateral symmetry (GO:0009855)	2/101	0.534657	0.726227	0.344252	0.512352	-0.331262	0.207413	sesn1;celf1
myeloid cell development (GO:0061515)	1943-01-01	0.535382	0.726227	0.407856	0.550659	-1.32829	0.829879	smad9
ncRNA processing (GO:0034470)	1943-01-01	0.535382	0.726227	0.407856	0.550659	-1.2071	0.754163	bms1
positive regulation of pathway-restricted SMAD protein phosphorylation (GO:0010862)	1943-01-01	0.535382	0.726227	0.407856	0.550659	-1.19266	0.745147	inha
monocarboxylic acid metabolic process (GO:0032787)	1944-01-01	0.5436	0.726227	0.414882	0.55137	-1.39294	0.849052	aasdh
protein import into nucleus (GO:0006606)	1944-01-01	0.5436	0.726227	0.414882	0.55137	-1.34989	0.822815	nup188
autophagosome assembly (GO:0000045)	1944-01-01	0.5436	0.726227	0.414882	0.55137	-1.22946	0.749407	atg2b
autophagosome organization (GO:1905037)	1944-01-01	0.5436	0.726227	0.414882	0.55137	-1.19517	0.728504	atg2b
cytosolic transport (GO:0016482)	1944-01-01	0.5436	0.726227	0.414882	0.55137	-1.07044	0.652479	rab14
regulation of pathway-restricted SMAD protein phosphorylation (GO:0060393)	1944-01-01	0.5436	0.726227	0.414882	0.55137	-1.01338	0.6177	inha
regulation of neuron differentiation (GO:0045664)	1945-01-01	0.551674	0.733164	0.421826	0.557686	-1.29734	0.771658	casz1
mitochondrial transport (GO:0006839)	1945-01-01	0.551674	0.733164	0.421826	0.557686	-1.14055	0.678399	mrs2
lateral line development (GO:0048882)	1946-01-01	0.559604	0.741767	0.428687	0.563829	-1.23699	0.718106	canx
cell morphogenesis (GO:0000902)	1947-01-01	0.567395	0.750141	0.435469	0.571272	-1.08581	0.615329	nckap1
posterior lateral line development (GO:0048916)	1949-01-01	0.582567	0.762279	0.448792	0.582743	-1.16129	0.627456	canx
cardiac muscle tissue development (GO:0048738)	1949-01-01	0.582567	0.762279	0.448792	0.582743	-1.11713	0.6036	unc45b
mitotic cytokinesis (GO:0000281)	1949-01-01	0.582567	0.762279	0.448792	0.582743	-0.775542	0.419034	cdt1
cytoskeleton-dependent cytokinesis (GO:0061640)	1949-01-01	0.582567	0.762279	0.448792	0.582743	-0.70963	0.383421	cdt1
lipid transport (GO:0006869)	1950-01-01	0.589953	0.765189	0.455337	0.586751	-1.15361	0.608777	slco1c1
vasculogenesis (GO:0001570)	1950-01-01	0.589953	0.765189	0.455337	0.586751	-1.08696	0.5736	tal1
inner ear morphogenesis (GO:0042472)	1950-01-01	0.589953	0.765189	0.455337	0.586751	-1.05777	0.558201	otop1
neuron projection development (GO:0031175)	2/112	0.590804	0.765189	0.391017	0.544341	-0.687423	0.361771	nckap1;shank1
regulation of alternative mRNA splicing, via spliceosome (GO:0000381)	1951-01-01	0.597208	0.767624	0.461804	0.590022	-1.19605	0.616553	celf1
sarcomere organization (GO:0045214)	1951-01-01	0.597208	0.767624	0.461804	0.590022	-1.07673	0.555044	csrp3
inorganic anion transmembrane transport (GO:0098661)	1951-01-01	0.597208	0.767624	0.461804	0.590022	-0.919506	0.473996	slc26a5
phosphatidylinositol metabolic process (GO:0046488)	1952-01-01	0.604336	0.770945	0.468196	0.59191	-0.991469	0.499329	pik3c2b
peptide metabolic process (GO:0006518)	1952-01-01	0.604336	0.770945	0.468196	0.59191	-0.613777	0.309113	spcs1
protein targeting (GO:0006605)	1952-01-01	0.604336	0.770945	0.468196	0.59191	-0.430362	0.216741	spcs1
neural crest cell differentiation (GO:0014033)	1953-01-01	0.611337	0.772136	0.474512	0.592906	-1.23411	0.607315	med14
positive regulation of cell motility (GO:2000147)	1953-01-01	0.611337	0.772136	0.474512	0.592906	-1.21755	0.599163	ptp4a1
modification-dependent protein catabolic process (GO:0019941)	1953-01-01	0.611337	0.772136	0.474512	0.592906	-1.12972	0.555942	tollip
organonitrogen compound biosynthetic process (GO:1901566)	1953-01-01	0.611337	0.772136	0.474512	0.592906	-0.946903	0.465977	pemt
protein localization to membrane (GO:0072657)	1954-01-01	0.618216	0.77889	0.480754	0.598297	-0.464736	0.2235	ramp2
muscle contraction (GO:0006936)	1955-01-01	0.624972	0.785459	0.486922	0.603025	-0.91866	0.431814	tmod1
positive regulation of cell migration (GO:0030335)	1956-01-01	0.63161	0.7899	0.493017	0.607617	-1.11091	0.510447	ptp4a1
primitive hemopoiesis (GO:0060215)	1956-01-01	0.63161	0.7899	0.493017	0.607617	-1.09595	0.50357	tal1
rRNA processing (GO:0006364)	1957-01-01	0.63813	0.792215	0.499041	0.610606	-1.0307	0.463006	bms1
positive regulation of signal transduction (GO:0009967)	1957-01-01	0.63813	0.792215	0.499041	0.610606	-0.970896	0.436139	shank1
apoptotic process (GO:0006915)	1957-01-01	0.63813	0.792215	0.499041	0.610606	-0.92938	0.41749	casp6
positive regulation of transmembrane receptor protein serine/threonine kinase signaling pathway (GO:0090100)	1958-01-01	0.644535	0.79822	0.504994	0.614933	-0.331592	0.145644	inha
notochord development (GO:0030903)	1959-01-01	0.650828	0.804056	0.510877	0.619134	-0.993604	0.426763	slc2a10
cellular protein metabolic process (GO:0044267)	1961-01-01	0.663081	0.811318	0.522435	0.627168	-0.968871	0.398069	spcs1
ribosome biogenesis (GO:0042254)	1961-01-01	0.663081	0.811318	0.522435	0.627168	-0.968698	0.397998	bms1
defense response to bacterium (GO:0042742)	1961-01-01	0.663081	0.811318	0.522435	0.627168	-0.799399	0.32844	mpeg1
cellular response to organic substance (GO:0071310)	1961-01-01	0.663081	0.811318	0.522435	0.627168	-0.730331	0.300063	ramp2
regulation of mRNA splicing, via spliceosome (GO:0048024)	1962-01-01	0.669046	0.816653	0.528112	0.632492	-1.03917	0.417648	celf1
skeletal muscle organ development (GO:0060538)	1963-01-01	0.674905	0.819873	0.533722	0.636217	-0.95534	0.375624	unc45b
embryonic heart tube development (GO:0035050)	1963-01-01	0.674905	0.819873	0.533722	0.636217	-0.833997	0.327914	tal1
negative regulation of transcription from RNA polymerase II promoter (GO:0000122)	3/199	0.685292	0.829773	0.428291	0.563829	-0.507987	0.191973	pcgf1;nr1d1;nr0b1
striated muscle tissue development (GO:0014706)	1965-01-01	0.686316	0.829773	0.544745	0.647839	-0.968269	0.364474	unc45b
neuron development (GO:0048666)	2/135	0.691513	0.834076	0.483524	0.600278	-0.549523	0.202704	dusp26;lrsam1
central nervous system development (GO:0007417)	4/266	0.693675	0.834706	0.395916	0.5454	-0.391053	0.143028	med14;toe1;tbc1d23;mob1a
phosphate-containing compound metabolic process (GO:0006796)	1968-01-01	0.702687	0.843556	0.560797	0.662287	-0.887599	0.313184	tollip
modulation of chemical synaptic transmission (GO:0050804)	1969-01-01	0.707952	0.843906	0.566022	0.663836	-0.988424	0.34138	slc6a9
regulation of Wnt signaling pathway (GO:0030111)	1969-01-01	0.707952	0.843906	0.566022	0.663836	-0.843847	0.291447	tollip
negative regulation of Wnt signaling pathway (GO:0030178)	1969-01-01	0.707952	0.843906	0.566022	0.663836	-0.756453	0.261263	tollip
DNA repair (GO:0006281)	2/141	0.714182	0.849343	0.506232	0.61497	-0.659923	0.222141	slx4;fancd2
nervous system development (GO:0007399)	3/210	0.71974	0.853957	0.462512	0.590022	-0.458739	0.150864	mob1a;ptn;shank1
circulatory system development (GO:0072359)	3/212	0.725678	0.855896	0.468644	0.59191	0.0692111	-0.0221924	tal1;kif20a;slc2a10
cellular calcium ion homeostasis (GO:0006874)	1973-01-01	0.728101	0.855896	0.586312	0.681353	-0.826539	0.262274	tmco1
heart process (GO:0003015)	1973-01-01	0.728101	0.855896	0.586312	0.681353	-0.774018	0.245609	csrp3
response to lipid (GO:0033993)	1973-01-01	0.728101	0.855896	0.586312	0.681353	-0.684357	0.217157	nr1d1
digestive tract development (GO:0048565)	1974-01-01	0.732917	0.857597	0.591236	0.683952	-0.82604	0.256669	celf1
regulation of neurogenesis (GO:0050767)	1974-01-01	0.732917	0.857597	0.591236	0.683952	-0.771901	0.239847	casz1
cardiovascular system development (GO:0072358)	1976-01-01	0.742297	0.86658	0.60091	0.691998	-0.811752	0.241907	slc2a10
determination of left/right symmetry (GO:0007368)	2/152	0.752115	0.876033	0.546166	0.648015	-0.574251	0.163585	sesn1;celf1
erythrocyte differentiation (GO:0030218)	1981-01-01	0.764333	0.886392	0.624113	0.715481	-0.772663	0.207654	tal1
embryonic cranial skeleton morphogenesis (GO:0048701)	2/156	0.764797	0.886392	0.560125	0.662287	-0.61757	0.165598	med14;rbck1
peptidyl-serine phosphorylation (GO:0018105)	1982-01-01	0.768509	0.886392	0.628591	0.717383	-0.772979	0.203527	vrk2
cell morphogenesis involved in neuron differentiation (GO:0048667)	1982-01-01	0.768509	0.886392	0.628591	0.717383	-0.296814	0.0781519	dusp26
negative regulation of transcription, DNA-templated (GO:0045892)	4/296	0.769716	0.886392	0.475257	0.592906	-0.35651	0.093311	pcgf1;nr1d1;nr0b1;smad9
Rab protein signal transduction (GO:0032482)	1983-01-01	0.772612	0.887345	0.633016	0.720816	-0.82952	0.213998	rab14
blood circulation (GO:0008015)	1984-01-01	0.776642	0.887345	0.637388	0.722562	-0.782956	0.197912	csrp3
peptidyl-serine modification (GO:0018209)	1984-01-01	0.776642	0.887345	0.637388	0.722562	-0.628634	0.158903	vrk2
heart contraction (GO:0060047)	1985-01-01	0.780601	0.887345	0.641709	0.725835	-0.712439	0.176465	csrp3
neuron differentiation (GO:0030182)	2/162	0.782765	0.887345	0.580493	0.679243	-0.547272	0.13404	dusp26;lrsam1
digestive system development (GO:0055123)	1986-01-01	0.78449	0.887345	0.645979	0.725835	-0.718471	0.174388	celf1
muscle fiber development (GO:0048747)	1986-01-01	0.78449	0.887345	0.645979	0.725835	-0.671202	0.162915	unc45b
endosomal transport (GO:0016197)	1986-01-01	0.78449	0.887345	0.645979	0.725835	-0.589784	0.143153	rab14
organelle assembly (GO:0070925)	4/307	0.793613	0.895674	0.503438	0.614508	0.41325	-0.0955266	dync2h1;unc45b;tmod1;atg2b
proteasome-mediated ubiquitin-dependent protein catabolic process (GO:0043161)	2/167	0.796808	0.89621	0.596937	0.688982	-0.519042	0.117896	psmc3;usp19
connective tissue development (GO:0061448)	1990-01-01	0.79937	0.89621	0.662559	0.741192	-0.0654427	0.0146546	col11a2
regulation of intracellular signal transduction (GO:1902531)	1990-01-01	0.79937	0.89621	0.662559	0.741192	0.244939	-0.0548495	inha
positive regulation of cell proliferation (GO:0008284)	1991-01-01	0.802927	0.89822	0.666582	0.744058	-0.567019	0.124455	eapp
neural crest cell migration (GO:0001755)	1993-01-01	0.809854	0.903982	0.674487	0.751234	-0.682881	0.14402	tnc
regulation of protein phosphorylation (GO:0001932)	1996-01-01	0.819792	0.913072	0.685997	0.762385	-0.7029	0.13967	inha
phosphorylation (GO:0016310)	1999-01-01	0.829211	0.916648	0.697103	0.771359	-0.581937	0.108985	tollip
regulation of programmed cell death (GO:0043067)	1999-01-01	0.829211	0.916648	0.697103	0.771359	-0.390807	0.0731906	inha
positive regulation of intracellular signal transduction (GO:1902533)	1/101	0.835216	0.916648	0.70429	0.773623	-0.721686	0.12995	lamtor3
protein polyubiquitination (GO:0000209)	1/101	0.835216	0.916648	0.70429	0.773623	-0.609265	0.109707	lrsam1
translation (GO:0006412)	1/102	0.838139	0.916648	0.707819	0.773623	-0.672162	0.118684	rpl22l1
regulation of macromolecule metabolic process (GO:0060255)	1/102	0.838139	0.916648	0.707819	0.773623	-0.586354	0.103533	nr1d1
heart morphogenesis (GO:0003007)	1/102	0.838139	0.916648	0.707819	0.773623	-0.407792	0.0720041	tal1
ribonucleoprotein complex assembly (GO:0022618)	1/103	0.841011	0.916648	0.711307	0.773623	-0.599241	0.103759	celf1
skeletal muscle tissue development (GO:0007519)	1/103	0.841011	0.916648	0.711307	0.773623	-0.598757	0.103675	unc45b
positive regulation of cellular process (GO:0048522)	1/103	0.841011	0.916648	0.711307	0.773623	-0.451657	0.0782046	eapp
protein transport (GO:0015031)	3/263	0.846004	0.918807	0.612671	0.70395	-0.404983	0.0677258	rab14;ramp2;lrsam1
embryonic viscerocranium morphogenesis (GO:0048703)	1/105	0.846602	0.918807	0.71816	0.77941	-0.640422	0.106646	med14
cartilage development (GO:0051216)	1/107	0.851998	0.922695	0.724851	0.783332	-0.611046	0.0978721	col11a2
transmembrane transport (GO:0055085)	1/114	0.869434	0.938987	0.747055	0.803913	-0.5784	0.0809256	tap1
regulation of MAPK cascade (GO:0043408)	1/116	0.874028	0.938987	0.753065	0.806736	-0.594551	0.0800517	inha
actin filament organization (GO:0007015)	1/117	0.876265	0.938987	0.756018	0.806736	-0.614621	0.0811834	tmod1
adenylate cyclase-modulating G-protein coupled receptor signaling pathway (GO:0007188)	1/117	0.876265	0.938987	0.756018	0.806736	-0.599189	0.079145	gnal
negative regulation of nucleic acid-templated transcription (GO:1903507)	1/117	0.876265	0.938987	0.756018	0.806736	-0.544842	0.0719666	smad9
cellular response to DNA damage stimulus (GO:0006974)	1/122	0.886867	0.948351	0.770261	0.820216	-0.637802	0.076575	fancd2
embryo development ending in birth or egg hatching (GO:0009792)	1/125	0.892788	0.950688	0.778409	0.825438	-0.664653	0.075376	mob1a
neural crest cell development (GO:0014032)	1/125	0.892788	0.950688	0.778409	0.825438	-0.642407	0.0728531	tnc
cilium assembly (GO:0060271)	2/216	0.897035	0.953217	0.733061	0.790525	-0.358652	0.0389711	tmem107;dync2h1
dorsal/ventral pattern formation (GO:0009953)	1/129	0.900204	0.954592	0.788828	0.834747	-0.553619	0.0582038	smad9
skeletal system development (GO:0001501)	1/137	0.913538	0.963928	0.808231	0.851738	-0.552974	0.0500056	col11a2
negative regulation of cellular macromolecule biosynthetic process (GO:2000113)	1/137	0.913538	0.963928	0.808231	0.851738	-0.391937	0.0354429	smad9
heart development (GO:0007507)	3/312	0.915621	0.963928	0.724495	0.783332	-0.337661	0.0297659	tal1;unc45b;kif20a
epithelium development (GO:0060429)	1/139	0.916584	0.963928	0.812799	0.854782	-0.517253	0.0450535	tal1
positive regulation of protein phosphorylation (GO:0001934)	1/152	0.933935	0.978389	0.83997	0.876506	-0.526088	0.0359571	inha
negative regulation of gene expression (GO:0010629)	1/154	0.936264	0.978389	0.843788	0.876506	-0.440287	0.0289962	smad9
G-protein coupled receptor signaling pathway, coupled to cyclic nucleotide second messenger (GO:0007187)	1/154	0.936264	0.978389	0.843788	0.876506	-0.403184	0.0265527	gnal
Ras protein signal transduction (GO:0007265)	1/157	0.939605	0.978389	0.849346	0.880483	-0.525573	0.0327407	rab14
proteolysis (GO:0006508)	1/158	0.94068	0.978389	0.851155	0.880564	-0.527262	0.0322434	habp2
protein ubiquitination (GO:0016567)	1/161	0.94379	0.978389	0.856453	0.882458	-0.553449	0.0320179	lrsam1
negative regulation of signal transduction (GO:0009968)	1/161	0.94379	0.978389	0.856453	0.882458	-0.538414	0.0311481	tollip
intracellular protein transport (GO:0006886)	2/261	0.946546	0.978442	0.821909	0.862581	-0.406022	0.022305	nup188;rab14
chordate embryonic development (GO:0043009)	1/165	0.947685	0.978442	0.863227	0.887641	-0.6236	0.0335077	mob1a
ameboidal-type cell migration (GO:0001667)	1/171	0.95303	0.981968	0.872798	0.895674	-0.426784	0.0205323	tnc
cellular protein localization (GO:0034613)	2/273	0.955298	0.982317	0.840683	0.876506	-0.259564	0.0118702	rab14;lamtor3
regulation of cell proliferation (GO:0042127)	1/189	0.96601	0.990564	0.897706	0.919381	-0.331939	0.0114787	eapp
ubiquitin-dependent protein catabolic process (GO:0006511)	1/191	0.967211	0.990564	0.900156	0.920039	-0.232055	0.00773639	tollip
cilium organization (GO:0044782)	1/208	0.97585	0.996277	0.918763	0.9353	-0.341601	0.008351	dync2h1
plasma membrane bounded cell projection assembly (GO:0120031)	1/210	0.976704	0.996277	0.920712	0.935414	-0.16685	0.003933	dync2h1
regulation of transcription from RNA polymerase II promoter (GO:0006357)	7/778	0.985395	0.99929	0.829752	0.86902	-0.168518	0.00247934	med14;tal1;pcgf1;nr1d1;nr0b1;egr3;tfcp2l1
negative regulation of programmed cell death (GO:0043069)	1/258	0.990191	0.99929	0.955803	0.967204	-0.349788	0.00344816	fancd2
regulation of transcription, DNA-templated (GO:0006355)	5/665	0.992073	0.99929	0.904789	0.922921	-0.142271	0.00113228	med14;tal1;smad9;egr3;tfcp2l1
regulation of cell cycle (GO:0051726)	1/270	0.992101	0.99929	0.961828	0.97137	-0.274932	0.0021804	bop1
regulation of apoptotic process (GO:0042981)	2/386	0.992193	0.99929	0.947204	0.960412	-0.229497	0.00179872	fancd2;inha
negative regulation of apoptotic process (GO:0043066)	1/277	0.993039	0.99929	0.964959	0.972602	-0.277693	0.00193989	fancd2
protein phosphorylation (GO:0006468)	1/301	0.995488	0.99929	0.973882	0.979656	-0.21952	0.000992662	vrk2
regulation of gene expression (GO:0010468)	1/315	0.996498	0.99929	0.978005	0.981863	-0.276517	0.000970177	nr1d1
positive regulation of transcription from RNA polymerase II promoter (GO:0045944)	1/332	0.997425	0.99929	0.982152	0.984086	-0.315151	0.000812444	nr1d1
positive regulation of transcription, DNA-templated (GO:0045893)	1/403	0.99929	0.99929	0.992573	0.992573	-0.203883	0.000144809	nr1d1
Supplementary Table S1: Ontological analysis based on up and downregulated genes of GSE84288 considering Biological Process. In the fisrt column there are the terms and in the next columns there are the statiscal parameters. In addition to these, the genes responsible for the enrichment of each term are in the last column.

## Sheet: Significant Terms (BP)
Term	Overlap	P-value	Adjusted P-value	Old P-value	Old Adjusted P-value	Z-score	Combined Score	Genes
tRNA splicing, via endonucleolytic cleavage and ligation (GO:0006388)	2020-07-02	0.00615197	0.555631	0.00471758	0.393483	-4.84129	24.6469	tsen2;tsen34		tRNA splicing, via endonucleolytic cleavage and ligation (GO:0006388)	0.00615197	24.6469	tsen2;tsen34
phosphatidylcholine metabolic process (GO:0046470)	2020-07-02	0.00615197	0.555631	0.00471758	0.393483	-1.38151	7.03325	abhd3;pemt		phosphatidylcholine metabolic process (GO:0046470)	0.00615197	7.03325	abhd3;pemt
positive regulation of response to external stimulus (GO:0032103)	2020-08-02	0.00810734	0.555631	0.00585162	0.393483	-3.77936	18.1976	tnc;lrsam1		positive regulation of response to external stimulus (GO:0032103)	0.00810734	18.1976	tnc;lrsam1
positive regulation of macroautophagy (GO:0016239)	2020-09-02	0.0103028	0.555631	0.00709702	0.393483	-3.8123	17.4426	sesn1;lrsam1		positive regulation of macroautophagy (GO:0016239)	0.0103028	17.4426	sesn1;lrsam1
regulation of transmembrane transport (GO:0034762)	2027-03-01	0.0116514	0.555631	0.00516884	0.393483	-2.0734	9.23148	kcnj5;kcnj8;kcnj9		regulation of transmembrane transport (GO:0034762)	0.0116514	9.23148	kcnj5;kcnj8;kcnj9
regulation of ion transmembrane transport (GO:0034765)	2027-03-01	0.0116514	0.555631	0.00516884	0.393483	-1.72757	7.69168	kcnj5;kcnj8;kcnj9		regulation of ion transmembrane transport (GO:0034765)	0.0116514	7.69168	kcnj5;kcnj8;kcnj9
maturation of SSU-rRNA from tricistronic rRNA transcript (SSU-rRNA, 5.8S rRNA, LSU-rRNA) (GO:0000462)	2029-03-01	0.0141838	0.555631	0.00620762	0.393483	-2.32013	9.87365	dcaf13;mrps9;bms1		maturation of SSU-rRNA from tricistronic rRNA transcript (SSU-rRNA, 5.8S rRNA, LSU-rRNA) (GO:0000462)	0.0141838	9.87365	dcaf13;mrps9;bms1
regulation of insulin secretion (GO:0050796)	2020-11-02	0.0153782	0.555631	0.00991097	0.393483	-3.10926	12.9806	trh;gck		regulation of insulin secretion (GO:0050796)	0.0153782	12.9806	trh;gck
regulation of ion transport (GO:0043269)	1934-03-01	0.021779	0.555631	0.0093184	0.393483	-2.10531	8.05663	kcnj5;kcnj8;kcnj9		regulation of ion transport (GO:0043269)	0.021779	8.05663	kcnj5;kcnj8;kcnj9
semaphorin-plexin signaling pathway involved in axon guidance (GO:1902287)	2014-02-01	0.0245739	0.555631	0.0149001	0.393483	-2.82603	10.4735	plxna3;plxna4		semaphorin-plexin signaling pathway involved in axon guidance (GO:1902287)	0.0245739	10.4735	plxna3;plxna4
semaphorin-plexin signaling pathway involved in neuron projection guidance (GO:1902285)	2014-02-01	0.0245739	0.555631	0.0149001	0.393483	-2.68631	9.95566	plxna3;plxna4		semaphorin-plexin signaling pathway involved in neuron projection guidance (GO:1902285)	0.0245739	9.95566	plxna3;plxna4
maturation of SSU-rRNA (GO:0030490)	1937-03-01	0.027211	0.555631	0.0115502	0.393483	-1.9953	7.19132	dcaf13;mrps9;bms1		maturation of SSU-rRNA (GO:0030490)	0.027211	7.19132	dcaf13;mrps9;bms1
negative regulation of cell adhesion (GO:0007162)	2016-02-01	0.0316649	0.555631	0.0187085	0.393483	-2.456	8.47944	plxna3;plxna4		negative regulation of cell adhesion (GO:0007162)	0.0316649	8.47944	plxna3;plxna4
positive regulation of cell morphogenesis involved in differentiation (GO:0010770)	2016-02-01	0.0316649	0.555631	0.0187085	0.393483	-2.41158	8.32608	plxna3;plxna4		positive regulation of cell morphogenesis involved in differentiation (GO:0010770)	0.0316649	8.32608	plxna3;plxna4
stem cell differentiation (GO:0048863)	1972-04-01	0.0384646	0.555631	0.0123516	0.393483	-1.42575	4.64511	med14;tal1;cnr2;lrsam1		stem cell differentiation (GO:0048863)	0.0384646	4.64511	med14;tal1;cnr2;lrsam1
cellular response to amino acid stimulus (GO:0071230)	2018-02-01	0.0394533	0.555631	0.0228799	0.393483	-2.65821	8.59303	sesn1;lamtor3		cellular response to amino acid stimulus (GO:0071230)	0.0394533	8.59303	sesn1;lamtor3
hematopoietic stem cell differentiation (GO:0060218)	1947-03-01	0.0499866	0.555631	0.0210503	0.393483	-1.69039	5.0644	tal1;cnr2;lrsam1		hematopoietic stem cell differentiation (GO:0060218)	0.0499866	5.0644	tal1;cnr2;lrsam1
Supplementary Table S1: Significant terms of Biological Process selected considering p value<0.05.

## Sheet: KEGG
Term	Overlap	P-value	Adjusted P-value	Old P-value	Old Adjusted P-value	Z-score	Combined Score	Genes
Protein export	2022-02-01	0.0568967	0.997658	0.0244552	0.911733	-13.7622	39.4496	srp68;spcs1
Sulfur metabolism	2020-09-01	0.148113	0.997658	0.0975201	0.911733	-64.4161	123.021	suox
Pantothenate and CoA biosynthesis	2013-01-01	0.206712	0.997658	0.133854	0.911733	-13.6764	21.5599	ppcdc
Non-homologous end-joining	2014-01-01	0.220723	0.997658	0.14271	0.911733	-11.0899	16.7551	polm
Fanconi anemia pathway	1951-02-01	0.227179	0.997658	0.101345	0.911733	-87.0453	129.003	slx4;fancd2
Thiamine metabolism	2015-01-01	0.234487	0.997658	0.151477	0.911733	-15.8946	23.0529	tpk1
Glycerophospholipid metabolism	1998-03-01	0.249797	0.997658	0.0833935	0.911733	-3.1356	4.3494	pla2g6;etnppl;pemt
Linoleic acid metabolism	2017-01-01	0.261291	0.997658	0.168748	0.911733	-77.3465	103.808	pla2g6
Amino sugar and nucleotide sugar metabolism	1957-02-01	0.266471	0.997658	0.121142	0.911733	-64.9314	85.8711	uap1;gck
alpha-Linolenic acid metabolism	2018-01-01	0.274341	0.997658	0.177253	0.911733	-33.9053	43.8526	pla2g6
Arginine biosynthesis	2024-01-01	0.347948	0.997658	0.226517	0.911733	-61.2617	64.6742	arg2
Other types of O-glycan biosynthesis	2029-01-01	0.403566	0.997658	0.265345	0.911733	-12.1952	11.0661	colgalt1
Nicotinate and nicotinamide metabolism	1930-01-01	0.414108	0.997658	0.272878	0.911733	-10.1229	8.92468	naprt
Ribosome	3/134	0.422308	0.997658	0.163374	0.911733	-4.83778	4.17027	mrps9;rpl22l1;mrps2
Propanoate metabolism	1932-01-01	0.434638	0.997658	0.287715	0.911733	-9.94593	8.28736	hibch
Galactose metabolism	1933-01-01	0.444633	0.997658	0.295022	0.911733	-62.6394	50.7696	gck
Starch and sucrose metabolism	1934-01-01	0.454452	0.997658	0.302255	0.911733	-57.124	45.0516	gck
beta-Alanine metabolism	1935-01-01	0.464097	0.997658	0.309415	0.911733	-32.7313	25.1266	hibch
ABC transporters	1938-01-01	0.492024	0.997658	0.330464	0.911733	-9.21357	6.53452	tap1
Phagosome	3/152	0.504279	0.997658	0.209704	0.911733	1.17981	-0.807731	dync2h1;canx;tap1
Basal transcription factors	1940-01-01	0.509832	0.997658	0.344145	0.911733	-76.7141	51.6803	taf5l
Vascular smooth muscle contraction	3/157	0.525988	0.997658	0.223082	0.911733	0.806089	-0.517894	pla2g6;ramp2;nppc
Fructose and mannose metabolism	1942-01-01	0.527016	0.997658	0.357551	0.911733	-24.631	15.7767	khk
Ether lipid metabolism	1944-01-01	0.5436	0.997658	0.370688	0.911733	-70.8845	43.207	pla2g6
Pyruvate metabolism	1946-01-01	0.559604	0.997658	0.38356	0.911733	-9.17647	5.32717	hagh
Arachidonic acid metabolism	1947-01-01	0.567395	0.997658	0.389899	0.911733	-76.0913	43.1209	pla2g6
Cysteine and methionine metabolism	1951-01-01	0.597208	0.997658	0.414619	0.911733	-36.3962	18.7618	mtap
Cytokine-cytokine receptor interaction	3/181	0.622332	0.997658	0.289276	0.911733	2.04069	-0.967863	mpl;relt;inha
Valine, leucine and isoleucine degradation	1955-01-01	0.624972	0.997658	0.438354	0.911733	-21.3842	10.0516	hibch
Proteasome	1955-01-01	0.624972	0.997658	0.438354	0.911733	-7.00047	3.29055	psmc3
Sphingolipid metabolism	1959-01-01	0.650828	0.997658	0.461141	0.911733	-22.8062	9.79548	smpd3
Arginine and proline metabolism	1961-01-01	0.663081	0.997658	0.472192	0.911733	-44.2683	18.188	arg2
PPAR signaling pathway	1966-01-01	0.69187	0.997658	0.498852	0.911733	-10.0597	3.70555	slc27a6
Lysine degradation	1973-01-01	0.728101	0.997658	0.533965	0.911733	-1.93905	0.615292	colgalt1
Ribosome biogenesis in eukaryotes	1977-01-01	0.746862	0.997658	0.552931	0.911733	-10.9158	3.18603	bms1
p53 signaling pathway	1977-01-01	0.746862	0.997658	0.552931	0.911733	-1.83442	0.535421	sesn1
Glycolysis / Gluconeogenesis	1977-01-01	0.746862	0.997658	0.552931	0.911733	-1.80421	0.526602	gck
ECM-receptor interaction	1979-01-01	0.755753	0.997658	0.562127	0.911733	-4.39032	1.22947	tnc
Inositol phosphate metabolism	1986-01-01	0.78449	0.997658	0.592873	0.911733	-2.79448	0.67828	pik3c2b
Insulin signaling pathway	2/165	0.791289	0.997658	0.512074	0.911733	1.65882	-0.388317	gck;ptpn1
Salmonella infection	1995-01-01	0.816538	0.997658	0.629301	0.911733	0.948417	-0.192227	dync2h1
Toll-like receptor signaling pathway	1996-01-01	0.819792	0.997658	0.633145	0.911733	1.80851	-0.35936	tollip
Adherens junction	1997-01-01	0.822988	0.997658	0.63695	0.911733	0.416708	-0.0811807	ptpn1
TGF-beta signaling pathway	1/107	0.851998	0.997658	0.672927	0.911733	-0.478196	0.0765933	smad9
Phosphatidylinositol signaling system	1/108	0.854624	0.997658	0.676326	0.911733	-0.151816	0.0238493	pik3c2b
Adrenergic signaling in cardiomyocytes	2/202	0.874445	0.997658	0.621825	0.911733	28.654	-3.84438	atf2;rapgef3
C-type lectin receptor signaling pathway	1/120	0.882739	0.997658	0.714499	0.911733	-0.0855246	0.0106671	egr3
Cell adhesion molecules (CAMs)	1/131	0.903719	0.997658	0.745581	0.911733	3.56663	-0.361076	cd226
Spliceosome	1/134	0.90876	0.997658	0.753464	0.911733	4.52788	-0.433201	cdc40
Oxidative phosphorylation	1/139	0.916584	0.997658	0.766072	0.911733	2.19998	-0.191621	ndufa2
Focal adhesion	2/234	0.920542	0.997658	0.70093	0.911733	37.5073	-3.10532	vav2;tnc
Ubiquitin mediated proteolysis	1/142	0.920953	0.997658	0.77333	0.911733	12.2082	-1.00529	ube2c
NOD-like receptor signaling pathway	1/148	0.929019	0.997658	0.787188	0.911733	3.69159	-0.271796	rbck1
Purine metabolism	1/151	0.932739	0.997658	0.793802	0.911733	30.264	-2.10727	ada
RNA transport	1/158	0.94068	0.997658	0.808456	0.911733	15.9856	-0.977557	nup188
Apoptosis	1/161	0.94379	0.997658	0.814419	0.911733	4.01391	-0.232211	casp6
Regulation of actin cytoskeleton	2/261	0.946546	0.997658	0.756779	0.911733	40.314	-2.21467	vav2;nckap1
Necroptosis	1/174	0.955494	0.997658	0.838216	0.911733	6.27155	-0.285525	rbck1
Herpes simplex virus 1 infection	1/176	0.957065	0.997658	0.8416	0.911733	4.30589	-0.188962	tap1
Protein processing in endoplasmic reticulum	1/176	0.957065	0.997658	0.8416	0.911733	28.9766	-1.27162	canx
mTOR signaling pathway	1/186	0.964127	0.997658	0.857504	0.913734	3.91796	-0.143132	lamtor3
Tight junction	1/211	0.977119	0.997658	0.890715	0.922268	39.6719	-0.918275	cgnl1
MAPK signaling pathway	2/362	0.988601	0.997658	0.893891	0.922268	53.4912	-0.613243	atf2;lamtor3
Calcium signaling pathway	1/268	0.99181	0.997658	0.940585	0.955282	44.8813	-0.369079	gnal
Neuroactive ligand-receptor interaction	2/461	0.997658	0.997658	0.955986	0.955986	53.3473	-0.125088	cnr2;trh
Supplementary Table S1: Ontological analysis based on up and downregulated genes of GSE84288 considering KEGG. In the fisrt column there are the terms and in the next columns there are the statiscal parameters. In addition to these, the genes responsible for the enrichment of each term are in the last column.

## Sheet: WIKI
Term	Overlap	P-value	Adjusted P-value	Old P-value	Old Adjusted P-value	Z-score	Combined Score	Genes
Small Ligand GPCRs_WP1317	2020-10-01	0.163155	0.860183	0.108131	0.611848	-1.72966	3.13596	cnr2
Eicosanoid Synthesis_WP1318	2014-01-01	0.220723	0.860183	0.144598	0.611848	-3.0016	4.53496	pla2g6
Apoptosis Modulation by HSP70_WP1392	2015-01-01	0.234487	0.860183	0.15349	0.611848	-2.54007	3.68401	casp6
Signal Transduction of S1P Receptor_WP1391	2022-01-01	0.324279	0.860183	0.213293	0.611848	-2.10871	2.37473	pik3c2b
Striated Muscle Contraction_WP1316	2024-01-01	0.347948	0.860183	0.229622	0.611848	-1.65912	1.75154	tmod1
Glycogen Metabolism_WP1388	2028-01-01	0.392834	0.860183	0.261311	0.611848	-1.92033	1.79429	ptpa
IL-6 Signaling Pathway_WP1322	1981-02-01	0.419956	0.860183	0.210532	0.611848	-1.63231	1.4162	eif2a;ptpa
TNF-alpha NF-kB Signaling Pathway_WP1369	3/137	0.436329	0.860183	0.172463	0.611848	-1.19259	0.989082	fancd2;psmc3;traip
p38 MAPK Signaling Pathway_WP1363	1933-01-01	0.444633	0.860183	0.299169	0.611848	-1.83771	1.48947	atf2
FAS pathway and Stress induction of HSP regulation_WP511	1935-01-01	0.464097	0.860183	0.313785	0.611848	-1.18102	0.906625	casp6
DNA Replication_WP451	1936-01-01	0.473572	0.860183	0.320983	0.611848	-1.04652	0.782221	cdt1
Regulation of Actin Cytoskeleton_WP1380	2/101	0.534657	0.860183	0.288165	0.611848	-0.910177	0.569889	pik3c2b;nckap1
IL-4 signaling Pathway_WP1376	1945-01-01	0.551674	0.860183	0.38259	0.611848	-1.27986	0.761258	atf2
Exercise-induced Circadian Regulation_WP562	1946-01-01	0.559604	0.860183	0.389095	0.611848	-1.12854	0.655148	nckap1
Glycolysis and Gluconeogenesis_WP1356	1947-01-01	0.567395	0.860183	0.395534	0.611848	-1.09358	0.619731	gck
IL-5 Signaling Pathway_WP1315	1949-01-01	0.582567	0.860183	0.408217	0.611848	-1.26998	0.686182	atf2
Oxidative phosphorylation_WP1335	1951-01-01	0.597208	0.860183	0.420646	0.611848	-0.976022	0.503129	ndufa2
FGF signaling pathway_WP152	2/116	0.609934	0.860183	0.346412	0.611848	-0.738671	0.365201	fgfr1op2;ptpn1
mRNA processing_WP467	2/120	0.628378	0.860183	0.361766	0.611848	-0.732474	0.340317	celf1;cdc40
ERK1 - ERK2 MAPK cascade_WP402	2/126	0.654763	0.860183	0.384586	0.611848	-0.420256	0.177971	fgfr1op2;ptpn1
Transformation Growth Factor (TGF) beta Receptor Signaling Pathway_WP1367	2/127	0.659012	0.860183	0.388361	0.611848	-0.280439	0.116947	atf2;nfya
Toll-like receptor signaling pathway_WP1384	1965-01-01	0.686316	0.860183	0.500898	0.65992	-0.604132	0.227406	tollip
EGFR1 Signaling Pathway_WP1323	2/135	0.691513	0.860183	0.418233	0.611848	-0.453526	0.167294	pik3c2b;krt18
Apoptosis_WP1351	1969-01-01	0.707952	0.860183	0.521795	0.65992	-0.329016	0.113635	casp6
Wnt Signaling Pathway and Pluripotency_WP1344	1972-01-01	0.723197	0.860183	0.536915	0.65992	-0.507866	0.164586	ptpa
IL-3 Signaling Pathway_WP1359	1975-01-01	0.737649	0.860183	0.551576	0.65992	-0.182744	0.0556069	atf2
Nodal Signaling Pathway_WP341	1977-01-01	0.746862	0.860183	0.561102	0.65992	-0.178367	0.0520607	taf5l
Androgen Receptor Signaling Pathway_WP1348	1982-01-01	0.768509	0.860183	0.584076	0.65992	-0.15456	0.040696	atf2
Electron Transport Chain_WP1339	1991-01-01	0.802927	0.860183	0.622556	0.65992	-0.299325	0.0656991	ndufa2
Adipogenesis_WP1331	1992-01-01	0.806422	0.860183	0.626614	0.65992	-0.320654	0.0689882	celf1
MAPK Signaling Pathway_WP1337	2/203	0.876199	0.904464	0.639298	0.65992	-0.0230178	0.00304207	atf2;lamtor3
Insulin Signaling_WP1313	1/139	0.916584	0.916584	0.776608	0.776608	-0.19187	0.0167122	ptpn1
Supplementary Table S1: Ontological analysis based on up and downregulated genes of GSE84288 considering Wikipathway. In the fisrt column there are the terms and in the next columns there are the statiscal parameters. In addition to these, the genes responsible for the enrichment of each term are in the last column.

## Sheet: INTERPRO
Term	Overlap	P-value	Adjusted P-value	Old P-value	Old Adjusted P-value	Z-score	Combined Score	Genes
Sema domain	2020-06-02	0.00444599	0.0333449	0.00401016	0.0300762	-266.168	1441.5	plxna3;plxna4
PSI domain	2020-06-02	0.00444599	0.0333449	0.00401016	0.0300762	-5.6676	30.6943	plxna3;plxna4
WD40-repeat-containing domain	1956-03-01	0.0762707	0.175821	0.0347971	0.145749	0.203855	-0.524615	bop1;wdr92;dcaf13
Ubiquitin system component CUE	2020-05-01	0.0851975	0.175821	0.0737369	0.145749	-122.803	302.437	tollip
Metallo-beta-lactamase	2020-05-01	0.0851975	0.175821	0.0737369	0.145749	-114.611	282.261	hagh
Rab-GTPase-TBC domain	2020-05-01	0.0851975	0.175821	0.0737369	0.145749	-42.9278	105.722	tbc1d23
Zinc finger, RING-type	1959-03-01	0.0861417	0.175821	0.0395584	0.145749	0.901155	-2.20942	pcgf1;mycbp2;rbck1
RAWUL domain	2020-06-01	0.101348	0.175821	0.0855214	0.145749	-24.495	56.074	pcgf1
C2 domain	2020-07-01	0.117214	0.175821	0.0971659	0.145749	-1241.05	2660.52	tollip
Zinc finger, RanBP2-type	2020-07-01	0.117214	0.175821	0.0971659	0.145749	-282.553	605.725	rbck1
IBR domain	2020-08-01	0.1328	0.181091	0.108672	0.148189	-1388.52	2803.29	rbck1
Tetratricopeptide repeat-containing domain	2013-01-01	0.206712	0.25839	0.164177	0.205221	-257.976	406.681	unc45b
Helicase superfamily 1/2, ATP-binding domain	2017-01-01	0.261291	0.30149	0.20624	0.237969	-92.2455	123.804	rtel1
Myc-type, basic helix-loop-helix (bHLH) domain	1935-01-01	0.464097	0.497247	0.372217	0.398804	-77.7451	59.682	tal1
RNA recognition motif domain	1942-01-01	0.527016	0.527016	0.427527	0.427527	-9.13444	5.85082	celf1
Supplementary Table S1: Ontological analysis based on up and downregulated genes of GSE84288 considering Interpro. In the fisrt column there are the terms and in the next columns there are the statiscal parameters. In addition to these, the genes responsible for the enrichment of each term are in the last column.

## Sheet: Significant Terms (I)
Term	Overlap	P-value	Adjusted P-value	Old P-value	Old Adjusted P-value	Z-score	Combined Score	Genes
Sema domain	2020-06-02	0.00444599	0.0333449	0.00401016	0.0300762	-266.168	1441.5	plxna3;plxna4		Sema domain	0.00444599	1441.5	plxna3;plxna4
PSI domain	2020-06-02	0.00444599	0.0333449	0.00401016	0.0300762	-5.6676	30.6943	plxna3;plxna4		PSI domain	0.00444599	30.6943	plxna3;plxna4
Supplementary Table S1: Significant terms of Interpro selected considering p value<0.05.
