# Supplementary material for: Identification of Novel Genes Associated with Fish Skeletal Muscle Adaptation during Fasting and Refeeding Based on a Meta-Analysis
Source: Genes (Basel). 2022 Dec 16;13(12):2378. doi: 10.3390/genes13122378 (PMC9778430; doi:10.3390/genes13122378)
Supplement: Supplementary file 1 [file genes-13-02378-s001.zip › genes-2052642-supplementary/Table S10.xlsx]

## Sheet: Combined Score
	58929 - White Muscle	47141 - Skeletal Muscle	36339 - Skeletal Muscle	84288 - White Muscle
cytoplasmic translation (GO:0002181)	18.7066	39.4264	36.531
translation (GO:0006412)	7.54567	20.1948	16.3604
positive regulation of response to stimulus (GO:0048584)	18.8451
cell junction maintenance (GO:0034331)	12.4903
adherens junction maintenance (GO:0034334)	12.4326
rRNA methylation (GO:0031167)	11.685
regulation of translation (GO:0006417)	5.81115
formation of translation preinitiation complex (GO:0001731)	14.289
positive regulation of cellular amide metabolic process (GO:0034250)	11.4462
glucosamine-containing compound catabolic process (GO:1901072)	7.99512
embryonic epithelial tube formation (GO:0001838)	5.74926
nuclear import (GO:0051170)	6.25653
positive regulation of cellular protein metabolic process (GO:0032270)	10.407
negative regulation of multicellular organismal process (GO:0051241)	7.29445
ribosome assembly (GO:0042255)		18.8666
ribosomal large subunit biogenesis (GO:0042273)		16.1439	15.9672
positive regulation of cell cycle (GO:0045787)		10.4312
regulation of cyclin-dependent protein kinase activity (GO:1904029)		14.6728
ribosomal small subunit assembly (GO:0000028)		18.3953
regulation of cyclin-dependent protein serine/threonine kinase activity (GO:0000079)		8.01606
hemoglobin metabolic process (GO:0020027)		13.864
regulation of protein serine/threonine kinase activity (GO:0071900)		11.3523
ribosomal small subunit biogenesis (GO:0042274)		14.8463
regulation of nuclear division (GO:0051783)		11.7364
cellular macromolecule biosynthetic process (GO:0034645)		10.1455
regulation of cell cycle process (GO:0010564)		7.6055
negative regulation of cysteine-type endopeptidase activity involved in apoptotic process (GO:0043154)		21.1435
ribosomal large subunit assembly (GO:0000027)		11.2476
ribonucleoprotein complex assembly (GO:0022618)		5.6237
embryo development ending in birth or egg hatching (GO:0009792)		7.35008	6.47357
peptide biosynthetic process (GO:0043043)		9.65748
maturation of LSU-rRNA (GO:0000470)		12.4616	14.2904
apoptotic process (GO:0006915)		6.67504
intrinsic apoptotic signaling pathway in response to DNA damage (GO:0008630)		12.2214
regulation of mitotic nuclear division (GO:0007088)		7.2769
cellular response to organic substance (GO:0071310)		10.7099	9.48122
hemoglobin biosynthetic process (GO:0042541)		11.9744
erythrocyte maturation (GO:0043249)		11.2216
inhibition of cysteine-type endopeptidase activity involved in apoptotic process (GO:1990001)		12.8151
chordate embryonic development (GO:0043009)		5.17847	4.65973
negative regulation of cell development (GO:0010721)		11.0909
cellular response to oxidative stress (GO:0034599)		9.1108
positive regulation of cellular process (GO:0048522)		5.8687
regulation of cell proliferation (GO:0042127)		4.38567
mRNA catabolic process (GO:0006402)		10.112
iron ion homeostasis (GO:0055072)		8.96162
positive regulation of transcription from RNA polymerase II promoter in response to stress (GO:0036003)		17.4391
inhibition of cysteine-type endopeptidase activity (GO:0097340)		14.5122
stress-activated MAPK cascade (GO:0051403)		14.2421
positive regulation of G1/S transition of mitotic cell cycle (GO:1900087)		13.7384
regulation of mitochondrial membrane permeability (GO:0046902)		13.1014	12.3777
hydrogen peroxide catabolic process (GO:0042744)		9.03534
intrinsic apoptotic signaling pathway (GO:0097193)		8.25463
hydrogen peroxide metabolic process (GO:0042743)		9.18864
T cell activation (GO:0042110)		9.12231
fin regeneration (GO:0031101)		5.45346
nucleocytoplasmic transport (GO:0006913)		16.1669	15.4597
positive regulation of cell cycle G1/S phase transition (GO:1902808)		12.8767
B cell receptor signaling pathway (GO:0050853)		7.88802
erythrocyte development (GO:0048821)		5.82946
modification-dependent macromolecule catabolic process (GO:0043632)		12.7743
purine ribonucleoside biosynthetic process (GO:0046129)		11.0301	11.0811
gene expression (GO:0010467)		6.23035
regulation of programmed cell death (GO:0043067)		2.99871
mitochondrial membrane organization (GO:0007006)		11.6658	11.8428
response to metal ion (GO:0010038)		4.95562
cellular protein metabolic process (GO:0044267)		5.50031
ribosome biogenesis (GO:0042254)		4.5887	5.76144
defense response to bacterium (GO:0042742)		3.97923
response to yeast (GO:0001878)		8.23655
hematopoietic stem cell migration (GO:0035701)		13.9118
regulation of TORC1 signaling (GO:1903432)		10.0856
cellular response to UV (GO:0034644)		9.94485
maturation of LSU-rRNA from tricistronic rRNA transcript (SSU-rRNA, 5.8S rRNA, LSU-rRNA) (GO:0000463)		9.30891	9.76862
purine nucleobase salvage (GO:0043096)		9.12705	9.75584
regulation of cell cycle (GO:0051726)		2.83877
cellular respiration (GO:0045333)		6.58987
erythrocyte differentiation (GO:0030218)			7.36566
myeloid cell differentiation (GO:0030099)			6.41726
regulation of muscle contraction (GO:0006937)			17.289
nuclear transport (GO:0051169)			16.2005
regulation of blood vessel endothelial cell migration (GO:0043535)			15.0934
negative regulation of translational initiation (GO:0045947)			19.4699
regulation of muscle system process (GO:0090257)			16.1672
retinol metabolic process (GO:0042572)			14.8168
ganglion development (GO:0061548)			14.4574
endodermal cell differentiation (GO:0035987)			12.7165
adenosine metabolic process (GO:0046085)			12.2322
ventricular cardiac muscle cell development (GO:0055015)			13.2068
regulation of cell migration involved in sprouting angiogenesis (GO:0090049)			12.1664
protein stabilization (GO:0050821)			11.6994
neuron apoptotic process (GO:0051402)			9.92902
primary alcohol metabolic process (GO:0034308)			9.58685
regulation of intrinsic apoptotic signaling pathway (GO:2001242)			9.77838
regulation of response to DNA damage stimulus (GO:2001020)			9.15074
tRNA splicing, via endonucleolytic cleavage and ligation (GO:0006388)				24.6469
phosphatidylcholine metabolic process (GO:0046470)				7.03325
positive regulation of response to external stimulus (GO:0032103)				18.1976
positive regulation of macroautophagy (GO:0016239)				17.4426
regulation of transmembrane transport (GO:0034762)				9.23148
regulation of ion transmembrane transport (GO:0034765)				7.69168
maturation of SSU-rRNA from tricistronic rRNA transcript (SSU-rRNA, 5.8S rRNA, LSU-rRNA) (GO:0000462)				9.87365
regulation of insulin secretion (GO:0050796)				12.9806
regulation of ion transport (GO:0043269)				8.05663
semaphorin-plexin signaling pathway involved in axon guidance (GO:1902287)				10.4735
semaphorin-plexin signaling pathway involved in neuron projection guidance (GO:1902285)				9.95566
maturation of SSU-rRNA (GO:0030490)				7.19132
negative regulation of cell adhesion (GO:0007162)				8.47944
positive regulation of cell morphogenesis involved in differentiation (GO:0010770)				8.32608
stem cell differentiation (GO:0048863)				4.64511
cellular response to amino acid stimulus (GO:0071230)				8.59303
hematopoietic stem cell differentiation (GO:0060218)				5.0644
Supplementary Table S10: Combined score of enrichment considering the Biological Processes library for all datasets (58929, 47141, 36339 and 84288). This sheet was used in conjunction with p-value sheet to make a heatmap of Biological Process.

## Sheet: P value
	58929 - White Muscle	47141 - Skeletal Muscle	36339 - Skeletal Muscle	84288 - White Muscle
cytoplasmic translation (GO:0002181)	3.50714	7.39171	6.84887
translation (GO:0006412)	2.60066	6.96028	5.63872
positive regulation of response to stimulus (GO:0048584)	1.77001
cell junction maintenance (GO:0034331)	1.77001
adherens junction maintenance (GO:0034334)	1.77001
rRNA methylation (GO:0031167)	1.68601
regulation of translation (GO:0006417)	1.49761
formation of translation preinitiation complex (GO:0001731)	1.44626
positive regulation of cellular amide metabolic process (GO:0034250)	1.44626
glucosamine-containing compound catabolic process (GO:1901072)	1.44626
embryonic epithelial tube formation (GO:0001838)	1.36964
nuclear import (GO:0051170)	1.34251
positive regulation of cellular protein metabolic process (GO:0032270)	1.31937
negative regulation of multicellular organismal process (GO:0051241)	1.3026
ribosome assembly (GO:0042255)		4.55382
ribosomal large subunit biogenesis (GO:0042273)		4.32046	4.2691
positive regulation of cell cycle (GO:0045787)		3.27816
regulation of cyclin-dependent protein kinase activity (GO:1904029)		2.94827
ribosomal small subunit assembly (GO:0000028)		2.89236
regulation of cyclin-dependent protein serine/threonine kinase activity (GO:0000079)		2.62799
hemoglobin metabolic process (GO:0020027)		2.59642
regulation of protein serine/threonine kinase activity (GO:0071900)		2.59207
ribosomal small subunit biogenesis (GO:0042274)		2.52944
regulation of nuclear division (GO:0051783)		2.52944
cellular macromolecule biosynthetic process (GO:0034645)		2.44251
regulation of cell cycle process (GO:0010564)		2.43354
negative regulation of cysteine-type endopeptidase activity involved in apoptotic process (GO:0043154)		2.37959
ribosomal large subunit assembly (GO:0000027)		2.35286
ribonucleoprotein complex assembly (GO:0022618)		2.29922
embryo development ending in birth or egg hatching (GO:0009792)		2.22562	1.93533
peptide biosynthetic process (GO:0043043)		2.15104
maturation of LSU-rRNA (GO:0000470)		2.14713	2.40489
apoptotic process (GO:0006915)		2.06503
intrinsic apoptotic signaling pathway in response to DNA damage (GO:0008630)		2.02632
regulation of mitotic nuclear division (GO:0007088)		2.01473
cellular response to organic substance (GO:0071310)		1.92559	1.65723
hemoglobin biosynthetic process (GO:0042541)		1.8994
erythrocyte maturation (GO:0043249)		1.8994
inhibition of cysteine-type endopeptidase activity involved in apoptotic process (GO:1990001)		1.86987
chordate embryonic development (GO:0043009)		1.82566	1.61702
negative regulation of cell development (GO:0010721)		1.82513
cellular response to oxidative stress (GO:0034599)		1.82513
positive regulation of cellular process (GO:0048522)		1.80786
regulation of cell proliferation (GO:0042127)		1.79238
mRNA catabolic process (GO:0006402)		1.75598
iron ion homeostasis (GO:0055072)		1.75598
positive regulation of transcription from RNA polymerase II promoter in response to stress (GO:0036003)		1.73277
inhibition of cysteine-type endopeptidase activity (GO:0097340)		1.73277
stress-activated MAPK cascade (GO:0051403)		1.73277
positive regulation of G1/S transition of mitotic cell cycle (GO:1900087)		1.73277
regulation of mitochondrial membrane permeability (GO:0046902)		1.73277	1.58569
hydrogen peroxide catabolic process (GO:0042744)		1.69136
intrinsic apoptotic signaling pathway (GO:0097193)		1.67869
hydrogen peroxide metabolic process (GO:0042743)		1.63078
T cell activation (GO:0042110)		1.63078
fin regeneration (GO:0031101)		1.62669
nucleocytoplasmic transport (GO:0006913)		1.61684	1.5285
positive regulation of cell cycle G1/S phase transition (GO:1902808)		1.61684
B cell receptor signaling pathway (GO:0050853)		1.57382
erythrocyte development (GO:0048821)		1.51906
modification-dependent macromolecule catabolic process (GO:0043632)		1.51668
purine ribonucleoside biosynthetic process (GO:0046129)		1.51668	1.47815
gene expression (GO:0010467)		1.4665
regulation of programmed cell death (GO:0043067)		1.44602
mitochondrial membrane organization (GO:0007006)		1.42873	1.43319
response to metal ion (GO:0010038)		1.41325
cellular protein metabolic process (GO:0044267)		1.37816
ribosome biogenesis (GO:0042254)		1.37816	1.65723
defense response to bacterium (GO:0042742)		1.37816
response to yeast (GO:0001878)		1.37569
hematopoietic stem cell migration (GO:0035701)		1.35051
regulation of TORC1 signaling (GO:1903432)		1.35051
cellular response to UV (GO:0034644)		1.35051
maturation of LSU-rRNA from tricistronic rRNA transcript (SSU-rRNA, 5.8S rRNA, LSU-rRNA) (GO:0000463)		1.35051	1.3926
purine nucleobase salvage (GO:0043096)		1.35051	1.3926
regulation of cell cycle (GO:0051726)		1.34117
cellular respiration (GO:0045333)		1.33233
erythrocyte differentiation (GO:0030218)			2.45545
myeloid cell differentiation (GO:0030099)			2.18788
regulation of muscle contraction (GO:0006937)			1.65183
nuclear transport (GO:0051169)			1.65183
regulation of blood vessel endothelial cell migration (GO:0043535)			1.65183
negative regulation of translational initiation (GO:0045947)			1.58569
regulation of muscle system process (GO:0090257)			1.58569
retinol metabolic process (GO:0042572)			1.58569
ganglion development (GO:0061548)			1.58569
endodermal cell differentiation (GO:0035987)			1.58569
adenosine metabolic process (GO:0046085)			1.58569
ventricular cardiac muscle cell development (GO:0055015)			1.5285
regulation of cell migration involved in sprouting angiogenesis (GO:0090049)			1.5285
protein stabilization (GO:0050821)			1.43319
neuron apoptotic process (GO:0051402)			1.43319
primary alcohol metabolic process (GO:0034308)			1.3926
regulation of intrinsic apoptotic signaling pathway (GO:2001242)			1.32165
regulation of response to DNA damage stimulus (GO:2001020)			1.32165
tRNA splicing, via endonucleolytic cleavage and ligation (GO:0006388)				2.21099
phosphatidylcholine metabolic process (GO:0046470)				2.21099
positive regulation of response to external stimulus (GO:0032103)				2.09112
positive regulation of macroautophagy (GO:0016239)				1.98704
regulation of transmembrane transport (GO:0034762)				1.93362
regulation of ion transmembrane transport (GO:0034765)				1.93362
maturation of SSU-rRNA from tricistronic rRNA transcript (SSU-rRNA, 5.8S rRNA, LSU-rRNA) (GO:0000462)				1.84821
regulation of insulin secretion (GO:0050796)				1.8131
regulation of ion transport (GO:0043269)				1.66196
semaphorin-plexin signaling pathway involved in axon guidance (GO:1902287)				1.60953
semaphorin-plexin signaling pathway involved in neuron projection guidance (GO:1902285)				1.60953
maturation of SSU-rRNA (GO:0030490)				1.56526
negative regulation of cell adhesion (GO:0007162)				1.49942
positive regulation of cell morphogenesis involved in differentiation (GO:0010770)				1.49942
stem cell differentiation (GO:0048863)				1.41494
cellular response to amino acid stimulus (GO:0071230)				1.40392
hematopoietic stem cell differentiation (GO:0060218)				1.30115
Supplementary Table S10: Significant p values (p<0.05), in -log10, considering the Biological Processes library for all datasets (58929, 47141, 36339 and 84288). This sheet was used in conjunction with a Combined Score sheet to make a heatmap of Biological Process.
