# Supplementary material for: Identification of Novel Genes Associated with Fish Skeletal Muscle Adaptation during Fasting and Refeeding Based on a Meta-Analysis
Source: Genes (Basel). 2022 Dec 16;13(12):2378. doi: 10.3390/genes13122378 (PMC9778430; doi:10.3390/genes13122378)
Supplement: Supplementary file 1 [file genes-13-02378-s001.zip › genes-2052642-supplementary/Table S11.xlsx]

## Sheet: Combined Score
	58929 - White Muscle	47141 - Skeletal Muscle	36339 - Skeletal Muscle	84288 - White Muscle
Rab guanyl-nucleotide exchange factor activity (GO:0017112)	7.94384
kinase activity (GO:0016301)	3.48405
cyclin-dependent protein serine/threonine kinase regulator activity (GO:0016538)	7.24184	15.5147
protein kinase regulator activity (GO:0019887)		11.2017
rRNA binding (GO:0019843)		14.7396
MAP kinase activity (GO:0004707)		16.051	16.1629
cysteine-type endopeptidase inhibitor activity involved in apoptotic process (GO:0043027)		20.7974
nucleobase-containing compound kinase activity (GO:0019205)		20.0776
RNA binding (GO:0003723)		5.00553	4.81814
cysteine-type endopeptidase inhibitor activity (GO:0004869)		11.9829
sulfotransferase activity (GO:0008146)		8.31698
metallopeptidase activity (GO:0008237)		6.72605
nucleoside diphosphate kinase activity (GO:0004550)		15.0368
ADP transmembrane transporter activity (GO:0015217)		11.6699	11.1192
ribosomal small subunit binding (GO:0043024)		13.3683
disulfide oxidoreductase activity (GO:0015036)		11.3321
ubiquinone binding (GO:0048039)		10.3703
BMP receptor binding (GO:0070700)		10.2021
double-stranded RNA binding (GO:0003725)		7.03781
transmembrane receptor protein serine/threonine kinase binding (GO:0070696)		10.005
oxidoreductase activity, acting on the CH-CH group of donors, NAD or NADP as acceptor (GO:0016628)		11.7052	12.2805
ATP binding (GO:0005524)		4.76249
kinase activator activity (GO:0019209)			18.0346
eukaryotic initiation factor 4E binding (GO:0008190)			12.1957
protein kinase activator activity (GO:0030295)			10.9329
inward rectifier potassium channel activity (GO:0005242)				8.82567
tRNA-specific ribonuclease activity (GO:0004549)				12.6826
semaphorin receptor activity (GO:0017154)				14.4075
ligand-gated cation channel activity (GO:0099094)				5.1196
Supplementary Table S11: Combined score of enrichment considering the Molecular Function library for all datasets (58929, 47141, 36339 and 84288). This sheet was used in conjunction with p-value sheet to make a heatmap o Molecular Function.

## Sheet: P value
	58929 - White Muscle	47141 - Skeletal Muscle	36339 - Skeletal Muscle	84288 - White Muscle
Rab guanyl-nucleotide exchange factor activity (GO:0017112)	1.46489
kinase activity (GO:0016301)	1.41165
cyclin-dependent protein serine/threonine kinase regulator activity (GO:0016538)	1.39153	2.96694
protein kinase regulator activity (GO:0019887)		3.10786
rRNA binding (GO:0019843)		2.7963
MAP kinase activity (GO:0004707)		2.6883	2.68995
cysteine-type endopeptidase inhibitor activity involved in apoptotic process (GO:0043027)		2.65247
nucleobase-containing compound kinase activity (GO:0019205)		2.50774
RNA binding (GO:0003723)		2.10487	1.98417
cysteine-type endopeptidase inhibitor activity (GO:0004869)		1.97951
sulfotransferase activity (GO:0008146)		1.72246
metallopeptidase activity (GO:0008237)		1.72246
nucleoside diphosphate kinase activity (GO:0004550)		1.61684
ADP transmembrane transporter activity (GO:0015217)		1.61684	1.5285
ribosomal small subunit binding (GO:0043024)		1.51668
disulfide oxidoreductase activity (GO:0015036)		1.51668
ubiquinone binding (GO:0048039)		1.51668
BMP receptor binding (GO:0070700)		1.51668
double-stranded RNA binding (GO:0003725)		1.46936
transmembrane receptor protein serine/threonine kinase binding (GO:0070696)		1.42873
oxidoreductase activity, acting on the CH-CH group of donors, NAD or NADP as acceptor (GO:0016628)		1.35051	1.3926
ATP binding (GO:0005524)		1.31738
kinase activator activity (GO:0019209)			1.65183
eukaryotic initiation factor 4E binding (GO:0008190)			1.58569
protein kinase activator activity (GO:0030295)			1.3926
inward rectifier potassium channel activity (GO:0005242)				2.02677
tRNA-specific ribonuclease activity (GO:0004549)				1.98704
semaphorin receptor activity (GO:0017154)				1.60953
ligand-gated cation channel activity (GO:0099094)				1.30115
Supplementary Table S11: Significant p values (p<0.05), in -log10, considering the Molecular Function library for all datasets (58929, 47141, 36339 and 84288). This sheet was used in conjunction with a Combined Score sheet to make a heatmap of Molecular Function.
