# Supplementary material for: Identification of Novel Genes Associated with Fish Skeletal Muscle Adaptation during Fasting and Refeeding Based on a Meta-Analysis
Source: Genes (Basel). 2022 Dec 16;13(12):2378. doi: 10.3390/genes13122378 (PMC9778430; doi:10.3390/genes13122378)
Supplement: Supplementary file 1 [file genes-13-02378-s001.zip › genes-2052642-supplementary/Table S12.xlsx]

## Sheet: Combined Score
	58929 - White Muscle	47141 - Skeletal Muscle	36339 - Skeletal Muscle	84288 - White Muscle
Cell cycle_WP1393	5.28092	8.80453
Cytoplasmic Ribosomal Proteins_WP324		106.332	63.2771
TNF-alpha NF-kB Signaling Pathway_WP1369		17.3155
Toll-like receptor signaling pathway_WP1384		15.0461
Apoptosis_WP1351		13.4169
Transformation Growth Factor (TGF) beta Receptor Signaling Pathway_WP1367		10.0964
Oxidative Stress_WP1372		12.3769
IL-3 Signaling Pathway_WP1359		7.68796
IL-2 Signaling Pathway_WP1319		8.95074
Exercise-induced Circadian Regulation_WP562		7.92436
IL-6 Signaling Pathway_WP1322		7.93917
IL-5 Signaling Pathway_WP1315		8.65143
G1 to S cell cycle control_WP445		5.08436
Estrogen Signaling_WP1330		5.35621
Insulin Signaling_WP1313		3.69421	5.23938
Androgen Receptor Signaling Pathway_WP1348		4.38119
p38 MAPK Signaling Pathway_WP1363		5.56524
FAS pathway and Stress induction of HSP regulation_WP511		2.6293
Electron Transport Chain_WP1339		2.98908	4.48271
Heme Biosynthesis_WP1314		8.82914
NLR Proteins_WP1360		5.2993
mRNA processing_WP467		2.01041	6.58433
Signal Transduction of S1P Receptor_WP1391			12.6667
Integrin-mediated cell adhesion_WP1386			4.59534
Supplementary Table S12: Combined score of enrichment considering the Wikipathway library for all datasets (58929, 47141, 36339 and 84288). This sheet was used in conjunction with p-value sheet to make a heatmap o Wikipathway.

## Sheet: P value
	58929 - White Muscle	47141 - Skeletal Muscle	36339 - Skeletal Muscle	84288 - White Muscle
Cell cycle_WP1393	1.50277	2.83372
Cytoplasmic Ribosomal Proteins_WP324		29.7035	17.6763
TNF-alpha NF-kB Signaling Pathway_WP1369		5.20661
Toll-like receptor signaling pathway_WP1384		4.4968
Apoptosis_WP1351		3.53917
Transformation Growth Factor (TGF) beta Receptor Signaling Pathway_WP1367		3.18934
Oxidative Stress_WP1372		2.7963
IL-3 Signaling Pathway_WP1359		2.6287
IL-2 Signaling Pathway_WP1319		2.62564
Exercise-induced Circadian Regulation_WP562		2.52801
IL-6 Signaling Pathway_WP1322		2.41917
IL-5 Signaling Pathway_WP1315		2.38821
G1 to S cell cycle control_WP445		2.06503
Estrogen Signaling_WP1330		1.92559
Insulin Signaling_WP1313		1.91505	1.81207
Androgen Receptor Signaling Pathway_WP1348		1.84463
p38 MAPK Signaling Pathway_WP1363		1.72246
FAS pathway and Stress induction of HSP regulation_WP511		1.63656
Electron Transport Chain_WP1339		1.61954	1.33854
Heme Biosynthesis_WP1314		1.51668
NLR Proteins_WP1360		1.51668
mRNA processing_WP467		1.4565	1.98318
Signal Transduction of S1P Receptor_WP1391			2.51524
Integrin-mediated cell adhesion_WP1386			1.53476
Supplementary Table S12: Significant p values (p<0.05), in -log10, considering the Wikipathway library for all datasets (58929, 47141, 36339 and 84288). This sheet was used in conjunction with a Combined Score sheet to make a heatmap of Wikipathway.
