# Supplementary material for: Identification of Novel Genes Associated with Fish Skeletal Muscle Adaptation during Fasting and Refeeding Based on a Meta-Analysis
Source: Genes (Basel). 2022 Dec 16;13(12):2378. doi: 10.3390/genes13122378 (PMC9778430; doi:10.3390/genes13122378)
Supplement: Supplementary file 1 [file genes-13-02378-s001.zip › genes-2052642-supplementary/Table S13.xlsx]

## Sheet: Combined Score
	58929 - White Muscle	47141 - Skeletal Muscle	36339 - Skeletal Muscle	84288 - White Muscle
Ribosome		505.022	291.029
NOD-like receptor signaling pathway		19.1063
Herpes simplex virus 1 infection		6.39354
Toll-like receptor signaling pathway		212.647
p53 signaling pathway		44.4731
Cellular senescence		10.6235
Apoptosis		12.2439
RIG-I-like receptor signaling pathway		102.953	72.4499
Protein processing in endoplasmic reticulum		3.54445
Necroptosis		14.2142
Cell cycle		24.435
C-type lectin receptor signaling pathway		24.7719
FoxO signaling pathway		3.62036
Phagosome		7.51711
RNA degradation			136.003
Supplementary Table S13: Combined score of enrichment considering the KEGG library for all datasets (58929, 47141, 36339 and 84288). This sheet was used in conjunction with p-value sheet to make a heatmap of KEGG.

## Sheet: P value
	58929 - White Muscle	47141 - Skeletal Muscle	36339 - Skeletal Muscle	84288 - White Muscle
Ribosome		25.283	14.5698
NOD-like receptor signaling pathway		5.3946
Herpes simplex virus 1 infection		4.3987
Toll-like receptor signaling pathway		4.34533
p53 signaling pathway		3.85549
Cellular senescence		3.64065
Apoptosis		2.7707
RIG-I-like receptor signaling pathway		2.5421	1.65723
Protein processing in endoplasmic reticulum		2.43247
Necroptosis		2.05603
Cell cycle		1.91505
C-type lectin receptor signaling pathway		1.4565
FoxO signaling pathway		1.45495
Phagosome		1.30216
RNA degradation			1.38274
Supplementary Table S13: Significant p values (p<0.05), in -log10, considering the KEGG library for all datasets (58929, 47141, 36339 and 84288). This sheet was used in conjunction with a Combined Score sheet to make a heatmap of KEGG.
