# Supplementary material for: Identification of Novel Genes Associated with Fish Skeletal Muscle Adaptation during Fasting and Refeeding Based on a Meta-Analysis
Source: Genes (Basel). 2022 Dec 16;13(12):2378. doi: 10.3390/genes13122378 (PMC9778430; doi:10.3390/genes13122378)
Supplement: Supplementary file 1 [file genes-13-02378-s001.zip › genes-2052642-supplementary/Table S14.xlsx]

## Sheet: Combined Score
	58929 - White Muscle	47141 - Skeletal Muscle	36339 - Skeletal Muscle	84288 - White Muscle
Protein kinase, C-terminal	207.132
AGC-kinase, C-terminal	4375.18
Cyclin, N-terminal		4973.03
Cyclin-like		4126.5
Sulfotransferase domain		1198.9
Kazal domain			349.144
Sema domain				1441.5
PSI domain				30.6943
Supplmentary Table S14: Combined score of enrichment considering the Interpro library for all datasets (58929, 47141, 36339 and 84288). This sheet was used in conjunction with the p-value sheet to make a heatmap of the Biological Process.

## Sheet: P value
	58929 - White Muscle	47141 - Skeletal Muscle	36339 - Skeletal Muscle	84288 - White Muscle
Protein kinase, C-terminal	2.25705
AGC-kinase, C-terminal	1.59419
Cyclin, N-terminal		1.86987
Cyclin-like		1.86987
Sulfotransferase domain		1.86987
Kazal domain			1.73021
Sema domain				2.35203
PSI domain				2.35203
Supplmentary Table S14: Significant p values (p<0.05), in -log10, considering the Interpro library for all datasets (58929, 47141, 36339 and 84288). This sheet was used in conjunction with a Combined Score sheet to make a heatmap of Biological Process.
