# Supplementary material for: Identification of Novel Genes Associated with Fish Skeletal Muscle Adaptation during Fasting and Refeeding Based on a Meta-Analysis
Source: Genes (Basel). 2022 Dec 16;13(12):2378. doi: 10.3390/genes13122378 (PMC9778430; doi:10.3390/genes13122378)
Supplement: Supplementary file 1 [file genes-13-02378-s001.zip › genes-2052642-supplementary/Table S15.xlsx]

## Sheet: Combined Score
	58929 - White Muscle	47141 - Skeletal Muscle	36339 - Skeletal Muscle
cytoplasmic translation (GO:0002181)	18.7066	39.4264	36.531
translation (GO:0006412)	7.54567	20.1948	16.3604
cyclin-dependent protein serine/threonine kinase regulator activity (GO:0016538)	7.24184	15.5147
Cell cycle_WP1393	5.28092	8.80453
ribosomal large subunit biogenesis (GO:0042273)		16.1439	15.9672
maturation of LSU-rRNA (GO:0000470)		12.4616	14.2904
maturation of LSU-rRNA from tricistronic rRNA transcript (SSU-rRNA, 5.8S rRNA, LSU-rRNA) (GO:0000463)		9.30891	9.76862
Ribosome		505.022	291.029
Cytoplasmic Ribosomal Proteins_WP324		106.332	63.2771
Supplementary Table S15: Table for the construction of the heatmap containing the cellular processes related to protein synthesis and cell division. These processes were selected based on heatmaps built with Biological Process, Molecular Function, KEGG and Wikipathway libraries from all datasets (GSE58929, GSE36339, GSE47141 and GSE84288), in which the most enriched processes were associated with…

## Sheet: P value
	58929 - White Muscle	47141 - Skeletal Muscle	36339 - Skeletal Muscle
cytoplasmic translation (GO:0002181)	3.50714	7.39171	6.84887
translation (GO:0006412)	2.60066	6.96028	5.63872
cyclin-dependent protein serine/threonine kinase regulator activity (GO:0016538)	1.39153	2.96694
Cell cycle_WP1393	1.50277	2.83372
ribosomal large subunit biogenesis (GO:0042273)		4.32046	4.2691
maturation of LSU-rRNA (GO:0000470)		2.14713	2.40489
maturation of LSU-rRNA from tricistronic rRNA transcript (SSU-rRNA, 5.8S rRNA, LSU-rRNA) (GO:0000463)		1.35051	1.3926
Ribosome		25.283	14.5698
Cytoplasmic Ribosomal Proteins_WP324		29.7035	17.6763
Supplementary Table S15: Table for the construction of the heatmap containing the cellular processes related to protein synthesis and cell division. These processes were selected based on heatmaps built with Biological Process, Molecular Function, KEGG and Wikipathway libraries from all datasets (GSE58929, GSE36339, GSE47141 and GSE84288), in which the most enriched processes were associated with…
