# Supplementary material for: Identification of Novel Genes Associated with Fish Skeletal Muscle Adaptation during Fasting and Refeeding Based on a Meta-Analysis
Source: Genes (Basel). 2022 Dec 16;13(12):2378. doi: 10.3390/genes13122378 (PMC9778430; doi:10.3390/genes13122378)
Supplement: Supplementary file 1 [file genes-13-02378-s001.zip › genes-2052642-supplementary/Table S2.xlsx]

## Sheet: Molecular Function
Term	Overlap	P-value	Adjusted P-value	Old P-value	Old Adjusted P-value	Z-score	Combined Score	Genes
MAP kinase activity (GO:0004707)	2018-02-01	0.00204197	0.0653431	0.00104324	0.0214644	-2.60952	16.1629	mapk7;mapk6
RNA binding (GO:0003723)	5/352	0.0103711	0.165938	0.00134152	0.0214644	-1.05459	4.81814	rps9;rpl7a;ybx1;rpl35;rpl18
kinase activator activity (GO:0019209)	2020-06-01	0.0222929	0.166345	0.0169552	0.111578	-4.74159	18.0346	rplp1
eukaryotic initiation factor 4E binding (GO:0008190)	2020-07-01	0.0259604	0.166345	0.0193551	0.111578	-3.34021	12.1957	ybx1
ADP transmembrane transporter activity (GO:0015217)	2020-08-01	0.0296143	0.166345	0.0217493	0.111578	-3.15932	11.1192	slc25a6
oxidoreductase activity, acting on the CH-CH group of donors, NAD or NADP as acceptor (GO:0016628)	2020-11-01	0.0404951	0.166345	0.028899	0.111578	-3.8298	12.2805	mecr
protein kinase activator activity (GO:0030295)	2020-11-01	0.0404951	0.166345	0.028899	0.111578	-3.40953	10.9329	rplp1
bile acid transmembrane transporter activity (GO:0015125)	2014-01-01	0.0512556	0.166345	0.0359991	0.111578	-3.24665	9.64557	slc10a1
ATP transmembrane transporter activity (GO:0005347)	2014-01-01	0.0512556	0.166345	0.0359991	0.111578	-2.53426	7.52911	slc25a6
organic acid:sodium symporter activity (GO:0005343)	2015-01-01	0.0548159	0.166345	0.0383549	0.111578	-2.84865	8.27183	slc10a1
actin filament binding (GO:0051015)	2/103	0.0571811	0.166345	0.0265067	0.111578	-1.1231	3.21379	tpm3;tnnc2
anion:anion antiporter activity (GO:0015301)	2018-01-01	0.0654178	0.173491	0.0453895	0.118322	-2.62894	7.16903	slc25a6
ATP-dependent 3'-5' RNA helicase activity (GO:0034459)	2020-01-01	0.0724205	0.173491	0.0500521	0.118322	-2.43148	6.38328	dhx16
3'-5' RNA helicase activity (GO:0034458)	2021-01-01	0.0759024	0.173491	0.0523753	0.118322	-2.32777	6.00171	dhx16
peptidyl-prolyl cis-trans isomerase activity (GO:0003755)	2025-01-01	0.0897015	0.179403	0.0616144	0.118322	-2.41996	5.83518	pin1
ATP-dependent RNA helicase activity (GO:0004004)	2025-01-01	0.0897015	0.179403	0.0616144	0.118322	-2.23812	5.3967	dhx16
rRNA binding (GO:0019843)	2028-01-01	0.0999173	0.18808	0.0684877	0.121756	-2.24522	5.17166	rps9
actin binding (GO:0003779)	2/167	0.129848	0.230842	0.0628584	0.118322	-1.00659	2.05484	tpm3;tnnc2
anion:cation symporter activity (GO:0015296)	1940-01-01	0.139661	0.235219	0.0955067	0.160853	-1.7564	3.45753	slc10a1
protein kinase regulator activity (GO:0019887)	1949-01-01	0.168328	0.269325	0.115282	0.184451	-1.49257	2.65953	rplp1
cysteine-type peptidase activity (GO:0008234)	1955-01-01	0.186913	0.28482	0.128237	0.195409	-1.64152	2.75301	ctsl
zinc ion binding (GO:0008270)	1971-01-01	0.234495	0.341083	0.161911	0.235507	-1.47412	2.13795	ada
cysteine-type endopeptidase activity (GO:0004197)	1993-01-01	0.295462	0.411078	0.206206	0.286895	-1.11489	1.35929	ctsl
transition metal ion binding (GO:0046914)	1/113	0.346715	0.462287	0.244541	0.326055	-1.42286	1.50717	ada
calcium ion binding (GO:0005509)	1/139	0.407878	0.501069	0.291759	0.361157	-1.19023	1.06738	tnnc2
mRNA binding (GO:0003729)	1/141	0.412342	0.501069	0.295273	0.361157	-1.15324	1.02165	rpl35
microtubule binding (GO:0008017)	1/152	0.436305	0.501069	0.314307	0.361157	-1.01291	0.840124	gapdh
endopeptidase activity (GO:0004175)	1/153	0.438435	0.501069	0.316012	0.361157	-0.920923	0.759341	ctsl
metal ion binding (GO:0046872)	1/164	0.461348	0.509074	0.334514	0.369119	-0.991964	0.767386	tnnc2
tubulin binding (GO:0015631)	1/173	0.479407	0.511367	0.349298	0.372585	-0.98955	0.727524	gapdh
protein serine/threonine kinase activity (GO:0004674)	1/400	0.780859	0.806048	0.63407	0.654524	-0.886512	0.219288	map3k1
protein kinase activity (GO:0004672)	1/466	0.829922	0.829922	0.691489	0.691489	-0.856762	0.159721	map3k1
Supplementary Table S2: Ontological analysis based on up and downregulated genes of GSE36339 dataset considering Molecular Function. In the first column there are the terms enriched and in the next columns there are the statistical parameters. In addition to these, the genes responsible for the enrichment of each term are in the last column.

## Sheet: Significant Terms (MF)
Term	Overlap	P-value	Adjusted P-value	Old P-value	Old Adjusted P-value	Z-score	Combined Score	Genes
MAP kinase activity (GO:0004707)	2018-02-01	0.00204197	0.0653431	0.00104324	0.0214644	-2.60952	16.1629	mapk7;mapk6
RNA binding (GO:0003723)	5/352	0.0103711	0.165938	0.00134152	0.0214644	-1.05459	4.81814	rps9;rpl7a;ybx1;rpl35;rpl18
kinase activator activity (GO:0019209)	2020-06-01	0.0222929	0.166345	0.0169552	0.111578	-4.74159	18.0346	rplp1
eukaryotic initiation factor 4E binding (GO:0008190)	2020-07-01	0.0259604	0.166345	0.0193551	0.111578	-3.34021	12.1957	ybx1
ADP transmembrane transporter activity (GO:0015217)	2020-08-01	0.0296143	0.166345	0.0217493	0.111578	-3.15932	11.1192	slc25a6
oxidoreductase activity, acting on the CH-CH group of donors, NAD or NADP as acceptor (GO:0016628)	2020-11-01	0.0404951	0.166345	0.028899	0.111578	-3.8298	12.2805	mecr
protein kinase activator activity (GO:0030295)	2020-11-01	0.0404951	0.166345	0.028899	0.111578	-3.40953	10.9329	rplp1
Supplementary Table S2: Significant terms of Molecular Function selected considering p value<0.05.

## Sheet: Biological Process
Term	Overlap	P-value	Adjusted P-value	Old P-value	Old Adjusted P-value	Z-score	Combined Score	Genes
cytoplasmic translation (GO:0002181)	1933-05-01	1.41622e-07	1.47286e-05	6.35995e-08	6.61435e-06	-2.31647	36.531	rplp1;rpl35a;rpl36;rpl6;rpl17
translation (GO:0006412)	6/102	2.29762e-06	0.000119476	5.01752e-07	2.60911e-05	-1.26008	16.3604	rpl7a;rplp1;rpl35a;rpl36;rpl6;rpl17
ribosomal large subunit biogenesis (GO:0042273)	1955-04-01	5.38148e-05	0.00186558	2.23786e-05	0.000775792	-1.62434	15.9672	rpl7a;rpl35a;rpl14;rpl6
erythrocyte differentiation (GO:0030218)	1981-03-01	0.00350389	0.0818791	0.00173906	0.0452156	-1.30276	7.36566	rplp1;rpl35a;rpl35
maturation of LSU-rRNA (GO:0000470)	2025-02-01	0.0039365	0.0818791	0.00268006	0.0554393	-2.58068	14.2904	rpl7a;rpl35
myeloid cell differentiation (GO:0030099)	3/101	0.00648814	0.112461	0.00319842	0.0554393	-1.27383	6.41726	rplp1;rpl35a;rpl35
embryo development ending in birth or egg hatching (GO:0009792)	3/125	0.0116058	0.133908	0.00572611	0.0850736	-1.45269	6.47357	rpl35a;rpl35;rpl6
cellular response to organic substance (GO:0071310)	1961-02-01	0.0220174	0.133908	0.0139907	0.115794	-2.48465	9.48122	mapk7;mapk6
ribosome biogenesis (GO:0042254)	1961-02-01	0.0220174	0.133908	0.0139907	0.115794	-1.50984	5.76144	rpl35a;rpl14
regulation of muscle contraction (GO:0006937)	2020-06-01	0.0222929	0.133908	0.0199728	0.115794	-4.54557	17.289	tnnc2
nuclear transport (GO:0051169)	2020-06-01	0.0222929	0.133908	0.0199728	0.115794	-4.25939	16.2005	anp32a
regulation of blood vessel endothelial cell migration (GO:0043535)	2020-06-01	0.0222929	0.133908	0.0199728	0.115794	-3.96831	15.0934	reck
chordate embryonic development (GO:0043009)	3/165	0.0241536	0.133908	0.0120603	0.115794	-1.2515	4.65973	rpl35a;rpl35;rpl6
negative regulation of translational initiation (GO:0045947)	2020-07-01	0.0259604	0.133908	0.0227945	0.115794	-5.33249	19.4699	ybx1
regulation of muscle system process (GO:0090257)	2020-07-01	0.0259604	0.133908	0.0227945	0.115794	-4.42792	16.1672	tnnc2
retinol metabolic process (GO:0042572)	2020-07-01	0.0259604	0.133908	0.0227945	0.115794	-4.05808	14.8168	retsat
ganglion development (GO:0061548)	2020-07-01	0.0259604	0.133908	0.0227945	0.115794	-3.95965	14.4574	reck
endodermal cell differentiation (GO:0035987)	2020-07-01	0.0259604	0.133908	0.0227945	0.115794	-3.48283	12.7165	dhx16
regulation of mitochondrial membrane permeability (GO:0046902)	2020-07-01	0.0259604	0.133908	0.0227945	0.115794	-3.39006	12.3777	slc25a6
adenosine metabolic process (GO:0046085)	2020-07-01	0.0259604	0.133908	0.0227945	0.115794	-3.35019	12.2322	ada
nucleocytoplasmic transport (GO:0006913)	2020-08-01	0.0296143	0.133908	0.0256084	0.115794	-4.39257	15.4597	anp32a
ventricular cardiac muscle cell development (GO:0055015)	2020-08-01	0.0296143	0.133908	0.0256084	0.115794	-3.75248	13.2068	myh7
regulation of cell migration involved in sprouting angiogenesis (GO:0090049)	2020-08-01	0.0296143	0.133908	0.0256084	0.115794	-3.45686	12.1664	reck
purine ribonucleoside biosynthetic process (GO:0046129)	2020-09-01	0.0332547	0.140383	0.0284144	0.116762	-3.25574	11.0811	ada
mitochondrial membrane organization (GO:0007006)	2020-10-01	0.0368816	0.140383	0.0312126	0.116762	-3.58868	11.8428	slc25a6
protein stabilization (GO:0050821)	2020-10-01	0.0368816	0.140383	0.0312126	0.116762	-3.54523	11.6994	gapdh
neuron apoptotic process (GO:0051402)	2020-10-01	0.0368816	0.140383	0.0312126	0.116762	-3.00876	9.92902	gapdh
maturation of LSU-rRNA from tricistronic rRNA transcript (SSU-rRNA, 5.8S rRNA, LSU-rRNA) (GO:0000463)	2020-11-01	0.0404951	0.140383	0.0340031	0.116762	-3.04644	9.76862	rpl35
purine nucleobase salvage (GO:0043096)	2020-11-01	0.0404951	0.140383	0.0340031	0.116762	-3.04245	9.75584	ada
primary alcohol metabolic process (GO:0034308)	2020-11-01	0.0404951	0.140383	0.0340031	0.116762	-2.98975	9.58685	retsat
regulation of intrinsic apoptotic signaling pathway (GO:2001242)	2013-01-01	0.0476821	0.148072	0.0395608	0.116762	-3.21319	9.77838	pin1
regulation of response to DNA damage stimulus (GO:2001020)	2013-01-01	0.0476821	0.148072	0.0395608	0.116762	-3.00695	9.15074	pin1
regulation of sprouting angiogenesis (GO:1903670)	2014-01-01	0.0512556	0.148072	0.042328	0.116762	-3.21937	9.56453	reck
ATP generation from ADP (GO:0006757)	2014-01-01	0.0512556	0.148072	0.042328	0.116762	-2.7087	8.04735	gapdh
glycolytic process (GO:0006096)	2014-01-01	0.0512556	0.148072	0.042328	0.116762	-2.64335	7.8532	gapdh
bile acid and bile salt transport (GO:0015721)	2014-01-01	0.0512556	0.148072	0.042328	0.116762	-2.49047	7.39901	slc10a1
nicotinamide nucleotide metabolic process (GO:0046496)	2015-01-01	0.0548159	0.153821	0.0450876	0.120234	-2.75897	8.01144	gapdh
regulation of macromolecule metabolic process (GO:0060255)	2/102	0.0562037	0.153821	0.0356962	0.116762	-1.49561	4.30553	mapk7;mapk6
skeletal muscle contraction (GO:0003009)	2016-01-01	0.058363	0.155635	0.0478395	0.124383	-2.53689	7.2075	tnnc2
organic hydroxy compound transport (GO:0015850)	2017-01-01	0.0618969	0.160932	0.0505838	0.12831	-2.24541	6.24737	slc10a1
regulation of translational initiation (GO:0006446)	2018-01-01	0.0654178	0.161987	0.0533204	0.128961	-2.92834	7.98546	ybx1
regulation of mRNA processing (GO:0050684)	2018-01-01	0.0654178	0.161987	0.0533204	0.128961	-2.33038	6.35486	ybx1
retinoid metabolic process (GO:0001523)	2019-01-01	0.0689256	0.166704	0.0560494	0.13248	-2.84871	7.61952	retsat
T cell activation (GO:0042110)	2020-01-01	0.0724205	0.167372	0.0587709	0.132873	-2.42112	6.35608	ada
carbohydrate catabolic process (GO:0016052)	2020-01-01	0.0724205	0.167372	0.0587709	0.132873	-2.30896	6.06163	gapdh
pyruvate metabolic process (GO:0006090)	2022-01-01	0.0793714	0.171939	0.0641911	0.136242	-2.46281	6.23981	gapdh
positive regulation of translation (GO:0045727)	2022-01-01	0.0793714	0.171939	0.0641911	0.136242	-2.30929	5.85085	rps9
ribosomal large subunit assembly (GO:0000027)	2022-01-01	0.0793714	0.171939	0.0641911	0.136242	-2.03898	5.16599	rpl6
regulation of cell cycle (GO:0051726)	3/270	0.0810096	0.171939	0.0426631	0.116762	-0.941257	2.36555	map3k1;rpl35;rpl36
endoderm formation (GO:0001706)	2024-01-01	0.0862709	0.179444	0.0695812	0.144729	-2.08048	5.09773	dhx16
negative regulation of mitotic cell cycle (GO:0045930)	2027-01-01	0.0965246	0.196835	0.0776102	0.158264	-2.08877	4.88346	btg1
negative regulation of cell cycle (GO:0045786)	2028-01-01	0.0999173	0.199835	0.0802717	0.160543	-2.19001	5.04449	btg1
cardiac myofibril assembly (GO:0055003)	1934-01-01	0.120011	0.223458	0.0960857	0.17862	-1.68888	3.58071	myh7
negative regulation of translation (GO:0017148)	1935-01-01	0.123316	0.223458	0.0986957	0.17862	-1.62744	3.40624	ybx1
motor neuron axon guidance (GO:0008045)	1937-01-01	0.129891	0.223458	0.103894	0.17862	-1.91408	3.90675	pin1
negative regulation of peptidase activity (GO:0010466)	1938-01-01	0.13316	0.223458	0.106482	0.17862	-1.71409	3.45595	reck
chromatin remodeling (GO:0006338)	1939-01-01	0.136416	0.223458	0.109063	0.17862	-2.00634	3.99672	anp32a
negative regulation of cell proliferation (GO:0008285)	1939-01-01	0.136416	0.223458	0.109063	0.17862	-1.90966	3.80412	btg1
peptide biosynthetic process (GO:0043043)	1939-01-01	0.136416	0.223458	0.109063	0.17862	-1.86935	3.72382	rpl7a
monocarboxylic acid transport (GO:0015718)	1939-01-01	0.136416	0.223458	0.109063	0.17862	-1.11453	2.22019	slc10a1
negative regulation of endopeptidase activity (GO:0010951)	1939-01-01	0.136416	0.223458	0.109063	0.17862	-1.06935	2.13019	reck
fatty acid metabolic process (GO:0006631)	1940-01-01	0.139661	0.223458	0.111637	0.17862	-1.82144	3.58556	mecr
cellular protein catabolic process (GO:0044257)	1940-01-01	0.139661	0.223458	0.111637	0.17862	-1.81532	3.57352	ctsl
ribosome assembly (GO:0042255)	1940-01-01	0.139661	0.223458	0.111637	0.17862	-1.69065	3.32811	rpl6
striated muscle contraction (GO:0006941)	1940-01-01	0.139661	0.223458	0.111637	0.17862	-1.54272	3.03691	tnnc2
regulation of endopeptidase activity (GO:0052548)	1942-01-01	0.146115	0.230241	0.116764	0.183991	-1.2959	2.49248	reck
monocarboxylic acid metabolic process (GO:0032787)	1944-01-01	0.15252	0.236748	0.121861	0.189158	-2.00043	3.76173	mecr
mitochondrial transport (GO:0006839)	1945-01-01	0.155705	0.238138	0.1244	0.190258	-1.48515	2.76207	slc25a6
lipid transport (GO:0006869)	1950-01-01	0.171454	0.258424	0.136985	0.20647	-1.54512	2.72472	slc10a1
muscle contraction (GO:0006936)	1955-01-01	0.186913	0.2777	0.149396	0.22196	-1.30418	2.18725	tpm3
rRNA processing (GO:0006364)	1957-01-01	0.193017	0.278802	0.154312	0.222895	-1.57602	2.59252	rpl7a
apoptotic process (GO:0006915)	1957-01-01	0.193017	0.278802	0.154312	0.222895	-1.34253	2.20842	gapdh
cellular protein metabolic process (GO:0044267)	1961-01-01	0.205089	0.292182	0.164062	0.230574	-1.69486	2.68518	rpl7a
regulation of mRNA splicing, via spliceosome (GO:0048024)	1962-01-01	0.208079	0.292435	0.166482	0.230856	-1.40754	2.2096	ybx1
embryonic heart tube development (GO:0035050)	1963-01-01	0.211058	0.292667	0.168896	0.231121	-1.26305	1.96483	myh7
positive regulation of protein kinase activity (GO:0045860)	1964-01-01	0.214026	0.292877	0.171303	0.231371	-1.40103	2.15991	map3k1
regulation of Wnt signaling pathway (GO:0030111)	1969-01-01	0.228701	0.308895	0.183238	0.244317	-1.28948	1.90243	reck
regulation of mitotic cell cycle (GO:0007346)	2/250	0.241062	0.321416	0.163094	0.230574	-0.874575	1.24426	btg1;map3k1
activation of protein kinase activity (GO:0032147)	1976-01-01	0.248793	0.32343	0.199668	0.259568	-1.26848	1.76463	map3k1
cardiovascular system development (GO:0072358)	1976-01-01	0.248793	0.32343	0.199668	0.259568	-1.24087	1.72622	reck
vasculature development (GO:0001944)	1979-01-01	0.257244	0.329808	0.206612	0.264963	-1.19431	1.62155	reck
proteolysis involved in cellular protein catabolic process (GO:0051603)	1980-01-01	0.260041	0.329808	0.208913	0.264963	-1.16074	1.56342	ctsl
regulation of canonical Wnt signaling pathway (GO:0060828)	1983-01-01	0.268368	0.336268	0.215779	0.270374	-1.25818	1.65501	reck
negative regulation of cellular process (GO:0048523)	1987-01-01	0.279327	0.345086	0.224845	0.277858	-1.33562	1.70342	btg1
sprouting angiogenesis (GO:0002040)	1988-01-01	0.282041	0.345086	0.227095	0.277858	-1.15677	1.46413	reck
extracellular matrix organization (GO:0030198)	1992-01-01	0.292798	0.353196	0.236035	0.281573	-1.10757	1.36039	reck
pancreas development (GO:0031016)	1993-01-01	0.295462	0.353196	0.238254	0.281573	-1.11822	1.36336	rpl6
gene expression (GO:0010467)	1998-01-01	0.308636	0.35867	0.249257	0.286696	-1.69394	1.99139	rpl7a
cellular macromolecule biosynthetic process (GO:0034645)	1998-01-01	0.308636	0.35867	0.249257	0.286696	-1.51076	1.77604	rpl7a
regulation of programmed cell death (GO:0043067)	1999-01-01	0.311241	0.35867	0.251439	0.286696	-0.853027	0.995642	anp32a
Wnt signaling pathway (GO:0016055)	1/100	0.313837	0.35867	0.253615	0.286696	-1.04427	1.21019	reck
ribonucleoprotein complex assembly (GO:0022618)	1/103	0.321566	0.363509	0.260107	0.290872	-0.984911	1.11743	rpl6
regulation of gene expression (GO:0010468)	2/315	0.331216	0.370392	0.231287	0.279696	-0.873987	0.965742	mapk7;mapk6
actin filament organization (GO:0007015)	1/117	0.356515	0.394442	0.289688	0.320506	-1.1692	1.20589	tpm3
epithelium development (GO:0060429)	1/139	0.407878	0.44652	0.333882	0.365513	-0.849312	0.761652	myh7
axon guidance (GO:0007411)	1/141	0.412342	0.446704	0.337765	0.365912	-1.12164	0.993659	pin1
embryonic organ development (GO:0048568)	1/150	0.432021	0.463198	0.354972	0.380589	-1.12884	0.947414	myh7
negative regulation of gene expression (GO:0010629)	1/154	0.440557	0.46753	0.362481	0.384673	-0.979132	0.802609	ybx1
proteolysis (GO:0006508)	1/158	0.448967	0.471642	0.369905	0.388587	-1.00471	0.804579	ctsl
regulation of cell proliferation (GO:0042127)	1/189	0.510048	0.53045	0.424682	0.441669	-0.955564	0.643335	btg1
brain development (GO:0007420)	1/212	0.551001	0.567367	0.462325	0.476057	-0.980391	0.584332	rpl36
central nervous system development (GO:0007417)	1/266	0.634346	0.646784	0.541603	0.552223	-0.884986	0.402811	rpl36
heart development (GO:0007507)	1/312	0.693159	0.699889	0.600135	0.605961	-0.926597	0.339594	myh7
regulation of apoptotic process (GO:0042981)	1/386	0.768781	0.768781	0.679475	0.679475	-0.840757	0.221077	anp32a
	Supplementary Table S2: Ontological analysis based on up and downregulated genes of GSE36339 dataset considering Biological Process. In the fisrt column there are the terms and in the next columns there are the statiscal parameters. In addition to these, the genes responsible for the enrichment of each term are in the last column.

## Sheet: Significant Terms (BP)
Term	Overlap	P-value	Adjusted P-value	Old P-value	Old Adjusted P-value	Z-score	Combined Score	Genes
cytoplasmic translation (GO:0002181)	1933-05-01	1.41622e-07	1.47286e-05	6.35995e-08	6.61435e-06	-2.31647	36.531	rplp1;rpl35a;rpl36;rpl6;rpl17
translation (GO:0006412)	6/102	2.29762e-06	0.000119476	5.01752e-07	2.60911e-05	-1.26008	16.3604	rpl7a;rplp1;rpl35a;rpl36;rpl6;rpl17
ribosomal large subunit biogenesis (GO:0042273)	1955-04-01	5.38148e-05	0.00186558	2.23786e-05	0.000775792	-1.62434	15.9672	rpl7a;rpl35a;rpl14;rpl6
erythrocyte differentiation (GO:0030218)	1981-03-01	0.00350389	0.0818791	0.00173906	0.0452156	-1.30276	7.36566	rplp1;rpl35a;rpl35
maturation of LSU-rRNA (GO:0000470)	2025-02-01	0.0039365	0.0818791	0.00268006	0.0554393	-2.58068	14.2904	rpl7a;rpl35
myeloid cell differentiation (GO:0030099)	3/101	0.00648814	0.112461	0.00319842	0.0554393	-1.27383	6.41726	rplp1;rpl35a;rpl35
embryo development ending in birth or egg hatching (GO:0009792)	3/125	0.0116058	0.133908	0.00572611	0.0850736	-1.45269	6.47357	rpl35a;rpl35;rpl6
cellular response to organic substance (GO:0071310)	1961-02-01	0.0220174	0.133908	0.0139907	0.115794	-2.48465	9.48122	mapk7;mapk6
ribosome biogenesis (GO:0042254)	1961-02-01	0.0220174	0.133908	0.0139907	0.115794	-1.50984	5.76144	rpl35a;rpl14
regulation of muscle contraction (GO:0006937)	2020-06-01	0.0222929	0.133908	0.0199728	0.115794	-4.54557	17.289	tnnc2
nuclear transport (GO:0051169)	2020-06-01	0.0222929	0.133908	0.0199728	0.115794	-4.25939	16.2005	anp32a
regulation of blood vessel endothelial cell migration (GO:0043535)	2020-06-01	0.0222929	0.133908	0.0199728	0.115794	-3.96831	15.0934	reck
chordate embryonic development (GO:0043009)	3/165	0.0241536	0.133908	0.0120603	0.115794	-1.2515	4.65973	rpl35a;rpl35;rpl6
negative regulation of translational initiation (GO:0045947)	2020-07-01	0.0259604	0.133908	0.0227945	0.115794	-5.33249	19.4699	ybx1
regulation of muscle system process (GO:0090257)	2020-07-01	0.0259604	0.133908	0.0227945	0.115794	-4.42792	16.1672	tnnc2
retinol metabolic process (GO:0042572)	2020-07-01	0.0259604	0.133908	0.0227945	0.115794	-4.05808	14.8168	retsat
ganglion development (GO:0061548)	2020-07-01	0.0259604	0.133908	0.0227945	0.115794	-3.95965	14.4574	reck
endodermal cell differentiation (GO:0035987)	2020-07-01	0.0259604	0.133908	0.0227945	0.115794	-3.48283	12.7165	dhx16
regulation of mitochondrial membrane permeability (GO:0046902)	2020-07-01	0.0259604	0.133908	0.0227945	0.115794	-3.39006	12.3777	slc25a6
adenosine metabolic process (GO:0046085)	2020-07-01	0.0259604	0.133908	0.0227945	0.115794	-3.35019	12.2322	ada
nucleocytoplasmic transport (GO:0006913)	2020-08-01	0.0296143	0.133908	0.0256084	0.115794	-4.39257	15.4597	anp32a
ventricular cardiac muscle cell development (GO:0055015)	2020-08-01	0.0296143	0.133908	0.0256084	0.115794	-3.75248	13.2068	myh7
regulation of cell migration involved in sprouting angiogenesis (GO:0090049)	2020-08-01	0.0296143	0.133908	0.0256084	0.115794	-3.45686	12.1664	reck
purine ribonucleoside biosynthetic process (GO:0046129)	2020-09-01	0.0332547	0.140383	0.0284144	0.116762	-3.25574	11.0811	ada
mitochondrial membrane organization (GO:0007006)	2020-10-01	0.0368816	0.140383	0.0312126	0.116762	-3.58868	11.8428	slc25a6
protein stabilization (GO:0050821)	2020-10-01	0.0368816	0.140383	0.0312126	0.116762	-3.54523	11.6994	gapdh
neuron apoptotic process (GO:0051402)	2020-10-01	0.0368816	0.140383	0.0312126	0.116762	-3.00876	9.92902	gapdh
maturation of LSU-rRNA from tricistronic rRNA transcript (SSU-rRNA, 5.8S rRNA, LSU-rRNA) (GO:0000463)	2020-11-01	0.0404951	0.140383	0.0340031	0.116762	-3.04644	9.76862	rpl35
purine nucleobase salvage (GO:0043096)	2020-11-01	0.0404951	0.140383	0.0340031	0.116762	-3.04245	9.75584	ada
primary alcohol metabolic process (GO:0034308)	2020-11-01	0.0404951	0.140383	0.0340031	0.116762	-2.98975	9.58685	retsat
regulation of intrinsic apoptotic signaling pathway (GO:2001242)	2013-01-01	0.0476821	0.148072	0.0395608	0.116762	-3.21319	9.77838	pin1
regulation of response to DNA damage stimulus (GO:2001020)	2013-01-01	0.0476821	0.148072	0.0395608	0.116762	-3.00695	9.15074	pin1
Supplementary Table S2: Significant terms of Biological Process selected considering p value<0.05.

## Sheet: KEGG
Term	Overlap	P-value	Adjusted P-value	Old P-value	Old Adjusted P-value	Z-score	Combined Score	Genes
Ribosome	13/134	2.69266e-15	7.00092e-14	7.72531e-14	2.00858e-12	-8.67495	291.029	rpl7a;rpl35;rpl14;rpl36;rps11;rpl39;rpl17;rpl18;rps9;rplp1;rps6;rpl35a;rpl6
RIG-I-like receptor signaling pathway	1961-02-01	0.0220174	0.286226	0.0409011	0.531714	-18.9862	72.4499	map3k1;pin1
RNA degradation	1986-02-01	0.0414251	0.352737	0.0741375	0.620822	-42.7164	136.003	btg1;xrn2
Cardiac muscle contraction	2/100	0.0542672	0.352737	0.0955111	0.620822	-3.4041	9.91898	tpm3;myh7
GnRH signaling pathway	2/123	0.0779054	0.405108	0.133843	0.675427	-1.90217	4.85483	mapk7;map3k1
Fatty acid elongation	1933-01-01	0.116693	0.505668	0.160747	0.675427	-54.8178	117.76	mecr
Retinol metabolism	1940-01-01	0.139661	0.518741	0.190591	0.675427	-17.7863	35.013	retsat
Adrenergic signaling in cardiomyocytes	2/202	0.175407	0.546478	0.281357	0.675427	0.741874	-1.29134	tpm3;myh7
Ribosome biogenesis in eukaryotes	1977-01-01	0.25162	0.546478	0.332062	0.675427	-30.5119	42.1013	xrn2
Glycolysis / Gluconeogenesis	1977-01-01	0.25162	0.546478	0.332062	0.675427	-4.58156	6.32179	gapdh
Calcium signaling pathway	2/268	0.266081	0.546478	0.40612	0.675427	4.53685	-6.00658	slc25a6;tnnc2
Gap junction	1/123	0.370944	0.546478	0.474879	0.675427	-1.43791	1.42598	mapk7
MAPK signaling pathway	2/362	0.39477	0.546478	0.56517	0.675427	9.63158	-8.95209	mapk7;map3k1
Spliceosome	1/134	0.396572	0.546478	0.504377	0.675427	-4.4662	4.13078	dhx16
Oxidative phosphorylation	1/139	0.407878	0.546478	0.51725	0.675427	-3.25323	2.91745	ndufa8
Ubiquitin mediated proteolysis	1/142	0.414561	0.546478	0.524818	0.675427	-17.2486	15.188	map3k1
Purine metabolism	1/151	0.434167	0.546478	0.546839	0.675427	-0.0245583	0.0204896	ada
Insulin signaling pathway	1/165	0.463385	0.546478	0.579147	0.675427	-0.620634	0.47739	rps6
Necroptosis	1/174	0.481376	0.546478	0.598728	0.675427	-1.26358	0.923816	slc25a6
Apelin signaling pathway	1/175	0.483338	0.546478	0.600849	0.675427	0.86994	-0.632481	rps6
Herpes simplex virus 1 infection	1/176	0.485292	0.546478	0.602958	0.675427	0.95569	-0.690967	c5
Protein processing in endoplasmic reticulum	1/176	0.485292	0.546478	0.602958	0.675427	6.91466	-4.99933	bag1
Cellular senescence	1/184	0.500669	0.546478	0.619452	0.675427	1.20901	-0.836405	slc25a6
mTOR signaling pathway	1/186	0.504441	0.546478	0.623471	0.675427	0.68431	-0.468276	rps6
Tight junction	1/211	0.549292	0.571264	0.670371	0.697185	12.4943	-7.48566	map3k1
Neuroactive ligand-receptor interaction	1/461	0.82662	0.82662	0.915714	0.915714	20.8337	-3.96696	c5
Supplementary Table S2: Ontological analysis based on up and downregulated genes of GSE36339 dataset considering KEGG. In the fisrt column there are the terms and in the next columns there are the statiscal parameters. In addition to these, the genes responsible for the enrichment of each term are in the last column.

## Sheet: Significant Terms (K)
Term	Overlap	P-value	Adjusted P-value	Old P-value	Old Adjusted P-value	Z-score	Combined Score	Genes
Ribosome	13/134	2.69266e-15	7.00092e-14	7.72531e-14	2.00858e-12	-8.67495	291.029	rpl7a;rpl35;rpl14;rpl36;rps11;rpl39;rpl17;rpl18;rps9;rplp1;rps6;rpl35a;rpl6
RIG-I-like receptor signaling pathway	1961-02-01	0.0220174	0.286226	0.0409011	0.531714	-18.9862	72.4499	map3k1;pin1
RNA degradation	1986-02-01	0.0414251	0.352737	0.0741375	0.620822	-42.7164	136.003	btg1;xrn2
Supplementary Table S2: Significant terms of KEGG selected considering p value<0.05.

## Sheet: Wikipathway
Term	Overlap	P-value	Adjusted P-value	Old P-value	Old Adjusted P-value	Z-score	Combined Score	Genes
Cytoplasmic Ribosomal Proteins_WP324	13/79	2.10734e-18	5.26835e-17	8.74981e-13	2.18745e-11	-1.55468	63.2771	rpl7a;rpl35;rpl14;rpl36;rps11;rpl39;rpl17;rpl18;rps9;rplp1;rps6;rpl35a;rpl6
Signal Transduction of S1P Receptor_WP1391	2022-02-01	0.00305321	0.0381652	0.026514	0.331425	-2.18709	12.6667	mapk7;mapk6
mRNA processing_WP467	3/120	0.0103948	0.0866232	0.142766	0.619846	-1.44189	6.58433	xrn2;ybx1;dhx16
Insulin Signaling_WP1313	3/139	0.0154144	0.0963402	0.19324	0.619846	-1.25571	5.23938	mapk7;map3k1;mapk6
Integrin-mediated cell adhesion_WP1386	1971-02-01	0.0291906	0.145953	0.184042	0.619846	-1.30036	4.59534	mapk7;mapk6
Electron Transport Chain_WP1339	1991-02-01	0.0458632	0.191097	0.264105	0.619846	-1.45444	4.48271	slc25a6;ndufa8
Regulation of Actin Cytoskeleton_WP1380	2/101	0.0552324	0.197259	0.304696	0.619846	-1.10119	3.18927	myl1;mapk6
Fatty Acid Biosynthesis_WP1352	2018-01-01	0.0654178	0.201093	0.186339	0.619846	-2.03938	5.56131	mecr
ERK1 - ERK2 MAPK cascade_WP402	2/126	0.0811927	0.201093	0.404275	0.619846	-1.19655	3.00445	mapk7;mapk6
Striated Muscle Contraction_WP1316	2024-01-01	0.0862709	0.201093	0.237906	0.619846	-1.46789	3.59671	myl1
TNF-alpha NF-kB Signaling Pathway_WP1369	2/137	0.0936002	0.201093	0.446289	0.619846	-1.06672	2.52676	rpl6;rps11
MAPK Cascade_WP1343	2027-01-01	0.0965246	0.201093	0.262498	0.619846	-1.76284	4.12144	map3k1
p38 MAPK Signaling Pathway_WP1363	1933-01-01	0.116693	0.205527	0.309417	0.619846	-1.56614	3.3644	map3k1
G13 Signaling Pathway_WP1381	1933-01-01	0.116693	0.205527	0.309417	0.619846	-1.40062	3.00883	myl1
FAS pathway and Stress induction of HSP regulation_WP511	1935-01-01	0.123316	0.205527	0.32441	0.619846	-0.87897	1.83969	map3k1
Exercise-induced Circadian Regulation_WP562	1946-01-01	0.158879	0.23256	0.401444	0.619846	-1.01214	1.86194	btg1
Glycolysis and Gluconeogenesis_WP1356	1947-01-01	0.16204	0.23256	0.408013	0.619846	-0.964087	1.75455	gapdh
Oxidative phosphorylation_WP1335	1951-01-01	0.174569	0.23256	0.433603	0.619846	-0.930081	1.6234	ndufa8
MAPK Signaling Pathway_WP1337	2/203	0.176746	0.23256	0.661491	0.719012	-0.529831	0.918219	mapk7;map3k1
Apoptosis_WP1351	1969-01-01	0.228701	0.285876	0.536193	0.690705	-0.592493	0.874129	map3k1
IL-3 Signaling Pathway_WP1359	1975-01-01	0.245954	0.292803	0.566234	0.690705	-0.484801	0.679987	mapk7
Androgen Receptor Signaling Pathway_WP1348	1982-01-01	0.265602	0.294699	0.598924	0.690705	-0.593028	0.78621	gapdh
T Cell Receptor Signaling Pathway_WP1345	1984-01-01	0.271123	0.294699	0.607821	0.690705	-0.360488	0.470503	mapk7
FGF signaling pathway_WP152	1/116	0.354079	0.368832	0.726843	0.757128	-0.520183	0.540072	mapk7
EGFR1 Signaling Pathway_WP1323	1/135	0.39885	0.39885	0.780182	0.780182	-0.359286	0.330245	mapk7
Supplementary Table S2: Ontological analysis based on up and downregulated genes of GSE36339 dataset considering Wikipathway. In the fisrt column there are the terms and in the next columns there are the statiscal parameters. In addition to these, the genes responsible for the enrichment of each term are in the last column.

## Sheet: Significant Terms (W)
Term	Overlap	P-value	Adjusted P-value	Old P-value	Old Adjusted P-value	Z-score	Combined Score	Genes
Cytoplasmic Ribosomal Proteins_WP324	13/79	2.10734e-18	5.26835e-17	8.74981e-13	2.18745e-11	-1.55468	63.2771	rpl7a;rpl35;rpl14;rpl36;rps11;rpl39;rpl17;rpl18;rps9;rplp1;rps6;rpl35a;rpl6
Signal Transduction of S1P Receptor_WP1391	2022-02-01	0.00305321	0.0381652	0.026514	0.331425	-2.18709	12.6667	mapk7;mapk6
mRNA processing_WP467	3/120	0.0103948	0.0866232	0.142766	0.619846	-1.44189	6.58433	xrn2;ybx1;dhx16
Insulin Signaling_WP1313	3/139	0.0154144	0.0963402	0.19324	0.619846	-1.25571	5.23938	mapk7;map3k1;mapk6
Integrin-mediated cell adhesion_WP1386	1971-02-01	0.0291906	0.145953	0.184042	0.619846	-1.30036	4.59534	mapk7;mapk6
Electron Transport Chain_WP1339	1991-02-01	0.0458632	0.191097	0.264105	0.619846	-1.45444	4.48271	slc25a6;ndufa8
Supplementary Table S2: Significant terms selected of Wikipathway considering p value<0.05.

## Sheet: Interpro
Term	Overlap	P-value	Adjusted P-value	Old P-value	Old Adjusted P-value	Z-score	Combined Score	Genes
Kazal domain	2020-05-01	0.0186117	0.0186117	0.00512383	0.00512383	-87.6373	349.144	reck
Supplementary Table S2: Ontological analysis based on up and downregulated genes considering Interpro. In the fisrt column there are the terms and in the next columns there are the statiscal parameters. In addition to these, the genes responsible for the enrichment of each term are in the last column.

## Sheet: Significant Terms (I)
Term	Overlap	P-value	Adjusted P-value	Old P-value	Old Adjusted P-value	Z-score	Combined Score	Genes
Kazal domain	2020-05-01	0.0186117	0.0186117	0.00512383	0.00512383	-87.6373	349.144	reck
Supplementary Table S2: Significant terms of Interpro selected considering p value<0.05.
