# Supplementary material for: Identification of Novel Genes Associated with Fish Skeletal Muscle Adaptation during Fasting and Refeeding Based on a Meta-Analysis
Source: Genes (Basel). 2022 Dec 16;13(12):2378. doi: 10.3390/genes13122378 (PMC9778430; doi:10.3390/genes13122378)
Supplement: Supplementary file 1 [file genes-13-02378-s001.zip › genes-2052642-supplementary/Table S3.xlsx]

## Sheet: Molecular Function
Term	Overlap	P-value	Adjusted P-value	Old P-value	Old Adjusted P-value	Z-score	Combined Score	Genes
protein kinase regulator activity (GO:0019887)	1949-07-01	0.000780087	0.0957188	9.52613e-05	0.0102406	-1.56534	11.2017	rplp1;ccng1;ccnd1;ccnc;ccne1;ccnb1;ccnb2
cyclin-dependent protein serine/threonine kinase regulator activity (GO:0016538)	1938-06-01	0.00107909	0.0957188	0.00018732	0.0134246	-2.27102	15.5147	ccng1;ccnd1;ccnc;ccne1;ccnb1;ccnb2
rRNA binding (GO:0019843)	2028-05-01	0.00159845	0.0957188	0.000397038	0.0213408	-2.28921	14.7396	rps9;rps14;rplp0;rpl23;rps5
MAP kinase activity (GO:0004707)	2018-04-01	0.00204972	0.0957188	0.000763493	0.0328302	-2.59303	16.051	mapk9;mapk14a;mapk6;mapk13
cysteine-type endopeptidase inhibitor activity involved in apoptotic process (GO:0043027)	2020-09-03	0.00222602	0.0957188	0.00139176	0.0498713	-3.4052	20.7974	bcl2l1;xiap;birc2
nucleobase-containing compound kinase activity (GO:0019205)	2020-10-03	0.00310642	0.111314	0.00178362	0.0547828	-3.47707	20.0776	pnkp;nme4;nme3
RNA binding (GO:0003723)	20/352	0.00785475	0.241253	3.15031e-05	0.00677316	-1.03278	5.00553	rpl7a;rbm4;mrpl1;tert;rpl13;rpl35;sf3b1;ythdf2;rpl18;tlr3;upf1;rps9;nop56;eif1b;rps5;adar;cwc15;c1qbp;ybx1;ilf2
cysteine-type endopeptidase inhibitor activity (GO:0004869)	2015-03-01	0.0104832	0.281736	0.0047391	0.118261	-2.62899	11.9829	bcl2l1;xiap;birc2
sulfotransferase activity (GO:0008146)	1933-04-01	0.0189469	0.407357	0.00550053	0.118261	-2.09701	8.31698	sult6b1;tpst1;chst14;sult1st3
metallopeptidase activity (GO:0008237)	1933-04-01	0.0189469	0.407357	0.00550053	0.118261	-1.69588	6.72605	hpx;ace;mbtps2;psmd14
nucleoside diphosphate kinase activity (GO:0004550)	2020-08-02	0.0241636	0.408923	0.0152405	0.188299	-4.039	15.0368	nme4;nme3
ADP transmembrane transporter activity (GO:0015217)	2020-08-02	0.0241636	0.408923	0.0152405	0.188299	-3.13461	11.6699	slc25a6;slc25a4
ribosomal small subunit binding (GO:0043024)	2020-09-02	0.0304315	0.408923	0.018392	0.188299	-3.82797	13.3683	eif1b;abce1
disulfide oxidoreductase activity (GO:0015036)	2020-09-02	0.0304315	0.408923	0.018392	0.188299	-3.24491	11.3321	ero1a;ifi30
ubiquinone binding (GO:0048039)	2020-09-02	0.0304315	0.408923	0.018392	0.188299	-2.9695	10.3703	etfdh;sdhb
BMP receptor binding (GO:0070700)	2020-09-02	0.0304315	0.408923	0.018392	0.188299	-2.92133	10.2021	bmp4;bmp8a
double-stranded RNA binding (GO:0003725)	2023-03-01	0.0339345	0.429172	0.0134831	0.188299	-2.08015	7.03781	adar;ilf2;tlr3
transmembrane receptor protein serine/threonine kinase binding (GO:0070696)	2020-10-02	0.0372627	0.445083	0.0217921	0.212968	-3.04126	10.005	bmp4;bmp8a
oxidoreductase activity, acting on the CH-CH group of donors, NAD or NADP as acceptor (GO:0016628)	2020-11-02	0.0446161	0.504866	0.02543	0.22781	-3.76414	11.7052	bdh2;mecr
ATP binding (GO:0005524)	1944-04-01	0.0481525	0.515472	0.0137519	0.188299	-1.57003	4.76249	stk17a;hspa8;hsp90aa1;abce1
kinase binding (GO:0019900)	1985-06-01	0.0503485	0.515472	0.00838515	0.163892	-1.41965	4.24304	ccng1;rhoh;ccnd1;ccne1;ccnb1;ccnb2
bile acid transmembrane transporter activity (GO:0015125)	2014-02-01	0.0694257	0.614538	0.0376683	0.269956	-3.02985	8.08213	slc10a2;slc10a1
4 iron, 4 sulfur cluster binding (GO:0051539)	2014-02-01	0.0694257	0.614538	0.0376683	0.269956	-2.6965	7.19291	etfdh;sdhb
ATP transmembrane transporter activity (GO:0005347)	2014-02-01	0.0694257	0.614538	0.0376683	0.269956	-2.48245	6.62194	slc25a6;slc25a4
zinc ion binding (GO:0008270)	1971-05-01	0.0714579	0.614538	0.0158736	0.188299	-1.46327	3.86105	trhde;crip1;sirt5;sod1;ada
organic acid:sodium symporter activity (GO:0005343)	2015-02-01	0.0784938	0.631505	0.0421566	0.292376	-2.71774	6.91592	slc10a2;slc10a1
adenyl ribonucleotide binding (GO:0032559)	1952-04-01	0.0793052	0.631505	0.0230539	0.215504	-1.64632	4.17251	stk17a;hspa8;hsp90aa1;abce1
non-membrane spanning protein tyrosine kinase activity (GO:0004715)	1934-03-01	0.0893736	0.686262	0.0345324	0.269956	-1.92375	4.64571	hck;btk;abl1
proteasome binding (GO:0070628)	2017-02-01	0.0976326	0.700013	0.0516909	0.347298	-3.06858	7.13919	rps27a;psmd14
kinase activity (GO:0016301)	7/125	0.0977833	0.700013	0.0142401	0.188299	-0.954003	2.21806	sephs2;ccng1;mtor;ccnd1;ccne1;ccnb1;ccnb2
anion:anion antiporter activity (GO:0015301)	2018-02-01	0.107644	0.700013	0.0567193	0.369535	-2.53329	5.64652	slc25a6;slc25a4
phosphotransferase activity, phosphate group as acceptor (GO:0016776)	2019-02-01	0.117914	0.700013	0.0619105	0.380307	-2.66294	5.69283	nme4;nme3
aminopeptidase activity (GO:0004177)	2020-02-01	0.128415	0.700013	0.0672565	0.398546	-2.49265	5.11614	ace;trhde
transition metal ion binding (GO:0046914)	6/113	0.143581	0.700013	0.0281435	0.242034	-1.3558	2.63141	trhde;crip1;abce1;sirt5;sod1;ada
glutathione transferase activity (GO:0004364)	2023-02-01	0.161073	0.700013	0.0841453	0.446455	-1.60389	2.92853	gstp1;alox5ap
NADH dehydrogenase (ubiquinone) activity (GO:0008137)	2020-06-01	0.173724	0.700013	0.128393	0.446455	-4.65818	8.15316	ndufv2
alpha-N-acetylneuraminate alpha-2,8-sialyltransferase activity (GO:0003828)	2020-06-01	0.173724	0.700013	0.128393	0.446455	-4.39553	7.69345	st8sia6
kinase activator activity (GO:0019209)	2020-06-01	0.173724	0.700013	0.128393	0.446455	-4.34575	7.60632	rplp1
RNA helicase activity (GO:0003724)	2020-06-01	0.173724	0.700013	0.128393	0.446455	-4.31542	7.55324	upf1
protein disulfide oxidoreductase activity (GO:0015035)	2020-06-01	0.173724	0.700013	0.128393	0.446455	-3.80964	6.66797	ero1a
dipeptidyl-peptidase activity (GO:0008239)	2020-06-01	0.173724	0.700013	0.128393	0.446455	-3.80106	6.65296	ace
NADH dehydrogenase (quinone) activity (GO:0050136)	2020-06-01	0.173724	0.700013	0.128393	0.446455	-3.61483	6.327	ndufv2
monovalent inorganic cation transmembrane transporter activity (GO:0015077)	2020-06-01	0.173724	0.700013	0.128393	0.446455	-2.98566	5.22577	slc12a2
low-density lipoprotein particle binding (GO:0030169)	2020-06-01	0.173724	0.700013	0.128393	0.446455	-2.53167	4.43115	colec12
RNA polymerase II core promoter sequence-specific DNA binding (GO:0000979)	2020-06-01	0.173724	0.700013	0.128393	0.446455	-1.43118	2.50498	tbp
telomerase RNA binding (GO:0070034)	2020-06-01	0.173724	0.700013	0.128393	0.446455	-1.42344	2.49143	tert
ATP-dependent RNA helicase activity (GO:0004004)	2025-02-01	0.183589	0.700013	0.09604	0.446455	-2.13012	3.61068	upf1;dhx16
RNA-dependent ATPase activity (GO:0008186)	2020-07-01	0.199594	0.700013	0.145345	0.446455	-3.76529	6.06765	upf1
monocarboxylic acid binding (GO:0033293)	2020-07-01	0.199594	0.700013	0.145345	0.446455	-3.51003	5.65631	fabp10a
RNA polymerase III regulatory region DNA binding (GO:0001016)	2020-07-01	0.199594	0.700013	0.145345	0.446455	-3.19641	5.15092	tbp
lipoprotein particle binding (GO:0071813)	2020-07-01	0.199594	0.700013	0.145345	0.446455	-3.18614	5.13436	colec12
eukaryotic initiation factor 4E binding (GO:0008190)	2020-07-01	0.199594	0.700013	0.145345	0.446455	-3.12777	5.04031	ybx1
metal ion transmembrane transporter activity (GO:0046873)	2020-07-01	0.199594	0.700013	0.145345	0.446455	-2.97059	4.78702	slc12a2
exopolyphosphatase activity (GO:0004309)	2020-07-01	0.199594	0.700013	0.145345	0.446455	-2.93232	4.72534	bnip2
syntaxin-1 binding (GO:0017075)	2020-07-01	0.199594	0.700013	0.145345	0.446455	-2.78321	4.48505	unc13c
double-stranded RNA adenosine deaminase activity (GO:0003726)	2020-07-01	0.199594	0.700013	0.145345	0.446455	-2.52968	4.07651	adar
endopeptidase activity (GO:0004175)	7/153	0.204259	0.700013	0.0361232	0.269956	-0.828618	1.31615	ctsh;ctsf;plg;mbtps2;ctsd;masp2;ctsc
C-C chemokine binding (GO:0019957)	2028-02-01	0.218096	0.700013	0.114699	0.446455	-1.68523	2.5663	cmklr1;ccr7
chemokine receptor activity (GO:0004950)	2028-02-01	0.218096	0.700013	0.114699	0.446455	-1.68329	2.56335	cmklr1;ccr7
C-C chemokine receptor activity (GO:0016493)	2028-02-01	0.218096	0.700013	0.114699	0.446455	-1.67444	2.54987	cmklr1;ccr7
phosphotransferase activity, alcohol group as acceptor (GO:0016773)	5/103	0.221034	0.700013	0.0588584	0.372193	-0.909116	1.37226	ccng1;ccnd1;ccne1;ccnb1;ccnb2
translation factor activity, RNA binding (GO:0008135)	1952-03-01	0.22208	0.700013	0.0909209	0.446455	-1.14528	1.72333	eif1b;eif3f;eef1a2
proteasome-activating ATPase activity (GO:0036402)	2020-08-01	0.224655	0.700013	0.16197	0.446455	-3.88918	5.80728	psmc4
beta-glucosidase activity (GO:0008422)	2020-08-01	0.224655	0.700013	0.16197	0.446455	-2.71302	4.05105	gba2
small ribosomal subunit rRNA binding (GO:0070181)	2020-08-01	0.224655	0.700013	0.16197	0.446455	-2.4199	3.61336	rps14
tRNA-specific adenosine deaminase activity (GO:0008251)	2020-08-01	0.224655	0.700013	0.16197	0.446455	-2.31935	3.46323	adar
JUN kinase kinase kinase activity (GO:0004706)	2020-08-01	0.224655	0.700013	0.16197	0.446455	-1.88355	2.81249	ripk2
endodeoxyribonuclease activity, producing 3'-phosphomonoesters (GO:0016889)	2020-08-01	0.224655	0.700013	0.16197	0.446455	-1.35629	2.02519	dnase2
exopeptidase activity (GO:0008238)	2020-08-01	0.224655	0.700013	0.16197	0.446455	-1.28664	1.92119	ace
chemokine binding (GO:0019956)	1930-02-01	0.241397	0.723253	0.127609	0.446455	-1.51816	2.15778	cmklr1;ccr7
cysteine-type peptidase activity (GO:0008234)	1955-03-01	0.247139	0.723253	0.102642	0.446455	-1.33351	1.86398	ctsh;ctsf;ctsc
aspartic-type endopeptidase activity (GO:0004190)	2020-09-01	0.248933	0.723253	0.178273	0.473194	-4.56936	6.35402	ctsd
histone kinase activity (GO:0035173)	2020-09-01	0.248933	0.723253	0.178273	0.473194	-2.981	4.14529	ccnb1
complement receptor activity (GO:0004875)	2020-09-01	0.248933	0.723253	0.178273	0.473194	-2.28793	3.18153	c3ar1
microtubule plus-end binding (GO:0051010)	2020-10-01	0.272452	0.746773	0.194261	0.484761	-3.63752	4.72983	mapre2
nucleotide kinase activity (GO:0019201)	2020-10-01	0.272452	0.746773	0.194261	0.484761	-3.23507	4.20654	pnkp
glucosidase activity (GO:0015926)	2020-10-01	0.272452	0.746773	0.194261	0.484761	-2.18937	2.84682	gba2
ubiquitin binding (GO:0043130)	1933-02-01	0.276506	0.746773	0.147563	0.446455	-1.77809	2.28578	tollip;nsfl1c
peptidase activity, acting on L-amino acid peptides (GO:0070011)	1959-03-01	0.281154	0.746773	0.119142	0.446455	-1.10427	1.40115	hpx;ace;psmd14
translation initiation factor activity (GO:0003743)	1934-02-01	0.288202	0.746773	0.154351	0.446455	-1.46163	1.8184	eif1b;eif3f
2 iron, 2 sulfur cluster binding (GO:0051537)	2020-11-01	0.295236	0.746773	0.20994	0.486415	-3.4351	4.19076	sdhb
protein kinase activator activity (GO:0030295)	2020-11-01	0.295236	0.746773	0.20994	0.486415	-2.9206	3.56307	rplp1
NAD binding (GO:0051287)	2020-11-01	0.295236	0.746773	0.20994	0.486415	-2.84442	3.47013	sirt5
MAP kinase tyrosine/serine/threonine phosphatase activity (GO:0017017)	2020-11-01	0.295236	0.746773	0.20994	0.486415	-2.07487	2.5313	dusp5
DNA replication origin binding (GO:0003688)	2020-11-01	0.295236	0.746773	0.20994	0.486415	-1.92343	2.34655	cdc45
TBP-class protein binding (GO:0017025)	2020-12-01	0.317307	0.757561	0.225316	0.499412	-2.9721	3.41163	psmc4
K63-linked polyubiquitin modification-dependent protein binding (GO:0070530)	2020-12-01	0.317307	0.757561	0.225316	0.499412	-2.75103	3.15787	sqstm1
protein disulfide isomerase activity (GO:0003756)	2020-12-01	0.317307	0.757561	0.225316	0.499412	-2.06016	2.36482	ero1a
intramolecular oxidoreductase activity, transposing S-S bonds (GO:0016864)	2020-12-01	0.317307	0.757561	0.225316	0.499412	-1.91501	2.19821	ero1a
protein kinase binding (GO:0019901)	7/178	0.323785	0.757561	0.068587	0.398546	-0.709388	0.799959	sqstm1;ccng1;rhoh;ccnd1;ccne1;ccnb1;ccnb2
cysteine-type endopeptidase activity (GO:0004197)	1993-04-01	0.332412	0.757561	0.119677	0.446455	-0.859463	0.946596	casp2;ctsh;ctsf;ctsc
metalloaminopeptidase activity (GO:0070006)	2013-01-01	0.338688	0.757561	0.240395	0.506714	-3.53079	3.8227	trhde
copper ion binding (GO:0005507)	2013-01-01	0.338688	0.757561	0.240395	0.506714	-2.99675	3.24451	sod1
sugar-phosphatase activity (GO:0050308)	2013-01-01	0.338688	0.757561	0.240395	0.506714	-1.88791	2.04399	fbp2
MAP kinase phosphatase activity (GO:0033549)	2013-01-01	0.338688	0.757561	0.240395	0.506714	-1.88339	2.0391	dusp5
single-stranded DNA binding (GO:0003697)	1940-02-01	0.357581	0.757561	0.196159	0.484761	-1.41954	1.45984	cdc45;tsn
hydrolase activity, acting on carbon-nitrogen (but not peptide) bonds, in linear amides (GO:0016811)	1940-02-01	0.357581	0.757561	0.196159	0.484761	-1.34378	1.38193	sirt5;upb1
anion:cation symporter activity (GO:0015296)	1940-02-01	0.357581	0.757561	0.196159	0.484761	-1.31948	1.35695	slc10a2;slc10a1
potassium ion symporter activity (GO:0022820)	2014-01-01	0.359401	0.757561	0.255182	0.512748	-2.5586	2.61826	slc12a2
potassium:chloride symporter activity (GO:0015379)	2014-01-01	0.359401	0.757561	0.255182	0.512748	-2.5431	2.60239	slc12a2
translation elongation factor activity (GO:0003746)	2014-01-01	0.359401	0.757561	0.255182	0.512748	-2.46334	2.52078	eef1a2
cation:chloride symporter activity (GO:0015377)	2014-01-01	0.359401	0.757561	0.255182	0.512748	-2.27651	2.32959	slc12a2
N-methyltransferase activity (GO:0008170)	2015-01-01	0.379466	0.771167	0.269682	0.517694	-2.46467	2.38825	pemt
3'-5' DNA helicase activity (GO:0043138)	2015-01-01	0.379466	0.771167	0.269682	0.517694	-2.18477	2.11702	cdc45
protein tyrosine/serine/threonine phosphatase activity (GO:0008138)	2015-01-01	0.379466	0.771167	0.269682	0.517694	-1.82742	1.77075	dusp5
ATPase activity, coupled to transmembrane movement of substances (GO:0042626)	1942-02-01	0.380203	0.771167	0.210403	0.486415	-1.15792	1.11976	abcb4;tap1
purine ribonucleoside triphosphate binding (GO:0035639)	7/192	0.395232	0.77265	0.0925972	0.446455	-0.652699	0.605889	stk17a;tuba1b;hspa8;hsp90aa1;rhoh;abce1;gem
pre-mRNA binding (GO:0036002)	2016-01-01	0.398903	0.77265	0.283903	0.521702	-2.85281	2.62184	prpf39
symporter activity (GO:0015293)	2016-01-01	0.398903	0.77265	0.283903	0.521702	-2.412	2.21672	slc12a2
calcium channel regulator activity (GO:0005246)	2016-01-01	0.398903	0.77265	0.283903	0.521702	-1.91047	1.75579	gem
protein kinase C binding (GO:0005080)	2016-01-01	0.398903	0.77265	0.283903	0.521702	-0.991996	0.911681	sqstm1
thiol-dependent ubiquitin-specific protease activity (GO:0004843)	1945-02-01	0.413478	0.780978	0.231948	0.506714	-1.27233	1.12366	ankzf1;psmd14
endoribonuclease activity (GO:0004521)	2017-01-01	0.417732	0.780978	0.297848	0.529234	-2.00502	1.75021	tsn
ammonium transmembrane transporter activity (GO:0008519)	2017-01-01	0.417732	0.780978	0.297848	0.529234	-1.88666	1.64689	slc12a2
amyloid-beta binding (GO:0001540)	2017-01-01	0.417732	0.780978	0.297848	0.529234	-0.959054	0.837171	itgb2
thiol-dependent ubiquitinyl hydrolase activity (GO:0036459)	1947-02-01	0.43516	0.787682	0.24639	0.512748	-1.17342	0.976333	ankzf1;psmd14
amino acid binding (GO:0016597)	2018-01-01	0.435973	0.787682	0.311523	0.53582	-1.99561	1.65671	sesn1
metalloendopeptidase activity (GO:0004222)	2018-01-01	0.435973	0.787682	0.311523	0.53582	-1.87738	1.55856	mbtps2
ribosome binding (GO:0043022)	2018-01-01	0.435973	0.787682	0.311523	0.53582	-1.80824	1.50116	c1qbp
mRNA binding (GO:0003729)	5/141	0.452881	0.791344	0.154577	0.446455	-0.780956	0.618616	rps14;rps5;c1qbp;rpl35;sf3b1
ATP-dependent helicase activity (GO:0008026)	2019-01-01	0.453643	0.791344	0.324934	0.545788	-2.07027	1.63644	upf1
telomeric DNA binding (GO:0042162)	2019-01-01	0.453643	0.791344	0.324934	0.545788	-1.74984	1.38316	tert
transforming growth factor beta receptor binding (GO:0005160)	1949-02-01	0.456403	0.791344	0.260866	0.514551	-1.16622	0.914759	bmp4;bmp8a
serine-type endopeptidase activity (GO:0004252)	1949-02-01	0.456403	0.791344	0.260866	0.514551	-1.10631	0.867765	plg;masp2
ATP-dependent 3'-5' RNA helicase activity (GO:0034459)	2020-01-01	0.47076	0.809707	0.338085	0.553347	-1.96755	1.48237	dhx16
magnesium ion binding (GO:0000287)	2021-01-01	0.487342	0.812236	0.350982	0.554861	-2.14507	1.54186	hprt1
snoRNA binding (GO:0030515)	2021-01-01	0.487342	0.812236	0.350982	0.554861	-2.0448	1.46978	nop56
3'-5' RNA helicase activity (GO:0034458)	2021-01-01	0.487342	0.812236	0.350982	0.554861	-1.9337	1.38992	dhx16
core promoter sequence-specific DNA binding (GO:0001046)	2021-01-01	0.487342	0.812236	0.350982	0.554861	-1.74913	1.25726	tbp
RNA polymerase II repressing transcription factor binding (GO:0001103)	2022-01-01	0.503405	0.826501	0.363629	0.566523	-1.58994	1.09127	pparg
serine-type peptidase activity (GO:0008236)	1954-02-01	0.50741	0.826501	0.297046	0.529234	-0.985102	0.668328	plg;masp2
RNA polymerase II transcription factor activity, sequence-specific transcription regulatory region DNA binding (GO:0001133)	2023-01-01	0.518965	0.826501	0.376031	0.569343	-2.01805	1.32368	pparg
DNA helicase activity (GO:0003678)	2023-01-01	0.518965	0.826501	0.376031	0.569343	-1.78982	1.17398	cdc45
cysteine-type endopeptidase activity involved in apoptotic process (GO:0097153)	2023-01-01	0.518965	0.826501	0.376031	0.569343	-1.5981	1.04822	casp2
potassium ion transmembrane transporter activity (GO:0015079)	2023-01-01	0.518965	0.826501	0.376031	0.569343	-1.51432	0.993267	slc12a2
cytokine receptor binding (GO:0005126)	1956-02-01	0.526922	0.828761	0.31146	0.53582	-0.870379	0.557655	bmp4;bmp8a
heme binding (GO:0020037)	1991-03-01	0.545598	0.828761	0.275734	0.521702	-0.714297	0.432773	hmox1a;cat;ambp
peptidyl-prolyl cis-trans isomerase activity (GO:0003755)	2025-01-01	0.548641	0.828761	0.400119	0.59328	-1.9513	1.17139	ppie
endonuclease activity (GO:0004519)	2025-01-01	0.548641	0.828761	0.400119	0.59328	-1.71567	1.02993	tsn
pyrophosphatase activity (GO:0016462)	2025-01-01	0.548641	0.828761	0.400119	0.59328	-1.58169	0.949504	bnip2
oxidoreductase activity, acting on the CH-OH group of donors, NAD or NADP as acceptor (GO:0016616)	1959-02-01	0.555193	0.828761	0.332962	0.550668	-0.962816	0.566558	bdh2;dcxr
ATPase activity, coupled (GO:0042623)	1959-02-01	0.555193	0.828761	0.332962	0.550668	-0.358607	0.211018	hspa8;psmc4
polyubiquitin modification-dependent protein binding (GO:0031593)	2026-01-01	0.562786	0.828761	0.411815	0.594229	-1.52804	0.878401	sqstm1
ribonuclease activity (GO:0004540)	2026-01-01	0.562786	0.828761	0.411815	0.594229	-1.50945	0.867713	tsn
neuropilin binding (GO:0038191)	2026-01-01	0.562786	0.828761	0.411815	0.594229	-1.48178	0.851808	sema7a
hydro-lyase activity (GO:0016836)	2026-01-01	0.562786	0.828761	0.411815	0.594229	-1.16367	0.66894	cahz
sialyltransferase activity (GO:0008373)	2027-01-01	0.576489	0.843164	0.423283	0.59883	-1.72983	0.952786	st8sia6
cholesterol binding (GO:0015485)	2028-01-01	0.589763	0.85675	0.43453	0.602902	-1.39818	0.738286	stard3
ubiquitin protein ligase binding (GO:0031625)	2029-01-01	0.602621	0.858037	0.445559	0.606298	-1.84437	0.934112	rps27a
ubiquitin-like protein ligase binding (GO:0044389)	2029-01-01	0.602621	0.858037	0.445559	0.606298	-1.66503	0.843281	rps27a
transferase activity, transferring pentosyl groups (GO:0016763)	2029-01-01	0.602621	0.858037	0.445559	0.606298	-1.19479	0.605121	hprt1
repressing transcription factor binding (GO:0070491)	1931-01-01	0.627144	0.880645	0.466979	0.627503	-1.40234	0.654303	pparg
actin filament binding (GO:0051015)	3/103	0.629735	0.880645	0.33973	0.553347	-0.544067	0.251607	tpm3;tnnc2;neb
semaphorin receptor binding (GO:0030215)	1932-01-01	0.638832	0.880645	0.477379	0.637493	-0.421187	0.18874	sema7a
protein tyrosine kinase activity (GO:0004713)	3/106	0.649007	0.880645	0.355745	0.558285	-0.626098	0.27067	hck;btk;abl1
peptide-lysine-N-acetyltransferase activity (GO:0061733)	1933-01-01	0.650155	0.880645	0.487577	0.637939	-1.37346	0.591335	dpf2
ubiquitin conjugating enzyme binding (GO:0031624)	1933-01-01	0.650155	0.880645	0.487577	0.637939	-1.01883	0.438653	tollip
histone acetyltransferase activity (GO:0004402)	1934-01-01	0.661123	0.880645	0.497577	0.637939	-1.39668	0.577967	dpf2
serine-type endopeptidase inhibitor activity (GO:0004867)	1934-01-01	0.661123	0.880645	0.497577	0.637939	-1.24053	0.513352	tfpi2
metalloexopeptidase activity (GO:0008235)	1934-01-01	0.661123	0.880645	0.497577	0.637939	-1.18514	0.490429	trhde
ligand-dependent nuclear receptor transcription coactivator activity (GO:0030374)	1935-01-01	0.671748	0.880645	0.507384	0.637939	-1.52335	0.606097	pparg
iron ion binding (GO:0005506)	1935-01-01	0.671748	0.880645	0.507384	0.637939	-1.33097	0.529555	abce1
flavin adenine dinucleotide binding (GO:0050660)	1935-01-01	0.671748	0.880645	0.507384	0.637939	-1.27145	0.505876	gsr
ubiquitin-like protein conjugating enzyme binding (GO:0044390)	1935-01-01	0.671748	0.880645	0.507384	0.637939	-0.247403	0.0984347	tollip
monocarboxylic acid transmembrane transporter activity (GO:0008028)	1936-01-01	0.68204	0.883365	0.517	0.642515	-1.31548	0.503389	mpc1
integrin binding (GO:0005178)	1936-01-01	0.68204	0.883365	0.517	0.642515	-0.955295	0.36556	itgb2
sterol binding (GO:0032934)	1937-01-01	0.69201	0.885994	0.52643	0.650474	-1.18532	0.43638	stard3
protein heterodimerization activity (GO:0046982)	1976-02-01	0.692312	0.885994	0.449928	0.608394	-0.740111	0.272153	bcl2l1;tcf12
S-adenosylmethionine-dependent methyltransferase activity (GO:0008757)	1938-01-01	0.701668	0.892655	0.535677	0.654302	-1.26437	0.447958	pemt
hydrolase activity, acting on acid anhydrides, catalyzing transmembrane movement of substances (GO:0016820)	1939-01-01	0.711024	0.899236	0.544744	0.654302	-0.676668	0.230777	tap1
ubiquitin-like protein ligase activity (GO:0061659)	3/118	0.718857	0.903826	0.419098	0.59883	-0.325536	0.107457	rnf130;xiap;birc2
sequence-specific double-stranded DNA binding (GO:1990837)	3/119	0.72416	0.9052	0.424298	0.59883	-0.477801	0.154207	cdc45;crip1;pparg
P-P-bond-hydrolysis-driven transmembrane transporter activity (GO:0015405)	1941-01-01	0.728865	0.905815	0.562355	0.671701	-0.65622	0.20754	tap1
ubiquitin protein ligase activity (GO:0061630)	3/121	0.73453	0.907609	0.43465	0.602902	-0.460424	0.142052	rnf130;xiap;birc2
actin binding (GO:0003779)	4/167	0.771118	0.938266	0.426144	0.59883	-0.367549	0.0955309	tpm3;tnnc2;neb;pfn1
endopeptidase inhibitor activity (GO:0004866)	1947-01-01	0.776057	0.938266	0.611226	0.717495	-0.254321	0.0644777	tfpi2
MAP kinase kinase kinase activity (GO:0004709)	1990-02-01	0.777329	0.938266	0.537181	0.654302	-0.46808	0.117906	ripk2;map3k7
transcription coactivator activity (GO:0003713)	1991-02-01	0.782536	0.938266	0.543043	0.654302	-0.574868	0.140966	jund;pparg
cytokine activity (GO:0005125)	1991-02-01	0.782536	0.938266	0.543043	0.654302	-0.468481	0.114879	bmp4;bmp8a
protein homodimerization activity (GO:0042803)	3/132	0.78614	0.938266	0.490251	0.637939	-0.394351	0.0948889	bcl2l1;tcf12;stard3
sodium ion transmembrane transporter activity (GO:0015081)	1949-01-01	0.789889	0.938266	0.62628	0.727839	-0.45679	0.10774	slc12a2
cation transmembrane transporter activity (GO:0008324)	1953-01-01	0.815046	0.962829	0.654672	0.756745	-0.743334	0.15202	slc12a2
syntaxin binding (GO:0019905)	1954-01-01	0.82085	0.964387	0.661429	0.760466	-0.891831	0.176061	unc13c
ATPase activity, coupled to movement of substances (GO:0043492)	1957-01-01	0.837195	0.978244	0.68092	0.774592	-0.367591	0.0653204	tap1
GTP binding (GO:0005525)	3/149	0.849339	0.985409	0.570564	0.677742	-0.266748	0.0435592	tuba1b;rhoh;gem
purine ribonucleoside binding (GO:0032550)	3/150	0.852493	0.985409	0.575044	0.679311	-0.0887775	0.014168	tuba1b;rhoh;gem
RNA polymerase II transcription factor binding (GO:0001085)	1963-01-01	0.865553	0.991484	0.716621	0.798308	-0.744758	0.107534	pparg
protein kinase activity (GO:0004672)	11/466	0.866972	0.991484	0.32254	0.545788	-0.123744	0.0176643	stk17a;chek1;map3k1;ripk2;prkca;ccng1;ccnd1;map3k4;ccne1;ccnb1;ccnb2
guanyl ribonucleotide binding (GO:0032561)	3/159	0.878378	0.999213	0.614042	0.717495	-0.0156008	0.00202308	tuba1b;rhoh;gem
ATPase activity (GO:0016887)	2/121	0.89601	0.999959	0.694757	0.786173	-0.431851	0.047419	hspa8;hsp90aa1
phosphoprotein phosphatase activity (GO:0004721)	1974-01-01	0.905353	0.999959	0.772076	0.855651	-0.425596	0.0423173	dusp5
double-stranded DNA binding (GO:0003690)	1975-01-01	0.908326	0.999959	0.776547	0.856193	-0.585244	0.0562722	pnkp
transcriptional repressor activity, RNA polymerase II core promoter proximal region sequence-specific binding (GO:0001078)	1982-01-01	0.926686	0.999959	0.805499	0.87331	-0.575293	0.043803	pparg
ubiquitin-protein transferase activity (GO:0004842)	4/231	0.933596	0.999959	0.675219	0.772193	-0.271379	0.0186469	rnf130;xiap;birc2;chfr
microtubule binding (GO:0008017)	2/152	0.953528	0.999959	0.805568	0.87331	-0.305789	0.0145514	gapdh;mapre2
transcription corepressor activity (GO:0003714)	1999-01-01	0.957408	0.999959	0.861215	0.912124	-0.491666	0.0214	ccnd1
GTPase activator activity (GO:0005096)	1999-01-01	0.957408	0.999959	0.861215	0.912124	-0.379436	0.0165151	tsc2
GTPase regulator activity (GO:0030695)	1/101	0.960046	0.999959	0.866624	0.913354	-0.378961	0.0154519	tsc2
RNA polymerase II core promoter proximal region sequence-specific DNA binding (GO:0000978)	5/301	0.96099	0.999959	0.715491	0.798308	-0.0206151	0.000820294	jund;tbp;hsf2;tcf12;batf
core promoter proximal region sequence-specific DNA binding (GO:0000987)	5/301	0.96099	0.999959	0.715491	0.798308	0.12973	-0.00516207	jund;tbp;hsf2;tcf12;batf
transcriptional repressor activity, RNA polymerase II transcription regulatory region sequence-specific binding (GO:0001227)	1/105	0.964841	0.999959	0.876823	0.917705	-0.446541	0.0159824	pparg
metal ion binding (GO:0046872)	2/164	0.966273	0.999959	0.837897	0.900739	-0.499787	0.0171472	tnnc2;hprt1
tubulin binding (GO:0015631)	2/173	0.973551	0.999959	0.858886	0.912124	-0.221304	0.00593211	gapdh;mapre2
transcription regulatory region DNA binding (GO:0044212)	2/183	0.97986	0.999959	0.87929	0.917705	-0.108285	0.00220312	tbp;pparg
transcription factor activity, RNA polymerase II core promoter proximal region sequence-specific binding (GO:0000982)	2/190	0.983381	0.999959	0.891924	0.921941	0.357639	-0.00599345	pparg;batf
protein serine/threonine kinase activity (GO:0004674)	6/400	0.987115	0.999959	0.80832	0.87331	-0.0950844	0.00123312	stk17a;chek1;map3k1;ripk2;prkca;map3k4
calcium ion binding (GO:0005509)	1/139	0.988155	0.999959	0.937457	0.958477	-0.469562	0.00559538	tnnc2
RNA polymerase II regulatory region sequence-specific DNA binding (GO:0000977)	7/455	0.989357	0.999959	0.802003	0.87331	0.132431	-0.00141701	jund;tbp;hsf2;pparg;tcf12;rela;batf
nucleoside-triphosphatase activity (GO:0017111)	4/334	0.99355	0.999959	0.900099	0.925939	0.178821	-0.00115713	hspa8;hsp90aa1;rhoh;eef1a2
GTPase activity (GO:0003924)	2/227	0.994082	0.999959	0.940645	0.958477	-0.295841	0.00175613	rhoh;eef1a2
DNA binding (GO:0003677)	9/631	0.998079	0.999959	0.884267	0.918441	0.13761	-0.000264593	tfpt;cdc45;tbp;crip1;hsf2;pnkp;ilf2;tsn;batf
sequence-specific DNA binding (GO:0043565)	4/414	0.99912	0.999959	0.9658	0.979467	0.120866	-0.000106356	tert;hsf2;tsn;batf
RNA polymerase II regulatory region DNA binding (GO:0001012)	2/332	0.999717	0.999959	0.990231	0.996605	-0.047626	1.34839e-05	pparg;rela
G-protein coupled receptor activity (GO:0004930)	2/343	0.999796	0.999959	0.99197	0.996605	-0.129378	2.64525e-05	ccr7;c3ar1
transcription regulatory region sequence-specific DNA binding (GO:0000976)	2/397	0.999959	0.999959	0.996977	0.996977	0.1536	-6.26222e-06	pparg;rela
Supplementary Table S3: Ontological analysis based on up and downregulated genes of GSE47141 dataset considering Molecular Function. In the first column there are the terms and in the next columns there are the statistical parameters. In addition to these, the genes responsible for the enrichment of each term are in the last column.

## Sheet: Significant Terms (MF)
Term	Overlap	P-value	Adjusted P-value	Old P-value	Old Adjusted P-value	Z-score	Combined Score	Genes
protein kinase regulator activity (GO:0019887)	1949-07-01	0.000780087	0.0957188	9.52613e-05	0.0102406	-1.56534	11.2017	rplp1;ccng1;ccnd1;ccnc;ccne1;ccnb1;ccnb2
cyclin-dependent protein serine/threonine kinase regulator activity (GO:0016538)	1938-06-01	0.00107909	0.0957188	0.00018732	0.0134246	-2.27102	15.5147	ccng1;ccnd1;ccnc;ccne1;ccnb1;ccnb2
rRNA binding (GO:0019843)	2028-05-01	0.00159845	0.0957188	0.000397038	0.0213408	-2.28921	14.7396	rps9;rps14;rplp0;rpl23;rps5
MAP kinase activity (GO:0004707)	2018-04-01	0.00204972	0.0957188	0.000763493	0.0328302	-2.59303	16.051	mapk9;mapk14a;mapk6;mapk13
cysteine-type endopeptidase inhibitor activity involved in apoptotic process (GO:0043027)	2020-09-03	0.00222602	0.0957188	0.00139176	0.0498713	-3.4052	20.7974	bcl2l1;xiap;birc2
nucleobase-containing compound kinase activity (GO:0019205)	2020-10-03	0.00310642	0.111314	0.00178362	0.0547828	-3.47707	20.0776	pnkp;nme4;nme3
RNA binding (GO:0003723)	20/352	0.00785475	0.241253	3.15031e-05	0.00677316	-1.03278	5.00553	rpl7a;rbm4;mrpl1;tert;rpl13;rpl35;sf3b1;ythdf2;rpl18;tlr3;upf1;rps9;nop56;eif1b;rps5;adar;cwc15;c1qbp;ybx1;ilf2
cysteine-type endopeptidase inhibitor activity (GO:0004869)	2015-03-01	0.0104832	0.281736	0.0047391	0.118261	-2.62899	11.9829	bcl2l1;xiap;birc2
sulfotransferase activity (GO:0008146)	1933-04-01	0.0189469	0.407357	0.00550053	0.118261	-2.09701	8.31698	sult6b1;tpst1;chst14;sult1st3
metallopeptidase activity (GO:0008237)	1933-04-01	0.0189469	0.407357	0.00550053	0.118261	-1.69588	6.72605	hpx;ace;mbtps2;psmd14
nucleoside diphosphate kinase activity (GO:0004550)	2020-08-02	0.0241636	0.408923	0.0152405	0.188299	-4.039	15.0368	nme4;nme3
ADP transmembrane transporter activity (GO:0015217)	2020-08-02	0.0241636	0.408923	0.0152405	0.188299	-3.13461	11.6699	slc25a6;slc25a4
ribosomal small subunit binding (GO:0043024)	2020-09-02	0.0304315	0.408923	0.018392	0.188299	-3.82797	13.3683	eif1b;abce1
disulfide oxidoreductase activity (GO:0015036)	2020-09-02	0.0304315	0.408923	0.018392	0.188299	-3.24491	11.3321	ero1a;ifi30
ubiquinone binding (GO:0048039)	2020-09-02	0.0304315	0.408923	0.018392	0.188299	-2.9695	10.3703	etfdh;sdhb
BMP receptor binding (GO:0070700)	2020-09-02	0.0304315	0.408923	0.018392	0.188299	-2.92133	10.2021	bmp4;bmp8a
double-stranded RNA binding (GO:0003725)	2023-03-01	0.0339345	0.429172	0.0134831	0.188299	-2.08015	7.03781	adar;ilf2;tlr3
transmembrane receptor protein serine/threonine kinase binding (GO:0070696)	2020-10-02	0.0372627	0.445083	0.0217921	0.212968	-3.04126	10.005	bmp4;bmp8a
oxidoreductase activity, acting on the CH-CH group of donors, NAD or NADP as acceptor (GO:0016628)	2020-11-02	0.0446161	0.504866	0.02543	0.22781	-3.76414	11.7052	bdh2;mecr
ATP binding (GO:0005524)	1944-04-01	0.0481525	0.515472	0.0137519	0.188299	-1.57003	4.76249	stk17a;hspa8;hsp90aa1;abce1
Supplementary Table S3: Significant terms of Molecular Function selected considering p value<0.05.

## Sheet: Biological Process
Term	Overlap	P-value	Adjusted P-value	Old P-value	Old Adjusted P-value	Z-score	Combined Score	Genes
cytoplasmic translation (GO:0002181)	1933-10-01	4.05779e-08	3.46129e-05	1.99139e-08	8.49328e-06	-2.31647	39.4264	rplp1;rplp0;rpl35a;rpl26;rpl36;rpl7;rpl6;rpl17;rpl8;rps21
translation (GO:0006412)	16/102	1.09578e-07	4.67351e-05	4.79926e-09	4.09377e-06	-1.26008	20.1948	rpl7a;rps14;mrpl1;rpl26;abce1;rpl36;eef1a2;rpl17;rps21;rplp1;rplp0;rps5;rpl35a;rpl7;rpl6;rpl8
ribosome assembly (GO:0042255)	1940-08-01	2.7937e-05	0.00794343	7.91525e-06	0.00193509	-1.7993	18.8666	rps15;rps14;rpl11;rplp0;rps5;rpl10;rpl6;rps10
ribosomal large subunit biogenesis (GO:0042273)	1955-09-01	4.78124e-05	0.010196	9.07428e-06	0.00193509	-1.6228	16.1439	rpl7a;rpl11;rplp0;mrpl1;rpl35a;rpl10;rpl26;rpl14;rpl6
positive regulation of cell cycle (GO:0045787)	1946-07-01	0.000527036	0.0899124	0.000138581	0.0236419	-1.38194	10.4312	hsp90ab1;ccng1;ccnd1;ccnc;ccne1;ccnb1;ccnb2
regulation of cyclin-dependent protein kinase activity (GO:1904029)	2026-05-01	0.00112649	0.156132	0.000500284	0.062441	-2.16137	14.6728	ccng1;ccnd1;ccne1;ccnb1;ccnb2
ribosomal small subunit assembly (GO:0000028)	2016-04-01	0.00128127	0.156132	0.000805217	0.062441	-2.7621	18.3953	rps15;rps14;rps5;rps10
regulation of cyclin-dependent protein serine/threonine kinase activity (GO:0000079)	1944-06-01	0.00235511	0.210051	0.000710105	0.062441	-1.32471	8.01606	ccng1;ccnd1;ccnc;ccne1;ccnb1;ccnb2
hemoglobin metabolic process (GO:0020027)	2019-04-01	0.00253267	0.210051	0.00139826	0.0737739	-2.31898	13.864	hpx;bdh2;rpl11;cpox
regulation of protein serine/threonine kinase activity (GO:0071900)	1931-05-01	0.00255816	0.210051	0.00101619	0.0656488	-1.90205	11.3523	ccng1;ccnd1;ccne1;ccnb1;ccnb2
ribosomal small subunit biogenesis (GO:0042274)	1932-05-01	0.002955	0.210051	0.00115443	0.0656488	-2.54905	14.8463	rps15;rps14;rps5;rps7;rps10
regulation of nuclear division (GO:0051783)	1932-05-01	0.002955	0.210051	0.00115443	0.0656488	-2.01509	11.7364	ccng1;ccnd1;ccne1;ccnb1;ccnb2
cellular macromolecule biosynthetic process (GO:0034645)	1998-09-01	0.00360987	0.224536	0.000526633	0.062441	-1.80395	10.1455	rpl7a;bdh2;rps14;rpl11;mrpl1;rps5;cpox;eef1a2;ilf2
regulation of cell cycle process (GO:0010564)	1948-06-01	0.00368523	0.224536	0.00107377	0.0656488	-1.35729	7.6055	ccng1;ccnd1;ccne1;ccnb1;ythdf2;ccnb2
negative regulation of cysteine-type endopeptidase activity involved in apoptotic process (GO:0043154)	2020-11-03	0.00417263	0.236577	0.00310329	0.111789	-3.85886	21.1435	bcl2l1;xiap;birc2
ribosomal large subunit assembly (GO:0000027)	2022-04-01	0.00443756	0.236577	0.0022432	0.100708	-2.07611	11.2476	rpl11;rplp0;rpl10;rpl6
ribonucleoprotein complex assembly (GO:0022618)	9/103	0.00502094	0.251933	0.000734959	0.062441	-1.06225	5.6237	rps15;rps14;rpl11;rplp0;rps5;rpl10;sf3b1;rpl6;rps10
embryo development ending in birth or egg hatching (GO:0009792)	10/125	0.00594809	0.281874	0.000716215	0.062441	-1.43425	7.35008	upf1;rps15;rps14;rpl11;rplp0;rpl35a;rps7;rpl35;rpl6;atp13a2
peptide biosynthetic process (GO:0043043)	1939-05-01	0.00706253	0.30394	0.00254283	0.103287	-1.94984	9.65748	rpl7a;rps14;mrpl1;rps5;eef1a2
maturation of LSU-rRNA (GO:0000470)	2025-04-01	0.00712637	0.30394	0.00338675	0.111789	-2.52057	12.4616	rpl7a;mrpl1;rpl35;rpl7
apoptotic process (GO:0006915)	1957-06-01	0.00860937	0.349704	0.0024024	0.102462	-1.40382	6.67504	tfpt;gapdh;rpl11;bnip2;casp2;hspd1
intrinsic apoptotic signaling pathway in response to DNA damage (GO:0008630)	2027-04-01	0.00941203	0.358505	0.00433716	0.132129	-2.61938	12.2214	bcl2l1;crip1;chek1;casp2
regulation of mitotic nuclear division (GO:0007088)	1942-05-01	0.00966662	0.358505	0.00340741	0.111789	-1.56861	7.2769	ccng1;ccnd1;ccne1;ccnb1;ccnb2
cellular response to organic substance (GO:0071310)	1961-06-01	0.011869	0.404683	0.00328405	0.111789	-2.41551	10.7099	jund;mapk9;mapk14a;pparg;mapk6;mapk13
hemoglobin biosynthetic process (GO:0042541)	2016-03-01	0.0126067	0.404683	0.00762536	0.20982	-2.73793	11.9744	bdh2;rpl11;cpox
erythrocyte maturation (GO:0043249)	2016-03-01	0.0126067	0.404683	0.00762536	0.20982	-2.56581	11.2216	bdh2;rps14;tert
inhibition of cysteine-type endopeptidase activity involved in apoptotic process (GO:1990001)	2020-06-02	0.0134938	0.404683	0.0121194	0.251969	-2.97643	12.8151	xiap;birc2
chordate embryonic development (GO:0043009)	11/165	0.0149398	0.404683	0.00159934	0.0757908	-1.23188	5.17847	upf1;rps15;rps14;rpl11;rplp0;rpl35a;rps7;rpl35;hdac1;rpl6;atp13a2
negative regulation of cell development (GO:0010721)	2017-03-01	0.0149579	0.404683	0.00882891	0.214196	-2.63912	11.0909	cct3;med23;tm4sf4
cellular response to oxidative stress (GO:0034599)	2017-03-01	0.0149579	0.404683	0.00882891	0.214196	-2.16794	9.1108	prdx5;gsr;prdx6
positive regulation of cellular process (GO:0048522)	8/103	0.0155645	0.404683	0.00287194	0.111353	-1.40981	5.8687	jund;bmp4;ccng1;mtor;ccnd1;ccne1;ccnb1;ccnb2
regulation of cell proliferation (GO:0042127)	12/189	0.0161296	0.404683	0.00147029	0.0737739	-1.06265	4.38567	jund;hck;bmp4;btg1;btk;ccng1;ccnd1;ccne1;abl1;hdac1;ccnb1;ccnb2
mRNA catabolic process (GO:0006402)	2018-03-01	0.0175396	0.404683	0.0101374	0.227558	-2.50092	10.112	upf1;tbp;ythdf2
iron ion homeostasis (GO:0055072)	2018-03-01	0.0175396	0.404683	0.0101374	0.227558	-2.21642	8.96162	hmox1a;bdh2;htt
positive regulation of transcription from RNA polymerase II promoter in response to stress (GO:0036003)	2020-07-02	0.0185025	0.404683	0.0153604	0.251969	-4.37087	17.4391	hsf2;mbtps2
inhibition of cysteine-type endopeptidase activity (GO:0097340)	2020-07-02	0.0185025	0.404683	0.0153604	0.251969	-3.63728	14.5122	xiap;birc2
stress-activated MAPK cascade (GO:0051403)	2020-07-02	0.0185025	0.404683	0.0153604	0.251969	-3.56957	14.2421	mapk9;mapk14a
positive regulation of G1/S transition of mitotic cell cycle (GO:1900087)	2020-07-02	0.0185025	0.404683	0.0153604	0.251969	-3.44333	13.7384	cdc45;ccnd1
regulation of mitochondrial membrane permeability (GO:0046902)	2020-07-02	0.0185025	0.404683	0.0153604	0.251969	-3.28368	13.1014	slc25a6;slc25a4
hydrogen peroxide catabolic process (GO:0042744)	2019-03-01	0.0203534	0.434036	0.0115526	0.251969	-2.32002	9.03534	prdx5;cat;prdx6
intrinsic apoptotic signaling pathway (GO:0097193)	1934-04-01	0.0209559	0.435985	0.00903993	0.214196	-2.13555	8.25463	bcl2l1;crip1;chek1;casp2
hydrogen peroxide metabolic process (GO:0042743)	2020-03-01	0.0234002	0.448077	0.0130757	0.251969	-2.44703	9.18864	prdx5;cat;prdx6
T cell activation (GO:0042110)	2020-03-01	0.0234002	0.448077	0.0130757	0.251969	-2.42937	9.12231	cd74a;hspd1;ada
fin regeneration (GO:0031101)	1971-06-01	0.0236218	0.448077	0.00652347	0.19188	-1.45597	5.45346	prdx5;hspa8;krt17;mmp9;hdac1;hspd1
nucleocytoplasmic transport (GO:0006913)	2020-08-02	0.0241636	0.448077	0.0189277	0.290192	-4.34254	16.1669	anp32a;htatip2
positive regulation of cell cycle G1/S phase transition (GO:1902808)	2020-08-02	0.0241636	0.448077	0.0189277	0.290192	-3.45876	12.8767	cdc45;ccnd1
B cell receptor signaling pathway (GO:0050853)	2021-03-01	0.0266799	0.484212	0.014708	0.251969	-2.1767	7.88802	syk;btk;cd79b
erythrocyte development (GO:0048821)	1938-04-01	0.0302649	0.519161	0.0128157	0.251969	-1.66662	5.82946	bdh2;rps14;rpl11;tert
modification-dependent macromolecule catabolic process (GO:0043632)	2020-09-02	0.0304315	0.519161	0.0228058	0.318907	-3.65787	12.7743	rps27a;chfr
purine ribonucleoside biosynthetic process (GO:0046129)	2020-09-02	0.0304315	0.519161	0.0228058	0.318907	-3.15841	11.0301	hprt1;ada
gene expression (GO:0010467)	1998-07-01	0.0341584	0.571317	0.00790921	0.21083	-1.84508	6.23035	rpl7a;rps14;mrpl1;rps5;adar;eef1a2;ilf2
regulation of programmed cell death (GO:0043067)	1999-07-01	0.0358081	0.587391	0.00831634	0.214196	-0.900626	2.99871	bmp4;bmp8a;anp32a;abl1;sf3b1;nme4;nme3
mitochondrial membrane organization (GO:0007006)	2020-10-02	0.0372627	0.599719	0.0269795	0.359587	-3.54608	11.6658	slc25a6;slc25a4
response to metal ion (GO:0010038)	1941-04-01	0.0386148	0.604088	0.0162222	0.261086	-1.52288	4.95562	crip1;hsp90aa1;cat;sod1
cellular protein metabolic process (GO:0044267)	1961-05-01	0.0418639	0.604088	0.0142509	0.251969	-1.73329	5.50031	rpl7a;rps14;mrpl1;rps5;eef1a2
ribosome biogenesis (GO:0042254)	1961-05-01	0.0418639	0.604088	0.0142509	0.251969	-1.44602	4.5887	rpl35a;rps7;rpl26;abce1;rpl14
defense response to bacterium (GO:0042742)	1961-05-01	0.0418639	0.604088	0.0142509	0.251969	-1.25396	3.97923	hsp90b1;ripk2;marco;cd36;nod1
response to yeast (GO:0001878)	2025-03-01	0.042103	0.604088	0.0223436	0.318907	-2.60022	8.23655	cebpb;traf3;psmd14
hematopoietic stem cell migration (GO:0035701)	2020-11-02	0.0446161	0.604088	0.0314344	0.388602	-4.47374	13.9118	mmp9;selplg
regulation of TORC1 signaling (GO:1903432)	2020-11-02	0.0446161	0.604088	0.0314344	0.388602	-3.24333	10.0856	sec13;sesn1
cellular response to UV (GO:0034644)	2020-11-02	0.0446161	0.604088	0.0314344	0.388602	-3.19805	9.94485	crip1;mapk14a
maturation of LSU-rRNA from tricistronic rRNA transcript (SSU-rRNA, 5.8S rRNA, LSU-rRNA) (GO:0000463)	2020-11-02	0.0446161	0.604088	0.0314344	0.388602	-2.99355	9.30891	rpl35;rpl7
purine nucleobase salvage (GO:0043096)	2020-11-02	0.0446161	0.604088	0.0314344	0.388602	-2.93506	9.12705	hprt1;ada
regulation of cell cycle (GO:0051726)	14/270	0.0455856	0.607571	0.00366971	0.115936	-0.919241	2.83877	rpl13;rpl35;map3k4;rpl36;jund;rps7;map3k1;tsc2;ccng1;ccnd1;ccne1;rpl7;ccnb1;ccnb2
cellular respiration (GO:0045333)	2026-03-01	0.0465229	0.610524	0.0245309	0.337498	-2.14807	6.58987	etfdh;sdhb;ndufv2
mRNA cis splicing, via spliceosome (GO:0045292)	2027-03-01	0.0511618	0.656877	0.0268297	0.359587	-1.95109	5.80013	rbm4;prpf39;cwc15
antigen receptor-mediated signaling pathway (GO:0050851)	1945-04-01	0.0515953	0.656877	0.0215753	0.318907	-1.80441	5.34887	syk;btk;malt1;cd79b
transition metal ion homeostasis (GO:0055076)	2013-02-01	0.060734	0.713417	0.0411315	0.455651	-2.95031	8.26457	hmox1a;bdh2
olfactory placode development (GO:0071698)	2013-02-01	0.060734	0.713417	0.0411315	0.455651	-2.62773	7.36092	htt;st8sia6
negative regulation of Wnt signaling pathway (GO:0030178)	1969-05-01	0.0648108	0.713417	0.0223651	0.318907	-1.27058	3.47667	tollip;tsc2;btk;ccr7;gpx4b
positive regulation of cell proliferation (GO:0008284)	1991-06-01	0.0658618	0.713417	0.0190513	0.290192	-1.10679	3.01068	bmp4;ccng1;ccnd1;ccne1;ccnb1;ccnb2
spindle assembly (GO:0051225)	1930-03-01	0.0663489	0.713417	0.0343909	0.419078	-1.9986	5.42186	xiap;mapre2;birc2
negative regulation of cell cycle process (GO:0010948)	2014-02-01	0.0694257	0.713417	0.0463469	0.482121	-2.88522	7.69633	hsp90ab1;ccnd1
bile acid and bile salt transport (GO:0015721)	2014-02-01	0.0694257	0.713417	0.0463469	0.482121	-2.44422	6.51994	slc10a2;slc10a1
extrinsic apoptotic signaling pathway in absence of ligand (GO:0097192)	2014-02-01	0.0694257	0.713417	0.0463469	0.482121	-2.24102	5.97791	bcl2l1;casp2
ubiquitin-dependent ERAD pathway (GO:0030433)	1931-03-01	0.0718186	0.713417	0.0371311	0.4399	-2.09597	5.51997	sec13;ankzf1;psmc4
cellular response to xenobiotic stimulus (GO:0071466)	1932-03-01	0.0774831	0.713417	0.0399798	0.454703	-2.01865	5.1631	sult6b1;hmox1a;gstp1
positive regulation of mitotic cell cycle phase transition (GO:1901992)	2015-02-01	0.0784938	0.713417	0.0517898	0.519726	-2.9298	7.45556	cdc45;ccnd1
neural tube formation (GO:0001841)	2015-02-01	0.0784938	0.713417	0.0517898	0.519726	-2.30682	5.87025	htt;vangl2
RNA metabolic process (GO:0016070)	1933-03-01	0.0833368	0.713417	0.042936	0.4636	-2.38093	5.91628	pcna;adar;ythdf2
peptidyl-tyrosine autophosphorylation (GO:0038083)	1933-03-01	0.0833368	0.713417	0.042936	0.4636	-2.22821	5.5368	hck;btk;abl1
organonitrogen compound biosynthetic process (GO:1901566)	1953-04-01	0.0837643	0.713417	0.035208	0.422992	-1.56546	3.88195	bdh2;rpl11;cpox;pemt
regulation of G1/S transition of mitotic cell cycle (GO:2000045)	2016-02-01	0.0879062	0.713417	0.0574479	0.525881	-2.96015	7.19755	cdc45;ccnd1
response to cytokine (GO:0034097)	2016-02-01	0.0879062	0.713417	0.0574479	0.525881	-2.36161	5.74223	jund;rela
embryonic epithelial tube formation (GO:0001838)	2016-02-01	0.0879062	0.713417	0.0574479	0.525881	-1.59208	3.87112	htt;vangl2
organic hydroxy compound transport (GO:0015850)	2017-02-01	0.0976326	0.713417	0.0633094	0.525881	-2.19677	5.11088	slc10a2;slc10a1
B cell activation (GO:0042113)	2017-02-01	0.0976326	0.713417	0.0633094	0.525881	-2.14958	5.0011	malt1;cd79b
proteolysis involved in cellular protein catabolic process (GO:0051603)	1980-05-01	0.105739	0.713417	0.0376867	0.440366	-1.15463	2.5942	rps27a;ctsh;ctsf;ctsc;chfr
pattern recognition receptor signaling pathway (GO:0002221)	2018-02-01	0.107644	0.713417	0.0693628	0.525881	-2.4908	5.5518	tlr1;tlr3
regulation of mRNA processing (GO:0050684)	2018-02-01	0.107644	0.713417	0.0693628	0.525881	-2.26515	5.04884	ybx1;iws1
erythrocyte differentiation (GO:0030218)	1981-05-01	0.109973	0.713417	0.0393329	0.453391	-1.1965	2.6413	rps14;rpl11;rplp1;rpl35a;rpl35
ERAD pathway (GO:0036503)	1938-03-01	0.11523	0.713417	0.059288	0.525881	-2.01526	4.35463	sec13;ankzf1;psmc4
toll-like receptor signaling pathway (GO:0002224)	2019-02-01	0.117914	0.713417	0.0755971	0.525881	-2.76941	5.92045	tlr1;tlr3
JNK cascade (GO:0007254)	2019-02-01	0.117914	0.713417	0.0755971	0.525881	-2.41978	5.17301	mapk9;ripk2
hexose metabolic process (GO:0019318)	2019-02-01	0.117914	0.713417	0.0755971	0.525881	-2.40404	5.13936	fbp2;dcxr
wound healing (GO:0042060)	2019-02-01	0.117914	0.713417	0.0755971	0.525881	-2.19031	4.68245	mmp9;anxa6
peptidyl-tyrosine phosphorylation (GO:0018108)	1939-03-01	0.122089	0.713417	0.0628628	0.525881	-1.55992	3.28051	hck;btk;abl1
eye morphogenesis (GO:0048592)	1939-03-01	0.122089	0.713417	0.0628628	0.525881	-1.48076	3.11404	cct3;ccnd1;vangl2
regulation of cysteine-type endopeptidase activity involved in apoptotic process (GO:0043281)	2020-02-01	0.128415	0.713417	0.0820015	0.525881	-2.69982	5.54134	bcl2l1;casp2
monovalent inorganic anion homeostasis (GO:0055083)	2020-02-01	0.128415	0.713417	0.0820015	0.525881	-1.51642	3.11243	enpp1;slc12a2
cellular protein catabolic process (GO:0044257)	1940-03-01	0.129094	0.713417	0.0665354	0.525881	-1.71262	3.50611	ctsh;ctsf;ctsc
inflammatory response (GO:0006954)	1986-05-01	0.132332	0.713417	0.0482156	0.495517	-1.14016	2.30591	tlr1;mmp9;c3ar1;rela;tlr3
mitotic nuclear division (GO:0140014)	1941-03-01	0.136237	0.713417	0.070304	0.525881	-1.80475	3.59751	xiap;mis12;birc2
positive regulation of nervous system development (GO:0051962)	2021-02-01	0.139124	0.713417	0.0885659	0.525881	-2.523	4.97633	mtor;hdac1
negative regulation of neurogenesis (GO:0050768)	2021-02-01	0.139124	0.713417	0.0885659	0.525881	-2.40957	4.7526	med23;akt1
cofactor biosynthetic process (GO:0051188)	2021-02-01	0.139124	0.713417	0.0885659	0.525881	-2.29215	4.521	bdh2;ciao1
glucose metabolic process (GO:0006006)	2021-02-01	0.139124	0.713417	0.0885659	0.525881	-2.12544	4.19218	fbp2;dcxr
extrinsic apoptotic signaling pathway (GO:0097191)	2021-02-01	0.139124	0.713417	0.0885659	0.525881	-2.00112	3.94698	bcl2l1;casp2
cellular response to heat (GO:0034605)	2021-02-01	0.139124	0.713417	0.0885659	0.525881	-1.76769	3.48657	hspa8;hsf2
histone deacetylation (GO:0016575)	2022-02-01	0.150017	0.713417	0.0952802	0.525881	-2.32876	4.41766	morf4l1;hdac1
positive regulation of translation (GO:0045727)	2022-02-01	0.150017	0.713417	0.0952802	0.525881	-2.23028	4.23086	rps9;c1qbp
mitotic DNA damage checkpoint (GO:0044773)	2022-02-01	0.150017	0.713417	0.0952802	0.525881	-2.16564	4.10823	chek1;ccnd1
myeloid cell development (GO:0061515)	1943-03-01	0.150912	0.713417	0.0781225	0.525881	-1.77264	3.35216	rps14;rpl11;sf3b1
respiratory electron transport chain (GO:0022904)	1944-03-01	0.158431	0.713417	0.0821686	0.525881	-1.72897	3.18552	etfdh;sdhb;ndufv2
RNA catabolic process (GO:0006401)	2023-02-01	0.161073	0.713417	0.102135	0.525881	-2.2054	4.02683	tbp;ythdf2
collagen fibril organization (GO:0030199)	2023-02-01	0.161073	0.713417	0.102135	0.525881	-2.14333	3.9135	col5a1;mmp9
embryonic eye morphogenesis (GO:0048048)	2023-02-01	0.161073	0.713417	0.102135	0.525881	-2.10264	3.8392	cct3;vangl2
extracellular matrix organization (GO:0030198)	1992-05-01	0.161598	0.713417	0.0603206	0.525881	-1.06832	1.94716	marco;col5a1;mmp9;colec12;vangl2
mitochondrial transport (GO:0006839)	1945-03-01	0.166063	0.713417	0.0863033	0.525881	-1.42918	2.56594	slc25a6;slc25a4;hspd1
regulation of Wnt signaling pathway (GO:0030111)	1969-04-01	0.169862	0.713417	0.0745302	0.525881	-1.23473	2.1889	tollip;tsc2;btk;gpx4b
protein deacetylation (GO:0006476)	2024-02-01	0.17227	0.713417	0.109121	0.525881	-2.29193	4.0308	morf4l1;hdac1
negative regulation of multicellular organismal process (GO:0051241)	2024-02-01	0.17227	0.713417	0.109121	0.525881	-2.17931	3.83274	cct3;tm4sf4
neural tube development (GO:0021915)	2024-02-01	0.17227	0.713417	0.109121	0.525881	-1.83774	3.23202	htt;vangl2
neutrophil activation (GO:0042119)	2020-06-01	0.173724	0.713417	0.142857	0.525881	-5.12065	8.96261	syk
cellular response to leucine starvation (GO:1990253)	2020-06-01	0.173724	0.713417	0.142857	0.525881	-4.44224	7.77521	sesn1
cargo loading into COPII-coated vesicle (GO:0090110)	2020-06-01	0.173724	0.713417	0.142857	0.525881	-4.27315	7.47924	sec13
regulation of muscle contraction (GO:0006937)	2020-06-01	0.173724	0.713417	0.142857	0.525881	-4.23037	7.40438	tnnc2
positive regulation of cell migration involved in sprouting angiogenesis (GO:0090050)	2020-06-01	0.173724	0.713417	0.142857	0.525881	-4.21243	7.37297	syk
fructose 1,6-bisphosphate metabolic process (GO:0030388)	2020-06-01	0.173724	0.713417	0.142857	0.525881	-4.06636	7.11731	fbp2
fructose 6-phosphate metabolic process (GO:0006002)	2020-06-01	0.173724	0.713417	0.142857	0.525881	-4.04812	7.08538	fbp2
one-carbon compound transport (GO:0019755)	2020-06-01	0.173724	0.713417	0.142857	0.525881	-3.96612	6.94185	cahz
hypotonic salinity response (GO:0042539)	2020-06-01	0.173724	0.713417	0.142857	0.525881	-3.96513	6.94012	cahz
negative regulation of lipid storage (GO:0010888)	2020-06-01	0.173724	0.713417	0.142857	0.525881	-3.94375	6.90269	pparg
positive regulation of blood vessel endothelial cell migration (GO:0043536)	2020-06-01	0.173724	0.713417	0.142857	0.525881	-3.89391	6.81546	syk
regulation of cholesterol storage (GO:0010885)	2020-06-01	0.173724	0.713417	0.142857	0.525881	-3.8566	6.75017	pparg
sarcomerogenesis (GO:0048769)	2020-06-01	0.173724	0.713417	0.142857	0.525881	-3.85142	6.7411	hsp90aa1
inactivation of MAPK activity (GO:0000188)	2020-06-01	0.173724	0.713417	0.142857	0.525881	-3.80952	6.66776	dusp5
regulation of fatty acid metabolic process (GO:0019217)	2020-06-01	0.173724	0.713417	0.142857	0.525881	-3.7648	6.58949	pparg
response to prostaglandin (GO:0034694)	2020-06-01	0.173724	0.713417	0.142857	0.525881	-3.74867	6.56126	cd36
removal of superoxide radicals (GO:0019430)	2020-06-01	0.173724	0.713417	0.142857	0.525881	-3.68617	6.45187	sod1
protein localization to microtubule end (GO:1905725)	2020-06-01	0.173724	0.713417	0.142857	0.525881	-3.67319	6.42914	mapre2
serine family amino acid biosynthetic process (GO:0009070)	2020-06-01	0.173724	0.713417	0.142857	0.525881	-3.67171	6.42655	sephs2
nuclear transport (GO:0051169)	2020-06-01	0.173724	0.713417	0.142857	0.525881	-3.64581	6.38122	anp32a
columnar/cuboidal epithelial cell differentiation (GO:0002065)	2020-06-01	0.173724	0.713417	0.142857	0.525881	-3.62561	6.34586	tsc2
cell surface receptor signaling pathway involved in heart development (GO:0061311)	2020-06-01	0.173724	0.713417	0.142857	0.525881	-3.56088	6.23258	bmp4
regulation of meiotic cell cycle (GO:0051445)	2020-06-01	0.173724	0.713417	0.142857	0.525881	-3.42552	5.99565	ythdf2
cellular response to superoxide (GO:0071451)	2020-06-01	0.173724	0.713417	0.142857	0.525881	-3.40951	5.96763	sod1
peripheral nervous system neuron differentiation (GO:0048934)	2020-06-01	0.173724	0.713417	0.142857	0.525881	-3.35657	5.87497	hdac1
endonucleolytic cleavage in ITS1 to separate SSU-rRNA from 5.8S rRNA and LSU-rRNA from tricistronic rRNA transcript (SSU-rRNA, 5.8S rRNA, LSU-rRNA) (GO:0000447)	2020-06-01	0.173724	0.713417	0.142857	0.525881	-3.34513	5.85495	rps21
regulation of RNA export from nucleus (GO:0046831)	2020-06-01	0.173724	0.713417	0.142857	0.525881	-3.27057	5.72445	iws1
RNA destabilization (GO:0050779)	2020-06-01	0.173724	0.713417	0.142857	0.525881	-3.23735	5.6663	ythdf2
macrophage activation (GO:0042116)	2020-06-01	0.173724	0.713417	0.142857	0.525881	-3.21912	5.63439	syk
purine nucleotide salvage (GO:0032261)	2020-06-01	0.173724	0.713417	0.142857	0.525881	-3.21518	5.62749	hprt1
nucleotide metabolic process (GO:0009117)	2020-06-01	0.173724	0.713417	0.142857	0.525881	-3.18028	5.56641	pnkp
GMP biosynthetic process (GO:0006177)	2020-06-01	0.173724	0.713417	0.142857	0.525881	-3.14844	5.51067	hprt1
protein localization to microtubule (GO:0035372)	2020-06-01	0.173724	0.713417	0.142857	0.525881	-3.12637	5.47205	mapre2
glycoside metabolic process (GO:0016137)	2020-06-01	0.173724	0.713417	0.142857	0.525881	-3.11319	5.44899	gba2
glycosyl compound catabolic process (GO:1901658)	2020-06-01	0.173724	0.713417	0.142857	0.525881	-3.10245	5.43019	gba2
protein localization to microtubule cytoskeleton (GO:0072698)	2020-06-01	0.173724	0.713417	0.142857	0.525881	-3.0672	5.36849	mapre2
regulation of chromatin silencing (GO:0031935)	2020-06-01	0.173724	0.713417	0.142857	0.525881	-3.03842	5.31811	cdc45
negative regulation of cholesterol storage (GO:0010887)	2020-06-01	0.173724	0.713417	0.142857	0.525881	-2.82706	4.94817	pparg
protein retention in ER lumen (GO:0006621)	2020-06-01	0.173724	0.713417	0.142857	0.525881	-2.56332	4.48656	rer1
double-strand break repair via break-induced replication (GO:0000727)	2020-06-01	0.173724	0.713417	0.142857	0.525881	-2.22735	3.89851	cdc45
mesodermal cell fate specification (GO:0007501)	2020-06-01	0.173724	0.713417	0.142857	0.525881	-1.52836	2.67506	bmp4
protein localization to microtubule plus-end (GO:1904825)	2020-06-01	0.173724	0.713417	0.142857	0.525881	-1.52116	2.66247	mapre2
positive regulation of transcription from RNA polymerase II promoter in response to heat stress (GO:0061408)	2020-06-01	0.173724	0.713417	0.142857	0.525881	-1.42308	2.4908	hsf2
hematopoietic stem cell differentiation (GO:0060218)	1947-03-01	0.181635	0.713417	0.0948307	0.525881	-1.50601	2.56888	hdac1;sf3b1;batf
mitotic spindle assembly (GO:0090307)	2025-02-01	0.183589	0.713417	0.116229	0.525881	-2.02109	3.42586	xiap;birc2
cellular response to DNA damage stimulus (GO:0006974)	6/122	0.18382	0.713417	0.060657	0.525881	-1.01498	1.71917	bcl2l1;crip1;chek1;pnkp;casp2;mtor
intra-Golgi vesicle-mediated transport (GO:0006891)	2026-02-01	0.195011	0.713417	0.123451	0.525881	-1.99128	3.25514	copb1;cope
negative regulation of translational initiation (GO:0045947)	2020-07-01	0.199594	0.713417	0.161534	0.525881	-4.97001	8.00903	ybx1
regulation of myotube differentiation (GO:0010830)	2020-07-01	0.199594	0.713417	0.161534	0.525881	-4.8992	7.89492	mapk14a
isotype switching (GO:0045190)	2020-07-01	0.199594	0.713417	0.161534	0.525881	-4.31291	6.95013	batf
negative regulation of proteasomal ubiquitin-dependent protein catabolic process (GO:0032435)	2020-07-01	0.199594	0.713417	0.161534	0.525881	-4.26564	6.87394	hsp90ab1
embryonic medial fin morphogenesis (GO:0035122)	2020-07-01	0.199594	0.713417	0.161534	0.525881	-4.13576	6.66466	bmp4
intestinal epithelial cell differentiation (GO:0060575)	2020-07-01	0.199594	0.713417	0.161534	0.525881	-3.91735	6.3127	tsc2
regulation of muscle system process (GO:0090257)	2020-07-01	0.199594	0.713417	0.161534	0.525881	-3.62419	5.84028	tnnc2
hypotonic response (GO:0006971)	2020-07-01	0.199594	0.713417	0.161534	0.525881	-3.60612	5.81115	cahz
retinol metabolic process (GO:0042572)	2020-07-01	0.199594	0.713417	0.161534	0.525881	-3.58712	5.78053	retsat
glycoside catabolic process (GO:0016139)	2020-07-01	0.199594	0.713417	0.161534	0.525881	-3.55665	5.73143	gba2
proepicardium development (GO:0003342)	2020-07-01	0.199594	0.713417	0.161534	0.525881	-3.53916	5.70325	bmp4
regulation of DNA-templated transcription in response to stress (GO:0043620)	2020-07-01	0.199594	0.713417	0.161534	0.525881	-3.48987	5.62382	hsf2
olfactory nerve formation (GO:0021628)	2020-07-01	0.199594	0.713417	0.161534	0.525881	-3.40408	5.48558	st8sia6
somatic recombination of immunoglobulin genes involved in immune response (GO:0002204)	2020-07-01	0.199594	0.713417	0.161534	0.525881	-3.4001	5.47915	batf
T cell activation involved in immune response (GO:0002286)	2020-07-01	0.199594	0.713417	0.161534	0.525881	-3.3466	5.39294	cd74a
septum transversum development (GO:0003343)	2020-07-01	0.199594	0.713417	0.161534	0.525881	-3.31605	5.34371	bmp4
opsin transport (GO:0036372)	2020-07-01	0.199594	0.713417	0.161534	0.525881	-3.28289	5.29028	sec13
selective autophagy (GO:0061912)	2020-07-01	0.199594	0.713417	0.161534	0.525881	-3.23431	5.21199	sqstm1
olfactory nerve morphogenesis (GO:0021627)	2020-07-01	0.199594	0.713417	0.161534	0.525881	-3.20368	5.16263	st8sia6
neural plate morphogenesis (GO:0001839)	2020-07-01	0.199594	0.713417	0.161534	0.525881	-3.18518	5.13282	vangl2
muscle cell migration (GO:0014812)	2020-07-01	0.199594	0.713417	0.161534	0.525881	-3.18391	5.13078	vangl2
negative regulation of protein kinase B signaling (GO:0051898)	2020-07-01	0.199594	0.713417	0.161534	0.525881	-3.17864	5.12229	tsc2
endodermal cell differentiation (GO:0035987)	2020-07-01	0.199594	0.713417	0.161534	0.525881	-3.17048	5.10914	dhx16
adenine salvage (GO:0006168)	2020-07-01	0.199594	0.713417	0.161534	0.525881	-3.16318	5.09737	hprt1
regulation of DNA methylation (GO:0044030)	2020-07-01	0.199594	0.713417	0.161534	0.525881	-3.1081	5.00861	cebpb
rostrocaudal neural tube patterning (GO:0021903)	2020-07-01	0.199594	0.713417	0.161534	0.525881	-3.10288	5.00019	hdac1
triglyceride homeostasis (GO:0070328)	2020-07-01	0.199594	0.713417	0.161534	0.525881	-3.07327	4.95248	pparg
rRNA-containing ribonucleoprotein complex export from nucleus (GO:0071428)	2020-07-01	0.199594	0.713417	0.161534	0.525881	-2.99305	4.82321	abce1
polyphosphate metabolic process (GO:0006797)	2020-07-01	0.199594	0.713417	0.161534	0.525881	-2.99278	4.82277	bnip2
response to purine-containing compound (GO:0014074)	2020-07-01	0.199594	0.713417	0.161534	0.525881	-2.74464	4.42291	jund
acylglycerol homeostasis (GO:0055090)	2020-07-01	0.199594	0.713417	0.161534	0.525881	-2.73257	4.40346	pparg
response to organophosphorus (GO:0046683)	2020-07-01	0.199594	0.713417	0.161534	0.525881	-2.7289	4.39755	jund
adenosine metabolic process (GO:0046085)	2020-07-01	0.199594	0.713417	0.161534	0.525881	-2.59854	4.18747	ada
mRNA 5'-splice site recognition (GO:0000395)	2020-07-01	0.199594	0.713417	0.161534	0.525881	-2.58784	4.17023	prpf39
transcription initiation from RNA polymerase III promoter (GO:0006384)	2020-07-01	0.199594	0.713417	0.161534	0.525881	-2.55713	4.12073	tbp
regulation of cell-cell adhesion mediated by cadherin (GO:2000047)	2020-07-01	0.199594	0.713417	0.161534	0.525881	-2.48373	4.00246	htt
DNA strand elongation involved in DNA replication (GO:0006271)	2020-07-01	0.199594	0.713417	0.161534	0.525881	-2.44571	3.94119	pcna
polyphosphate catabolic process (GO:0006798)	2020-07-01	0.199594	0.713417	0.161534	0.525881	-2.34361	3.77666	bnip2
maintenance of protein localization in endoplasmic reticulum (GO:0035437)	2020-07-01	0.199594	0.713417	0.161534	0.525881	-2.28102	3.6758	rer1
phosphatidylcholine metabolic process (GO:0046470)	2020-07-01	0.199594	0.713417	0.161534	0.525881	-1.06009	1.7083	pemt
digestive tract development (GO:0048565)	1974-04-01	0.201422	0.713417	0.090019	0.525881	-1.12055	1.79552	bmp4;tsc2;mtor;hdac1
negative regulation of TOR signaling (GO:0032007)	2027-02-01	0.206519	0.713417	0.130779	0.525881	-1.73606	2.73839	sesn1;tsc2
myeloid cell differentiation (GO:0030099)	5/101	0.20975	0.713417	0.0814259	0.525881	-0.997668	1.55819	rpl11;rplp1;rpl35a;rpl35;sf3b1
transcription, DNA-templated (GO:0006351)	1951-03-01	0.213843	0.713417	0.11286	0.525881	-1.39178	2.14684	tbp;xbp1;ilf2
T cell receptor signaling pathway (GO:0050852)	2028-02-01	0.218096	0.713417	0.138204	0.525881	-1.62151	2.46927	btk;malt1
response to molecule of bacterial origin (GO:0002237)	2028-02-01	0.218096	0.713417	0.138204	0.525881	-1.39676	2.12702	jund;nod1
inflammatory response to wounding (GO:0090594)	2020-08-01	0.224655	0.713417	0.179805	0.525881	-4.80109	7.16893	mmp9
negative regulation of cysteine-type endopeptidase activity (GO:2000117)	2020-08-01	0.224655	0.713417	0.179805	0.525881	-4.4578	6.65633	bcl2l1
regulation of transcription from RNA polymerase II promoter in response to stress (GO:0043618)	2020-08-01	0.224655	0.713417	0.179805	0.525881	-4.24704	6.34162	hsf2
response to hydrogen peroxide (GO:0042542)	2020-08-01	0.224655	0.713417	0.179805	0.525881	-3.80406	5.68018	cat
metaphase plate congression (GO:0051310)	2020-08-01	0.224655	0.713417	0.179805	0.525881	-3.62672	5.41538	ccnb1
DNA damage response, signal transduction by p53 class mediator (GO:0030330)	2020-08-01	0.224655	0.713417	0.179805	0.525881	-3.52621	5.26529	batf
regulation of biomineral tissue development (GO:0070167)	2020-08-01	0.224655	0.713417	0.179805	0.525881	-3.41715	5.10245	enpp1
positive regulation of myoblast fusion (GO:1901741)	2020-08-01	0.224655	0.713417	0.179805	0.525881	-3.40467	5.08381	mapk14a
negative regulation of TORC1 signaling (GO:1904262)	2020-08-01	0.224655	0.713417	0.179805	0.525881	-3.383	5.05146	sesn1
ventricular cardiac muscle cell development (GO:0055015)	2020-08-01	0.224655	0.713417	0.179805	0.525881	-3.22581	4.81674	myh7
regulation of G2/M transition of mitotic cell cycle (GO:0010389)	2020-08-01	0.224655	0.713417	0.179805	0.525881	-3.20229	4.78162	ccnd1
regulation of cell migration involved in sprouting angiogenesis (GO:0090049)	2020-08-01	0.224655	0.713417	0.179805	0.525881	-3.15206	4.70662	syk
regulation of cation transmembrane transport (GO:1904062)	2020-08-01	0.224655	0.713417	0.179805	0.525881	-3.11562	4.6522	gem
signal transduction by p53 class mediator (GO:0072331)	2020-08-01	0.224655	0.713417	0.179805	0.525881	-2.94163	4.3924	batf
regulation of cellular ketone metabolic process (GO:0010565)	2020-08-01	0.224655	0.713417	0.179805	0.525881	-2.91487	4.35244	sirt5
ear development (GO:0043583)	2020-08-01	0.224655	0.713417	0.179805	0.525881	-2.90052	4.33102	slc12a2
positive regulation of syncytium formation by plasma membrane fusion (GO:0060143)	2020-08-01	0.224655	0.713417	0.179805	0.525881	-2.79513	4.17366	mapk14a
N-glycan processing (GO:0006491)	2020-08-01	0.224655	0.713417	0.179805	0.525881	-2.75364	4.1117	man1a1
cellular protein complex disassembly (GO:0043624)	2020-08-01	0.224655	0.713417	0.179805	0.525881	-2.7128	4.05071	abce1
positive regulation of RNA polymerase II transcriptional preinitiation complex assembly (GO:0045899)	2020-08-01	0.224655	0.713417	0.179805	0.525881	-2.6127	3.90125	psmc4
cargo loading into vesicle (GO:0035459)	2020-08-01	0.224655	0.713417	0.179805	0.525881	-2.59707	3.87791	sec13
regulation of actin filament bundle assembly (GO:0032231)	2020-08-01	0.224655	0.713417	0.179805	0.525881	-2.55815	3.8198	pfn1
centromere complex assembly (GO:0034508)	2020-08-01	0.224655	0.713417	0.179805	0.525881	-2.55049	3.80837	mis12
adenine biosynthetic process (GO:0046084)	2020-08-01	0.224655	0.713417	0.179805	0.525881	-2.35838	3.5215	hprt1
negative regulation of proteasomal protein catabolic process (GO:1901799)	2020-08-01	0.224655	0.713417	0.179805	0.525881	-2.32627	3.47356	hsp90ab1
maturation of SSU-rRNA from tricistronic rRNA transcript (SSU-rRNA, 5.8S rRNA, LSU-rRNA) (GO:0000462)	2029-02-01	0.229727	0.713417	0.145718	0.525881	-1.94211	2.85658	rps14;rps21
modification-dependent protein catabolic process (GO:0019941)	1953-03-01	0.230379	0.713417	0.122329	0.525881	-1.29273	1.89776	rps27a;tollip;chfr
enzyme linked receptor protein signaling pathway (GO:0007167)	1954-03-01	0.238734	0.713417	0.127169	0.525881	-1.34561	1.92746	hck;btk;abl1
positive regulation of neurogenesis (GO:0050769)	1930-02-01	0.241397	0.713417	0.153316	0.525881	-2.01403	2.86257	tcf12;hdac1
neuron migration (GO:0001764)	1930-02-01	0.241397	0.713417	0.153316	0.525881	-1.68199	2.39063	hdac1;vangl2
cortical cytoskeleton organization (GO:0030865)	1930-02-01	0.241397	0.713417	0.153316	0.525881	-1.13192	1.60881	nckap1;rhoh
regulation of receptor-mediated endocytosis (GO:0048259)	2020-09-01	0.248933	0.713417	0.197681	0.525881	-3.95217	5.49576	hspa8
regulation of bone mineralization (GO:0030500)	2020-09-01	0.248933	0.713417	0.197681	0.525881	-3.87475	5.38811	enpp1
signal transduction in response to DNA damage (GO:0042770)	2020-09-01	0.248933	0.713417	0.197681	0.525881	-3.75571	5.22257	batf
regulation of myoblast fusion (GO:1901739)	2020-09-01	0.248933	0.713417	0.197681	0.525881	-3.35141	4.66037	mapk14a
Wnt signaling pathway, planar cell polarity pathway (GO:0060071)	2020-09-01	0.248933	0.713417	0.197681	0.525881	-3.30426	4.59481	vangl2
adenosine to inosine editing (GO:0006382)	2020-09-01	0.248933	0.713417	0.197681	0.525881	-3.25738	4.52961	adar
myeloid cell activation involved in immune response (GO:0002275)	2020-09-01	0.248933	0.713417	0.197681	0.525881	-3.21693	4.47337	syk
positive regulation of macroautophagy (GO:0016239)	2020-09-01	0.248933	0.713417	0.197681	0.525881	-3.19712	4.44582	sesn1
response to salt stress (GO:0009651)	2020-09-01	0.248933	0.713417	0.197681	0.525881	-3.15987	4.39402	cahz
motor neuron migration (GO:0097475)	2020-09-01	0.248933	0.713417	0.197681	0.525881	-3.15529	4.38764	vangl2
positive regulation of myotube differentiation (GO:0010831)	2020-09-01	0.248933	0.713417	0.197681	0.525881	-3.15248	4.38374	mapk14a
mitotic G2 DNA damage checkpoint (GO:0007095)	2020-09-01	0.248933	0.713417	0.197681	0.525881	-3.14973	4.37992	chek1
positive regulation of myoblast differentiation (GO:0045663)	2020-09-01	0.248933	0.713417	0.197681	0.525881	-3.12126	4.34033	mapk14a
establishment of planar polarity (GO:0001736)	2020-09-01	0.248933	0.713417	0.197681	0.525881	-3.06757	4.26566	vangl2
negative regulation of apoptotic signaling pathway (GO:2001234)	2020-09-01	0.248933	0.713417	0.197681	0.525881	-2.97065	4.1309	bcl2l1
cell migration in hindbrain (GO:0021535)	2020-09-01	0.248933	0.713417	0.197681	0.525881	-2.95133	4.10403	vangl2
apoptotic nuclear changes (GO:0030262)	2020-09-01	0.248933	0.713417	0.197681	0.525881	-2.84168	3.95156	dnase2
lymphocyte activation involved in immune response (GO:0002285)	2020-09-01	0.248933	0.713417	0.197681	0.525881	-2.60158	3.61768	cd74a
negative regulation of endodermal cell fate specification (GO:0042664)	2020-09-01	0.248933	0.713417	0.197681	0.525881	-2.57629	3.58251	bmp4
immune response-activating cell surface receptor signaling pathway (GO:0002429)	2020-09-01	0.248933	0.713417	0.197681	0.525881	-2.21903	3.08572	c3ar1
complement receptor mediated signaling pathway (GO:0002430)	2020-09-01	0.248933	0.713417	0.197681	0.525881	-2.2096	3.07261	c3ar1
regulation of RNA polymerase II transcriptional preinitiation complex assembly (GO:0045898)	2020-09-01	0.248933	0.713417	0.197681	0.525881	-2.16057	3.00442	psmc4
COPII-coated vesicle budding (GO:0090114)	2020-09-01	0.248933	0.713417	0.197681	0.525881	-2.11479	2.94076	sec13
membrane protein proteolysis (GO:0033619)	2020-09-01	0.248933	0.713417	0.197681	0.525881	-2.09754	2.91677	mbtps2
apoptotic DNA fragmentation (GO:0006309)	2020-09-01	0.248933	0.713417	0.197681	0.525881	-1.98163	2.75559	dnase2
B cell activation involved in immune response (GO:0002312)	2020-09-01	0.248933	0.713417	0.197681	0.525881	-1.94975	2.71126	batf
response to dsRNA (GO:0043331)	2020-09-01	0.248933	0.713417	0.197681	0.525881	-1.42509	1.98168	tlr3
positive regulation of phosphorylation of RNA polymerase II C-terminal domain (GO:1901409)	2020-09-01	0.248933	0.713417	0.197681	0.525881	-1.41164	1.96298	ccnc
response to reactive oxygen species (GO:0000302)	2020-09-01	0.248933	0.713417	0.197681	0.525881	-1.28249	1.78339	cat
negative regulation of endodermal cell differentiation (GO:1903225)	2020-09-01	0.248933	0.713417	0.197681	0.525881	-1.06836	1.48563	bmp4
cation transport (GO:0006812)	1931-02-01	0.253092	0.713417	0.160988	0.525881	-1.91726	2.63432	cln3;slc12a2
mitotic sister chromatid segregation (GO:0000070)	1931-02-01	0.253092	0.713417	0.160988	0.525881	-1.68289	2.31229	mis12;ccnb1
mRNA metabolic process (GO:0016071)	1931-02-01	0.253092	0.713417	0.160988	0.525881	-1.54934	2.1288	tbp;ythdf2
cell chemotaxis (GO:0060326)	1931-02-01	0.253092	0.713417	0.160988	0.525881	-1.26576	1.73916	cmklr1;ccr7
protein complex subunit organization (GO:0071822)	1931-02-01	0.253092	0.713417	0.160988	0.525881	-0.943632	1.29655	col5a1;mmp9
cell morphogenesis involved in neuron differentiation (GO:0048667)	1982-04-01	0.255017	0.713417	0.117701	0.525881	-1.00599	1.37461	cln3;sqstm1;gba2;agrn
rRNA processing (GO:0006364)	1957-03-01	0.264079	0.713417	0.142086	0.525881	-1.23399	1.64306	rpl7a;mrpl1;rps7
convergent extension involved in axis elongation (GO:0060028)	1932-02-01	0.264799	0.713417	0.168729	0.525881	-1.60964	2.13887	hdac1;vangl2
mitochondrial electron transport, NADH to ubiquinone (GO:0006120)	2020-10-01	0.272452	0.713417	0.215168	0.525881	-3.74314	4.86718	ndufv2
DNA replication initiation (GO:0006270)	2020-10-01	0.272452	0.713417	0.215168	0.525881	-3.59231	4.67105	cdc45
phosphate ion homeostasis (GO:0055062)	2020-10-01	0.272452	0.713417	0.215168	0.525881	-3.59076	4.66903	enpp1
translesion synthesis (GO:0019985)	2020-10-01	0.272452	0.713417	0.215168	0.525881	-3.32128	4.31863	pcna
nuclear envelope reassembly (GO:0031468)	2020-10-01	0.272452	0.713417	0.215168	0.525881	-3.2919	4.28043	nsfl1c
transcription from RNA polymerase III promoter (GO:0006383)	2020-10-01	0.272452	0.713417	0.215168	0.525881	-3.21344	4.17841	tbp
response to X-ray (GO:0010165)	2020-10-01	0.272452	0.713417	0.215168	0.525881	-3.10588	4.03855	cdkn1a
telomere maintenance via telomerase (GO:0007004)	2020-10-01	0.272452	0.713417	0.215168	0.525881	-3.02278	3.93049	tert
protein stabilization (GO:0050821)	2020-10-01	0.272452	0.713417	0.215168	0.525881	-3.00669	3.90957	gapdh
cilium movement involved in cell motility (GO:0060294)	2020-10-01	0.272452	0.713417	0.215168	0.525881	-2.98579	3.88239	lrrc61
vacuole organization (GO:0007033)	2020-10-01	0.272452	0.713417	0.215168	0.525881	-2.9759	3.86953	cln3
facial nucleus development (GO:0021754)	2020-10-01	0.272452	0.713417	0.215168	0.525881	-2.95038	3.83635	hdac1
regulation of collateral sprouting in absence of injury (GO:0048696)	2020-10-01	0.272452	0.713417	0.215168	0.525881	-2.90404	3.7761	mapk14a
olfactory placode morphogenesis (GO:0071699)	2020-10-01	0.272452	0.713417	0.215168	0.525881	-2.84746	3.70253	st8sia6
morphogenesis of a polarized epithelium (GO:0001738)	2020-10-01	0.272452	0.713417	0.215168	0.525881	-2.75909	3.58763	vangl2
regulation of retina development in camera-type eye (GO:1902866)	2020-10-01	0.272452	0.713417	0.215168	0.525881	-2.67218	3.47461	ccnd1
intestinal epithelial structure maintenance (GO:0060729)	2020-10-01	0.272452	0.713417	0.215168	0.525881	-2.64276	3.43636	tert
neuron apoptotic process (GO:0051402)	2020-10-01	0.272452	0.713417	0.215168	0.525881	-2.63711	3.42901	gapdh
commissural neuron axon guidance (GO:0071679)	2020-10-01	0.272452	0.713417	0.215168	0.525881	-2.58348	3.35928	vangl2
B cell differentiation (GO:0030183)	2020-10-01	0.272452	0.713417	0.215168	0.525881	-2.56969	3.34134	cd79b
maintenance of gastrointestinal epithelium (GO:0030277)	2020-10-01	0.272452	0.713417	0.215168	0.525881	-2.52329	3.28102	tert
rRNA 3'-end processing (GO:0031125)	2020-10-01	0.272452	0.713417	0.215168	0.525881	-2.5057	3.25814	rps21
sterol transport (GO:0015918)	2020-10-01	0.272452	0.713417	0.215168	0.525881	-2.48874	3.23609	stard3
production of miRNAs involved in gene silencing by miRNA (GO:0035196)	2020-10-01	0.272452	0.713417	0.215168	0.525881	-2.48777	3.23483	srrt
regulation of cellular amide metabolic process (GO:0034248)	2020-10-01	0.272452	0.713417	0.215168	0.525881	-2.47857	3.22287	rpl10
regulation of cellular protein metabolic process (GO:0032268)	2020-10-01	0.272452	0.713417	0.215168	0.525881	-2.47014	3.2119	rpl10
neural tube patterning (GO:0021532)	2020-10-01	0.272452	0.713417	0.215168	0.525881	-2.46829	3.2095	hdac1
RNA-dependent DNA biosynthetic process (GO:0006278)	2020-10-01	0.272452	0.713417	0.215168	0.525881	-2.4438	3.17766	tert
translational termination (GO:0006415)	2020-10-01	0.272452	0.713417	0.215168	0.525881	-2.2284	2.89756	abce1
regulation of cellular biosynthetic process (GO:0031326)	2020-10-01	0.272452	0.713417	0.215168	0.525881	-2.17472	2.82777	sirt5
positive regulation of transcription initiation from RNA polymerase II promoter (GO:0060261)	2020-10-01	0.272452	0.713417	0.215168	0.525881	-1.68468	2.19057	psmc4
apoptotic mitochondrial changes (GO:0008637)	2020-10-01	0.272452	0.713417	0.215168	0.525881	-1.58248	2.05768	hspd1
DNA synthesis involved in DNA repair (GO:0000731)	2020-10-01	0.272452	0.713417	0.215168	0.525881	-1.50644	1.95881	pcna
positive regulation of muscle cell differentiation (GO:0051149)	2020-10-01	0.272452	0.713417	0.215168	0.525881	-1.11213	1.44609	mapk14a
positive regulation of transmembrane receptor protein serine/threonine kinase signaling pathway (GO:0090100)	1958-03-01	0.272602	0.713417	0.147184	0.525881	-0.596644	0.775483	bmp4;hsp90ab1;bmp8a
mitotic spindle organization (GO:0007052)	1933-02-01	0.276506	0.713417	0.176532	0.525881	-1.65065	2.12194	xiap;birc2
notochord development (GO:0030903)	1959-03-01	0.281154	0.713417	0.15234	0.525881	-1.10967	1.40801	bmp4;copb1;vangl2
digestive system development (GO:0055123)	1986-04-01	0.282828	0.713417	0.132776	0.525881	-0.871325	1.10041	sec13;bmp4;mtor;hdac1
cardiac myofibril assembly (GO:0055003)	1934-02-01	0.288202	0.713417	0.184391	0.525881	-1.36709	1.70079	myh7;neb
I-kappaB kinase/NF-kappaB signaling (GO:0007249)	2020-11-01	0.295236	0.713417	0.232276	0.525881	-3.76925	4.59842	rela
activation of MAPKK activity (GO:0000186)	2020-11-01	0.295236	0.713417	0.232276	0.525881	-3.7543	4.58017	map3k7
purine nucleobase metabolic process (GO:0006144)	2020-11-01	0.295236	0.713417	0.232276	0.525881	-3.27827	3.99943	hprt1
lytic vacuole organization (GO:0080171)	2020-11-01	0.295236	0.713417	0.232276	0.525881	-2.79189	3.40605	cln3
base conversion or substitution editing (GO:0016553)	2020-11-01	0.295236	0.713417	0.232276	0.525881	-2.7448	3.3486	adar
maintenance of epithelial cell apical/basal polarity (GO:0045199)	2020-11-01	0.295236	0.713417	0.232276	0.525881	-2.73863	3.34107	pdzd11
G1/S transition of mitotic cell cycle (GO:0000082)	2020-11-01	0.295236	0.713417	0.232276	0.525881	-2.70612	3.30141	ccnd1
anterior/posterior axon guidance (GO:0033564)	2020-11-01	0.295236	0.713417	0.232276	0.525881	-2.60713	3.18065	vangl2
T cell differentiation in thymus (GO:0033077)	2020-11-01	0.295236	0.713417	0.232276	0.525881	-2.59627	3.1674	jak1
response to methylmercury (GO:0051597)	2020-11-01	0.295236	0.713417	0.232276	0.525881	-2.54187	3.10104	sod1
regulation of calcium ion transmembrane transport (GO:1903169)	2020-11-01	0.295236	0.713417	0.232276	0.525881	-2.52329	3.07836	gem
neural plate development (GO:0001840)	2020-11-01	0.295236	0.713417	0.232276	0.525881	-2.45982	3.00093	vangl2
positive regulation of autophagy (GO:0010508)	2020-11-01	0.295236	0.713417	0.232276	0.525881	-2.44267	2.98001	sesn1
maintenance of apical/basal cell polarity (GO:0035090)	2020-11-01	0.295236	0.713417	0.232276	0.525881	-2.42692	2.9608	pdzd11
regulation of phosphorylation of RNA polymerase II C-terminal domain (GO:1901407)	2020-11-01	0.295236	0.713417	0.232276	0.525881	-2.40767	2.93731	ccnc
morphogenesis of embryonic epithelium (GO:0016331)	2020-11-01	0.295236	0.713417	0.232276	0.525881	-2.39092	2.91688	vangl2
primary alcohol metabolic process (GO:0034308)	2020-11-01	0.295236	0.713417	0.232276	0.525881	-2.24183	2.73499	retsat
synapsis (GO:0007129)	2020-11-01	0.295236	0.713417	0.232276	0.525881	-2.22201	2.7108	ccne1
cell cycle G1/S phase transition (GO:0044843)	2020-11-01	0.295236	0.713417	0.232276	0.525881	-2.18562	2.66641	ccnd1
nitrogen compound transport (GO:0071705)	2020-11-01	0.295236	0.713417	0.232276	0.525881	-2.13482	2.60444	slc12a2
regulation of myoblast differentiation (GO:0045661)	2020-11-01	0.295236	0.713417	0.232276	0.525881	-1.57199	1.9178	mapk14a
positive regulation of fatty acid metabolic process (GO:0045923)	2020-11-01	0.295236	0.713417	0.232276	0.525881	-1.54753	1.88795	pparg
cellular response to unfolded protein (GO:0034620)	2020-11-01	0.295236	0.713417	0.232276	0.525881	-1.40125	1.7095	hspa8
response to unfolded protein (GO:0006986)	2020-11-01	0.295236	0.713417	0.232276	0.525881	-1.3493	1.64612	hspa8
Golgi vesicle budding (GO:0048194)	2020-11-01	0.295236	0.713417	0.232276	0.525881	-1.31417	1.60326	sec13
response to cAMP (GO:0051591)	2020-11-01	0.295236	0.713417	0.232276	0.525881	-1.28533	1.56808	jund
endonucleolytic cleavage of tricistronic rRNA transcript (SSU-rRNA, 5.8S rRNA, LSU-rRNA) (GO:0000479)	2020-11-01	0.295236	0.713417	0.232276	0.525881	-1.24442	1.51817	rps21
positive regulation of T cell proliferation (GO:0042102)	2020-11-01	0.295236	0.713417	0.232276	0.525881	-1.04014	1.26894	syk
negative regulation of cell fate specification (GO:0009996)	2020-11-01	0.295236	0.713417	0.232276	0.525881	-0.849219	1.03603	bmp4
melanocyte differentiation (GO:0030318)	1935-02-01	0.299876	0.71796	0.192299	0.525881	-1.44262	1.73747	hdac1;sf3b1
negative regulation of translation (GO:0017148)	1935-02-01	0.299876	0.71796	0.192299	0.525881	-1.36683	1.64619	ybx1;ythdf2
determination of dorsal/ventral asymmetry (GO:0048262)	1935-02-01	0.299876	0.71796	0.192299	0.525881	-1.19474	1.43893	bmp4;hdac1
anterior/posterior pattern specification (GO:0009952)	1989-04-01	0.303975	0.71796	0.144576	0.525881	-0.779385	0.928099	btk;hdac1;rela;agrn
actin filament organization (GO:0007015)	5/117	0.304203	0.71796	0.127279	0.525881	-0.782898	0.931695	tpm3;hsp90aa1;rhoh;neb;vangl2
regulation of microtubule cytoskeleton organization (GO:0070507)	2020-12-01	0.317307	0.71796	0.249013	0.525881	-2.95258	3.38922	mapre2
internal peptidyl-lysine acetylation (GO:0018393)	2020-12-01	0.317307	0.71796	0.249013	0.525881	-2.69259	3.09079	morf4l1
G2 DNA damage checkpoint (GO:0031572)	2020-12-01	0.317307	0.71796	0.249013	0.525881	-2.38505	2.73777	chek1
regulation of neural retina development (GO:0061074)	2020-12-01	0.317307	0.71796	0.249013	0.525881	-2.35623	2.70468	ccnd1
DNA-templated transcriptional preinitiation complex assembly (GO:0070897)	2020-12-01	0.317307	0.71796	0.249013	0.525881	-2.32561	2.66953	tbp
cellular iron ion homeostasis (GO:0006879)	2020-12-01	0.317307	0.71796	0.249013	0.525881	-2.12775	2.44241	htt
mitotic metaphase plate congression (GO:0007080)	2020-12-01	0.317307	0.71796	0.249013	0.525881	-1.95445	2.24348	ccnb1
negative regulation of cellular response to insulin stimulus (GO:1900077)	2020-12-01	0.317307	0.71796	0.249013	0.525881	-1.60096	1.83772	tsc2
regulation of insulin receptor signaling pathway (GO:0046626)	2020-12-01	0.317307	0.71796	0.249013	0.525881	-1.58947	1.82452	tsc2
negative regulation of insulin receptor signaling pathway (GO:0046627)	2020-12-01	0.317307	0.71796	0.249013	0.525881	-1.36927	1.57176	tsc2
positive regulation of cell adhesion (GO:0045785)	2020-12-01	0.317307	0.71796	0.249013	0.525881	-0.788998	0.905678	syk
positive regulation of sequence-specific DNA binding transcription factor activity (GO:0051091)	1937-02-01	0.323117	0.71796	0.20824	0.525881	-1.36361	1.54052	malt1;mbtps2
neuron projection morphogenesis (GO:0048812)	5/121	0.328863	0.71796	0.140279	0.525881	-0.685609	0.762476	cln3;nckap1;sqstm1;gba2;agrn
embryonic organ development (GO:0048568)	6/150	0.329603	0.71796	0.125185	0.525881	-0.719417	0.798456	bmp4;copb1;rpl10;myh7;hsd17b4;chaf1b
regulation of TOR signaling (GO:0032006)	1938-02-01	0.334666	0.71796	0.216263	0.525881	-1.20359	1.31747	tsc2;mtor
response to nutrient levels (GO:0031667)	2013-01-01	0.338688	0.71796	0.265387	0.525881	-2.96323	3.20821	pparg
nuclear envelope organization (GO:0006998)	2013-01-01	0.338688	0.71796	0.265387	0.525881	-2.86701	3.10404	nsfl1c
lysosome organization (GO:0007040)	2013-01-01	0.338688	0.71796	0.265387	0.525881	-2.85165	3.08741	cln3
regulation of ossification (GO:0030278)	2013-01-01	0.338688	0.71796	0.265387	0.525881	-2.84873	3.08425	enpp1
postreplication repair (GO:0006301)	2013-01-01	0.338688	0.71796	0.265387	0.525881	-2.78782	3.0183	pcna
positive regulation of sprouting angiogenesis (GO:1903672)	2013-01-01	0.338688	0.71796	0.265387	0.525881	-2.74232	2.96904	syk
regulation of collateral sprouting (GO:0048670)	2013-01-01	0.338688	0.71796	0.265387	0.525881	-2.66795	2.88853	mapk14a
nuclear-transcribed mRNA catabolic process, nonsense-mediated decay (GO:0000184)	2013-01-01	0.338688	0.71796	0.265387	0.525881	-2.65195	2.8712	upf1
DNA-templated transcription, initiation (GO:0006352)	2013-01-01	0.338688	0.71796	0.265387	0.525881	-2.42043	2.62054	tbp
telomere maintenance via telomere lengthening (GO:0010833)	2013-01-01	0.338688	0.71796	0.265387	0.525881	-2.40975	2.60897	tert
response to copper ion (GO:0046688)	2013-01-01	0.338688	0.71796	0.265387	0.525881	-2.26465	2.45188	cat
positive regulation of actin filament bundle assembly (GO:0032233)	2013-01-01	0.338688	0.71796	0.265387	0.525881	-2.24886	2.43479	pfn1
endoplasmic reticulum organization (GO:0007029)	2013-01-01	0.338688	0.71796	0.265387	0.525881	-2.22138	2.40504	sec13
regulation of macroautophagy (GO:0016241)	2013-01-01	0.338688	0.71796	0.265387	0.525881	-2.06703	2.23792	sesn1
positive regulation of NF-kappaB transcription factor activity (GO:0051092)	2013-01-01	0.338688	0.71796	0.265387	0.525881	-2.046	2.21515	malt1
determination of dorsal identity (GO:0048263)	2013-01-01	0.338688	0.71796	0.265387	0.525881	-1.92588	2.0851	hdac1
motile cilium assembly (GO:0044458)	2013-01-01	0.338688	0.71796	0.265387	0.525881	-1.91907	2.07772	lrrc61
nucleus organization (GO:0006997)	2013-01-01	0.338688	0.71796	0.265387	0.525881	-1.909	2.06683	sec13
response to zinc ion (GO:0010043)	2013-01-01	0.338688	0.71796	0.265387	0.525881	-1.88139	2.03694	crip1
regulation of intrinsic apoptotic signaling pathway (GO:2001242)	2013-01-01	0.338688	0.71796	0.265387	0.525881	-1.57788	1.70833	bcl2l1
cellular response to topologically incorrect protein (GO:0035967)	2013-01-01	0.338688	0.71796	0.265387	0.525881	-1.43703	1.55584	hspa8
homologous chromosome segregation (GO:0045143)	2013-01-01	0.338688	0.71796	0.265387	0.525881	-1.22491	1.32618	ccne1
glycerophospholipid biosynthetic process (GO:0046474)	2013-01-01	0.338688	0.71796	0.265387	0.525881	-1.0214	1.10585	pemt
response to organonitrogen compound (GO:0010243)	2013-01-01	0.338688	0.71796	0.265387	0.525881	-0.688693	0.74563	nod1
negative regulation of cell proliferation (GO:0008285)	1939-02-01	0.346157	0.71796	0.224313	0.525881	-1.35993	1.4427	btg1;hdac1
monocarboxylic acid transport (GO:0015718)	1939-02-01	0.346157	0.71796	0.224313	0.525881	-0.698133	0.740624	slc10a2;slc10a1
fatty acid metabolic process (GO:0006631)	1940-02-01	0.357581	0.71796	0.232385	0.525881	-1.46058	1.50205	mecr;pparg
positive regulation of programmed cell death (GO:0043068)	1940-02-01	0.357581	0.71796	0.232385	0.525881	-0.587585	0.604268	casp2;rela
cellular response to misfolded protein (GO:0071218)	2014-01-01	0.359401	0.71796	0.281405	0.525881	-2.81184	2.8774	ankzf1
negative regulation of inflammatory response (GO:0050728)	2014-01-01	0.359401	0.71796	0.281405	0.525881	-2.53004	2.58903	pparg
mitochondrial respiratory chain complex I assembly (GO:0032981)	2014-01-01	0.359401	0.71796	0.281405	0.525881	-2.35863	2.41362	ndufs5
notochord cell differentiation (GO:0060034)	2014-01-01	0.359401	0.71796	0.281405	0.525881	-2.34514	2.39982	bmp4
negative regulation of defense response (GO:0031348)	2014-01-01	0.359401	0.71796	0.281405	0.525881	-2.30675	2.36053	pparg
retinal pigment epithelium development (GO:0003406)	2014-01-01	0.359401	0.71796	0.281405	0.525881	-2.2913	2.34473	ctsd
retinoic acid receptor signaling pathway (GO:0048384)	2014-01-01	0.359401	0.71796	0.281405	0.525881	-2.27474	2.32778	ctbp1
positive regulation of TOR signaling (GO:0032008)	2014-01-01	0.359401	0.71796	0.281405	0.525881	-2.26711	2.31997	sec13
skeletal muscle cell differentiation (GO:0035914)	2014-01-01	0.359401	0.71796	0.281405	0.525881	-2.19987	2.25116	cdkn1a
engulfment of apoptotic cell (GO:0043652)	2014-01-01	0.359401	0.71796	0.281405	0.525881	-2.17141	2.22204	rhoh
glycolytic process (GO:0006096)	2014-01-01	0.359401	0.71796	0.281405	0.525881	-2.14032	2.19023	gapdh
positive regulation of cellular component biogenesis (GO:0044089)	2014-01-01	0.359401	0.71796	0.281405	0.525881	-2.11471	2.16402	pfn1
mRNA destabilization (GO:0061157)	2014-01-01	0.359401	0.71796	0.281405	0.525881	-2.10463	2.1537	ythdf2
mitotic G2/M transition checkpoint (GO:0044818)	2014-01-01	0.359401	0.71796	0.281405	0.525881	-2.05416	2.10206	chek1
cellular response to amino acid starvation (GO:0034198)	2014-01-01	0.359401	0.71796	0.281405	0.525881	-2.04461	2.09228	sesn1
regulation of calcium ion transport (GO:0051924)	2014-01-01	0.359401	0.71796	0.281405	0.525881	-1.94921	1.99466	gem
mitochondrial respiratory chain complex I biogenesis (GO:0097031)	2014-01-01	0.359401	0.71796	0.281405	0.525881	-1.92833	1.97329	ndufs5
hexose biosynthetic process (GO:0019319)	2014-01-01	0.359401	0.71796	0.281405	0.525881	-1.80226	1.84429	fbp2
regulation of protein polymerization (GO:0032271)	2014-01-01	0.359401	0.71796	0.281405	0.525881	-1.66505	1.70387	pfn1
regulation of DNA metabolic process (GO:0051052)	2014-01-01	0.359401	0.71796	0.281405	0.525881	-1.65875	1.69743	cebpb
ATP generation from ADP (GO:0006757)	2014-01-01	0.359401	0.71796	0.281405	0.525881	-1.53696	1.5728	gapdh
DNA catabolic process, endonucleolytic (GO:0000737)	2014-01-01	0.359401	0.71796	0.281405	0.525881	-1.19287	1.22069	dnase2
negative regulation of MAP kinase activity (GO:0043407)	2014-01-01	0.359401	0.71796	0.281405	0.525881	-0.993372	1.01653	dusp5
gluconeogenesis (GO:0006094)	2014-01-01	0.359401	0.71796	0.281405	0.525881	-0.76094	0.778683	fbp2
NADH dehydrogenase complex assembly (GO:0010257)	2014-01-01	0.359401	0.71796	0.281405	0.525881	-0.621264	0.63575	ndufs5
proteoglycan metabolic process (GO:0006029)	2014-01-01	0.359401	0.71796	0.281405	0.525881	-0.565903	0.579098	chst14
axis elongation (GO:0003401)	1941-02-01	0.368932	0.72277	0.240476	0.525881	-1.16822	1.16488	hdac1;vangl2
activation of JUN kinase activity (GO:0007257)	2015-01-01	0.379466	0.72277	0.297075	0.531548	-2.37328	2.29969	ripk2
mismatch repair (GO:0006298)	2015-01-01	0.379466	0.72277	0.297075	0.531548	-2.33244	2.26011	pcna
aerobic respiration (GO:0009060)	2015-01-01	0.379466	0.72277	0.297075	0.531548	-2.22506	2.15606	sdhb
apoptotic cell clearance (GO:0043277)	2015-01-01	0.379466	0.72277	0.297075	0.531548	-2.19892	2.13073	rhoh
regulation of cell-cell adhesion (GO:0022407)	2015-01-01	0.379466	0.72277	0.297075	0.531548	-2.05588	1.99213	htt
endothelial to hematopoietic transition (GO:0098508)	2015-01-01	0.379466	0.72277	0.297075	0.531548	-2.0448	1.98139	ythdf2
posttranscriptional regulation of gene expression (GO:0010608)	2015-01-01	0.379466	0.72277	0.297075	0.531548	-2.04273	1.97938	rpl10
notochord morphogenesis (GO:0048570)	2015-01-01	0.379466	0.72277	0.297075	0.531548	-1.96258	1.90172	vangl2
negative regulation of nervous system development (GO:0051961)	2015-01-01	0.379466	0.72277	0.297075	0.531548	-1.94384	1.88357	med23
ammonium transport (GO:0015696)	2015-01-01	0.379466	0.72277	0.297075	0.531548	-1.86093	1.80323	slc12a2
regulation of primary metabolic process (GO:0080090)	2015-01-01	0.379466	0.72277	0.297075	0.531548	-1.4745	1.42877	pparg
nicotinamide nucleotide metabolic process (GO:0046496)	2015-01-01	0.379466	0.72277	0.297075	0.531548	-1.41387	1.37003	gapdh
positive regulation of B cell activation (GO:0050871)	2015-01-01	0.379466	0.72277	0.297075	0.531548	-1.10714	1.07281	syk
peptide catabolic process (GO:0043171)	2015-01-01	0.379466	0.72277	0.297075	0.531548	-0.860491	0.833808	trhde
nucleobase-containing compound catabolic process (GO:0034655)	2015-01-01	0.379466	0.72277	0.297075	0.531548	-0.557202	0.539924	ythdf2
negative regulation of intracellular signal transduction (GO:1902532)	1942-02-01	0.380203	0.72277	0.248579	0.525881	-1.07037	1.0351	bcl2l1;tsc2
histone modification (GO:0016570)	1942-02-01	0.380203	0.72277	0.248579	0.525881	-1.06768	1.0325	morf4l1;hdac1
positive regulation of pathway-restricted SMAD protein phosphorylation (GO:0010862)	1943-02-01	0.391388	0.72277	0.256691	0.525881	-1.12901	1.05908	bmp4;bmp8a
ncRNA processing (GO:0034470)	1943-02-01	0.391388	0.72277	0.256691	0.525881	-1.05448	0.989165	srrt;rps7
stem cell differentiation (GO:0048863)	1972-03-01	0.392793	0.72277	0.223761	0.525881	-0.97243	0.908709	hdac1;sf3b1;batf
regulation of macromolecule metabolic process (GO:0060255)	4/102	0.396595	0.72277	0.199934	0.525881	-0.614167	0.568005	mapk9;mapk14a;mapk6;mapk13
axon development (GO:0061564)	4/102	0.396595	0.72277	0.199934	0.525881	-0.593849	0.549215	cln3;sqstm1;gba2;agrn
regulation of hemopoiesis (GO:1903706)	2016-01-01	0.398903	0.72277	0.312406	0.533578	-2.32264	2.13459	tfpi2
regulation of lipid metabolic process (GO:0019216)	2016-01-01	0.398903	0.72277	0.312406	0.533578	-2.21422	2.03495	pparg
skeletal muscle contraction (GO:0003009)	2016-01-01	0.398903	0.72277	0.312406	0.533578	-2.05278	1.88658	tnnc2
aorta development (GO:0035904)	2016-01-01	0.398903	0.72277	0.312406	0.533578	-1.96924	1.80981	cdkn1a
negative regulation of response to external stimulus (GO:0032102)	2016-01-01	0.398903	0.72277	0.312406	0.533578	-1.96185	1.80302	pparg
superoxide metabolic process (GO:0006801)	2016-01-01	0.398903	0.72277	0.312406	0.533578	-1.93962	1.78258	sod1
positive regulation of cyclin-dependent protein serine/threonine kinase activity (GO:0045737)	2016-01-01	0.398903	0.72277	0.312406	0.533578	-1.87652	1.72459	ccnc
determination of pancreatic left/right asymmetry (GO:0035469)	2016-01-01	0.398903	0.72277	0.312406	0.533578	-1.87641	1.72449	bmp4
integrin-mediated signaling pathway (GO:0007229)	2016-01-01	0.398903	0.72277	0.312406	0.533578	-1.762	1.61934	itgb2
metallo-sulfur cluster assembly (GO:0031163)	2016-01-01	0.398903	0.72277	0.312406	0.533578	-1.72019	1.58092	ciao1
determination of liver left/right asymmetry (GO:0071910)	2016-01-01	0.398903	0.72277	0.312406	0.533578	-1.71777	1.5787	bmp4
positive regulation of lipid metabolic process (GO:0045834)	2016-01-01	0.398903	0.72277	0.312406	0.533578	-1.68773	1.55109	pparg
delamination (GO:0060232)	2016-01-01	0.398903	0.72277	0.312406	0.533578	-1.46738	1.34858	ythdf2
positive regulation of cyclin-dependent protein kinase activity (GO:1904031)	2016-01-01	0.398903	0.72277	0.312406	0.533578	-1.35958	1.2495	ccnc
ribosomal subunit export from nucleus (GO:0000054)	2016-01-01	0.398903	0.72277	0.312406	0.533578	-1.30391	1.19834	abce1
regulation of mRNA metabolic process (GO:1903311)	2016-01-01	0.398903	0.72277	0.312406	0.533578	-1.22579	1.12655	iws1
sister chromatid segregation (GO:0000819)	2016-01-01	0.398903	0.72277	0.312406	0.533578	-0.992436	0.912085	mis12
regulation of actin polymerization or depolymerization (GO:0008064)	2016-01-01	0.398903	0.72277	0.312406	0.533578	-0.940218	0.864095	pfn1
glycoprotein metabolic process (GO:0009100)	2016-01-01	0.398903	0.72277	0.312406	0.533578	-0.471337	0.433176	man1a1
response to lipid (GO:0033993)	1973-03-01	0.401271	0.72277	0.229519	0.525881	-0.652791	0.596075	jund;esr1;pparg
neuromast development (GO:0048884)	1944-02-01	0.402481	0.72277	0.264808	0.525881	-1.22025	1.11056	cd74a;htt
monocarboxylic acid metabolic process (GO:0032787)	1944-02-01	0.402481	0.72277	0.264808	0.525881	-1.21186	1.10292	mecr;pparg
regulation of pathway-restricted SMAD protein phosphorylation (GO:0060393)	1944-02-01	0.402481	0.72277	0.264808	0.525881	-0.835265	0.76018	bmp4;bmp8a
cellular response to BMP stimulus (GO:0071773)	1944-02-01	0.402481	0.72277	0.264808	0.525881	-0.0223696	0.0203587	bmp4;bmp8a
liver development (GO:0001889)	5/133	0.403533	0.72277	0.18248	0.525881	-0.533166	0.483847	sec13;bmp4;fads2;xbp1;hdac1
hepaticobiliary system development (GO:0061008)	4/104	0.410767	0.72277	0.20897	0.525881	-0.55472	0.493551	sec13;fads2;xbp1;hdac1
regulation of neuron differentiation (GO:0045664)	1945-02-01	0.413478	0.72277	0.272925	0.525881	-1.17394	1.03676	tcf12;akt1
response to organic cyclic compound (GO:0014070)	1945-02-01	0.413478	0.72277	0.272925	0.525881	-0.126171	0.111428	esr1;tlr3
histone H4 acetylation (GO:0043967)	2017-01-01	0.417732	0.72277	0.327403	0.540184	-2.17578	1.89927	morf4l1
response to insulin (GO:0032868)	2017-01-01	0.417732	0.72277	0.327403	0.540184	-2.16496	1.88983	pparg
endosome organization (GO:0007032)	2017-01-01	0.417732	0.72277	0.327403	0.540184	-1.93974	1.69322	sqstm1
negative regulation of neuron differentiation (GO:0045665)	2017-01-01	0.417732	0.72277	0.327403	0.540184	-1.93943	1.69296	akt1
response to retinoic acid (GO:0032526)	2017-01-01	0.417732	0.72277	0.327403	0.540184	-1.93697	1.69081	pparg
regulation of microtubule polymerization or depolymerization (GO:0031110)	2017-01-01	0.417732	0.72277	0.327403	0.540184	-1.93334	1.68764	mapre2
iron-sulfur cluster assembly (GO:0016226)	2017-01-01	0.417732	0.72277	0.327403	0.540184	-1.89295	1.65238	ciao1
skin development (GO:0043588)	2017-01-01	0.417732	0.72277	0.327403	0.540184	-1.80019	1.57141	mtor
peripheral nervous system neuron development (GO:0048935)	2017-01-01	0.417732	0.72277	0.327403	0.540184	-1.71182	1.49427	hdac1
dorsal convergence (GO:0060030)	2017-01-01	0.417732	0.72277	0.327403	0.540184	-1.67923	1.46582	vangl2
chloride ion homeostasis (GO:0055064)	2017-01-01	0.417732	0.72277	0.327403	0.540184	-1.64166	1.43303	slc12a2
vesicle-mediated transport in synapse (GO:0099003)	2017-01-01	0.417732	0.72277	0.327403	0.540184	-1.53011	1.33565	unc13c
defense response to Gram-positive bacterium (GO:0050830)	2017-01-01	0.417732	0.72277	0.327403	0.540184	-1.13709	0.99258	hsp90b1
positive regulation of JUN kinase activity (GO:0043507)	2017-01-01	0.417732	0.72277	0.327403	0.540184	-0.784835	0.685093	ripk2
cellular macromolecule catabolic process (GO:0044265)	2017-01-01	0.417732	0.72277	0.327403	0.540184	-0.427618	0.373274	ythdf2
lateral line development (GO:0048882)	1946-02-01	0.424372	0.724922	0.281039	0.525881	-1.14349	0.980136	cd74a;htt
BMP signaling pathway (GO:0030509)	1946-02-01	0.424372	0.724922	0.281039	0.525881	-1.03793	0.889653	bmp4;bmp8a
activation of protein kinase activity (GO:0032147)	1976-03-01	0.426491	0.724922	0.246951	0.525881	-0.844235	0.719427	map3k1;map3k7;map3k4
striated muscle cell development (GO:0055002)	1976-03-01	0.426491	0.724922	0.246951	0.525881	-0.744143	0.634132	hsp90aa1;neb;vangl2
skeletal system development (GO:0001501)	5/137	0.428312	0.724922	0.197497	0.525881	-0.530715	0.449995	sec13;htt;hapln2;mbtps2;hdac1
cell morphogenesis (GO:0000902)	1947-02-01	0.43516	0.724922	0.289146	0.531548	-0.9889	0.822805	nckap1;vangl2
regulation of translational initiation (GO:0006446)	2018-01-01	0.435973	0.724922	0.342075	0.545402	-2.24059	1.86008	ybx1
regulation of transforming growth factor beta receptor signaling pathway (GO:0017015)	2018-01-01	0.435973	0.724922	0.342075	0.545402	-2.21553	1.83927	hsp90ab1
maturation of 5.8S rRNA from tricistronic rRNA transcript (SSU-rRNA, 5.8S rRNA, LSU-rRNA) (GO:0000466)	2018-01-01	0.435973	0.724922	0.342075	0.545402	-1.99649	1.65744	rps21
negative regulation of intrinsic apoptotic signaling pathway (GO:2001243)	2018-01-01	0.435973	0.724922	0.342075	0.545402	-1.89357	1.572	bcl2l1
establishment of mitotic spindle orientation (GO:0000132)	2018-01-01	0.435973	0.724922	0.342075	0.545402	-1.79002	1.48603	vangl2
cellular response to amino acid stimulus (GO:0071230)	2018-01-01	0.435973	0.724922	0.342075	0.545402	-1.71139	1.42075	sesn1
response to estradiol (GO:0032355)	2018-01-01	0.435973	0.724922	0.342075	0.545402	-1.70045	1.41167	esr1
regulation of endodermal cell fate specification (GO:0042663)	2018-01-01	0.435973	0.724922	0.342075	0.545402	-1.6355	1.35775	bmp4
thyroid gland development (GO:0030878)	2018-01-01	0.435973	0.724922	0.342075	0.545402	-1.62647	1.35025	bcl2l1
regulation of protein kinase B signaling (GO:0051896)	2018-01-01	0.435973	0.724922	0.342075	0.545402	-1.61733	1.34266	tsc2
positive regulation of cellular metabolic process (GO:0031325)	2018-01-01	0.435973	0.724922	0.342075	0.545402	-1.14047	0.94679	pparg
regulation of cytokine production (GO:0001817)	2018-01-01	0.435973	0.724922	0.342075	0.545402	-0.828791	0.688042	hspd1
chaperone mediated protein folding requiring cofactor (GO:0051085)	2018-01-01	0.435973	0.724922	0.342075	0.545402	-0.448275	0.372147	hspa8
nucleic acid-templated transcription (GO:0097659)	2018-01-01	0.435973	0.724922	0.342075	0.545402	-0.273337	0.226918	ilf2
sensory organ development (GO:0007423)	4/108	0.438882	0.72834	0.227378	0.525881	-0.591769	0.487336	cd74a;htt;vangl2;slc12a2
positive regulation of apoptotic process (GO:0043065)	1948-02-01	0.445839	0.737016	0.297243	0.531548	-1.02872	0.830999	casp2;rela
second-messenger-mediated signaling (GO:0019932)	1948-02-01	0.445839	0.737016	0.297243	0.531548	-0.629326	0.508369	cmklr1;ccr7
convergent extension involved in gastrulation (GO:0060027)	1979-03-01	0.451328	0.73988	0.264581	0.525881	-0.563002	0.447902	mapk9;vangl2;pfn1
misfolded or incompletely synthesized protein catabolic process (GO:0006515)	2019-01-01	0.453643	0.73988	0.356428	0.559914	-2.22811	1.7612	ankzf1
negative regulation of Notch signaling pathway (GO:0045746)	2019-01-01	0.453643	0.73988	0.356428	0.559914	-1.93811	1.53197	ythdf2
'de novo' posttranslational protein folding (GO:0051084)	2019-01-01	0.453643	0.73988	0.356428	0.559914	-1.55504	1.22918	hspa8
central nervous system neuron development (GO:0021954)	2019-01-01	0.453643	0.73988	0.356428	0.559914	-1.52477	1.20525	htt
regulation of mRNA stability (GO:0043488)	2019-01-01	0.453643	0.73988	0.356428	0.559914	-1.40754	1.11258	ythdf2
retinoid metabolic process (GO:0001523)	2019-01-01	0.453643	0.73988	0.356428	0.559914	-0.779178	0.615898	retsat
transcription from RNA polymerase II promoter (GO:0006366)	1950-02-01	0.46685	0.747781	0.313391	0.533578	-1.05167	0.801104	tbp;xbp1
lipid transport (GO:0006869)	1950-02-01	0.46685	0.747781	0.313391	0.533578	-0.991907	0.755583	slc10a2;slc10a1
cortical actin cytoskeleton organization (GO:0030866)	2020-01-01	0.47076	0.747781	0.37047	0.568365	-1.95634	1.47392	nckap1
glutathione metabolic process (GO:0006749)	2020-01-01	0.47076	0.747781	0.37047	0.568365	-1.93183	1.45545	gsr
T cell differentiation (GO:0030217)	2020-01-01	0.47076	0.747781	0.37047	0.568365	-1.80133	1.35713	jak1
negative regulation of neuron apoptotic process (GO:0043524)	2020-01-01	0.47076	0.747781	0.37047	0.568365	-1.725	1.29962	cln3
positive regulation of BMP signaling pathway (GO:0030513)	2020-01-01	0.47076	0.747781	0.37047	0.568365	-1.6332	1.23046	bmp4
posterior lateral line neuromast primordium migration (GO:0048920)	2020-01-01	0.47076	0.747781	0.37047	0.568365	-1.59935	1.20496	esr1
organic substance transport (GO:0071702)	2020-01-01	0.47076	0.747781	0.37047	0.568365	-1.52486	1.14884	slc10a2
camera-type eye morphogenesis (GO:0048593)	2020-01-01	0.47076	0.747781	0.37047	0.568365	-1.4566	1.09741	ccnd1
positive regulation of cell development (GO:0010720)	2020-01-01	0.47076	0.747781	0.37047	0.568365	-1.30508	0.983253	hdac1
positive regulation of developmental process (GO:0051094)	2020-01-01	0.47076	0.747781	0.37047	0.568365	-1.24123	0.935152	jund
carbohydrate catabolic process (GO:0016052)	2020-01-01	0.47076	0.747781	0.37047	0.568365	-0.409956	0.308864	gapdh
establishment of spindle orientation (GO:0051294)	2020-01-01	0.47076	0.747781	0.37047	0.568365	-0.122572	0.0923464	vangl2
hematopoietic progenitor cell differentiation (GO:0002244)	1982-03-01	0.475713	0.752845	0.282361	0.525881	-0.736542	0.547207	hdac1;sf3b1;batf
ER to Golgi vesicle-mediated transport (GO:0006888)	1982-03-01	0.475713	0.752845	0.282361	0.525881	-0.637446	0.473584	sec13;copb1;cope
hemopoiesis (GO:0030097)	7/208	0.476788	0.753149	0.188884	0.525881	-0.318538	0.235935	bmp4;rpl11;tert;rps7;hdac1;sf3b1;selplg
response to endoplasmic reticulum stress (GO:0034976)	2021-01-01	0.487342	0.754511	0.384206	0.578004	-1.7342	1.24652	mbtps2
response to UV (GO:0009411)	2021-01-01	0.487342	0.754511	0.384206	0.578004	-1.73307	1.24571	mapk14a
mesoderm formation (GO:0001707)	2021-01-01	0.487342	0.754511	0.384206	0.578004	-1.62604	1.16878	bmp4
phagocytosis (GO:0006909)	2021-01-01	0.487342	0.754511	0.384206	0.578004	-1.59708	1.14796	marco
establishment of mitotic spindle localization (GO:0040001)	2021-01-01	0.487342	0.754511	0.384206	0.578004	-1.55502	1.11773	vangl2
mRNA splice site selection (GO:0006376)	2021-01-01	0.487342	0.754511	0.384206	0.578004	-1.53748	1.10513	prpf39
neuromast primordium migration (GO:0048883)	2021-01-01	0.487342	0.754511	0.384206	0.578004	-1.52423	1.0956	esr1
monovalent inorganic cation homeostasis (GO:0055067)	2021-01-01	0.487342	0.754511	0.384206	0.578004	-1.23262	0.885993	slc12a2
chromatin assembly (GO:0031497)	2021-01-01	0.487342	0.754511	0.384206	0.578004	-0.606795	0.436158	chaf1b
calcium-mediated signaling (GO:0019722)	1952-02-01	0.48738	0.754511	0.329458	0.540544	-0.69901	0.502386	cmklr1;ccr7
peptide metabolic process (GO:0006518)	1952-02-01	0.48738	0.754511	0.329458	0.540544	-0.410917	0.29533	trhde;gsr
pyruvate metabolic process (GO:0006090)	2022-01-01	0.503405	0.765427	0.397645	0.587853	-1.59021	1.09145	gapdh
lymphocyte differentiation (GO:0030098)	2022-01-01	0.503405	0.765427	0.397645	0.587853	-1.57626	1.08189	cd79b
cilium-dependent cell motility (GO:0060285)	2022-01-01	0.503405	0.765427	0.397645	0.587853	-1.53667	1.05471	lrrc61
negative regulation of neuron death (GO:1901215)	2022-01-01	0.503405	0.765427	0.397645	0.587853	-1.48419	1.01869	cln3
determination of ventral identity (GO:0048264)	2022-01-01	0.503405	0.765427	0.397645	0.587853	-1.45931	1.00161	bmp4
regulation of stem cell differentiation (GO:2000736)	2022-01-01	0.503405	0.765427	0.397645	0.587853	-1.31936	0.905558	ythdf2
myosin filament assembly (GO:0031034)	2022-01-01	0.503405	0.765427	0.397645	0.587853	-0.810734	0.556456	hsp90aa1
establishment of protein localization to mitochondrion (GO:0072655)	2022-01-01	0.503405	0.765427	0.397645	0.587853	-0.792604	0.544012	hspd1
nucleosome assembly (GO:0006334)	2022-01-01	0.503405	0.765427	0.397645	0.587853	-0.687889	0.47214	chaf1b
cellular response to peptide hormone stimulus (GO:0071375)	2022-01-01	0.503405	0.765427	0.397645	0.587853	-0.503358	0.345485	pparg
positive regulation of cytosolic calcium ion concentration (GO:0007204)	1987-03-01	0.515191	0.779362	0.3122	0.533578	-0.50521	0.335064	cmklr1;ccr7;c3ar1
synaptic transmission, glutamatergic (GO:0035249)	2023-01-01	0.518965	0.779362	0.410791	0.599894	-1.7371	1.1394	unc13c
spliceosomal complex assembly (GO:0000245)	2023-01-01	0.518965	0.779362	0.410791	0.599894	-1.53904	1.00948	sf3b1
left/right pattern formation (GO:0060972)	2023-01-01	0.518965	0.779362	0.410791	0.599894	-1.46243	0.959237	vangl2
sodium ion homeostasis (GO:0055078)	2023-01-01	0.518965	0.779362	0.410791	0.599894	-1.22228	0.801717	slc12a2
cellular response to organonitrogen compound (GO:0071417)	2023-01-01	0.518965	0.779362	0.410791	0.599894	-1.20721	0.791831	sesn1
translational elongation (GO:0006414)	2023-01-01	0.518965	0.779362	0.410791	0.599894	-0.168332	0.110412	eef1a2
regulation of mitotic cell cycle (GO:0007346)	8/250	0.52495	0.786964	0.200942	0.525881	-0.0983274	0.0633673	btg1;map3k1;ccng1;ccnd1;map3k4;ccne1;ccnb1;ccnb2
negative regulation of gene expression (GO:0010629)	5/154	0.530343	0.788124	0.265428	0.525881	-0.325315	0.206325	tbp;dpf2;pparg;ybx1;ythdf2
negative regulation of hydrolase activity (GO:0051346)	2024-01-01	0.534039	0.788124	0.423652	0.608375	-1.7576	1.10252	gchfr
activation of MAPK activity (GO:0000187)	2024-01-01	0.534039	0.788124	0.423652	0.608375	-1.59298	0.999252	ripk2
endoderm formation (GO:0001706)	2024-01-01	0.534039	0.788124	0.423652	0.608375	-1.30754	0.820202	dhx16
cholesterol transport (GO:0030301)	2024-01-01	0.534039	0.788124	0.423652	0.608375	-1.23427	0.774241	stard3
plasma membrane organization (GO:0007009)	2024-01-01	0.534039	0.788124	0.423652	0.608375	-1.1926	0.7481	anxa6
cellular transition metal ion homeostasis (GO:0046916)	2024-01-01	0.534039	0.788124	0.423652	0.608375	-1.00505	0.630454	htt
protein-DNA complex assembly (GO:0065004)	2024-01-01	0.534039	0.788124	0.423652	0.608375	-0.637892	0.400141	chaf1b
very long-chain fatty acid metabolic process (GO:0000038)	2024-01-01	0.534039	0.788124	0.423652	0.608375	0.329504	-0.206693	acad9
connective tissue development (GO:0061448)	1990-03-01	0.5381	0.791378	0.330156	0.540544	0.495877	-0.3073	sec13;htt;mbtps2
regulation of intracellular signal transduction (GO:1902531)	1990-03-01	0.5381	0.791378	0.330156	0.540544	0.976882	-0.605385	bmp4;bmp8a;mtor
convergent extension (GO:0060026)	4/123	0.539927	0.792699	0.299397	0.533578	-0.371888	0.229202	mapk9;hdac1;vangl2;pfn1
embryonic skeletal system development (GO:0048706)	2025-01-01	0.548641	0.794552	0.436233	0.615052	-1.45959	0.876204	hdac1
glomerular visceral epithelial cell development (GO:0072015)	2025-01-01	0.548641	0.794552	0.436233	0.615052	-1.34786	0.809136	ccnc
skeletal muscle myosin thick filament assembly (GO:0030241)	2025-01-01	0.548641	0.794552	0.436233	0.615052	-1.2982	0.779321	hsp90aa1
skeletal muscle thin filament assembly (GO:0030240)	2025-01-01	0.548641	0.794552	0.436233	0.615052	-1.06951	0.642037	hsp90aa1
ear morphogenesis (GO:0042471)	2025-01-01	0.548641	0.794552	0.436233	0.615052	-1.06727	0.640694	slc12a2
organonitrogen compound catabolic process (GO:1901565)	2025-01-01	0.548641	0.794552	0.436233	0.615052	-0.926902	0.556429	trhde
glomerular epithelial cell development (GO:0072310)	2025-01-01	0.548641	0.794552	0.436233	0.615052	0.161701	-0.0970708	ccnc
vacuolar transport (GO:0007034)	2025-01-01	0.548641	0.794552	0.436233	0.615052	0.501111	-0.300822	cln3
Golgi vesicle transport (GO:0048193)	4/125	0.55271	0.79844	0.309239	0.533578	-0.51663	0.306321	sec13;copb1;rer1;cope
proteolysis (GO:0006508)	5/158	0.553198	0.79844	0.282159	0.525881	-0.402391	0.238231	trhde;ctsh;ctsf;ctsd;ctsc
pancreas development (GO:0031016)	1993-03-01	0.560378	0.798764	0.348104	0.553979	-0.463708	0.268554	bmp4;hdac1;rpl6
histone acetylation (GO:0016573)	2026-01-01	0.562786	0.798764	0.448541	0.622122	-1.61604	0.92899	morf4l1
phagocytosis, engulfment (GO:0006911)	2026-01-01	0.562786	0.798764	0.448541	0.622122	-1.60234	0.921113	rhoh
potassium ion homeostasis (GO:0055075)	2026-01-01	0.562786	0.798764	0.448541	0.622122	-1.36219	0.783062	slc12a2
regulation of fibroblast growth factor receptor signaling pathway (GO:0040036)	2026-01-01	0.562786	0.798764	0.448541	0.622122	-1.33141	0.76537	hspa8
cell projection assembly (GO:0030031)	2026-01-01	0.562786	0.798764	0.448541	0.622122	-1.29969	0.747133	nckap1
artery development (GO:0060840)	2026-01-01	0.562786	0.798764	0.448541	0.622122	-1.22251	0.702765	cdkn1a
striated muscle myosin thick filament assembly (GO:0071688)	2026-01-01	0.562786	0.798764	0.448541	0.622122	-1.18206	0.679513	hsp90aa1
mesoderm morphogenesis (GO:0048332)	2026-01-01	0.562786	0.798764	0.448541	0.622122	-1.16066	0.667209	bmp4
positive regulation of protein serine/threonine kinase activity (GO:0071902)	2026-01-01	0.562786	0.798764	0.448541	0.622122	-0.242981	0.139679	ccnc
regulation of cytosolic calcium ion concentration (GO:0051480)	1994-03-01	0.567658	0.804339	0.354078	0.559914	-0.383762	0.2173	cmklr1;ccr7;c3ar1
negative regulation of signal transduction (GO:0009968)	5/161	0.569977	0.806286	0.294842	0.531548	-0.421123	0.236738	tollip;tsc2;btk;gpx4b;ythdf2
negative regulation of mitotic cell cycle (GO:0045930)	2027-01-01	0.576489	0.807463	0.460581	0.629608	-1.4226	0.783567	btg1
regulation of hematopoietic stem cell differentiation (GO:1902036)	2027-01-01	0.576489	0.807463	0.460581	0.629608	-1.35345	0.745477	ythdf2
response to amino acid (GO:0043200)	2027-01-01	0.576489	0.807463	0.460581	0.629608	-1.33808	0.737014	sesn1
regulation of cellular catabolic process (GO:0031329)	2027-01-01	0.576489	0.807463	0.460581	0.629608	-1.05269	0.579818	sqstm1
positive regulation of cellular biosynthetic process (GO:0031328)	2027-01-01	0.576489	0.807463	0.460581	0.629608	-0.136412	0.0751355	hsp90aa1
mesenchyme development (GO:0060485)	2027-01-01	0.576489	0.807463	0.460581	0.629608	0.239639	-0.131993	bmp4
regulation of mRNA splicing, via spliceosome (GO:0048024)	1962-02-01	0.582246	0.81419	0.407854	0.599894	-0.831905	0.449945	rbm4;ybx1
enteric nervous system development (GO:0048484)	2028-01-01	0.589763	0.819329	0.47236	0.638546	-1.22258	0.645565	elp1
positive regulation of neuron differentiation (GO:0045666)	2028-01-01	0.589763	0.819329	0.47236	0.638546	-1.20408	0.635797	tcf12
negative regulation of cell cycle (GO:0045786)	2028-01-01	0.589763	0.819329	0.47236	0.638546	-1.17984	0.622995	btg1
fin morphogenesis (GO:0033334)	2028-01-01	0.589763	0.819329	0.47236	0.638546	-1.15596	0.610385	mmp9
central nervous system development (GO:0007417)	8/266	0.595509	0.822871	0.247738	0.525881	-0.0956167	0.0495618	tfpi2;rpl10;tnfrsf21;hapln2;rpl36;hdac1;gba2;agrn
positive regulation of protein kinase activity (GO:0045860)	1964-02-01	0.599598	0.822871	0.423025	0.608375	-0.836401	0.427816	map3k1;map3k4
proteasome-mediated ubiquitin-dependent protein catabolic process (GO:0043161)	5/167	0.602527	0.822871	0.32048	0.540184	-0.34618	0.175383	sec13;ankzf1;nsfl1c;psmc4;psmd14
positive regulation of cell differentiation (GO:0045597)	2029-01-01	0.602621	0.822871	0.483882	0.644924	-1.51885	0.769245	jund
negative chemotaxis (GO:0050919)	2029-01-01	0.602621	0.822871	0.483882	0.644924	-1.50409	0.761772	sema7a
myeloid leukocyte differentiation (GO:0002573)	2029-01-01	0.602621	0.822871	0.483882	0.644924	-1.35803	0.687795	batf
response to ionizing radiation (GO:0010212)	2029-01-01	0.602621	0.822871	0.483882	0.644924	-1.35445	0.685983	cdkn1a
regulation of hematopoietic progenitor cell differentiation (GO:1901532)	2029-01-01	0.602621	0.822871	0.483882	0.644924	-1.32647	0.671811	ythdf2
non-canonical Wnt signaling pathway (GO:0035567)	2029-01-01	0.602621	0.822871	0.483882	0.644924	-1.23417	0.625067	vangl2
protein transmembrane import into intracellular organelle (GO:0044743)	2029-01-01	0.602621	0.822871	0.483882	0.644924	-0.565793	0.286555	hspd1
phosphorylation (GO:0016310)	1999-03-01	0.602924	0.822871	0.383825	0.578004	-0.440358	0.222805	tollip;chek1;pnkp
plasma membrane bounded cell projection organization (GO:0120036)	1965-02-01	0.608068	0.824939	0.430535	0.615052	-0.389416	0.193722	lrrc61;vangl2
establishment or maintenance of epithelial cell apical/basal polarity (GO:0045197)	1930-01-01	0.615077	0.824939	0.495154	0.649458	-1.26324	0.613943	pdzd11
glomerular visceral epithelial cell differentiation (GO:0072112)	1930-01-01	0.615077	0.824939	0.495154	0.649458	-1.22124	0.593533	ccnc
neuromuscular junction development (GO:0007528)	1930-01-01	0.615077	0.824939	0.495154	0.649458	-1.18815	0.57745	unc13c
cell-matrix adhesion (GO:0007160)	1930-01-01	0.615077	0.824939	0.495154	0.649458	-1.14675	0.557327	itgb2
spermatogenesis (GO:0007283)	1930-01-01	0.615077	0.824939	0.495154	0.649458	-1.1351	0.551665	tert
DNA-dependent DNA replication (GO:0006261)	1930-01-01	0.615077	0.824939	0.495154	0.649458	-1.11008	0.539505	cdc45
anterior/posterior axis specification (GO:0009948)	1930-01-01	0.615077	0.824939	0.495154	0.649458	-1.04697	0.508833	rela
muscle cell development (GO:0055001)	1930-01-01	0.615077	0.824939	0.495154	0.649458	-1.01832	0.494909	vangl2
mitotic cell cycle phase transition (GO:0044772)	1930-01-01	0.615077	0.824939	0.495154	0.649458	0.0481524	-0.0234024	ccnd1
male gamete generation (GO:0048232)	1930-01-01	0.615077	0.824939	0.495154	0.649458	0.180873	-0.0879055	tert
nuclear import (GO:0051170)	1931-01-01	0.627144	0.829385	0.506182	0.653212	-1.30611	0.609403	htatip2
membrane fusion (GO:0061025)	1931-01-01	0.627144	0.829385	0.506182	0.653212	-1.21998	0.569219	nsfl1c
regulation of inflammatory response (GO:0050727)	1931-01-01	0.627144	0.829385	0.506182	0.653212	-1.21308	0.565999	pparg
cellular response to acid chemical (GO:0071229)	1931-01-01	0.627144	0.829385	0.506182	0.653212	-0.803379	0.374841	sesn1
positive regulation of cytoskeleton organization (GO:0051495)	1931-01-01	0.627144	0.829385	0.506182	0.653212	-0.688618	0.321295	pfn1
autonomic nervous system development (GO:0048483)	1931-01-01	0.627144	0.829385	0.506182	0.653212	0.214347	-0.10001	elp1
fatty acid catabolic process (GO:0009062)	1931-01-01	0.627144	0.829385	0.506182	0.653212	0.279612	-0.130461	acad9
retrograde vesicle-mediated transport, Golgi to ER (GO:0006890)	1931-01-01	0.627144	0.829385	0.506182	0.653212	0.346939	-0.161875	rer1
regulation of cellular response to growth factor stimulus (GO:0090287)	1931-01-01	0.627144	0.829385	0.506182	0.653212	0.629397	-0.293664	hspa8
phosphate-containing compound metabolic process (GO:0006796)	1968-02-01	0.632658	0.833217	0.452751	0.625927	-0.69017	0.315978	fbp2;tollip
transmembrane receptor protein serine/threonine kinase signaling pathway (GO:0007178)	1968-02-01	0.632658	0.833217	0.452751	0.625927	1.27454	-0.583518	bmp4;bmp8a
epithelium development (GO:0060429)	4/139	0.636524	0.833217	0.378646	0.578004	-0.377259	0.17042	copb1;myh7;mmp9;ctsd
regulation of neuron apoptotic process (GO:0043523)	1932-01-01	0.638832	0.833217	0.516969	0.659155	-1.17033	0.52444	cln3
striated muscle cell differentiation (GO:0051146)	1932-01-01	0.638832	0.833217	0.516969	0.659155	-0.968275	0.433897	vangl2
metal ion homeostasis (GO:0055065)	1932-01-01	0.638832	0.833217	0.516969	0.659155	-0.786682	0.352523	slc12a2
cell morphogenesis involved in differentiation (GO:0000904)	1932-01-01	0.638832	0.833217	0.516969	0.659155	-0.13606	0.0609705	ythdf2
semaphorin-plexin signaling pathway (GO:0071526)	1932-01-01	0.638832	0.833217	0.516969	0.659155	0.162875	-0.0729864	sema7a
mitochondrial respiratory chain complex assembly (GO:0033108)	1932-01-01	0.638832	0.833217	0.516969	0.659155	0.326448	-0.146286	ndufs5
cytoskeleton organization (GO:0007010)	1970-02-01	0.648371	0.839004	0.467286	0.636734	-0.579196	0.250961	lrrc61;rhoh
negative regulation of axon extension involved in axon guidance (GO:0048843)	1933-01-01	0.650155	0.839004	0.527522	0.666631	-1.34936	0.580959	sema7a
oligodendrocyte differentiation (GO:0048709)	1933-01-01	0.650155	0.839004	0.527522	0.666631	-0.96075	0.413646	hdac1
skeletal myofibril assembly (GO:0014866)	1933-01-01	0.650155	0.839004	0.527522	0.666631	-0.922158	0.39703	hsp90aa1
protein modification by small protein removal (GO:0070646)	1933-01-01	0.650155	0.839004	0.527522	0.666631	-0.845587	0.364063	psmd14
negative regulation of axon guidance (GO:1902668)	1933-01-01	0.650155	0.839004	0.527522	0.666631	-0.62433	0.268802	sema7a
protein localization to cell periphery (GO:1990778)	1933-01-01	0.650155	0.839004	0.527522	0.666631	0.106762	-0.0459658	pdzd11
cartilage development (GO:0051216)	3/107	0.65527	0.844328	0.430711	0.615052	-0.361084	0.152633	sec13;htt;mbtps2
regulation of cell death (GO:0010941)	1934-01-01	0.661123	0.845484	0.537845	0.673688	-1.19116	0.492919	jund
photoreceptor cell development (GO:0042461)	1934-01-01	0.661123	0.845484	0.537845	0.673688	-1.09239	0.452048	sec13
peripheral nervous system development (GO:0007422)	1934-01-01	0.661123	0.845484	0.537845	0.673688	-0.973312	0.402772	agrn
double-strand break repair via homologous recombination (GO:0000724)	1934-01-01	0.661123	0.845484	0.537845	0.673688	-0.95696	0.396005	cdc45
protein targeting to mitochondrion (GO:0006626)	1934-01-01	0.661123	0.845484	0.537845	0.673688	0.964701	-0.399208	hspd1
mitochondrion organization (GO:0007005)	1972-02-01	0.663547	0.847314	0.481591	0.644924	-0.702231	0.288024	sqstm1;hspd1
mRNA splicing, via spliceosome (GO:0000398)	3/109	0.667554	0.851157	0.442243	0.622122	-0.195422	0.0789767	rbm4;cwc15;sf3b1
MAPK cascade (GO:0000165)	1935-01-01	0.671748	0.851413	0.547943	0.680343	-1.31339	0.522561	ripk2
nuclear-transcribed mRNA catabolic process (GO:0000956)	1935-01-01	0.671748	0.851413	0.547943	0.680343	-0.848961	0.337778	upf1
regulation of multicellular organismal development (GO:2000026)	1935-01-01	0.671748	0.851413	0.547943	0.680343	-0.687371	0.273486	tfpi2
mitochondrial ATP synthesis coupled electron transport (GO:0042775)	1935-01-01	0.671748	0.851413	0.547943	0.680343	0.297827	-0.118497	ndufv2
regulation of neurogenesis (GO:0050767)	1974-02-01	0.678191	0.851801	0.495659	0.649458	-0.457363	0.177606	med23;hdac1
autophagy of mitochondrion (GO:0000422)	1936-01-01	0.68204	0.851801	0.557822	0.681694	-1.12099	0.428967	sqstm1
regulation of cellular pH (GO:0030641)	1936-01-01	0.68204	0.851801	0.557822	0.681694	-1.09307	0.418283	cln3
heart jogging (GO:0003146)	1936-01-01	0.68204	0.851801	0.557822	0.681694	-1.01004	0.386508	bmp4
regulation of autophagy (GO:0010506)	1936-01-01	0.68204	0.851801	0.557822	0.681694	-0.909083	0.347876	sqstm1
cellular response to insulin stimulus (GO:0032869)	1936-01-01	0.68204	0.851801	0.557822	0.681694	-0.908863	0.347791	pparg
positive regulation of supramolecular fiber organization (GO:1902905)	1936-01-01	0.68204	0.851801	0.557822	0.681694	-0.549788	0.210385	pfn1
nucleosome organization (GO:0034728)	1936-01-01	0.68204	0.851801	0.557822	0.681694	-0.398003	0.152302	chaf1b
carbohydrate homeostasis (GO:0033500)	1936-01-01	0.68204	0.851801	0.557822	0.681694	-0.326827	0.125066	rpl11
regulation of actin filament polymerization (GO:0030833)	1936-01-01	0.68204	0.851801	0.557822	0.681694	0.15182	-0.0580964	pfn1
gastrulation (GO:0007369)	4/149	0.68977	0.858346	0.427934	0.613492	-0.381	0.141502	tbp;mapk9;vangl2;pfn1
maturation of SSU-rRNA (GO:0030490)	1937-01-01	0.69201	0.858346	0.567487	0.690536	-1.2572	0.462844	rps14
regulation of intracellular pH (GO:0051453)	1937-01-01	0.69201	0.858346	0.567487	0.690536	-1.21662	0.447902	cln3
glial cell differentiation (GO:0010001)	1937-01-01	0.69201	0.858346	0.567487	0.690536	-1.01387	0.373262	hdac1
embryonic organ morphogenesis (GO:0048562)	1976-02-01	0.692312	0.858346	0.509483	0.656479	-0.575908	0.211772	cct3;vangl2
positive regulation of nucleic acid-templated transcription (GO:1903508)	3/114	0.696856	0.862725	0.470664	0.638546	0.821953	-0.29687	sec13;irak4;ilf2
mesoderm development (GO:0007498)	1938-01-01	0.701668	0.86367	0.57694	0.698057	-0.914554	0.324022	rela
plasma membrane bounded cell projection morphogenesis (GO:0120039)	1938-01-01	0.701668	0.86367	0.57694	0.698057	-0.665809	0.235892	nckap1
cellular response to hormone stimulus (GO:0032870)	1938-01-01	0.701668	0.86367	0.57694	0.698057	0.144038	-0.0510319	jund
regulation of proteasomal ubiquitin-dependent protein catabolic process (GO:0032434)	1938-01-01	0.701668	0.86367	0.57694	0.698057	1.12465	-0.398457	hsp90ab1
gland development (GO:0048732)	5/188	0.704569	0.86599	0.411416	0.599894	-0.328495	0.115029	sec13;fads2;bcl2l1;xbp1;hdac1
DNA metabolic process (GO:0006259)	3/116	0.708015	0.868916	0.481852	0.644924	0.773719	-0.267157	cdc45;pnkp;mtor
glucose homeostasis (GO:0042593)	1939-01-01	0.711024	0.868916	0.586189	0.704252	-1.10566	0.377085	rpl11
chromatin remodeling (GO:0006338)	1939-01-01	0.711024	0.868916	0.586189	0.704252	-0.977633	0.333421	anp32a
positive regulation of hydrolase activity (GO:0051345)	1939-01-01	0.711024	0.868916	0.586189	0.704252	0.583004	-0.198833	sec13
negative regulation of axon extension (GO:0030517)	1940-01-01	0.720086	0.874977	0.595235	0.709128	-1.07219	0.352091	sema7a
RNA processing (GO:0006396)	1940-01-01	0.720086	0.874977	0.595235	0.709128	-0.985956	0.323772	adar
regulation of axon extension involved in axon guidance (GO:0048841)	1940-01-01	0.720086	0.874977	0.595235	0.709128	-0.894081	0.293602	sema7a
striated muscle contraction (GO:0006941)	1940-01-01	0.720086	0.874977	0.595235	0.709128	-0.864184	0.283784	tnnc2
axonogenesis (GO:0007409)	4/156	0.72361	0.878007	0.461854	0.630339	-0.173716	0.0561976	cln3;sqstm1;gba2;agrn
positive regulation of MAP kinase activity (GO:0043406)	1941-01-01	0.728865	0.878139	0.604085	0.714681	-1.01875	0.322196	map3k7
eye photoreceptor cell differentiation (GO:0001754)	1941-01-01	0.728865	0.878139	0.604085	0.714681	-0.933561	0.295254	sec13
regulation of nervous system development (GO:0051960)	1941-01-01	0.728865	0.878139	0.604085	0.714681	-0.834574	0.263948	mtor
sodium ion transmembrane transport (GO:0035725)	1941-01-01	0.728865	0.878139	0.604085	0.714681	-0.773846	0.244741	slc12a2
rRNA metabolic process (GO:0016072)	1941-01-01	0.728865	0.878139	0.604085	0.714681	-0.590668	0.186808	rps7
tRNA modification (GO:0006400)	1942-01-01	0.737369	0.882603	0.612743	0.719931	-1.13495	0.345782	sephs2
endocrine system development (GO:0035270)	1942-01-01	0.737369	0.882603	0.612743	0.719931	-0.966981	0.294607	bcl2l1
chloride transmembrane transport (GO:1902476)	1942-01-01	0.737369	0.882603	0.612743	0.719931	-0.882932	0.269	slc12a2
chloride transport (GO:0006821)	1942-01-01	0.737369	0.882603	0.612743	0.719931	-0.837324	0.255105	slc12a2
regulation of canonical Wnt signaling pathway (GO:0060828)	1983-02-01	0.737744	0.882603	0.555882	0.681694	-0.197086	0.0599452	btk;ccr7
eye photoreceptor cell development (GO:0042462)	1943-01-01	0.745607	0.888272	0.621212	0.725882	-0.735989	0.216055	sec13
stem cell development (GO:0048864)	1943-01-01	0.745607	0.888272	0.621212	0.725882	0.858196	-0.251929	sf3b1
mesenchymal cell development (GO:0014031)	1943-01-01	0.745607	0.888272	0.621212	0.725882	0.892308	-0.261943	sf3b1
negative regulation of transcription from RNA polymerase II promoter (GO:0000122)	5/199	0.75014	0.892425	0.458609	0.629608	-0.0770038	0.0221383	jund;bmp4;pparg;ccnd1;rela
autophagosome assembly (GO:0000045)	1944-01-01	0.753587	0.892791	0.629496	0.732552	-0.724261	0.204902	nsfl1c
regulation of translation (GO:0006417)	1944-01-01	0.753587	0.892791	0.629496	0.732552	-0.696571	0.197068	rpl10
autophagosome organization (GO:1905037)	1944-01-01	0.753587	0.892791	0.629496	0.732552	-0.558723	0.158069	nsfl1c
negative regulation of cellular process (GO:0048523)	1987-02-01	0.761048	0.898206	0.580972	0.701939	0.328795	-0.0897804	btg1;hdac1
exocrine pancreas development (GO:0031017)	1945-01-01	0.761316	0.898206	0.6376	0.736956	-0.700302	0.190977	hdac1
exocrine system development (GO:0035272)	1945-01-01	0.761316	0.898206	0.6376	0.736956	0.607544	-0.165681	hdac1
sprouting angiogenesis (GO:0002040)	1988-02-01	0.766586	0.903174	0.587081	0.704332	-0.377102	0.100237	tnfrsf21;gas6
transmembrane receptor protein tyrosine kinase signaling pathway (GO:0007169)	3/128	0.768413	0.903292	0.546463	0.680343	-0.455286	0.119935	hck;btk;abl1
cellular response to light stimulus (GO:0071482)	1946-01-01	0.768804	0.903292	0.645528	0.744102	-0.825254	0.216975	mapk14a
regulation of apoptotic process (GO:0042981)	10/386	0.771435	0.90434	0.361344	0.566593	0.11128	-0.0288774	bmp4;bcl2l1;bmp8a;casp2;anp32a;abl1;sf3b1;rela;nme4;nme3
myofibril assembly (GO:0030239)	1989-02-01	0.772013	0.90434	0.593123	0.709128	-0.220255	0.0569919	hsp90aa1;tfpi2
dorsal/ventral pattern formation (GO:0009953)	3/129	0.772953	0.90434	0.551635	0.681694	-0.226582	0.058353	bmp4;ccr7;hdac1
regulation of actin cytoskeleton organization (GO:0032956)	1947-01-01	0.776057	0.90434	0.653283	0.748993	-0.796328	0.201892	rhoh
epiboly involved in gastrulation with mouth forming second (GO:0055113)	1947-01-01	0.776057	0.90434	0.653283	0.748993	-0.664781	0.168542	pfn1
neutrophil chemotaxis (GO:0030593)	1947-01-01	0.776057	0.90434	0.653283	0.748993	-0.661279	0.167654	s1pr4
regulation of cell differentiation (GO:0045595)	1948-01-01	0.783083	0.90949	0.660869	0.752632	-0.854827	0.209019	jund
regulation of actin filament-based process (GO:0032970)	1948-01-01	0.783083	0.90949	0.660869	0.752632	0.757595	-0.185245	rhoh
cilium movement (GO:0003341)	1949-01-01	0.789889	0.90949	0.66829	0.755035	-0.839872	0.198095	lrrc61
posterior lateral line development (GO:0048916)	1949-01-01	0.789889	0.90949	0.66829	0.755035	-0.735763	0.173539	esr1
somite development (GO:0061053)	1949-01-01	0.789889	0.90949	0.66829	0.755035	-0.730316	0.172255	copb1
granulocyte chemotaxis (GO:0071621)	1949-01-01	0.789889	0.90949	0.66829	0.755035	-0.664532	0.156739	s1pr4
potassium ion import (GO:0010107)	1949-01-01	0.789889	0.90949	0.66829	0.755035	-0.611796	0.1443	slc12a2
protein deubiquitination (GO:0016579)	1949-01-01	0.789889	0.90949	0.66829	0.755035	-0.606646	0.143085	psmd14
nervous system development (GO:0007399)	5/210	0.790279	0.90949	0.504703	0.653212	0.0874623	-0.0205859	tfpi2;dpf2;hapln2;gba2;agrn
regulation of Notch signaling pathway (GO:0008593)	1950-01-01	0.796481	0.90949	0.67555	0.758216	-0.815935	0.185667	ythdf2
vasculogenesis (GO:0001570)	1950-01-01	0.796481	0.90949	0.67555	0.758216	-0.642365	0.146171	colec12
inner ear morphogenesis (GO:0042472)	1950-01-01	0.796481	0.90949	0.67555	0.758216	-0.610116	0.138833	slc12a2
sodium ion transport (GO:0006814)	1950-01-01	0.796481	0.90949	0.67555	0.758216	-0.510267	0.116112	slc12a2
cellular response to lipid (GO:0071396)	1950-01-01	0.796481	0.90949	0.67555	0.758216	0.634727	-0.144433	pparg
circulatory system development (GO:0072359)	5/212	0.797009	0.90949	0.512926	0.659155	1.68482	-0.382267	bmp4;nop56;med23;crip1;tfpi2
neuron development (GO:0048666)	3/135	0.798686	0.90949	0.581927	0.702098	-0.111838	0.0251397	htt;hdac1;hsd17b4
regulation of alternative mRNA splicing, via spliceosome (GO:0000381)	1951-01-01	0.802868	0.90949	0.682651	0.760184	-0.880079	0.193235	rbm4
sarcomere organization (GO:0045214)	1951-01-01	0.802868	0.90949	0.682651	0.760184	-0.642125	0.140988	tfpi2
negative regulation of canonical Wnt signaling pathway (GO:0090090)	1951-01-01	0.802868	0.90949	0.682651	0.760184	-0.464118	0.101904	ccr7
response to lipopolysaccharide (GO:0032496)	1951-01-01	0.802868	0.90949	0.682651	0.760184	-0.324432	0.0712342	jund
inorganic anion transmembrane transport (GO:0098661)	1951-01-01	0.802868	0.90949	0.682651	0.760184	-0.060313	0.0132426	slc12a2
regulation of protein phosphorylation (GO:0001932)	1996-02-01	0.806998	0.911747	0.633578	0.734792	-0.436465	0.0935931	bmp4;bmp8a
protein modification by small protein conjugation (GO:0032446)	1996-02-01	0.806998	0.911747	0.633578	0.734792	1.07239	-0.229958	rps27a;chfr
neutrophil migration (GO:1990266)	1952-01-01	0.809054	0.912861	0.689597	0.766919	-0.616369	0.130602	s1pr4
positive regulation of cell motility (GO:2000147)	1953-01-01	0.815046	0.915939	0.696392	0.771458	-0.841141	0.172023	sema7a
neural crest cell differentiation (GO:0014033)	1953-01-01	0.815046	0.915939	0.696392	0.771458	-0.748807	0.153139	sf3b1
definitive hemopoiesis (GO:0060216)	1953-01-01	0.815046	0.915939	0.696392	0.771458	-0.649796	0.13289	sf3b1
actomyosin structure organization (GO:0031032)	1998-02-01	0.816077	0.915939	0.644547	0.743977	-0.280157	0.0569408	hsp90aa1;tfpi2
protein localization to membrane (GO:0072657)	1954-01-01	0.82085	0.920086	0.703039	0.777811	2.06381	-0.407427	pdzd11
DNA repair (GO:0006281)	3/141	0.821934	0.920091	0.610901	0.719931	-0.152003	0.0298072	pcna;pnkp;mtor
Wnt signaling pathway (GO:0016055)	2/100	0.824773	0.920341	0.655256	0.750247	-0.14982	0.0288626	hdac1;vangl2
regulation of GTPase activity (GO:0043087)	1955-01-01	0.826473	0.920341	0.709542	0.780953	-0.540401	0.102994	sec13
muscle contraction (GO:0006936)	1955-01-01	0.826473	0.920341	0.709542	0.780953	-0.50437	0.096127	tpm3
canonical Wnt signaling pathway (GO:0060070)	1955-01-01	0.826473	0.920341	0.709542	0.780953	-0.366033	0.0697616	vangl2
determination of bilateral symmetry (GO:0009855)	2/101	0.82898	0.920398	0.660514	0.752632	1.51962	-0.285019	sesn1;bmp4
phospholipase C-activating G-protein coupled receptor signaling pathway (GO:0007200)	1956-01-01	0.831919	0.920398	0.715902	0.783908	-0.663696	0.122133	c3ar1
regulation of cytoskeleton organization (GO:0051493)	1956-01-01	0.831919	0.920398	0.715902	0.783908	-0.64704	0.119068	rhoh
positive regulation of cell migration (GO:0030335)	1956-01-01	0.831919	0.920398	0.715902	0.783908	-0.545488	0.100381	sema7a
gastrulation with mouth forming second (GO:0001702)	1956-01-01	0.831919	0.920398	0.715902	0.783908	-0.369072	0.0679166	pfn1
positive regulation of signal transduction (GO:0009967)	1957-01-01	0.837195	0.925035	0.722124	0.789707	-0.236694	0.0420602	htt
positive regulation of gene expression (GO:0010628)	3/146	0.839522	0.926406	0.634006	0.734792	-0.163242	0.0285547	sec13;irak4;ilf2
Golgi organization (GO:0007030)	1958-01-01	0.842305	0.928277	0.72821	0.795343	-0.419192	0.0719387	nsfl1c
proteasomal protein catabolic process (GO:0010498)	2/105	0.844915	0.929952	0.680906	0.760184	-0.217277	0.0366153	nsfl1c;psmd14
epiboly (GO:0090504)	1959-01-01	0.847255	0.931326	0.734163	0.798777	-0.464128	0.0769307	pfn1
organelle assembly (GO:0070925)	7/307	0.849439	0.932524	0.529171	0.667726	2.04958	-0.33445	nsfl1c;hsp90aa1;lrrc61;rer1;mapre2;mis12;vangl2
embryonic skeletal system morphogenesis (GO:0048704)	1960-01-01	0.85205	0.933337	0.739987	0.803065	-0.626244	0.100268	mapre2
ubiquitin-dependent protein catabolic process (GO:0006511)	4/191	0.852368	0.933337	0.617805	0.72488	0.226173	-0.0361281	tollip;nsfl1c;psmd14;chfr
central nervous system neuron differentiation (GO:0021953)	1961-01-01	0.856695	0.936873	0.745683	0.808218	-0.468829	0.0725152	htt
positive regulation of protein phosphorylation (GO:0001934)	3/152	0.858629	0.937786	0.660459	0.752632	-0.26625	0.0405813	bmp4;bmp8a;ccnc
fin development (GO:0033333)	1962-01-01	0.861194	0.939385	0.751256	0.812194	-0.574349	0.0858278	mmp9
embryonic heart tube development (GO:0035050)	1963-01-01	0.865553	0.94173	0.756707	0.816019	-0.377424	0.0544952	myh7
skeletal muscle organ development (GO:0060538)	1963-01-01	0.865553	0.94173	0.756707	0.816019	-0.358488	0.051761	cdkn1a
striated muscle tissue development (GO:0014706)	1965-01-01	0.873863	0.948353	0.767254	0.825306	-0.493213	0.0665006	cdkn1a
endocytosis (GO:0006897)	1965-01-01	0.873863	0.948353	0.767254	0.825306	-0.408328	0.0550555	marco
embryonic hemopoiesis (GO:0035162)	1966-01-01	0.877824	0.951441	0.772356	0.828704	-0.507081	0.0660773	bmp4
RNA splicing, via transesterification reactions with bulged adenosine as nucleophile (GO:0000377)	1967-01-01	0.881661	0.953561	0.777346	0.833011	-0.0512509	0.00645493	cwc15
regulation of MAPK cascade (GO:0043408)	2/116	0.882016	0.953561	0.731867	0.797296	-0.2166	0.0271932	bmp4;bmp8a
negative regulation of nucleic acid-templated transcription (GO:1903507)	2/117	0.884947	0.953833	0.736141	0.799909	-0.219008	0.0267688	dpf2;pparg
morphogenesis of an epithelium (GO:0002009)	1968-01-01	0.885377	0.953833	0.782228	0.83719	-0.650487	0.0791911	vangl2
positive regulation of transcription, DNA-templated (GO:0045893)	9/403	0.887521	0.953833	0.544629	0.680343	0.242582	-0.0289455	sec13;jund;dpf2;pparg;tcf12;ccnc;rela;irak4;ilf2
regulation of BMP signaling pathway (GO:0030510)	1969-01-01	0.888977	0.953833	0.787003	0.839142	-0.479979	0.0564857	bmp4
Rho protein signal transduction (GO:0007266)	1969-01-01	0.888977	0.953833	0.787003	0.839142	-0.338858	0.0398781	rhoh
cellular response to oxygen-containing compound (GO:1901701)	1969-01-01	0.888977	0.953833	0.787003	0.839142	0.317199	-0.0373291	sesn1
heart process (GO:0003015)	1973-01-01	0.902283	0.96568	0.805083	0.856279	-0.460534	0.0473554	crip1
positive regulation of GTPase activity (GO:0043547)	1973-01-01	0.902283	0.96568	0.805083	0.856279	-0.37213	0.038265	sec13
protein autophosphorylation (GO:0046777)	3/170	0.904485	0.965914	0.731443	0.797296	-0.130203	0.0130711	hck;btk;abl1
negative regulation of transcription, DNA-templated (GO:0045892)	6/296	0.904766	0.965914	0.647831	0.745749	0.306445	-0.0306688	jund;bmp4;dpf2;pparg;ccnd1;rela
neural crest cell development (GO:0014032)	2/125	0.906076	0.966104	0.768289	0.825378	-0.212467	0.020956	sf3b1;sema7a
cardiovascular system development (GO:0072358)	1976-01-01	0.911206	0.969151	0.817633	0.866387	-0.370582	0.0344589	med23
camera-type eye development (GO:0043010)	1976-01-01	0.911206	0.969151	0.817633	0.866387	-0.356973	0.0331935	ccnd1
pronephros development (GO:0048793)	1979-01-01	0.919316	0.974132	0.829379	0.873407	-0.400744	0.0337128	bmp4
cell migration involved in gastrulation (GO:0042074)	1979-01-01	0.919316	0.974132	0.829379	0.873407	-0.124424	0.0104672	vangl2
inorganic cation transmembrane transport (GO:0098662)	1979-01-01	0.919316	0.974132	0.829379	0.873407	0.209184	-0.0175977	slc12a2
vesicle organization (GO:0016050)	1982-01-01	0.926686	0.979508	0.840371	0.881718	-0.453019	0.034493	sqstm1
peptidyl-serine phosphorylation (GO:0018105)	1982-01-01	0.926686	0.979508	0.840371	0.881718	-0.37371	0.0284544	prkca
negative regulation of cellular macromolecule biosynthetic process (GO:2000113)	2/137	0.931072	0.980291	0.81013	0.860574	0.301794	-0.0215538	dpf2;pparg
blood circulation (GO:0008015)	1984-01-01	0.931222	0.980291	0.847305	0.88464	-0.356248	0.0253853	crip1
peptidyl-serine modification (GO:0018209)	1984-01-01	0.931222	0.980291	0.847305	0.88464	0.121636	-0.00866748	prkca
regulation of gene expression (GO:0010468)	6/315	0.932024	0.980291	0.70494	0.778903	0.162204	-0.0114187	mapk9;mapk14a;ripk2;mapk6;mapk13;iws1
heart contraction (GO:0060047)	1985-01-01	0.933384	0.980298	0.850658	0.887056	-0.252387	0.0173992	crip1
muscle fiber development (GO:0048747)	1986-01-01	0.935478	0.980298	0.853938	0.887222	-0.212054	0.0141435	neb
mRNA processing (GO:0006397)	1986-01-01	0.935478	0.980298	0.853938	0.887222	-0.159642	0.0106477	cwc15
generation of neurons (GO:0048699)	2/145	0.944089	0.988107	0.834165	0.877365	0.0132062	-0.000759821	hdac1;vangl2
cellular protein complex assembly (GO:0043623)	1992-01-01	0.946732	0.989659	0.872167	0.901768	0.493889	-0.0270353	mis12
neural crest cell migration (GO:0001755)	1993-01-01	0.948407	0.989769	0.874977	0.902485	-0.185599	0.00983155	sema7a
kidney development (GO:0001822)	1994-01-01	0.950029	0.989769	0.877725	0.904227	-0.243657	0.0124905	bmp4
positive regulation of transcription from RNA polymerase II promoter (GO:0045944)	6/332	0.950317	0.989769	0.750496	0.812194	0.153133	-0.00780362	jund;dpf2;pparg;tcf12;ccnc;rela
determination of left/right symmetry (GO:0007368)	2/152	0.953528	0.991902	0.852915	0.887222	-0.0609225	0.00289908	sesn1;bmp4
embryonic cranial skeleton morphogenesis (GO:0048701)	2/156	0.958218	0.993734	0.862745	0.894194	-0.152481	0.00650796	mapre2;htt
protein polyubiquitination (GO:0000209)	1/101	0.960046	0.993734	0.895351	0.920162	-0.18191	0.00741727	chfr
cilium organization (GO:0044782)	3/208	0.960228	0.993734	0.842735	0.883112	0.167631	-0.00680318	lrrc61;rer1;vangl2
plasma membrane bounded cell projection assembly (GO:0120031)	3/210	0.962079	0.993734	0.847303	0.88464	0.579914	-0.0224186	lrrc61;rer1;vangl2
skeletal muscle tissue development (GO:0007519)	1/103	0.96252	0.993734	0.899905	0.923729	-0.118442	0.00452453	cdkn1a
negative regulation of programmed cell death (GO:0043069)	4/258	0.962754	0.993734	0.827202	0.873407	-0.00637688	0.000242051	cct3;bmp4;bcl2l1;rela
protein ubiquitination (GO:0016567)	2/161	0.963444	0.993734	0.874189	0.902485	-0.147133	0.0054793	rps27a;chfr
embryonic viscerocranium morphogenesis (GO:0048703)	1/105	0.964841	0.993973	0.904262	0.927086	-0.171454	0.00613661	htt
cilium assembly (GO:0060271)	3/216	0.967158	0.994705	0.860324	0.892769	0.121333	-0.00405175	lrrc61;rer1;vangl2
heart development (GO:0007507)	5/312	0.968882	0.994705	0.825387	0.873407	0.20013	-0.00632655	bmp4;nop56;crip1;tfpi2;myh7
neuron projection development (GO:0031175)	1/112	0.971892	0.994705	0.918077	0.94012	-0.0522562	0.00148983	nckap1
ameboidal-type cell migration (GO:0001667)	2/171	0.972078	0.994705	0.894492	0.920162	0.045333	-0.00128381	vangl2;sema7a
regulation of cell migration (GO:0030334)	1/113	0.972777	0.994705	0.919881	0.940838	0.0411824	-0.00113665	sema7a
transmembrane transport (GO:0055085)	1/114	0.973634	0.994705	0.921646	0.941514	-0.18348	0.00490255	tap1
heart looping (GO:0001947)	1/115	0.974464	0.994705	0.923372	0.942149	-0.20091	0.00519707	bmp4
negative regulation of apoptotic process (GO:0043066)	4/277	0.975588	0.994705	0.865649	0.896115	0.184872	-0.00456909	cln3;bmp4;bcl2l1;rela
eye development (GO:0001654)	1/117	0.976047	0.994705	0.926712	0.944427	-0.0915312	0.00221917	vangl2
embryonic heart tube morphogenesis (GO:0003143)	1/128	0.983154	0.99978	0.942651	0.95838	-0.141039	0.00239621	bmp4
axon guidance (GO:0007411)	1/141	0.98889	0.99978	0.957095	0.969599	-0.137355	0.00153463	vangl2
regulation of cellular macromolecule biosynthetic process (GO:2000112)	2/207	0.989625	0.99978	0.945013	0.959638	2.20388	-0.0229853	rpl10;ripk2
brain development (GO:0007420)	2/212	0.990977	0.99978	0.94987	0.963424	0.0425344	-0.000385527	rpl10;rpl36
Ras protein signal transduction (GO:0007265)	1/157	0.993346	0.99978	0.969997	0.980341	-0.0121042	8.08106e-05	rhoh
determination of heart left/right asymmetry (GO:0061371)	1/161	0.994147	0.99978	0.972566	0.981226	-0.0640398	0.000375937	bmp4
neuron differentiation (GO:0030182)	1/162	0.994332	0.99978	0.973173	0.981226	0.0093875	-5.33642e-05	hsd17b4
vesicle-mediated transport (GO:0016192)	2/232	0.994862	0.99978	0.965516	0.976969	-0.189858	0.000978006	hspa8;arfgef1
regulation of signal transduction (GO:0009966)	1/182	0.997016	0.99978	0.982863	0.987876	0.0976868	-0.00029195	hspa8
cellular protein modification process (GO:0006464)	1/183	0.99711	0.99978	0.983243	0.987876	-0.00662476	1.91727e-05	chek1
regulation of nucleic acid-templated transcription (GO:1903506)	1/194	0.99797	0.99978	0.98691	0.989521	2.46014	-0.00499923	ripk2
chemical synaptic transmission (GO:0007268)	1/195	0.998034	0.99978	0.9872	0.989521	0.286543	-0.000563861	unc13c
regulation of transcription from RNA polymerase II promoter (GO:0006357)	12/778	0.998443	0.99978	0.932629	0.949323	0.443925	-0.000691531	jund;bmp4;hsf2;bmp8a;dpf2;mapk14a;pparg;tcf12;ccnd1;ccnc;rela;batf
protein phosphorylation (GO:0006468)	2/301	0.999296	0.99978	0.990911	0.992074	0.355685	-0.000250478	chek1;prkca
regulation of transcription, DNA-templated (GO:0006355)	8/665	0.999674	0.99978	0.982154	0.987876	0.488602	-0.000159415	sec13;dpf2;mapk14a;ripk2;pparg;irak4;ilf2;batf
protein transport (GO:0015031)	1/263	0.99978	0.99978	0.997236	0.997236	0.0369189	-8.14129e-06	sec13
Supplementary Table S3: Ontological analysis based on up and downregulated genes of GSE47141 dataset considering Biological Process. In the fisrt column there are the terms and in the next columns there are the statiscal parameters. In addition to these, the genes responsible for the enrichment of each term are in the last column.

## Sheet: Significant Terms (BP)
Term	Overlap	P-value	Adjusted P-value	Old P-value	Old Adjusted P-value	Z-score	Combined Score	Genes
cytoplasmic translation (GO:0002181)	1933-10-01	4.05779e-08	3.46129e-05	1.99139e-08	8.49328e-06	-2.31647	39.4264	rplp1;rplp0;rpl35a;rpl26;rpl36;rpl7;rpl6;rpl17;rpl8;rps21
translation (GO:0006412)	16/102	1.09578e-07	4.67351e-05	4.79926e-09	4.09377e-06	-1.26008	20.1948	rpl7a;rps14;mrpl1;rpl26;abce1;rpl36;eef1a2;rpl17;rps21;rplp1;rplp0;rps5;rpl35a;rpl7;rpl6;rpl8
ribosome assembly (GO:0042255)	1940-08-01	2.7937e-05	0.00794343	7.91525e-06	0.00193509	-1.7993	18.8666	rps15;rps14;rpl11;rplp0;rps5;rpl10;rpl6;rps10
ribosomal large subunit biogenesis (GO:0042273)	1955-09-01	4.78124e-05	0.010196	9.07428e-06	0.00193509	-1.6228	16.1439	rpl7a;rpl11;rplp0;mrpl1;rpl35a;rpl10;rpl26;rpl14;rpl6
positive regulation of cell cycle (GO:0045787)	1946-07-01	0.000527036	0.0899124	0.000138581	0.0236419	-1.38194	10.4312	hsp90ab1;ccng1;ccnd1;ccnc;ccne1;ccnb1;ccnb2
regulation of cyclin-dependent protein kinase activity (GO:1904029)	2026-05-01	0.00112649	0.156132	0.000500284	0.062441	-2.16137	14.6728	ccng1;ccnd1;ccne1;ccnb1;ccnb2
ribosomal small subunit assembly (GO:0000028)	2016-04-01	0.00128127	0.156132	0.000805217	0.062441	-2.7621	18.3953	rps15;rps14;rps5;rps10
regulation of cyclin-dependent protein serine/threonine kinase activity (GO:0000079)	1944-06-01	0.00235511	0.210051	0.000710105	0.062441	-1.32471	8.01606	ccng1;ccnd1;ccnc;ccne1;ccnb1;ccnb2
hemoglobin metabolic process (GO:0020027)	2019-04-01	0.00253267	0.210051	0.00139826	0.0737739	-2.31898	13.864	hpx;bdh2;rpl11;cpox
regulation of protein serine/threonine kinase activity (GO:0071900)	1931-05-01	0.00255816	0.210051	0.00101619	0.0656488	-1.90205	11.3523	ccng1;ccnd1;ccne1;ccnb1;ccnb2
ribosomal small subunit biogenesis (GO:0042274)	1932-05-01	0.002955	0.210051	0.00115443	0.0656488	-2.54905	14.8463	rps15;rps14;rps5;rps7;rps10
regulation of nuclear division (GO:0051783)	1932-05-01	0.002955	0.210051	0.00115443	0.0656488	-2.01509	11.7364	ccng1;ccnd1;ccne1;ccnb1;ccnb2
cellular macromolecule biosynthetic process (GO:0034645)	1998-09-01	0.00360987	0.224536	0.000526633	0.062441	-1.80395	10.1455	rpl7a;bdh2;rps14;rpl11;mrpl1;rps5;cpox;eef1a2;ilf2
regulation of cell cycle process (GO:0010564)	1948-06-01	0.00368523	0.224536	0.00107377	0.0656488	-1.35729	7.6055	ccng1;ccnd1;ccne1;ccnb1;ythdf2;ccnb2
negative regulation of cysteine-type endopeptidase activity involved in apoptotic process (GO:0043154)	2020-11-03	0.00417263	0.236577	0.00310329	0.111789	-3.85886	21.1435	bcl2l1;xiap;birc2
ribosomal large subunit assembly (GO:0000027)	2022-04-01	0.00443756	0.236577	0.0022432	0.100708	-2.07611	11.2476	rpl11;rplp0;rpl10;rpl6
ribonucleoprotein complex assembly (GO:0022618)	9/103	0.00502094	0.251933	0.000734959	0.062441	-1.06225	5.6237	rps15;rps14;rpl11;rplp0;rps5;rpl10;sf3b1;rpl6;rps10
embryo development ending in birth or egg hatching (GO:0009792)	10/125	0.00594809	0.281874	0.000716215	0.062441	-1.43425	7.35008	upf1;rps15;rps14;rpl11;rplp0;rpl35a;rps7;rpl35;rpl6;atp13a2
peptide biosynthetic process (GO:0043043)	1939-05-01	0.00706253	0.30394	0.00254283	0.103287	-1.94984	9.65748	rpl7a;rps14;mrpl1;rps5;eef1a2
maturation of LSU-rRNA (GO:0000470)	2025-04-01	0.00712637	0.30394	0.00338675	0.111789	-2.52057	12.4616	rpl7a;mrpl1;rpl35;rpl7
apoptotic process (GO:0006915)	1957-06-01	0.00860937	0.349704	0.0024024	0.102462	-1.40382	6.67504	tfpt;gapdh;rpl11;bnip2;casp2;hspd1
intrinsic apoptotic signaling pathway in response to DNA damage (GO:0008630)	2027-04-01	0.00941203	0.358505	0.00433716	0.132129	-2.61938	12.2214	bcl2l1;crip1;chek1;casp2
regulation of mitotic nuclear division (GO:0007088)	1942-05-01	0.00966662	0.358505	0.00340741	0.111789	-1.56861	7.2769	ccng1;ccnd1;ccne1;ccnb1;ccnb2
cellular response to organic substance (GO:0071310)	1961-06-01	0.011869	0.404683	0.00328405	0.111789	-2.41551	10.7099	jund;mapk9;mapk14a;pparg;mapk6;mapk13
hemoglobin biosynthetic process (GO:0042541)	2016-03-01	0.0126067	0.404683	0.00762536	0.20982	-2.73793	11.9744	bdh2;rpl11;cpox
erythrocyte maturation (GO:0043249)	2016-03-01	0.0126067	0.404683	0.00762536	0.20982	-2.56581	11.2216	bdh2;rps14;tert
inhibition of cysteine-type endopeptidase activity involved in apoptotic process (GO:1990001)	2020-06-02	0.0134938	0.404683	0.0121194	0.251969	-2.97643	12.8151	xiap;birc2
chordate embryonic development (GO:0043009)	11/165	0.0149398	0.404683	0.00159934	0.0757908	-1.23188	5.17847	upf1;rps15;rps14;rpl11;rplp0;rpl35a;rps7;rpl35;hdac1;rpl6;atp13a2
negative regulation of cell development (GO:0010721)	2017-03-01	0.0149579	0.404683	0.00882891	0.214196	-2.63912	11.0909	cct3;med23;tm4sf4
cellular response to oxidative stress (GO:0034599)	2017-03-01	0.0149579	0.404683	0.00882891	0.214196	-2.16794	9.1108	prdx5;gsr;prdx6
positive regulation of cellular process (GO:0048522)	8/103	0.0155645	0.404683	0.00287194	0.111353	-1.40981	5.8687	jund;bmp4;ccng1;mtor;ccnd1;ccne1;ccnb1;ccnb2
regulation of cell proliferation (GO:0042127)	12/189	0.0161296	0.404683	0.00147029	0.0737739	-1.06265	4.38567	jund;hck;bmp4;btg1;btk;ccng1;ccnd1;ccne1;abl1;hdac1;ccnb1;ccnb2
mRNA catabolic process (GO:0006402)	2018-03-01	0.0175396	0.404683	0.0101374	0.227558	-2.50092	10.112	upf1;tbp;ythdf2
iron ion homeostasis (GO:0055072)	2018-03-01	0.0175396	0.404683	0.0101374	0.227558	-2.21642	8.96162	hmox1a;bdh2;htt
positive regulation of transcription from RNA polymerase II promoter in response to stress (GO:0036003)	2020-07-02	0.0185025	0.404683	0.0153604	0.251969	-4.37087	17.4391	hsf2;mbtps2
inhibition of cysteine-type endopeptidase activity (GO:0097340)	2020-07-02	0.0185025	0.404683	0.0153604	0.251969	-3.63728	14.5122	xiap;birc2
stress-activated MAPK cascade (GO:0051403)	2020-07-02	0.0185025	0.404683	0.0153604	0.251969	-3.56957	14.2421	mapk9;mapk14a
positive regulation of G1/S transition of mitotic cell cycle (GO:1900087)	2020-07-02	0.0185025	0.404683	0.0153604	0.251969	-3.44333	13.7384	cdc45;ccnd1
regulation of mitochondrial membrane permeability (GO:0046902)	2020-07-02	0.0185025	0.404683	0.0153604	0.251969	-3.28368	13.1014	slc25a6;slc25a4
hydrogen peroxide catabolic process (GO:0042744)	2019-03-01	0.0203534	0.434036	0.0115526	0.251969	-2.32002	9.03534	prdx5;cat;prdx6
intrinsic apoptotic signaling pathway (GO:0097193)	1934-04-01	0.0209559	0.435985	0.00903993	0.214196	-2.13555	8.25463	bcl2l1;crip1;chek1;casp2
hydrogen peroxide metabolic process (GO:0042743)	2020-03-01	0.0234002	0.448077	0.0130757	0.251969	-2.44703	9.18864	prdx5;cat;prdx6
T cell activation (GO:0042110)	2020-03-01	0.0234002	0.448077	0.0130757	0.251969	-2.42937	9.12231	cd74a;hspd1;ada
fin regeneration (GO:0031101)	1971-06-01	0.0236218	0.448077	0.00652347	0.19188	-1.45597	5.45346	prdx5;hspa8;krt17;mmp9;hdac1;hspd1
nucleocytoplasmic transport (GO:0006913)	2020-08-02	0.0241636	0.448077	0.0189277	0.290192	-4.34254	16.1669	anp32a;htatip2
positive regulation of cell cycle G1/S phase transition (GO:1902808)	2020-08-02	0.0241636	0.448077	0.0189277	0.290192	-3.45876	12.8767	cdc45;ccnd1
B cell receptor signaling pathway (GO:0050853)	2021-03-01	0.0266799	0.484212	0.014708	0.251969	-2.1767	7.88802	syk;btk;cd79b
erythrocyte development (GO:0048821)	1938-04-01	0.0302649	0.519161	0.0128157	0.251969	-1.66662	5.82946	bdh2;rps14;rpl11;tert
modification-dependent macromolecule catabolic process (GO:0043632)	2020-09-02	0.0304315	0.519161	0.0228058	0.318907	-3.65787	12.7743	rps27a;chfr
purine ribonucleoside biosynthetic process (GO:0046129)	2020-09-02	0.0304315	0.519161	0.0228058	0.318907	-3.15841	11.0301	hprt1;ada
gene expression (GO:0010467)	1998-07-01	0.0341584	0.571317	0.00790921	0.21083	-1.84508	6.23035	rpl7a;rps14;mrpl1;rps5;adar;eef1a2;ilf2
regulation of programmed cell death (GO:0043067)	1999-07-01	0.0358081	0.587391	0.00831634	0.214196	-0.900626	2.99871	bmp4;bmp8a;anp32a;abl1;sf3b1;nme4;nme3
mitochondrial membrane organization (GO:0007006)	2020-10-02	0.0372627	0.599719	0.0269795	0.359587	-3.54608	11.6658	slc25a6;slc25a4
response to metal ion (GO:0010038)	1941-04-01	0.0386148	0.604088	0.0162222	0.261086	-1.52288	4.95562	crip1;hsp90aa1;cat;sod1
cellular protein metabolic process (GO:0044267)	1961-05-01	0.0418639	0.604088	0.0142509	0.251969	-1.73329	5.50031	rpl7a;rps14;mrpl1;rps5;eef1a2
ribosome biogenesis (GO:0042254)	1961-05-01	0.0418639	0.604088	0.0142509	0.251969	-1.44602	4.5887	rpl35a;rps7;rpl26;abce1;rpl14
defense response to bacterium (GO:0042742)	1961-05-01	0.0418639	0.604088	0.0142509	0.251969	-1.25396	3.97923	hsp90b1;ripk2;marco;cd36;nod1
response to yeast (GO:0001878)	2025-03-01	0.042103	0.604088	0.0223436	0.318907	-2.60022	8.23655	cebpb;traf3;psmd14
hematopoietic stem cell migration (GO:0035701)	2020-11-02	0.0446161	0.604088	0.0314344	0.388602	-4.47374	13.9118	mmp9;selplg
regulation of TORC1 signaling (GO:1903432)	2020-11-02	0.0446161	0.604088	0.0314344	0.388602	-3.24333	10.0856	sec13;sesn1
cellular response to UV (GO:0034644)	2020-11-02	0.0446161	0.604088	0.0314344	0.388602	-3.19805	9.94485	crip1;mapk14a
maturation of LSU-rRNA from tricistronic rRNA transcript (SSU-rRNA, 5.8S rRNA, LSU-rRNA) (GO:0000463)	2020-11-02	0.0446161	0.604088	0.0314344	0.388602	-2.99355	9.30891	rpl35;rpl7
purine nucleobase salvage (GO:0043096)	2020-11-02	0.0446161	0.604088	0.0314344	0.388602	-2.93506	9.12705	hprt1;ada
regulation of cell cycle (GO:0051726)	14/270	0.0455856	0.607571	0.00366971	0.115936	-0.919241	2.83877	rpl13;rpl35;map3k4;rpl36;jund;rps7;map3k1;tsc2;ccng1;ccnd1;ccne1;rpl7;ccnb1;ccnb2
cellular respiration (GO:0045333)	2026-03-01	0.0465229	0.610524	0.0245309	0.337498	-2.14807	6.58987	etfdh;sdhb;ndufv2
	Supplementary Table S3: Significant terms of Biological Process selected considering p value<0.05.

## Sheet: Wikipathway
Term	Overlap	P-value	Adjusted P-value	Old P-value	Old Adjusted P-value	Z-score	Combined Score	Genes
Cytoplasmic Ribosomal Proteins_WP324	34/79	1.97945e-30	1.26685e-28	1.25188e-17	8.012e-16	-1.55468	106.332	rps27a;rpl7a;rpl18a;rpl26;rplp2;rps21;rps9;rplp1;rps6;rplp0;rpl23;rps5;rps7;rps15;rps14;rps2;rpl37;rpl13;rpl35;rpl14;rpl36;rps12;rps11;rpl39;rpl17;rps10;rpl18;rpl11;rpl35a;rpl10;rpl32;rpl7;rpl6;rpl8
TNF-alpha NF-kB Signaling Pathway_WP1369	16/137	6.21424e-06	0.000198856	0.010166	0.216874	-1.44432	17.3155	txlna;bag4;elp1;traf3;birc2;rps11;hsp90ab1;dpf2;ripk2;casp2;traf1;hspb1;hdac1;rela;rpl6;rpl8
Toll-like receptor signaling pathway_WP1384	1965-10-01	3.18565e-05	0.000679606	0.00810898	0.216874	-1.45313	15.0461	tlr1;tollip;cd40;mapk9;mapk14a;traf3;map3k7;mapk13;rela;tlr3
Apoptosis_WP1351	1969-09-01	0.000288955	0.00462328	0.0285536	0.444288	-1.6464	13.4169	bcl2l1;map3k1;casp2;traf3;xiap;tnfrsf21;traf1;birc2;rela
Transformation Growth Factor (TGF) beta Receptor Signaling Pathway_WP1367	12/127	0.000646639	0.00827697	0.0865381	0.530206	-1.37484	10.0964	jund;esr1;hspa8;trap1;mapk14a;cdkn1a;map3k7;ccnd1;ccne1;hdac1;smad7;ccnb2
Cell cycle_WP1393	1986-09-01	0.00146651	0.0146144	0.0824008	0.530206	-1.34938	8.80453	cdc45;pcna;chek1;cdkn1a;ccne1;abl1;hdac1;ccnb1;ccnb2
Oxidative Stress_WP1372	2028-05-01	0.00159845	0.0146144	0.03471	0.444288	-1.92226	12.3769	hmox1a;mapk14a;gsr;cat;sod1
IL-3 Signaling Pathway_WP1359	1975-08-01	0.00235126	0.0168381	0.0911292	0.530206	-1.27015	7.68796	bcl2l1;syk;chek1;mapk9;mapk14a;mmp9;hspb1;jak1
IL-2 Signaling Pathway_WP1319	1959-07-01	0.00236786	0.0168381	0.0740633	0.530206	-1.4805	8.95074	syk;tert;mapk9;mapk14a;mtor;jak1;rela
Exercise-induced Circadian Regulation_WP562	1946-06-01	0.00296478	0.0189746	0.0684936	0.530206	-1.36135	7.92436	cebpb;btg1;hspa8;nckap1;gstp1;herpud1
IL-6 Signaling Pathway_WP1322	1981-08-01	0.0038092	0.0218165	0.123617	0.565835	-1.42526	7.93917	cebpb;mapk14a;btk;map3k7;map3k4;hspb1;hdac1;jak1
IL-5 Signaling Pathway_WP1315	1949-06-01	0.0040906	0.0218165	0.0851742	0.530206	-1.57326	8.65143	itgb2;syk;mapk9;mapk14a;btk;jak1
G1 to S cell cycle control_WP445	1957-06-01	0.00860937	0.0423846	0.139489	0.595153	-1.06929	5.08436	cdc45;pcna;cdkn1a;ccnd1;ccne1;ccnb1
Estrogen Signaling_WP1330	1961-06-01	0.011869	0.0518843	0.171535	0.615347	-1.20803	5.35621	esr1;tbp;mapk9;mapk14a;ccnd1;hdac1
Insulin Signaling_WP1313	10/139	0.0121604	0.0518843	0.325708	0.811834	-0.837771	3.69421	xbp1;mapk9;mapk14a;map3k1;mtor;map3k7;mapk6;mapk13;map3k4;enpp1
Androgen Receptor Signaling Pathway_WP1348	1982-07-01	0.0143012	0.0572046	0.23102	0.739265	-1.0315	4.38119	esr1;slc25a4;gapdh;ccnd1;ccne1;hdac1;rela
p38 MAPK Signaling Pathway_WP1363	1933-04-01	0.0189469	0.0713293	0.151069	0.604275	-1.4032	5.56524	mapk14a;map3k1;map3k7;hspb1
FAS pathway and Stress induction of HSP regulation_WP511	1935-04-01	0.0230908	0.0808886	0.173066	0.615347	-0.697739	2.6293	map3k1;ripk2;map3k7;hspb1
Electron Transport Chain_WP1339	1991-07-01	0.0240138	0.0808886	0.311253	0.811834	-0.801548	2.98908	slc25a6;ndufa8;slc25a4;ndufs5;ndufs2;atp5f1b;ndufv2
Heme Biosynthesis_WP1314	2020-09-02	0.0304315	0.0927435	0.123776	0.565835	-2.52819	8.82914	cpox;ppox
NLR Proteins_WP1360	2020-09-02	0.0304315	0.0927435	0.123776	0.565835	-1.51743	5.2993	map3k7;rela
mRNA processing_WP467	8/120	0.0349541	0.101685	0.43179	0.975388	-0.599458	2.01041	hnrnpl;xrn2;pcbp2;ybx1;dhx16;sf3b1;srrm1;txnl4a
IL-4 signaling Pathway_WP1376	1945-04-01	0.0515953	0.14357	0.295611	0.811834	-0.827692	2.45355	bcl2l1;mapk14a;jak1;rela
Id Signaling Pathway_WP1374	1946-04-01	0.055169	0.146937	0.308579	0.811834	-0.772321	2.23769	tert;tcf12;ccne1;rela
Glycolysis and Gluconeogenesis_WP1356	1947-04-01	0.0588728	0.146937	0.321605	0.811834	-0.446109	1.26355	fbp2;mdh2;eno3;gapdh
Keap1-Nrf2_WP1332	2013-02-01	0.060734	0.146937	0.204795	0.689836	-1.80091	5.0448	cebpb;hmox1a
EGFR1 Signaling Pathway_WP1323	8/135	0.0619891	0.146937	0.560926	0.975388	-0.265047	0.737043	jund;cebpb;ceacam1;mapk14a;htt;map3k4;hdac1;jak1
Adipogenesis_WP1331	1992-06-01	0.0686905	0.157007	0.476813	0.975388	-0.40209	1.07685	cebpb;cfd;bmp4;cebpd;cdkn1a;lpin2
Oxidative phosphorylation_WP1335	1951-04-01	0.0749682	0.165447	0.37398	0.886472	-0.424727	1.10034	ndufa8;ndufs5;ndufs2;ndufv2
G13 Signaling Pathway_WP1381	1933-03-01	0.0833368	0.177785	0.329808	0.811834	-0.248404	0.617251	myl1;map3k4;pfn1
MAPK Signaling Pathway_WP1337	10/203	0.105922	0.218678	0.774809	0.980769	-0.0230178	0.0516761	jund;hspa8;mapk9;mapk14a;map3k1;map3k7;mapk13;map3k4;hspb1;rela
Alpha6-Beta4 Integrin Signaling Pathway_WP1329	1946-03-01	0.173799	0.347599	0.526701	0.975388	0.090356	-0.15811	cdkn1a;mtor;abl1
Wnt Signaling Pathway and Pluripotency_WP1344	1972-04-01	0.188588	0.365746	0.628155	0.975388	-0.162526	0.271124	mapk9;prkca;map3k7;ccnd1
MAPK Cascade_WP1343	2027-02-01	0.206519	0.388742	0.491751	0.975388	-0.92674	1.4618	mapk14a;map3k1
TCA Cycle_WP19	1930-02-01	0.241397	0.441412	0.545238	0.975388	0.119812	-0.17029	mdh2;sdhb
T Cell Receptor Signaling Pathway_WP1345	1984-04-01	0.268858	0.465695	0.740596	0.980769	0.699771	-0.919199	cebpb;syk;ripk2;abl1
Small Ligand GPCRs_WP1317	2020-10-01	0.272452	0.465695	0.471543	0.975388	-0.0562453	0.0731352	s1pr4
ErbB Signaling Pathway_WP1366	1933-02-01	0.276506	0.465695	0.594716	0.975388	0.372521	-0.478884	mtor;abl1
Peptide GPCRs_WP1338	1934-02-01	0.288202	0.472947	0.610299	0.975388	-0.594821	0.740012	ccr7;c3ar1
DNA Replication_WP451	1936-02-01	0.311517	0.498428	0.640099	0.975388	0.701194	-0.817803	cdc45;pcna
ERK1 - ERK2 MAPK cascade_WP402	5/126	0.359937	0.55195	0.87219	0.980769	1.06176	-1.08493	cebpb;esr1;mapk14a;map3k7;mapk6
IL-9 Signaling Pathway_WP1320	2015-01-01	0.379466	0.55195	0.604927	0.975388	-0.847602	0.821319	jak1
Apoptosis Modulation by HSP70_WP1392	2015-01-01	0.379466	0.55195	0.604927	0.975388	-0.438166	0.424579	casp2
Hypertrophy Model_WP1327	2015-01-01	0.379466	0.55195	0.604927	0.975388	-0.295732	0.286561	jund
Cholesterol Biosynthesis_WP1387	2016-01-01	0.398903	0.565829	0.627283	0.975388	-0.540334	0.496587	lss
Endochondral Ossification_WP1383	1945-02-01	0.413478	0.565829	0.752493	0.980769	0.0154583	-0.0136521	mmp9;enpp1
Noncanonical Wnt Pathway_WP215	5/135	0.415943	0.565829	0.906099	0.980769	0.642826	-0.563891	bmp4;mapk9;map3k7;ccnd1;vangl2
Kit Receptor Signaling Pathway_WP1341	1946-02-01	0.424372	0.565829	0.762926	0.980769	1.1838	-1.01469	btk;abl1
Fatty Acid Biosynthesis_WP1352	2018-01-01	0.435973	0.569434	0.668297	0.980769	1.05918	-0.879303	mecr
Wnt Signaling Pathway_WP1349	1952-02-01	0.48738	0.623847	0.81787	0.980769	1.40161	-1.00735	mapk9;ccnd1
Signal Transduction of S1P Receptor_WP1391	2022-01-01	0.503405	0.631724	0.73736	0.980769	-0.266871	0.18317	mapk6
PPAR Signaling Pathway_WP4020	1956-02-01	0.526922	0.632935	0.847924	0.980769	0.215685	-0.13819	fads2;cd36
Effect of L-carnitine on metabolism_WP3992	2024-01-01	0.534039	0.632935	0.766331	0.980769	-0.156605	0.0982363	mtor
Striated Muscle Contraction_WP1316	2024-01-01	0.534039	0.632935	0.766331	0.980769	0.214943	-0.134831	myl1
Delta-Notch Signaling Pathway_WP1382	1965-02-01	0.608068	0.692197	0.899806	0.980769	2.13585	-1.06252	hdac1;rela
BMP signaling pathway_WP211	1966-02-01	0.616401	0.692197	0.90443	0.980769	0.548677	-0.265482	bmp4;smad7
Regulation of Actin Cytoskeleton_WP1380	3/101	0.616488	0.692197	0.940071	0.980769	0.80894	-0.391298	myl1;nckap1;mapk6
Selenium metabolism Selenoproteins_WP1358	1932-01-01	0.638832	0.704918	0.853739	0.980769	0.155296	-0.0695904	rela
Integrin-mediated cell adhesion_WP1386	1971-02-01	0.656026	0.711622	0.924721	0.980769	0.614801	-0.259172	itgb2;mapk6
IL-7 Signaling Pathway_WP1346	1935-01-01	0.671748	0.716531	0.877356	0.980769	0.672502	-0.26757	jak1
Nodal Signaling Pathway_WP341	1977-02-01	0.699178	0.719253	0.943744	0.980769	2.17221	-0.777323	sri;smad7
Canonical wnt signaling_WP566	4/152	0.70462	0.719253	0.980769	0.980769	2.70523	-0.947093	bmp4;map3k7;ccnd1;ctbp1
FGF signaling pathway_WP152	3/116	0.708015	0.719253	0.969224	0.980769	0.899987	-0.310756	bmp4;mapk14a;map3k7
Neural crest development_WP548	1958-01-01	0.842305	0.842305	0.96845	0.980769	2.73211	-0.468866	gchfr
Supplementary Table S3: Ontological analysis based on up and downregulated genes of GSE47141 dataset considering Wikipathway. In the fisrt column there are the terms and in the next columns there are the statiscal parameters. In addition to these, the genes responsible for the enrichment of each term are in the last column.

## Sheet: Significant Terms (W)
Term	Overlap	P-value	Adjusted P-value	Old P-value	Old Adjusted P-value	Z-score	Combined Score	Genes
Cytoplasmic Ribosomal Proteins_WP324	34/79	1.97945e-30	1.26685e-28	1.25188e-17	8.012e-16	-1.55468	106.332	rps27a;rpl7a;rpl18a;rpl26;rplp2;rps21;rps9;rplp1;rps6;rplp0;rpl23;rps5;rps7;rps15;rps14;rps2;rpl37;rpl13;rpl35;rpl14;rpl36;rps12;rps11;rpl39;rpl17;rps10;rpl18;rpl11;rpl35a;rpl10;rpl32;rpl7;rpl6;rpl8
TNF-alpha NF-kB Signaling Pathway_WP1369	16/137	6.21424e-06	0.000198856	0.010166	0.216874	-1.44432	17.3155	txlna;bag4;elp1;traf3;birc2;rps11;hsp90ab1;dpf2;ripk2;casp2;traf1;hspb1;hdac1;rela;rpl6;rpl8
Toll-like receptor signaling pathway_WP1384	1965-10-01	3.18565e-05	0.000679606	0.00810898	0.216874	-1.45313	15.0461	tlr1;tollip;cd40;mapk9;mapk14a;traf3;map3k7;mapk13;rela;tlr3
Apoptosis_WP1351	1969-09-01	0.000288955	0.00462328	0.0285536	0.444288	-1.6464	13.4169	bcl2l1;map3k1;casp2;traf3;xiap;tnfrsf21;traf1;birc2;rela
Transformation Growth Factor (TGF) beta Receptor Signaling Pathway_WP1367	12/127	0.000646639	0.00827697	0.0865381	0.530206	-1.37484	10.0964	jund;esr1;hspa8;trap1;mapk14a;cdkn1a;map3k7;ccnd1;ccne1;hdac1;smad7;ccnb2
Cell cycle_WP1393	1986-09-01	0.00146651	0.0146144	0.0824008	0.530206	-1.34938	8.80453	cdc45;pcna;chek1;cdkn1a;ccne1;abl1;hdac1;ccnb1;ccnb2
Oxidative Stress_WP1372	2028-05-01	0.00159845	0.0146144	0.03471	0.444288	-1.92226	12.3769	hmox1a;mapk14a;gsr;cat;sod1
IL-3 Signaling Pathway_WP1359	1975-08-01	0.00235126	0.0168381	0.0911292	0.530206	-1.27015	7.68796	bcl2l1;syk;chek1;mapk9;mapk14a;mmp9;hspb1;jak1
IL-2 Signaling Pathway_WP1319	1959-07-01	0.00236786	0.0168381	0.0740633	0.530206	-1.4805	8.95074	syk;tert;mapk9;mapk14a;mtor;jak1;rela
Exercise-induced Circadian Regulation_WP562	1946-06-01	0.00296478	0.0189746	0.0684936	0.530206	-1.36135	7.92436	cebpb;btg1;hspa8;nckap1;gstp1;herpud1
IL-6 Signaling Pathway_WP1322	1981-08-01	0.0038092	0.0218165	0.123617	0.565835	-1.42526	7.93917	cebpb;mapk14a;btk;map3k7;map3k4;hspb1;hdac1;jak1
IL-5 Signaling Pathway_WP1315	1949-06-01	0.0040906	0.0218165	0.0851742	0.530206	-1.57326	8.65143	itgb2;syk;mapk9;mapk14a;btk;jak1
G1 to S cell cycle control_WP445	1957-06-01	0.00860937	0.0423846	0.139489	0.595153	-1.06929	5.08436	cdc45;pcna;cdkn1a;ccnd1;ccne1;ccnb1
Estrogen Signaling_WP1330	1961-06-01	0.011869	0.0518843	0.171535	0.615347	-1.20803	5.35621	esr1;tbp;mapk9;mapk14a;ccnd1;hdac1
Insulin Signaling_WP1313	10/139	0.0121604	0.0518843	0.325708	0.811834	-0.837771	3.69421	xbp1;mapk9;mapk14a;map3k1;mtor;map3k7;mapk6;mapk13;map3k4;enpp1
Androgen Receptor Signaling Pathway_WP1348	1982-07-01	0.0143012	0.0572046	0.23102	0.739265	-1.0315	4.38119	esr1;slc25a4;gapdh;ccnd1;ccne1;hdac1;rela
p38 MAPK Signaling Pathway_WP1363	1933-04-01	0.0189469	0.0713293	0.151069	0.604275	-1.4032	5.56524	mapk14a;map3k1;map3k7;hspb1
FAS pathway and Stress induction of HSP regulation_WP511	1935-04-01	0.0230908	0.0808886	0.173066	0.615347	-0.697739	2.6293	map3k1;ripk2;map3k7;hspb1
Electron Transport Chain_WP1339	1991-07-01	0.0240138	0.0808886	0.311253	0.811834	-0.801548	2.98908	slc25a6;ndufa8;slc25a4;ndufs5;ndufs2;atp5f1b;ndufv2
Heme Biosynthesis_WP1314	2020-09-02	0.0304315	0.0927435	0.123776	0.565835	-2.52819	8.82914	cpox;ppox
NLR Proteins_WP1360	2020-09-02	0.0304315	0.0927435	0.123776	0.565835	-1.51743	5.2993	map3k7;rela
mRNA processing_WP467	8/120	0.0349541	0.101685	0.43179	0.975388	-0.599458	2.01041	hnrnpl;xrn2;pcbp2;ybx1;dhx16;sf3b1;srrm1;txnl4a
Supplementary Table S3: Significant terms selected of Wikipathway considering p value<0.05.

## Sheet: KEGG
Term	Overlap	P-value	Adjusted P-value	Old P-value	Old Adjusted P-value	Z-score	Combined Score	Genes
Ribosome	38/134	5.21243e-26	5.73367e-24	3.83836e-21	4.2222e-19	-8.67495	505.022	rps27a;rpl7a;mrpl1;mrpl4;rpl18a;rpl26;rps20;rplp2;rps21;rps9;rplp1;rps6;rplp0;rpl23;rps5;rps7;rps15;rps14;rps2;rpl37;rpl13;rpl35;rpl14;rpl36;rps12;rps11;rpl39;rpl17;rps10;rpl18;rpl11;rpl35a;mrps16;rpl10;rpl32;rpl7;rpl6;rpl8
NOD-like receptor signaling pathway	17/148	4.03085e-06	0.000221697	4.69142e-05	0.00258028	-1.53816	19.1063	mapk9;mapk14a;traf3;map3k7;txn;birc2;jak1;vdac1;bcl2l1;hsp90ab1;ripk2;xiap;cybb;mapk13;rela;nod1;irak4
Herpes simplex virus 1 infection	17/176	3.99297e-05	0.00124166	0.000324999	0.00893747	-0.631249	6.39354	cd74a;syk;traf3;map3k7;akt1;birc2;jak1;cfp;tlr3;eif2b3;bcl2l1;tap1;tsc2;mtor;b2m;rela;irak4
Toll-like receptor signaling pathway	1996-12-01	4.51513e-05	0.00124166	0.000311672	0.00893747	-21.253	212.647	tlr1;tollip;cd40;mapk9;mapk14a;traf3;map3k7;mapk13;akt1;rela;irak4;tlr3
p53 signaling pathway	1977-10-01	0.000139478	0.00306852	0.000754713	0.0166037	-5.00958	44.4731	sesn1;bcl2l1;chek1;cdkn1a;tsc2;ccng1;ccnd1;ccne1;ccnb1;ccnb2
Cellular senescence	16/184	0.000228742	0.00419361	0.00138499	0.0253916	-1.26727	10.6235	slc25a6;slc25a4;chek1;mapk14a;sqstm1;akt1;vdac1;cdkn1a;tsc2;mtor;ccnd1;mapk13;ccne1;ccnb1;rela;ccnb2
Apoptosis	13/161	0.0016955	0.0266435	0.00684511	0.107566	-1.91917	12.2439	tuba1b;mapk9;ctsh;ctsf;akt1;birc2;ctsd;ctsc;bcl2l1;casp2;xiap;traf1;rela
RIG-I-like receptor signaling pathway	1961-07-01	0.00287009	0.0394637	0.00855419	0.11762	-17.5886	102.953	mapk9;mapk14a;map3k1;traf3;map3k7;mapk13;rela
Protein processing in endoplasmic reticulum	13/176	0.00369428	0.0451523	0.0132478	0.161918	-0.632828	3.54445	hsp90b1;nsfl1c;mapk9;bag1;mbtps2;man1a1;atf6;sec13;hspa8;xbp1;hsp90ab1;ero1a;herpud1
Necroptosis	12/174	0.00878966	0.0966862	0.0266337	0.29297	-3.00246	14.2142	slc25a6;slc25a4;hsp90ab1;mapk9;xiap;sqstm1;cybb;stat4;birc2;jak1;vdac1;tlr3
Cell cycle	10/139	0.0121604	0.121604	0.0326167	0.326167	-5.54135	24.435	cdc45;pcna;chek1;cdkn1a;ccnd1;ccne1;abl1;hdac1;ccnb1;ccnb2
C-type lectin receptor signaling pathway	8/120	0.0349541	0.296827	0.0740491	0.670359	-7.3864	24.7719	fcer1g;syk;mapk9;mapk14a;malt1;mapk13;akt1;rela
FoxO signaling pathway	10/165	0.0350795	0.296827	0.0797733	0.670359	-1.08066	3.62036	mapk9;mapk14a;cat;cdkn1a;s1pr4;ccnd1;mapk13;akt1;ccnb1;ccnb2
Phagosome	9/152	0.0498706	0.354718	0.103601	0.670359	-2.5071	7.51711	tuba1b;itgb2;ncf2;marco;tap1;cybb;cd36;colec12;pikfyve
Progesterone-mediated oocyte maturation	7/107	0.0509085	0.354718	0.0980734	0.670359	-12.4154	36.9697	hsp90ab1;mapk9;mapk14a;mapk13;akt1;ccnb1;ccnb2
Ferroptosis	1945-04-01	0.0515953	0.354718	0.0874806	0.670359	-22.3405	66.2246	hmox1a;cybb;pcbp2;gpx4b
Pantothenate and CoA biosynthesis	2013-02-01	0.060734	0.392984	0.0926386	0.670359	-12.0955	33.8824	enpp1;upb1
Lysosome	8/137	0.0663662	0.405571	0.127268	0.736813	-1.52599	4.13936	cln3;cd63;psap;ctsh;dnase2;ctsf;ctsd;ctsc
Porphyrin and chlorophyll metabolism	1931-03-01	0.0718186	0.415792	0.111007	0.678375	-8.69038	22.8871	hmox1a;cpox;ppox
Drug metabolism	1976-05-01	0.0896377	0.48026	0.146758	0.807166	-6.98685	16.8521	gstp1;hprt1;upb1;nme4;nme3
AGE-RAGE signaling pathway in diabetic complications	7/123	0.0916861	0.48026	0.16134	0.82436	-1.09467	2.61558	mapk9;mapk14a;cybb;ccnd1;mapk13;akt1;rela
Glutathione metabolism	1958-04-01	0.10782	0.539101	0.164872	0.82436	-24.4547	54.4678	gsr;gstp1;gpx7;gpx4b
Cytokine-cytokine receptor interaction	9/181	0.115821	0.553924	0.208881	0.919076	1.37074	-2.95491	bmp4;cd40;il1rap;bmp8a;tnfsf13b;tnfrsf21;cxcl14;ccr7;il1rl1
Pyrimidine metabolism	1961-04-01	0.123581	0.566413	0.185424	0.886808	-9.2014	19.2388	enpp1;upb1;nme4;nme3
Adipocytokine signaling pathway	1986-05-01	0.132332	0.582263	0.204701	0.919076	-7.8759	15.9285	mapk9;mtor;akt1;cd36;rela
Oxidative phosphorylation	7/139	0.146384	0.619319	0.238754	0.976605	-1.53936	2.95791	ndufa8;ndufs5;cox7a2l;ndufs2;atp5f1b;sdhb;ndufv2
VEGF signaling pathway	1976-04-01	0.214506	0.779218	0.297686	0.976605	-17.1044	26.3308	mapk14a;mapk13;akt1;hspb1
ErbB signaling pathway	5/102	0.215369	0.779218	0.309332	0.976605	-3.1513	4.83852	mapk9;cdkn1a;mtor;akt1;abl1
Riboflavin metabolism	2020-08-01	0.224655	0.779218	0.271044	0.976605	-25.7039	38.3807	enpp1
Autophagy	7/158	0.226792	0.779218	0.342613	0.976605	1.01182	-1.50127	bcl2l1;mapk9;tsc2;mtor;map3k7;akt1;ctsd
RNA transport	7/158	0.226792	0.779218	0.342613	0.976605	4.63151	-6.87188	sec13;upf1;eif2b3;eif1b;eif3f;eef1a2;srrm1
Biosynthesis of unsaturated fatty acids	2029-02-01	0.229727	0.779218	0.290171	0.976605	-56.6123	83.269	fads2;hsd17b4
Spliceosome	6/134	0.243324	0.779218	0.35311	0.976605	0.416297	-0.588379	hspa8;ppie;cwc15;dhx16;sf3b1;txnl4a
MAPK signaling pathway	14/362	0.246035	0.779218	0.423294	0.976605	28.0526	-39.3377	il1rap;mapk9;mapk14a;map3k7;map3k4;akt1;jund;hspa8;map3k1;mapk13;hspb1;rela;irak4;dusp5
Synthesis and degradation of ketone bodies	2020-09-01	0.248933	0.779218	0.296226	0.976605	-18.7133	26.0221	bdh2
Mitophagy	1982-04-01	0.255017	0.779218	0.344992	0.976605	-2.66634	3.64335	bcl2l1;mapk9;sqstm1;rela
RNA degradation	1986-04-01	0.282828	0.804545	0.376669	0.976605	-15.8259	19.9867	btg1;eno3;xrn2;hspd1
Citrate cycle (TCA cycle)	1934-02-01	0.288202	0.804545	0.354153	0.976605	-28.2933	35.1995	mdh2;sdhb
Peroxisome	1987-04-01	0.289855	0.804545	0.384576	0.976605	-9.30988	11.5291	prdx5;cat;sod1;hsd17b4
Intestinal immune network for IgA production	1935-02-01	0.299876	0.804545	0.366734	0.976605	-52.2396	62.9167	cd40;tnfsf13b
beta-Alanine metabolism	1935-02-01	0.299876	0.804545	0.366734	0.976605	-19.3318	23.283	upb1;cndp2
Glyoxylate and dicarboxylate metabolism	1937-02-01	0.323117	0.811391	0.391603	0.976605	-51.078	57.7049	mdh2;cat
Metabolism of xenobiotics by cytochrome P450	1937-02-01	0.323117	0.811391	0.391603	0.976605	-47.068	53.1746	ephx1;gstp1
Purine metabolism	6/151	0.335152	0.811391	0.458694	0.976605	22.0779	-24.1349	hprt1;enpp1;ampd1;nme4;nme3;ada
GnRH signaling pathway	5/123	0.341269	0.811391	0.453923	0.976605	1.5329	-1.64799	mapk9;mapk14a;map3k1;mapk13;map3k4
PPAR signaling pathway	1966-03-01	0.341406	0.811391	0.427354	0.976605	-8.63957	9.28481	fads2;pparg;cd36
Salmonella infection	1995-04-01	0.346685	0.811391	0.447184	0.976605	3.01769	-3.19675	mapk9;mapk14a;mapk13;rela
Selenocompound metabolism	2015-01-01	0.379466	0.853518	0.430139	0.976605	-15.6218	15.1374	sephs2
Cytosolic DNA-sensing pathway	1942-02-01	0.380203	0.853518	0.451717	0.976605	-46.9465	45.3995	adar;rela
Insulin signaling pathway	6/165	0.413423	0.888093	0.542531	0.976605	2.69494	-2.3804	fbp2;rps6;mapk9;tsc2;mtor;akt1
TGF-beta signaling pathway	4/107	0.431886	0.888093	0.536891	0.976605	2.51053	-2.10782	bmp4;ltbp1;bmp8a;smad7
Glycolysis / Gluconeogenesis	1977-03-01	0.434816	0.888093	0.525251	0.976605	0.0117503	-0.00978605	fbp2;eno3;gapdh
Arachidonic acid metabolism	1947-02-01	0.43516	0.888093	0.508338	0.976605	-53.4874	44.5037	gpx7;cyp4f3
alpha-Linolenic acid metabolism	2018-01-01	0.435973	0.888093	0.487254	0.976605	-8.88714	7.37788	fads2
Steroid biosynthesis	2019-01-01	0.453643	0.891084	0.504997	0.976605	-24.1555	19.0936	lss
Nitrogen metabolism	2019-01-01	0.453643	0.891084	0.504997	0.976605	-6.60549	5.22128	cahz
Cysteine and methionine metabolism	1951-02-01	0.477177	0.91788	0.55082	0.976605	-22.7066	16.7999	mdh2;agxt2
Primary bile acid biosynthesis	2021-01-01	0.487342	0.91788	0.53867	0.976605	-1.57089	1.12914	hsd17b4
Mismatch repair	2022-01-01	0.503405	0.91788	0.554641	0.976605	-42.8287	29.396	pcna
Pentose and glucuronate interconversions	2022-01-01	0.503405	0.91788	0.554641	0.976605	-6.02774	4.1372	dcxr
Proteasome	1955-02-01	0.517231	0.91788	0.590667	0.976605	-0.544705	0.359105	psmc4;psmd14
mTOR signaling pathway	6/186	0.52807	0.91788	0.656285	0.976605	4.00536	-2.55753	sec13;rps6;tsc2;mtor;akt1;lamtor5
Butanoate metabolism	2024-01-01	0.534039	0.91788	0.584952	0.976605	-33.6401	21.1019	bdh2
Other glycan degradation	2024-01-01	0.534039	0.91788	0.584952	0.976605	-6.59975	4.13993	gba2
Histidine metabolism	2025-01-01	0.548641	0.92847	0.599329	0.976605	-30.8547	18.5224	cndp2
Notch signaling pathway	1960-02-01	0.564347	0.936921	0.636715	0.976605	-5.68705	3.25347	ctbp1;hdac1
Arginine and proline metabolism	1961-02-01	0.573365	0.936921	0.645425	0.976605	-25.8034	14.3527	ckmb;cndp2
Cardiac muscle contraction	3/100	0.609745	0.936921	0.696146	0.976605	2.13524	-1.05633	tpm3;myh7;cox7a2l
Nicotinate and nicotinamide metabolism	1930-01-01	0.615077	0.936921	0.664107	0.976605	-5.39536	2.62218	enpp1
Galactose metabolism	1933-01-01	0.650155	0.936921	0.697854	0.976605	-30.196	13.0007	gale
Fatty acid elongation	1933-01-01	0.650155	0.936921	0.697854	0.976605	-17.1545	7.38577	mecr
Pentose phosphate pathway	1933-01-01	0.650155	0.936921	0.697854	0.976605	-6.48918	2.79388	fbp2
Starch and sucrose metabolism	1934-01-01	0.661123	0.936921	0.708335	0.976605	-7.77281	3.21651	enpp1
Wnt signaling pathway	5/184	0.686636	0.936921	0.787799	0.976605	14.4626	-5.43724	mapk9;map3k7;ccnd1;ctbp1;vangl2
Base excision repair	1937-01-01	0.69201	0.936921	0.737657	0.976605	-37	13.6217	pcna
Ribosome biogenesis in eukaryotes	1977-02-01	0.699178	0.936921	0.763241	0.976605	17.3897	-6.22291	nop56;xrn2
DNA replication	1938-01-01	0.701668	0.936921	0.746764	0.976605	-17.253	6.11264	pcna
ABC transporters	1938-01-01	0.701668	0.936921	0.746764	0.976605	-2.10452	0.745622	tap1
ECM-receptor interaction	1979-02-01	0.71253	0.936921	0.775309	0.976605	6.65282	-2.25486	cd36;agrn
Basal transcription factors	1940-01-01	0.720086	0.936921	0.764044	0.976605	-27.5063	9.03263	tbp
Retinol metabolism	1940-01-01	0.720086	0.936921	0.764044	0.976605	1.1	-0.361222	retsat
Alanine, aspartate and glutamate metabolism	1941-01-01	0.728865	0.936921	0.772239	0.976605	-19.9897	6.32206	agxt2
Fructose and mannose metabolism	1942-01-01	0.737369	0.936921	0.78015	0.976605	-7.35821	2.2418	fbp2
Glycine, serine and threonine metabolism	1944-01-01	0.753587	0.936921	0.795162	0.976605	-43.3725	12.2706	agxt2
Nucleotide excision repair	1944-01-01	0.753587	0.936921	0.795162	0.976605	-3.94551	1.11623	pcna
Adrenergic signaling in cardiomyocytes	5/202	0.761619	0.936921	0.848763	0.976605	58.0351	-15.8035	tpm3;mapk14a;myh7;mapk13;akt1
mRNA surveillance pathway	1988-02-01	0.766586	0.936921	0.823201	0.976605	18.8733	-5.01668	upf1;srrm1
Pyruvate metabolism	1946-01-01	0.768804	0.936921	0.809154	0.976605	0.415659	-0.109285	mdh2
Cell adhesion molecules (CAMs)	3/131	0.781816	0.936921	0.847553	0.976605	11.4882	-2.82765	itgb2;cd40;ptprc
Tight junction	5/211	0.793665	0.936921	0.873388	0.976605	60.2387	-13.9208	tuba1b;pcna;mapk9;map3k1;ccnd1
Tryptophan metabolism	1950-01-01	0.796481	0.936921	0.834347	0.976605	1.59048	-0.361915	cat
Apelin signaling pathway	4/175	0.801468	0.936921	0.872041	0.976605	8.65077	-1.9145	rps6;mtor;ccnd1;akt1
Oocyte meiosis	3/138	0.810611	0.936921	0.870971	0.976605	43.3446	-9.10093	ccne1;ccnb1;ccnb2
N-Glycan biosynthesis	1954-01-01	0.82085	0.936921	0.856228	0.976605	-7.25781	1.4328	man1a1
Ubiquitin mediated proteolysis	3/142	0.825578	0.936921	0.882884	0.976605	47.3927	-9.08386	map3k1;xiap;birc2
Valine, leucine and isoleucine degradation	1955-01-01	0.826473	0.936921	0.861233	0.976605	21.5142	-4.10036	agxt2
Hedgehog signaling pathway	1956-01-01	0.831919	0.936921	0.866065	0.976605	-38.4182	7.06972	ccnd1
Amino sugar and nucleotide sugar metabolism	1957-01-01	0.837195	0.936921	0.870729	0.976605	-12.3147	2.1883	gale
Sphingolipid metabolism	1959-01-01	0.847255	0.936921	0.879577	0.976605	1.999	-0.331341	gba2
Glycosaminoglycan biosynthesis	1961-01-01	0.856695	0.936921	0.887823	0.976605	-40.0168	6.18952	chst14
Focal adhesion	5/234	0.860264	0.936921	0.921427	0.999992	79.1914	-11.9196	mapk9;xiap;ccnd1;akt1;birc2
Inositol phosphate metabolism	1986-01-01	0.935478	0.999952	0.953873	0.999992	7.23127	-0.482309	pikfyve
Adherens junction	1997-01-01	0.954597	0.999952	0.968839	0.999992	10.6218	-0.493553	map3k7
Glycerophospholipid metabolism	1998-01-01	0.956025	0.999952	0.969932	0.999992	5.55946	-0.250015	pemt
Phosphatidylinositol signaling system	1/108	0.968057	0.999952	0.978965	0.999992	16.1141	-0.523134	pikfyve
Calcium signaling pathway	4/268	0.970135	0.999952	0.98664	0.999992	76.8524	-2.33016	slc25a6;slc25a4;tnnc2;vdac1
Gap junction	1/123	0.98023	0.999952	0.987706	0.999992	7.00992	-0.139971	tuba1b
Regulation of actin cytoskeleton	3/261	0.98921	0.999952	0.995473	0.999992	79.136	-0.858535	itgb2;nckap1;pikfyve
Endocytosis	2/302	0.999316	0.999952	0.999782	0.999992	92.8667	-0.0635131	hspa8;arfgef1
Neuroactive ligand-receptor interaction	3/461	0.999952	0.999952	0.999992	0.999992	90.863	-0.00433884	s1pr4;plg;c3ar1
Supplementary Table S3: Ontological analysis based on up and downregulated genes of GSE47141 dataset considering KEGG. In the fisrt column there are the terms and in the next columns there are the statiscal parameters. In addition to these, the genes responsible for the enrichment of each term are in the last column.

## Sheet: Significant Terms (K)
Term	Overlap	P-value	Adjusted P-value	Old P-value	Old Adjusted P-value	Z-score	Combined Score	Genes
Ribosome	38/134	5.21243e-26	5.73367e-24	3.83836e-21	4.2222e-19	-8.67495	505.022	rps27a;rpl7a;mrpl1;mrpl4;rpl18a;rpl26;rps20;rplp2;rps21;rps9;rplp1;rps6;rplp0;rpl23;rps5;rps7;rps15;rps14;rps2;rpl37;rpl13;rpl35;rpl14;rpl36;rps12;rps11;rpl39;rpl17;rps10;rpl18;rpl11;rpl35a;mrps16;rpl10;rpl32;rpl7;rpl6;rpl8
NOD-like receptor signaling pathway	17/148	4.03085e-06	0.000221697	4.69142e-05	0.00258028	-1.53816	19.1063	mapk9;mapk14a;traf3;map3k7;txn;birc2;jak1;vdac1;bcl2l1;hsp90ab1;ripk2;xiap;cybb;mapk13;rela;nod1;irak4
Herpes simplex virus 1 infection	17/176	3.99297e-05	0.00124166	0.000324999	0.00893747	-0.631249	6.39354	cd74a;syk;traf3;map3k7;akt1;birc2;jak1;cfp;tlr3;eif2b3;bcl2l1;tap1;tsc2;mtor;b2m;rela;irak4
Toll-like receptor signaling pathway	1996-12-01	4.51513e-05	0.00124166	0.000311672	0.00893747	-21.253	212.647	tlr1;tollip;cd40;mapk9;mapk14a;traf3;map3k7;mapk13;akt1;rela;irak4;tlr3
p53 signaling pathway	1977-10-01	0.000139478	0.00306852	0.000754713	0.0166037	-5.00958	44.4731	sesn1;bcl2l1;chek1;cdkn1a;tsc2;ccng1;ccnd1;ccne1;ccnb1;ccnb2
Cellular senescence	16/184	0.000228742	0.00419361	0.00138499	0.0253916	-1.26727	10.6235	slc25a6;slc25a4;chek1;mapk14a;sqstm1;akt1;vdac1;cdkn1a;tsc2;mtor;ccnd1;mapk13;ccne1;ccnb1;rela;ccnb2
Apoptosis	13/161	0.0016955	0.0266435	0.00684511	0.107566	-1.91917	12.2439	tuba1b;mapk9;ctsh;ctsf;akt1;birc2;ctsd;ctsc;bcl2l1;casp2;xiap;traf1;rela
RIG-I-like receptor signaling pathway	1961-07-01	0.00287009	0.0394637	0.00855419	0.11762	-17.5886	102.953	mapk9;mapk14a;map3k1;traf3;map3k7;mapk13;rela
Protein processing in endoplasmic reticulum	13/176	0.00369428	0.0451523	0.0132478	0.161918	-0.632828	3.54445	hsp90b1;nsfl1c;mapk9;bag1;mbtps2;man1a1;atf6;sec13;hspa8;xbp1;hsp90ab1;ero1a;herpud1
Necroptosis	12/174	0.00878966	0.0966862	0.0266337	0.29297	-3.00246	14.2142	slc25a6;slc25a4;hsp90ab1;mapk9;xiap;sqstm1;cybb;stat4;birc2;jak1;vdac1;tlr3
Cell cycle	10/139	0.0121604	0.121604	0.0326167	0.326167	-5.54135	24.435	cdc45;pcna;chek1;cdkn1a;ccnd1;ccne1;abl1;hdac1;ccnb1;ccnb2
C-type lectin receptor signaling pathway	8/120	0.0349541	0.296827	0.0740491	0.670359	-7.3864	24.7719	fcer1g;syk;mapk9;mapk14a;malt1;mapk13;akt1;rela
FoxO signaling pathway	10/165	0.0350795	0.296827	0.0797733	0.670359	-1.08066	3.62036	mapk9;mapk14a;cat;cdkn1a;s1pr4;ccnd1;mapk13;akt1;ccnb1;ccnb2
Phagosome	9/152	0.0498706	0.354718	0.103601	0.670359	-2.5071	7.51711	tuba1b;itgb2;ncf2;marco;tap1;cybb;cd36;colec12;pikfyve
Supplementary Table S3: Significant terms of KEGG selected considering p value<0.05.

## Sheet: Interpro
Term	Overlap	P-value	Adjusted P-value	Old P-value	Old Adjusted P-value	Z-score	Combined Score	Genes
Cyclin, N-terminal	2020-06-02	0.0134938	0.0944567	0.00514201	0.0359941	-1155.04	4973.03	ccnd1;ccne1
Cyclin-like	2020-06-02	0.0134938	0.0944567	0.00514201	0.0359941	-958.419	4126.5	ccnd1;ccne1
Sulfotransferase domain	2020-06-02	0.0134938	0.0944567	0.00514201	0.0359941	-278.457	1198.9	sult6b1;sult1st3
Forkhead-associated (FHA) domain	2020-05-01	0.147019	0.523934	0.0830812	0.255032	-1720.39	3298.32	chfr
Ubiquitin system component CUE	2020-05-01	0.147019	0.523934	0.0830812	0.255032	-125.875	241.327	tollip
FERM domain	2020-06-01	0.173724	0.523934	0.0962799	0.255032	-1646.57	2881.98	jak1
C2 domain	2020-07-01	0.199594	0.523934	0.1093	0.255032	-1253.34	2019.72	tollip
Band 4.1 domain	2020-07-01	0.199594	0.523934	0.1093	0.255032	-1228.77	1980.12	jak1
SH2 domain	2020-09-01	0.248933	0.580845	0.134811	0.283103	-217.015	301.774	jak1
Basic-leucine zipper domain	2020-11-01	0.295236	0.619996	0.159634	0.304756	-1204.19	1469.09	batf
Protein kinase domain	1966-03-01	0.341406	0.650903	0.0711454	0.255032	18.3508	-19.7213	mapk14a;mapk12;jak1
PDZ domain	2016-01-01	0.398903	0.650903	0.21879	0.351571	-22.0373	20.2531	pdzd11
Tyrosine-protein kinase, catalytic domain	2020-01-01	0.47076	0.650903	0.26327	0.351571	-30.8031	23.2073	jak1
Zinc finger, nuclear hormone receptor-type	2022-01-01	0.503405	0.650903	0.284605	0.351571	-1683.52	1155.5	esr1
Serine-threonine/tyrosine-protein kinase, catalytic domain	2022-01-01	0.503405	0.650903	0.284605	0.351571	-217.015	148.95	jak1
Nuclear hormone receptor, ligand-binding domain	2022-01-01	0.503405	0.650903	0.284605	0.351571	-85.9374	58.984	esr1
WD40-repeat-containing domain	1956-02-01	0.526922	0.650903	0.200035	0.35006	4.20476	-2.694	gnb2l1;ciao1
Ankyrin repeat-containing domain	2026-01-01	0.562786	0.656584	0.325543	0.3798	-1044.44	600.401	mtpn
Immunoglobulin-like domain	1938-01-01	0.701668	0.774238	0.435527	0.481372	-1339.36	474.529	b2m
GPCR, rhodopsin-like, 7TM	1942-01-01	0.737369	0.774238	0.468269	0.491682	-1572.84	479.193	c3ar1
Zinc finger, RING-type	1959-01-01	0.847255	0.847255	0.5885	0.5885	4.34193	-0.719688	chfr
Supplementary Table S3: Ontological analysis based on up and downregulated genes of GSE47141 dataset considering Interpro. In the fisrt column there are the terms and in the next columns there are the statiscal parameters. In addition to these, the genes responsible for the enrichment of each term are in the last column.

## Sheet: Significant Terms (I)
Term	Overlap	P-value	Adjusted P-value	Old P-value	Old Adjusted P-value	Z-score	Combined Score	Genes
Cyclin, N-terminal	2020-06-02	0.0134938	0.0944567	0.00514201	0.0359941	-1155.04	4973.03	ccnd1;ccne1
Cyclin-like	2020-06-02	0.0134938	0.0944567	0.00514201	0.0359941	-958.419	4126.5	ccnd1;ccne1
Sulfotransferase domain	2020-06-02	0.0134938	0.0944567	0.00514201	0.0359941	-278.457	1198.9	sult6b1;sult1st3
Supplementary Table S3: Significant terms of Interpro selected considering p value<0.05.
