# Supplementary material for: Identification of Novel Genes Associated with Fish Skeletal Muscle Adaptation during Fasting and Refeeding Based on a Meta-Analysis
Source: Genes (Basel). 2022 Dec 16;13(12):2378. doi: 10.3390/genes13122378 (PMC9778430; doi:10.3390/genes13122378)
Supplement: Supplementary file 1 [file genes-13-02378-s001.zip › genes-2052642-supplementary/Table S4.xlsx]

## Sheet: Molecular Function
Term	Overlap	P-value	Adjusted P-value	Old P-value	Old Adjusted P-value	Z-score	Combined Score	Genes
Rab guanyl-nucleotide exchange factor activity (GO:0017112)	2015-04-01	0.0342855	1	0.0118141	0.74193	-2.3551	7.94384	trappc4;trappc3;dennd6b;trappc1
kinase activity (GO:0016301)	17/125	0.0387571	1	0.000487194	0.21875	-1.07187	3.48405	pink1;hykk;ppip5k2;shpk;coq8b;ilk;sephs1;cdk10;fn3krp;nags;bub1;rbks;ccno;gk5;ccnj;ccne1;ccnb3
cyclin-dependent protein serine/threonine kinase regulator activity (GO:0016538)	1938-07-01	0.0405945	1	0.00549252	0.74193	-2.26016	7.24184	ccnj;ccnh;ccnyl1;ccnt1;ccne1;ccnb3;ccno
ribosome binding (GO:0043022)	2018-04-01	0.0626592	1	0.0198879	0.74193	-2.45448	6.79902	pym1;mtif3;znf598;gtpbp6
protein disulfide isomerase activity (GO:0003756)	2020-12-03	0.077319	1	0.0333265	0.74193	-3.17902	8.13771	pdia4;ero1b;pdia2
intramolecular oxidoreductase activity, transposing S-S bonds (GO:0016864)	2020-12-03	0.077319	1	0.0333265	0.74193	-2.62526	6.72019	pdia4;ero1b;pdia2
endopeptidase regulator activity (GO:0061135)	2020-12-03	0.077319	1	0.0333265	0.74193	-2.43584	6.23531	elp2;psme2;kng1
single-stranded RNA binding (GO:0003727)	2020-04-01	0.0866953	1	0.0267797	0.74193	-2.62808	6.4266	tardbp;strbp;eif4h;rbm7
poly(A)-specific ribonuclease activity (GO:0004535)	2020-06-02	0.0875528	1	0.0540831	0.74193	-4.7953	11.679	cnot7;cnot8
acid-amino acid ligase activity (GO:0016881)	2020-06-02	0.0875528	1	0.0540831	0.74193	-4.46006	10.8625	dph6;gss
insulin-like growth factor receptor binding (GO:0005159)	2020-06-02	0.0875528	1	0.0540831	0.74193	-4.08349	9.94539	igf1;gnas
protein geranylgeranyltransferase activity (GO:0004661)	2020-06-02	0.0875528	1	0.0540831	0.74193	-4.05041	9.86482	rabggtb;pggt1b
carbohydrate kinase activity (GO:0019200)	2020-06-02	0.0875528	1	0.0540831	0.74193	-3.93986	9.59558	rbks;xylb
1-acylglycerol-3-phosphate O-acyltransferase activity (GO:0003841)	2020-06-02	0.0875528	1	0.0540831	0.74193	-3.53322	8.60521	agpat2;agpat4
endopeptidase activator activity (GO:0061133)	2020-06-02	0.0875528	1	0.0540831	0.74193	-3.51354	8.55728	elp2;psme2
alpha-mannosidase activity (GO:0004559)	2020-06-02	0.0875528	1	0.0540831	0.74193	-3.25857	7.93629	man2b1;man2c1
lysophosphatidic acid acyltransferase activity (GO:0042171)	2020-06-02	0.0875528	1	0.0540831	0.74193	-2.75557	6.71124	agpat2;agpat4
endodeoxyribonuclease activity, producing 5'-phosphomonoesters (GO:0016888)	2013-03-01	0.0943329	1	0.0395811	0.74193	-3.94957	9.32463	fan1;dnase1;fen1
protein-arginine N-methyltransferase activity (GO:0016274)	2013-03-01	0.0943329	1	0.0395811	0.74193	-3.29954	7.78996	prmt7;prmt2;ndufaf7
3'-5' RNA helicase activity (GO:0034458)	2021-04-01	0.100153	1	0.0306978	0.74193	-2.30666	5.30775	supv3l1;dhx36;dhx33;dhx29
S-adenosylmethionine-dependent methyltransferase activity (GO:0008757)	1938-06-01	0.103069	1	0.0185372	0.74193	-1.90192	4.32184	prmt7;lcmt1;mettl4;tpmt;prmt2;comtd1
5'-flap endonuclease activity (GO:0017108)	2020-07-02	0.115781	1	0.0673539	0.74193	-5.23296	11.2825	fan1;fen1
armadillo repeat domain binding (GO:0070016)	2020-07-02	0.115781	1	0.0673539	0.74193	-4.39437	9.47449	strn;strn3
oligosaccharyl transferase activity (GO:0004576)	2020-07-02	0.115781	1	0.0673539	0.74193	-3.37779	7.2827	tusc3;magt1
dolichyl-diphosphooligosaccharide-protein glycotransferase activity (GO:0004579)	2020-07-02	0.115781	1	0.0673539	0.74193	-3.13044	6.74939	tusc3;magt1
mannosidase activity (GO:0015923)	2020-07-02	0.115781	1	0.0673539	0.74193	-2.92835	6.31367	man2b1;man2c1
ribonuclease P activity (GO:0004526)	2020-07-02	0.115781	1	0.0673539	0.74193	-2.37249	5.11522	rpp30;pop4
protein kinase regulator activity (GO:0019887)	1949-07-01	0.123626	1	0.0178265	0.74193	-1.46194	3.05617	ccnj;ccnh;ccnyl1;ccnt1;ccne1;ccnb3;ccno
methyltransferase activity (GO:0008168)	1950-07-01	0.133751	1	0.019505	0.74193	-1.15043	2.31441	nsun3;prmt7;nsun5;as3mt;mettl4;prmt2;comtd1
flap endonuclease activity (GO:0048256)	2020-08-02	0.145889	1	0.0815626	0.74193	-5.17519	9.96177	fan1;fen1
ATPase coupled ion transmembrane transporter activity (GO:0042625)	2020-08-02	0.145889	1	0.0815626	0.74193	-3.21859	6.19549	atp6v1f;atp2b4
peptidase activator activity (GO:0016504)	2020-08-02	0.145889	1	0.0815626	0.74193	-3.04895	5.86894	elp2;psme2
NADH dehydrogenase activity (GO:0003954)	2020-08-02	0.145889	1	0.0815626	0.74193	-3.04456	5.86049	narf;ndufs7
5'-3' exonuclease activity (GO:0008409)	2020-08-02	0.145889	1	0.0815626	0.74193	-2.80636	5.40199	polq;fan1
acylglycerol O-acyltransferase activity (GO:0016411)	2020-08-02	0.145889	1	0.0815626	0.74193	-2.66706	5.13384	agpat2;agpat4
endodeoxyribonuclease activity, producing 3'-phosphomonoesters (GO:0016889)	2020-08-02	0.145889	1	0.0815626	0.74193	-1.6283	3.13433	dnase2b;eme2
ATP-dependent RNA helicase activity (GO:0004004)	2025-04-01	0.162374	1	0.0495842	0.74193	-2.16387	3.9336	supv3l1;dhx36;dhx33;dhx29
purinergic nucleotide receptor activity (GO:0001614)	2017-03-01	0.174619	1	0.0699402	0.74193	-2.88615	5.03676	gpr171;p2rx2;p2rx1
endoribonuclease activity, producing 5'-phosphomonoesters (GO:0016891)	2017-03-01	0.174619	1	0.0699402	0.74193	-2.3418	4.0868	rpp30;pop4;fen1
exonuclease activity (GO:0004527)	2017-03-01	0.174619	1	0.0699402	0.74193	-2.11631	3.69327	polq;fan1;polg
prenyltransferase activity (GO:0004659)	2020-09-02	0.177347	1	0.0965874	0.74193	-2.82384	4.88425	rabggtb;pggt1b
tRNA-specific ribonuclease activity (GO:0004549)	2020-09-02	0.177347	1	0.0965874	0.74193	-2.4137	4.17485	rpp30;pop4
histone-lysine N-methyltransferase activity (GO:0018024)	2018-03-01	0.197011	1	0.0787798	0.74193	-2.53184	4.11298	dot1l;kmt2d;ash2l
amino acid binding (GO:0016597)	2018-03-01	0.197011	1	0.0787798	0.74193	-2.33994	3.80123	sesn2;glra1;nags
protein phosphatase 2A binding (GO:0051721)	2020-10-02	0.2097	1	0.112316	0.74193	-4.2183	6.58931	strn;strn3
histone methyltransferase activity (H3-K4 specific) (GO:0042800)	2020-10-02	0.2097	1	0.112316	0.74193	-3.23022	5.04586	kmt2d;ash2l
oxalate transmembrane transporter activity (GO:0019531)	2020-10-02	0.2097	1	0.112316	0.74193	-3.22478	5.03735	slc26a5;slc26a2
RNA polymerase III activity (GO:0001056)	2019-03-01	0.220041	1	0.0880785	0.74193	-2.40845	3.64625	polr2l;polr3e;polr3d
ATPase activity, coupled to transmembrane movement of ions, phosphorylative mechanism (GO:0015662)	2019-03-01	0.220041	1	0.0880785	0.74193	-2.04724	3.0994	atp6v1c2;atp2b4;atp2c1
regulatory region DNA binding (GO:0000975)	1989-10-01	0.232125	1	0.021314	0.74193	-1.03197	1.50717	znf296;rai1;tcf20;sall2;rfx6;irf3;ikzf1;ash2l;ikzf2;znf148
microtubule-severing ATPase activity (GO:0008568)	2020-11-02	0.242564	1	0.128646	0.74193	-3.55224	5.0317	katnal1;vps4a
protein-arginine omega-N asymmetric methyltransferase activity (GO:0035242)	2020-11-02	0.242564	1	0.128646	0.74193	-3.52588	4.99437	prmt7;prmt2
ATP-gated ion channel activity (GO:0035381)	2020-11-02	0.242564	1	0.128646	0.74193	-3.32312	4.70716	p2rx2;p2rx1
extracellular ATP-gated cation channel activity (GO:0004931)	2020-11-02	0.242564	1	0.128646	0.74193	-3.19076	4.51968	p2rx2;p2rx1
peptidyl-proline 4-dioxygenase activity (GO:0031545)	2020-11-02	0.242564	1	0.128646	0.74193	-3.00666	4.25889	p4ha2;pdia2
nucleotide receptor activity (GO:0016502)	2020-11-02	0.242564	1	0.128646	0.74193	-2.9802	4.22142	p2rx2;p2rx1
purinergic receptor activity (GO:0035586)	2020-11-02	0.242564	1	0.128646	0.74193	-2.95316	4.18312	p2rx2;p2rx1
DNA replication origin binding (GO:0003688)	2020-11-02	0.242564	1	0.128646	0.74193	-2.52363	3.57469	orc4;cdc6
H4 histone acetyltransferase activity (GO:0010485)	2020-03-01	0.243572	1	0.0978136	0.74193	-2.48557	3.51048	mcrs1;hat1;kat6b
ATP-dependent 3'-5' RNA helicase activity (GO:0034459)	2020-03-01	0.243572	1	0.0978136	0.74193	-2.24094	3.16497	dhx36;dhx33;dhx29
hydrolase activity, acting on carbon-nitrogen (but not peptide) bonds, in linear amides (GO:0016811)	1940-05-01	0.25703	1	0.0651908	0.74193	-1.5127	2.0551	sin3b;hdac10;amdhd2;asrgl1;upb1
magnesium ion binding (GO:0000287)	2021-03-01	0.267475	1	0.107961	0.74193	-2.45762	3.24093	hprt1;fen1;ran
histone-arginine N-methyltransferase activity (GO:0008469)	2020-12-02	0.275613	1	0.145482	0.74193	-3.48601	4.49262	prmt7;prmt2
excitatory extracellular ligand-gated ion channel activity (GO:0005231)	2020-12-02	0.275613	1	0.145482	0.74193	-2.91826	3.76092	p2rx2;p2rx1
hydrogen-exporting ATPase activity, phosphorylative mechanism (GO:0008553)	2020-12-02	0.275613	1	0.145482	0.74193	-2.55757	3.29609	atp6v1c2;atp2c1
metallocarboxypeptidase activity (GO:0004181)	2022-03-01	0.291628	1	0.118497	0.74193	-2.19837	2.709	agbl5;aebp1;cpa4
manganese ion binding (GO:0030145)	2013-02-01	0.308573	1	0.162737	0.74193	-3.26056	3.83375	fen1;adprm
ion antiporter activity (GO:0099516)	2013-02-01	0.308573	1	0.162737	0.74193	-2.80438	3.29738	slc26a5;slc26a2
phosphatidylinositol-4,5-bisphosphate binding (GO:0005546)	2013-02-01	0.308573	1	0.162737	0.74193	-2.43191	2.85943	fcho2;exoc1
double-stranded RNA binding (GO:0003725)	2023-03-01	0.315917	1	0.129397	0.74193	-1.91265	2.2039	supv3l1;strbp;eif4h
core promoter binding (GO:0001047)	2024-03-01	0.340236	1	0.140634	0.74193	-2.0086	2.16551	mybbp1a;mta2;meox1
hydrogen-exporting ATPase activity (GO:0036442)	2024-03-01	0.340236	1	0.140634	0.74193	-1.79893	1.93945	atp6v1c2;atp6v0b;atp2c1
3'-5'-exoribonuclease activity (GO:0000175)	2014-02-01	0.341216	1	0.18033	0.74193	-2.77338	2.98204	cnot7;cnot8
outward rectifier potassium channel activity (GO:0015271)	2014-02-01	0.341216	1	0.18033	0.74193	-2.54703	2.73866	kcnk18;kcnt2
DNA-directed DNA polymerase activity (GO:0003887)	2014-02-01	0.341216	1	0.18033	0.74193	-2.38144	2.56062	polq;polg
DNA polymerase activity (GO:0034061)	2014-02-01	0.341216	1	0.18033	0.74193	-2.30788	2.48153	polq;polg
calcium-transporting ATPase activity (GO:0005388)	2014-02-01	0.341216	1	0.18033	0.74193	-2.26169	2.43186	atp2b4;atp2c1
sulfate transmembrane transporter activity (GO:0015116)	2014-02-01	0.341216	1	0.18033	0.74193	-2.06775	2.22332	slc26a5;slc26a2
pyrophosphatase activity (GO:0016462)	2025-03-01	0.36449	1	0.152185	0.74193	-2.02172	2.04043	rngtt;bnipl;adprm
mannosyltransferase activity (GO:0000030)	2015-02-01	0.373354	1	0.19819	0.74193	-2.42832	2.39246	alg2;pigv
collagen binding (GO:0005518)	2015-02-01	0.373354	1	0.19819	0.74193	-2.06942	2.03885	spock2;ppib
protein tyrosine/serine/threonine phosphatase activity (GO:0008138)	2015-02-01	0.373354	1	0.19819	0.74193	-1.92252	1.89412	dusp10;dusp4
frizzled binding (GO:0005109)	1936-04-01	0.373843	1	0.126958	0.74193	-1.58043	1.55502	wnt9a;dvl3;wnt5a;rspo1
phosphotransferase activity, alcohol group as acceptor (GO:0016773)	10/103	0.390729	1	0.0470613	0.74193	-0.844272	0.793397	gk5;pink1;ccnj;shpk;ilk;ccne1;bub1;ccnb3;ccno;xylb
peptidase activity, acting on L-amino acid peptides (GO:0070011)	1959-06-01	0.395872	1	0.0940194	0.74193	-1.06831	0.989963	aph1b;mysm1;mbtps1;psen2;psma3;psmb7
GTP-Rho binding (GO:0017049)	2016-02-01	0.404832	1	0.216248	0.74193	-2.03394	1.83926	cdc42ep3;exoc1
N-acetyltransferase activity (GO:0008080)	2016-02-01	0.404832	1	0.216248	0.74193	-1.84827	1.67136	atat1;nags
glycoprotein-N-acetylgalactosamine 3-beta-galactosyltransferase activity (GO:0016263)	2020-06-01	0.416455	1	0.293937	0.74193	-5.57631	4.88471	c1galt1c1
small conductance calcium-activated potassium channel activity (GO:0016286)	2020-06-01	0.416455	1	0.293937	0.74193	-5.33655	4.67469	kcnn3
sodium:dicarboxylate symporter activity (GO:0017153)	2020-06-01	0.416455	1	0.293937	0.74193	-4.92147	4.31109	slc13a3
opioid receptor activity (GO:0004985)	2020-06-01	0.416455	1	0.293937	0.74193	-3.84386	3.36713	oprm1
vascular endothelial growth factor-activated receptor activity (GO:0005021)	2020-06-01	0.416455	1	0.293937	0.74193	-3.68383	3.22694	flt1
NADH dehydrogenase (ubiquinone) activity (GO:0008137)	2020-06-01	0.416455	1	0.293937	0.74193	-3.51822	3.08188	ndufs7
translation release factor activity (GO:0003747)	2020-06-01	0.416455	1	0.293937	0.74193	-3.40688	2.98435	gspt1
RNA helicase activity (GO:0003724)	2020-06-01	0.416455	1	0.293937	0.74193	-3.40532	2.98298	supv3l1
CDP-alcohol phosphatidyltransferase activity (GO:0017169)	2020-06-01	0.416455	1	0.293937	0.74193	-3.33046	2.91741	selenoi
protein disulfide oxidoreductase activity (GO:0015035)	2020-06-01	0.416455	1	0.293937	0.74193	-3.32754	2.91485	ero1b
double-stranded DNA exodeoxyribonuclease activity (GO:0008309)	2020-06-01	0.416455	1	0.293937	0.74193	-3.29211	2.88381	fen1
azole transmembrane transporter activity (GO:1901474)	2020-06-01	0.416455	1	0.293937	0.74193	-3.04137	2.66417	slc19a2
NADH dehydrogenase (quinone) activity (GO:0050136)	2020-06-01	0.416455	1	0.293937	0.74193	-2.92605	2.56315	ndufs7
tricarboxylic acid transmembrane transporter activity (GO:0015142)	2020-06-01	0.416455	1	0.293937	0.74193	-2.9144	2.55294	slc13a3
oxidoreductase activity, acting on the CH-NH group of donors, oxygen as acceptor (GO:0016647)	2020-06-01	0.416455	1	0.293937	0.74193	-2.74266	2.4025	smox
phosphorylase activity (GO:0004645)	2020-06-01	0.416455	1	0.293937	0.74193	-2.74214	2.40205	pygb
C-4 methylsterol oxidase activity (GO:0000254)	2020-06-01	0.416455	1	0.293937	0.74193	-2.45956	2.15452	msmo1
oxidized DNA binding (GO:0032356)	2020-06-01	0.416455	1	0.293937	0.74193	-2.17929	1.90901	msh3
rRNA methyltransferase activity (GO:0008649)	2020-06-01	0.416455	1	0.293937	0.74193	-1.92081	1.68258	emg1
chitinase activity (GO:0004568)	2020-06-01	0.416455	1	0.293937	0.74193	-1.86884	1.63706	chid1
citrate transmembrane transporter activity (GO:0015137)	2020-06-01	0.416455	1	0.293937	0.74193	-1.84766	1.61851	slc13a3
enhancer binding (GO:0035326)	2020-06-01	0.416455	1	0.293937	0.74193	-1.34705	1.17999	foxn4
1-phosphatidylinositol-3-kinase regulator activity (GO:0046935)	2017-02-01	0.435527	1	0.234444	0.74193	-2.01233	1.67265	socs6;pik3r5
proton-transporting ATPase activity, rotational mechanism (GO:0046961)	2017-02-01	0.435527	1	0.234444	0.74193	-1.58248	1.31536	atp6v1c2;atp6v0b
rRNA binding (GO:0019843)	2028-03-01	0.436026	1	0.188464	0.74193	-1.94353	1.61323	mrps11;mrpl18;emg1
cholesterol binding (GO:0015485)	2028-03-01	0.436026	1	0.188464	0.74193	-1.56425	1.29841	osbpl6;osbpl5;erlin1
hydrogen ion transmembrane transporter activity (GO:0015078)	1940-04-01	0.453341	1	0.163026	0.74193	-1.25167	0.99021	atp6v1c2;clcn3;atp6v0b;atp2c1
carboxypeptidase activity (GO:0004180)	2029-03-01	0.459227	1	0.201018	0.74193	-1.66966	1.29935	agbl5;aebp1;cpa4
dicarboxylic acid transmembrane transporter activity (GO:0005310)	2029-03-01	0.459227	1	0.201018	0.74193	-1.66335	1.29443	slc26a5;slc13a3;slc26a2
anion:anion antiporter activity (GO:0015301)	2018-02-01	0.465341	1	0.252722	0.74193	-2.10034	1.60673	slc26a5;slc26a2
neuropeptide hormone activity (GO:0005184)	2018-02-01	0.465341	1	0.252722	0.74193	-1.9635	1.50205	npy;spx
beta-aspartyl-peptidase activity (GO:0008798)	2020-07-01	0.466568	1	0.328202	0.74193	-3.38263	2.57875	asrgl1
deoxyribonuclease I activity (GO:0004530)	2020-07-01	0.466568	1	0.328202	0.74193	-3.29413	2.51129	dnase1
RNA polymerase II sequence-specific DNA binding transcription factor binding (GO:0061629)	2020-07-01	0.466568	1	0.328202	0.74193	-3.04939	2.32471	tnni3k
alpha-tubulin binding (GO:0043014)	2020-07-01	0.466568	1	0.328202	0.74193	-2.90232	2.21259	lrrc23
mismatched DNA binding (GO:0030983)	2020-07-01	0.466568	1	0.328202	0.74193	-2.5115	1.91465	msh3
phosphatidylinositol monophosphate phosphatase activity (GO:0052744)	2020-07-01	0.466568	1	0.328202	0.74193	-2.46603	1.87998	mtmr14
lysophospholipase activity (GO:0004622)	2020-07-01	0.466568	1	0.328202	0.74193	-2.44962	1.86747	pnpla6
G-protein coupled nucleotide receptor activity (GO:0001608)	2020-07-01	0.466568	1	0.328202	0.74193	-2.43008	1.85258	gpr171
RNA-dependent ATPase activity (GO:0008186)	2020-07-01	0.466568	1	0.328202	0.74193	-2.29296	1.74804	supv3l1
G-protein coupled purinergic nucleotide receptor activity (GO:0045028)	2020-07-01	0.466568	1	0.328202	0.74193	-1.92939	1.47088	gpr171
Y-form DNA binding (GO:0000403)	2020-07-01	0.466568	1	0.328202	0.74193	-1.87352	1.42828	msh3
cation:sugar symporter activity (GO:0005402)	2020-07-01	0.466568	1	0.328202	0.74193	-1.84254	1.40467	slc2a10
exopolyphosphatase activity (GO:0004309)	2020-07-01	0.466568	1	0.328202	0.74193	-1.70216	1.29765	bnipl
sugar:proton symporter activity (GO:0005351)	2020-07-01	0.466568	1	0.328202	0.74193	-1.5679	1.19529	slc2a10
ribosomal large subunit binding (GO:0043023)	2020-07-01	0.466568	1	0.328202	0.74193	-1.12785	0.859816	mrrf
voltage-gated chloride channel activity (GO:0005247)	2020-07-01	0.466568	1	0.328202	0.74193	-0.886692	0.675972	clcn3
P-P-bond-hydrolysis-driven transmembrane transporter activity (GO:0015405)	1941-04-01	0.472742	1	0.172571	0.74193	-0.948711	0.710779	abca5;abcb10;abca2;sec61b
ATPase activity, coupled to transmembrane movement of substances (GO:0042626)	1942-04-01	0.491879	1	0.182304	0.74193	-1.03193	0.732177	atp6v1f;abca5;abcb10;abca2
ATP-dependent helicase activity (GO:0008026)	2019-02-01	0.4942	1	0.271032	0.74193	-1.9428	1.36932	supv3l1;dhx36
phosphotransferase activity, phosphate group as acceptor (GO:0016776)	2019-02-01	0.4942	1	0.271032	0.74193	-1.90825	1.34496	ppip5k2;suclg1
telomeric DNA binding (GO:0042162)	2019-02-01	0.4942	1	0.271032	0.74193	-1.67736	1.18222	upf3a;xrcc6
phosphatidylinositol 3-kinase regulator activity (GO:0035014)	2019-02-01	0.4942	1	0.271032	0.74193	-1.58679	1.11839	socs6;pik3r5
syntaxin binding (GO:0019905)	1954-05-01	0.498951	1	0.156615	0.74193	-1.02605	0.713359	snap23;sytl3;llgl2;syt17;syt8
gamma-tubulin binding (GO:0043015)	2020-08-01	0.512379	1	0.360808	0.74193	-4.72701	3.16091	tubgcp5
RNA polymerase II transcription coactivator activity (GO:0001105)	2020-08-01	0.512379	1	0.360808	0.74193	-3.22808	2.15859	med6
nucleoside diphosphate kinase activity (GO:0004550)	2020-08-01	0.512379	1	0.360808	0.74193	-3.15177	2.10756	suclg1
phosphatidylinositol-4-phosphate binding (GO:0070273)	2020-08-01	0.512379	1	0.360808	0.74193	-3.0888	2.06546	golph3l
phosphatase inhibitor activity (GO:0019212)	2020-08-01	0.512379	1	0.360808	0.74193	-2.87044	1.91943	ppp1r2
glycine binding (GO:0016594)	2020-08-01	0.512379	1	0.360808	0.74193	-2.78703	1.86366	glra1
extracellular-glycine-gated chloride channel activity (GO:0016934)	2020-08-01	0.512379	1	0.360808	0.74193	-2.72613	1.82294	glra1
carbon-nitrogen ligase activity, with glutamine as amido-N-donor (GO:0016884)	2020-08-01	0.512379	1	0.360808	0.74193	-2.54858	1.70421	gatb
intramolecular oxidoreductase activity, interconverting aldoses and ketoses (GO:0016861)	2020-08-01	0.512379	1	0.360808	0.74193	-2.29319	1.53343	mri1
extracellular-glycine-gated ion channel activity (GO:0016933)	2020-08-01	0.512379	1	0.360808	0.74193	-2.1393	1.43053	glra1
peptidase inhibitor activity (GO:0030414)	2020-08-01	0.512379	1	0.360808	0.74193	-2.11048	1.41126	kng1
galactosidase activity (GO:0015925)	2020-08-01	0.512379	1	0.360808	0.74193	-2.09348	1.39989	naga
small ribosomal subunit rRNA binding (GO:0070181)	2020-08-01	0.512379	1	0.360808	0.74193	-2.04268	1.36592	mrps11
voltage-gated anion channel activity (GO:0008308)	2020-08-01	0.512379	1	0.360808	0.74193	-1.32269	0.88447	clcn3
procollagen-proline 4-dioxygenase activity (GO:0004656)	2020-08-01	0.512379	1	0.360808	0.74193	-1.19783	0.800978	p4ha2
oxidized purine DNA binding (GO:0032357)	2020-08-01	0.512379	1	0.360808	0.74193	-0.99896	0.667996	msh3
JUN kinase kinase kinase activity (GO:0004706)	2020-08-01	0.512379	1	0.360808	0.74193	-0.730257	0.488317	ripk2
triglyceride lipase activity (GO:0004806)	2020-08-01	0.512379	1	0.360808	0.74193	-0.473251	0.316459	dagla
bicarbonate transmembrane transporter activity (GO:0015106)	2020-02-01	0.522048	1	0.289327	0.74193	-1.88498	1.22523	slc26a5;slc26a2
peptide-lysine-N-acetyltransferase activity (GO:0061733)	1933-03-01	0.547387	1	0.252902	0.74193	-1.35038	0.813735	atat1;kat6b;tada2a
ubiquitin conjugating enzyme binding (GO:0031624)	1933-03-01	0.547387	1	0.252902	0.74193	-1.00373	0.604849	rnf144b;rnf14;dcun1d5
histone methyltransferase activity (GO:0042054)	2021-02-01	0.548845	1	0.307567	0.74193	-1.82522	1.09502	prmt7;prmt2
activating transcription factor binding (GO:0033613)	2021-02-01	0.548845	1	0.307567	0.74193	-1.62274	0.973545	rb1;znf516
core promoter sequence-specific DNA binding (GO:0001046)	2021-02-01	0.548845	1	0.307567	0.74193	-1.61677	0.969964	mta2;meox1
nuclease activity (GO:0004518)	2021-02-01	0.548845	1	0.307567	0.74193	-0.270985	0.162575	dnase1;snd1
channel activity (GO:0015267)	2020-09-01	0.554258	1	0.391835	0.74193	-3.07735	1.81602	vdac2
ribosomal small subunit binding (GO:0043024)	2020-09-01	0.554258	1	0.391835	0.74193	-3.05215	1.80115	eif4h
pseudouridine synthase activity (GO:0009982)	2020-09-01	0.554258	1	0.391835	0.74193	-3.02139	1.783	pus7
histone acetyltransferase activity (H4-K5 specific) (GO:0043995)	2020-09-01	0.554258	1	0.391835	0.74193	-2.96749	1.75119	mcrs1
histone acetyltransferase activity (H4-K8 specific) (GO:0043996)	2020-09-01	0.554258	1	0.391835	0.74193	-2.76531	1.63188	mcrs1
histone deacetylase activity (GO:0004407)	2020-09-01	0.554258	1	0.391835	0.74193	-2.30466	1.36004	sin3b
lysophosphatidic acid receptor activity (GO:0070915)	2020-09-01	0.554258	1	0.391835	0.74193	-2.26047	1.33396	s1pr1
bioactive lipid receptor activity (GO:0045125)	2020-09-01	0.554258	1	0.391835	0.74193	-1.95955	1.15638	s1pr1
disulfide oxidoreductase activity (GO:0015036)	2020-09-01	0.554258	1	0.391835	0.74193	-1.91863	1.13223	ero1b
protein serine/threonine kinase inhibitor activity (GO:0030291)	2020-09-01	0.554258	1	0.391835	0.74193	-1.90014	1.12132	pkib
annealing activity (GO:0097617)	2020-09-01	0.554258	1	0.391835	0.74193	-1.7365	1.02475	eif4h
5'-3' exodeoxyribonuclease activity (GO:0035312)	2020-09-01	0.554258	1	0.391835	0.74193	-1.06748	0.629947	fen1
succinate transmembrane transporter activity (GO:0015141)	2020-09-01	0.554258	1	0.391835	0.74193	-0.946867	0.55877	slc13a3
enoyl-CoA hydratase activity (GO:0004300)	2020-09-01	0.554258	1	0.391835	0.74193	-0.589844	0.348082	echdc1
single-stranded DNA exodeoxyribonuclease activity (GO:0008297)	2020-09-01	0.554258	1	0.391835	0.74193	-0.00780017	0.00460308	fen1
RNA polymerase II transcription cofactor activity (GO:0001104)	1946-04-01	0.565187	1	0.222883	0.74193	-1.07449	0.613101	med24;sin3b;med4;med17
non-membrane spanning protein tyrosine kinase activity (GO:0004715)	1934-03-01	0.568078	1	0.266179	0.74193	-1.45676	0.823793	yes1;abl1;frk
histone acetyltransferase activity (GO:0004402)	1934-03-01	0.568078	1	0.266179	0.74193	-1.2915	0.730341	hat1;kat6b;tada2a
translation initiation factor activity (GO:0003743)	1934-03-01	0.568078	1	0.266179	0.74193	-1.12143	0.634162	eif2d;eif4h;mtif3
metalloexopeptidase activity (GO:0008235)	1934-03-01	0.568078	1	0.266179	0.74193	-0.963137	0.544651	agbl5;aebp1;cpa4
cation-transporting ATPase activity (GO:0019829)	2022-02-01	0.574567	1	0.325713	0.74193	0.400798	-0.222098	atp2b4;atp2c1
DNA-directed 5'-3' RNA polymerase activity (GO:0003899)	1935-03-01	0.588174	1	0.279536	0.74193	-1.39956	0.742789	polr2l;polr3e;polr3d
aminoacyl-tRNA ligase activity (GO:0004812)	1935-03-01	0.588174	1	0.279536	0.74193	-0.877959	0.465961	mars2;polg2;yars2
ubiquitin-like protein conjugating enzyme binding (GO:0044390)	1935-03-01	0.588174	1	0.279536	0.74193	-0.0512011	0.0271741	rnf144b;rnf14;dcun1d5
histone acetyltransferase activity (H4-K16 specific) (GO:0046972)	2020-10-01	0.592542	1	0.42136	0.74193	-2.78737	1.45872	mcrs1
deoxyribonuclease activity (GO:0004536)	2020-10-01	0.592542	1	0.42136	0.74193	-2.57647	1.34836	dnase1
asparaginase activity (GO:0004067)	2020-10-01	0.592542	1	0.42136	0.74193	-2.11987	1.1094	asrgl1
nucleobase-containing compound kinase activity (GO:0019205)	2020-10-01	0.592542	1	0.42136	0.74193	-1.90166	0.995201	suclg1
calcium-activated potassium channel activity (GO:0015269)	2020-10-01	0.592542	1	0.42136	0.74193	-1.88178	0.984797	kcnn3
omega peptidase activity (GO:0008242)	2020-10-01	0.592542	1	0.42136	0.74193	-1.84769	0.966957	asrgl1
carnitine O-acyltransferase activity (GO:0016406)	2020-10-01	0.592542	1	0.42136	0.74193	-1.72437	0.902422	crot
neuropeptide receptor binding (GO:0071855)	2020-10-01	0.592542	1	0.42136	0.74193	-1.69761	0.888419	npy
phosphatase activator activity (GO:0019211)	2020-10-01	0.592542	1	0.42136	0.74193	-1.41176	0.738822	ppp2r5b
glucosidase activity (GO:0015926)	2020-10-01	0.592542	1	0.42136	0.74193	-1.3257	0.693783	mogs
DNA helicase activity (GO:0003678)	2023-02-01	0.5992	1	0.343732	0.74193	-1.57614	0.807236	supv3l1;dhx36
neuropeptide receptor activity (GO:0008188)	2023-02-01	0.5992	1	0.343732	0.74193	-1.14949	0.588723	oprm1;gpr143
inorganic anion transmembrane transporter activity (GO:0015103)	2023-02-01	0.5992	1	0.343732	0.74193	-1.1142	0.570647	slc26a5;slc26a2
cadherin binding (GO:0045296)	1948-04-01	0.599573	1	0.243995	0.74193	-0.853203	0.436446	cdh1;cdh13;cdh16;cdh17
chloride channel activity (GO:0005254)	1949-04-01	0.616138	1	0.254715	0.74193	-0.928063	0.449447	slc26a5;glra1;clcn3;slc26a2
mitogen-activated protein kinase kinase binding (GO:0031434)	1974-06-01	0.618758	1	0.191083	0.74193	-0.560236	0.268937	pdgfra;trib1;flt1;fgfr3;epha3;ros1
anion transmembrane transporter activity (GO:0008509)	2024-02-01	0.622742	1	0.361593	0.74193	-1.40639	0.666098	slc26a5;slc26a2
protein phosphatase binding (GO:0019903)	2024-02-01	0.622742	1	0.361593	0.74193	-1.40604	0.665931	strn;strn3
cyclin-dependent protein serine/threonine kinase activity (GO:0004693)	2024-02-01	0.622742	1	0.361593	0.74193	-1.37714	0.652243	cdk20;cdk10
damaged DNA binding (GO:0003684)	2024-02-01	0.622742	1	0.361593	0.74193	-1.07288	0.508141	msh3;ddb2
cyclin-dependent protein kinase activity (GO:0097472)	2024-02-01	0.622742	1	0.361593	0.74193	-1.069	0.506301	cdk20;cdk10
ATPase activity, coupled to transmembrane movement of ions, rotational mechanism (GO:0044769)	2024-02-01	0.622742	1	0.361593	0.74193	-0.632307	0.299475	atp6v1c2;atp6v0b
signal sequence binding (GO:0005048)	2024-02-01	0.622742	1	0.361593	0.74193	0.792636	-0.37541	kpnb1;timm22
sterol binding (GO:0032934)	1937-03-01	0.626519	1	0.306413	0.74193	-1.02113	0.477456	osbpl6;osbpl5;erlin1
chloride transmembrane transporter activity (GO:0015108)	1937-03-01	0.626519	1	0.306413	0.74193	-0.481569	0.22517	slc26a5;glra1;slc26a2
oxidoreductase activity, acting on the CH-CH group of donors, NAD or NADP as acceptor (GO:0016628)	2020-11-01	0.62754	1	0.449454	0.74193	-2.74889	1.28084	mecr
peptide alpha-N-acetyltransferase activity (GO:0004596)	2020-11-01	0.62754	1	0.449454	0.74193	-2.46909	1.15047	naa10
microtubule minus-end binding (GO:0051011)	2020-11-01	0.62754	1	0.449454	0.74193	-2.21554	1.03233	tubgcp5
protein kinase activator activity (GO:0030295)	2020-11-01	0.62754	1	0.449454	0.74193	-2.04303	0.951948	cdk20
protein deacetylase activity (GO:0033558)	2020-11-01	0.62754	1	0.449454	0.74193	-1.67185	0.778994	sin3b
potassium channel regulator activity (GO:0015459)	2020-11-01	0.62754	1	0.449454	0.74193	-1.50428	0.700917	sgk1
protein phosphatase activator activity (GO:0072542)	2020-11-01	0.62754	1	0.449454	0.74193	-1.48854	0.693583	ppp2r5b
MAP kinase tyrosine/serine/threonine phosphatase activity (GO:0017017)	2020-11-01	0.62754	1	0.449454	0.74193	-1.29173	0.601877	dusp4
hexose transmembrane transporter activity (GO:0015149)	2020-11-01	0.62754	1	0.449454	0.74193	-1.21711	0.567111	slc2a10
procollagen-proline dioxygenase activity (GO:0019798)	2020-11-01	0.62754	1	0.449454	0.74193	-1.10456	0.514669	p4ha2
DNA secondary structure binding (GO:0000217)	2020-11-01	0.62754	1	0.449454	0.74193	-1.03064	0.480226	msh3
RNA polymerase II activity (GO:0001055)	2020-11-01	0.62754	1	0.449454	0.74193	-0.191671	0.0893087	polr2l
peptidyl-prolyl cis-trans isomerase activity (GO:0003755)	2025-02-01	0.645199	1	0.379269	0.74193	-1.61219	0.706455	ppib;ppil3
voltage-gated potassium channel activity (GO:0005249)	1989-07-01	0.651113	1	0.183594	0.74193	-0.340301	0.146014	kcnk18;kcng1;kcng2;kcnh8;kcnt2;kcnb1;kcna4
ion gated channel activity (GO:0022839)	2020-12-01	0.659533	1	0.476189	0.774669	-1.56816	0.652703	kcnt2
peptide N-acetyltransferase activity (GO:0034212)	2020-12-01	0.659533	1	0.476189	0.774669	-1.04231	0.433834	naa10
N-acetyllactosaminide beta-1,3-N-acetylglucosaminyltransferase activity (GO:0008532)	2020-12-01	0.659533	1	0.476189	0.774669	-0.0495303	0.0206157	b3gnt3
hydrolase activity, acting on acid anhydrides, catalyzing transmembrane movement of substances (GO:0016820)	1939-03-01	0.66233	1	0.333383	0.74193	-0.196248	0.0808523	abca5;abcb10;abca2
adenyl ribonucleotide binding (GO:0032559)	1952-04-01	0.663191	1	0.287395	0.74193	-0.478076	0.196342	hsp90aa1;pebp1;bves;hspa14
translation factor activity, RNA binding (GO:0008135)	1952-04-01	0.663191	1	0.287395	0.74193	0.115191	-0.0473083	gfm1;eif2d;eif4h;mtif3
ribonuclease activity (GO:0004540)	2026-02-01	0.666583	1	0.396738	0.74193	-1.13971	0.462257	pop4;piwil2
transition metal ion transmembrane transporter activity (GO:0046915)	2026-02-01	0.666583	1	0.396738	0.74193	-0.838624	0.340138	slc39a14;slc25a28
hydro-lyase activity (GO:0016836)	2026-02-01	0.666583	1	0.396738	0.74193	-0.525026	0.212946	echdc1;uros
transcription coactivator activity (GO:0003713)	1991-07-01	0.67414	1	0.197044	0.74193	-0.333386	0.13146	jun;kmt2d;mysm1;taf11;mta2;eny2;tada2a
mRNA binding (GO:0003729)	11/141	0.674225	1	0.119411	0.74193	-0.305705	0.120506	esrp2;tardbp;mrps11;rpl13a;fmr1;srbd1;elavl2;g3bp2;upf3a;sf3b1;dcp1a
inositol 1,4,5 trisphosphate binding (GO:0070679)	2013-01-01	0.68878	1	0.501627	0.778218	-2.46352	0.918485	trpc3
basic amino acid transmembrane transporter activity (GO:0015174)	2013-01-01	0.68878	1	0.501627	0.778218	-2.41407	0.900048	slc7a7
fatty acid elongase activity (GO:0009922)	2013-01-01	0.68878	1	0.501627	0.778218	-1.77176	0.660573	elovl6
cyclic nucleotide binding (GO:0030551)	2013-01-01	0.68878	1	0.501627	0.778218	-0.995566	0.37118	bves
MAP kinase phosphatase activity (GO:0033549)	2013-01-01	0.68878	1	0.501627	0.778218	-0.826666	0.308209	dusp4
fatty acid synthase activity (GO:0004312)	2013-01-01	0.68878	1	0.501627	0.778218	-0.52405	0.195384	elovl6
potassium channel activity (GO:0005267)	1993-07-01	0.696194	1	0.21087	0.74193	-0.311716	0.112881	kcnk18;kcng1;kcng2;kcnh8;kcnt2;kcnb1;kcna4
protein tyrosine kinase activity (GO:0004713)	8/106	0.699165	1	0.187968	0.74193	-0.277975	0.0994782	pdgfra;yes1;flt1;fgfr3;abl1;epha3;ros1;frk
transferase activity, transferring hexosyl groups (GO:0016758)	1968-05-01	0.704733	1	0.279367	0.74193	-0.611467	0.213975	b3galt6;large2;has3;pigv;b3gnt3
protein homodimerization activity (GO:0042803)	10/132	0.705912	1	0.150991	0.74193	-0.0896311	0.0312153	cdh1;fmr1;prmt2;bcl2l10;sephs1;cdh13;cdh16;cdh17;vps25;vdac2
delayed rectifier potassium channel activity (GO:0005251)	2028-02-01	0.706211	1	0.430965	0.74193	0.360482	-0.12539	kcng1;kcna4
phosphatidylinositol bisphosphate binding (GO:1902936)	2028-02-01	0.706211	1	0.430965	0.74193	0.614449	-0.21373	fcho2;exoc1
ubiquitin conjugating enzyme activity (GO:0061631)	1942-03-01	0.71125	1	0.373722	0.74193	-0.874525	0.297978	ube2h;ube2b;ube2e2
store-operated calcium channel activity (GO:0015279)	2014-01-01	0.715515	1	0.525834	0.778218	-2.21199	0.740468	trpc3
carboxy-lyase activity (GO:0016831)	2014-01-01	0.715515	1	0.525834	0.778218	-2.05702	0.688592	echdc1
ferric iron binding (GO:0008199)	2014-01-01	0.715515	1	0.525834	0.778218	-1.89597	0.634681	miox
translation elongation factor activity (GO:0003746)	2014-01-01	0.715515	1	0.525834	0.778218	-1.84752	0.618462	gfm1
4 iron, 4 sulfur cluster binding (GO:0051539)	2014-01-01	0.715515	1	0.525834	0.778218	-1.84412	0.617323	narf
RNA polymerase I activity (GO:0001054)	2014-01-01	0.715515	1	0.525834	0.778218	-1.80388	0.603854	polr2l
ionotropic glutamate receptor binding (GO:0035255)	2014-01-01	0.715515	1	0.525834	0.778218	-1.78996	0.599192	gnas
solute:proton symporter activity (GO:0015295)	2014-01-01	0.715515	1	0.525834	0.778218	-1.58872	0.531828	slc2a10
mechanically gated channel activity (GO:0022833)	2014-01-01	0.715515	1	0.525834	0.778218	-0.954871	0.319645	piezo1
beta-1,3-galactosyltransferase activity (GO:0048531)	2014-01-01	0.715515	1	0.525834	0.778218	-0.479476	0.160506	c1galt1c1
semaphorin receptor activity (GO:0017154)	2014-01-01	0.715515	1	0.525834	0.778218	0.0849717	-0.0284445	plxna4
protein phosphatase inhibitor activity (GO:0004864)	2014-01-01	0.715515	1	0.525834	0.778218	1.5013	-0.502564	ppp1r2
ATPase activity (GO:0016887)	9/121	0.721004	1	0.179183	0.74193	-0.135662	0.0443765	katnal1;vps4a;hsp90aa1;kif19;chd1l;ola1;kif6;vwa8;hspa14
transferase activity, transferring pentosyl groups (GO:0016763)	2029-02-01	0.724507	1	0.447689	0.74193	-0.136819	0.0440919	large2;hprt1
mRNA 3'-UTR binding (GO:0003730)	1943-03-01	0.72629	1	0.387077	0.74193	-0.738907	0.236307	tardbp;fmr1;elavl2
ATPase activity, coupled to movement of substances (GO:0043492)	1957-04-01	0.732501	1	0.342941	0.74193	0.289719	-0.0901869	abca5;abcb10;abca2;atp8b2
G-protein coupled receptor binding (GO:0001664)	1984-06-01	0.73793	1	0.270636	0.74193	-0.326585	0.0992513	wnt9a;dvl3;npy;wnt5a;gnas;rspo1
Rho guanyl-nucleotide exchange factor activity (GO:0005089)	2015-01-01	0.739955	1	0.548868	0.782354	-1.4833	0.446718	arhgef10
glucose transmembrane transporter activity (GO:0005355)	2015-01-01	0.739955	1	0.548868	0.782354	-1.34534	0.40517	slc2a10
N-methyltransferase activity (GO:0008170)	2015-01-01	0.739955	1	0.548868	0.782354	-1.01775	0.306512	tfb1m
endodeoxyribonuclease activity (GO:0004520)	2015-01-01	0.739955	1	0.548868	0.782354	-0.748299	0.225362	fen1
organic acid:sodium symporter activity (GO:0005343)	2015-01-01	0.739955	1	0.548868	0.782354	-0.672265	0.202463	slc13a3
hydrolase activity, hydrolyzing O-glycosyl compounds (GO:0004553)	2015-01-01	0.739955	1	0.548868	0.782354	-0.572005	0.172268	chid1
UDP-galactosyltransferase activity (GO:0035250)	2015-01-01	0.739955	1	0.548868	0.782354	0.383732	-0.115567	b3galt6
phosphotransferase activity, for other substituted phosphate groups (GO:0016780)	2015-01-01	0.739955	1	0.548868	0.782354	0.7469	-0.22494	selenoi
cysteine-type endopeptidase inhibitor activity (GO:0004869)	2015-01-01	0.739955	1	0.548868	0.782354	0.931748	-0.28061	kng1
transmembrane receptor protein kinase activity (GO:0019199)	1971-05-01	0.740152	1	0.307992	0.74193	0.192413	-0.0578971	pdgfra;flt1;fgfr3;epha3;ros1
ATP binding (GO:0005524)	1944-03-01	0.740709	1	0.400363	0.74193	-0.622654	0.186888	hsp90aa1;pebp1;hspa14
ubiquitin-like protein conjugating enzyme activity (GO:0061650)	1944-03-01	0.740709	1	0.400363	0.74193	-0.179458	0.0538638	ube2h;ube2b;ube2e2
protein phosphatase regulator activity (GO:0019888)	1930-02-01	0.741828	1	0.464134	0.763356	-0.66369	0.198203	ppp2r5b;ppp1r2
Rho GTPase binding (GO:0017048)	1945-03-01	0.754517	1	0.413568	0.74193	-0.733791	0.206693	cdc42ep3;arhgdia;exoc1
ATPase activity, coupled (GO:0042623)	1959-04-01	0.757031	1	0.365296	0.74193	2.20033	-0.612465	katnal1;msh3;vps4a;hspa14
DNA-dependent ATPase activity (GO:0008094)	1931-02-01	0.758208	1	0.480287	0.778218	-0.688803	0.190659	msh3;dhx36
metal ion binding (GO:0046872)	12/164	0.759126	1	0.146548	0.74193	-0.257966	0.0710923	hmgcll1;spock2;cdh1;syt17;hprt1;cdh13;syt8;fen1;cdh16;ran;sod2;cdh17
ligand-gated ion channel activity (GO:0015276)	1973-05-01	0.76197	1	0.327306	0.74193	-0.131945	0.0358689	chrne;gabrd;glra1;p2rx2;p2rx1
pre-mRNA binding (GO:0036002)	2016-01-01	0.762297	1	0.570785	0.78745	-2.09456	0.568504	rnpc3
RNA polymerase II core binding (GO:0000993)	2016-01-01	0.762297	1	0.570785	0.78745	-1.46335	0.397182	elof1
mechanically-gated ion channel activity (GO:0008381)	2016-01-01	0.762297	1	0.570785	0.78745	-1.20687	0.327566	piezo1
glutamate receptor binding (GO:0035254)	2016-01-01	0.762297	1	0.570785	0.78745	-0.118152	0.0320688	gnas
ATPase regulator activity (GO:0060590)	2016-01-01	0.762297	1	0.570785	0.78745	-0.00655619	0.00177947	grpel1
RNA polymerase II activating transcription factor binding (GO:0001102)	2016-01-01	0.762297	1	0.570785	0.78745	1.6223	-0.440323	rb1
transmembrane receptor protein tyrosine kinase activity (GO:0004714)	1974-05-01	0.772348	1	0.337011	0.74193	0.00769464	-0.00198768	pdgfra;flt1;fgfr3;epha3;ros1
calcium ion transmembrane transporter activity (GO:0015085)	1932-02-01	0.77368	1	0.496138	0.778218	-0.213068	0.0546727	atp2b4;atp2c1
anion channel activity (GO:0005253)	1947-03-01	0.780349	1	0.439689	0.74193	-0.0786981	0.0195182	slc26a5;glra1;slc26a2
endopeptidase inhibitor activity (GO:0004866)	1947-03-01	0.780349	1	0.439689	0.74193	1.06964	-0.265286	serpinc1;kng1;agt
double-stranded DNA binding (GO:0003690)	1975-05-01	0.782376	1	0.34674	0.74193	-0.201971	0.0495676	kin;msh3;tardbp;aff2;xrcc6
tropomyosin binding (GO:0005523)	2017-01-01	0.78272	1	0.59164	0.790614	-1.78943	0.438375	tmod4
nuclear localization sequence binding (GO:0008139)	2017-01-01	0.78272	1	0.59164	0.790614	-1.37609	0.337114	kpnb1
proteasome binding (GO:0070628)	2017-01-01	0.78272	1	0.59164	0.790614	-1.28441	0.314655	isg15
endoribonuclease activity (GO:0004521)	2017-01-01	0.78272	1	0.59164	0.790614	-0.934117	0.22884	piwil2
basal RNA polymerase II transcription machinery binding (GO:0001099)	2017-01-01	0.78272	1	0.59164	0.790614	-0.870019	0.213137	elof1
C4-dicarboxylate transmembrane transporter activity (GO:0015556)	2017-01-01	0.78272	1	0.59164	0.790614	-0.396083	0.0970323	slc13a3
inhibitory extracellular ligand-gated ion channel activity (GO:0005237)	2017-01-01	0.78272	1	0.59164	0.790614	0.998215	-0.244543	glra1
sterol transporter activity (GO:0015248)	1933-02-01	0.788279	1	0.511678	0.778218	-0.766369	0.182321	osbpl6;osbpl5
metallopeptidase activity (GO:0008237)	1933-02-01	0.788279	1	0.511678	0.778218	-0.538905	0.128207	mysm1;thop1
MAP kinase kinase kinase activity (GO:0004709)	1990-06-01	0.795331	1	0.321763	0.74193	0.156974	-0.0359465	pdgfra;flt1;ripk2;fgfr3;epha3;ros1
transcription regulatory region DNA binding (GO:0044212)	13/183	0.800026	1	0.155956	0.74193	0.377463	-0.084216	rb1;mybbp1a;rai1;tcf20;sall2;rfx6;irf3;znf148;znf296;nono;ikzf1;ash2l;ikzf2
metalloendopeptidase activity (GO:0004222)	2018-01-01	0.80139	1	0.611484	0.809901	-1.22449	0.271113	thop1
ligand-gated anion channel activity (GO:0099095)	2018-01-01	0.80139	1	0.611484	0.809901	-0.404872	0.0896419	glra1
serine-type endopeptidase inhibitor activity (GO:0004867)	1934-02-01	0.802042	1	0.5269	0.778218	-0.541822	0.119523	serpinc1;agt
UDP-glycosyltransferase activity (GO:0008194)	1964-04-01	0.8107	1	0.420882	0.74193	1.84295	-0.386756	b3galt6;large2;has3;b3gnt3
iron ion binding (GO:0005506)	1935-02-01	0.815004	1	0.541799	0.782354	-0.85833	0.175582	miox;fbxl5
RNA methyltransferase activity (GO:0008173)	2019-01-01	0.818456	1	0.630366	0.827586	-1.07006	0.214371	nsun5
phospholipid-translocating ATPase activity (GO:0004012)	2019-01-01	0.818456	1	0.630366	0.827586	-0.535722	0.107324	atp8b2
enhancer sequence-specific DNA binding (GO:0001158)	2020-01-01	0.834056	1	0.648333	0.830228	-1.36185	0.247114	foxn4
ephrin receptor activity (GO:0005003)	2020-01-01	0.834056	1	0.648333	0.830228	-1.1753	0.213263	epha3
transmembrane-ephrin receptor activity (GO:0005005)	2020-01-01	0.834056	1	0.648333	0.830228	-1.06551	0.193342	epha3
RNA polymerase core enzyme binding (GO:0043175)	2020-01-01	0.834056	1	0.648333	0.830228	-0.327804	0.0594815	elof1
oxidoreductase activity, acting on the aldehyde or oxo group of donors, NAD or NADP as acceptor (GO:0016620)	2020-01-01	0.834056	1	0.648333	0.830228	-0.220113	0.0399406	aldh6a1
phosphatidate phosphatase activity (GO:0008195)	2020-01-01	0.834056	1	0.648333	0.830228	0.103578	-0.0187948	plpp5
organic anion transmembrane transporter activity (GO:0008514)	1937-02-01	0.838668	1	0.570607	0.78745	-0.498085	0.0876333	slc26a5;slc26a2
protein kinase binding (GO:0019901)	12/178	0.846034	1	0.211302	0.74193	0.205951	-0.0344343	ccnj;pdgfra;trib1;flt1;rhoj;pebp1;fgfr3;ccne1;epha3;ccnb3;ros1;ccno
RNA polymerase II transcription corepressor activity (GO:0001106)	2021-01-01	0.848317	1	0.665429	0.84148	-1.22131	0.200908	sin3b
zinc ion transmembrane transporter activity (GO:0005385)	2021-01-01	0.848317	1	0.665429	0.84148	-0.833898	0.137177	slc39a14
calcium-dependent cysteine-type endopeptidase activity (GO:0004198)	2022-01-01	0.861352	1	0.681695	0.84148	-1.13236	0.169007	capn9
snRNA binding (GO:0017069)	2022-01-01	0.861352	1	0.681695	0.84148	-1.07124	0.159885	rnpc3
acetylgalactosaminyltransferase activity (GO:0008376)	2022-01-01	0.861352	1	0.681695	0.84148	-0.954339	0.142437	b3gnt3
RNA polymerase II repressing transcription factor binding (GO:0001103)	2022-01-01	0.861352	1	0.681695	0.84148	-0.919314	0.137209	mta2
transcriptional activator activity, RNA polymerase II distal enhancer sequence-specific binding (GO:0001205)	2022-01-01	0.861352	1	0.681695	0.84148	1.88983	-0.282061	tardbp
motor activity (GO:0003774)	1955-03-01	0.862109	1	0.538936	0.782354	2.4415	-0.362254	kif19;kif6;lrrc23
transition metal ion binding (GO:0046914)	7/113	0.86217	1	0.363529	0.74193	0.655972	-0.0972823	polr2l;glra1;thap11;hdac10;fen1;fbxl5;adprm
transcription corepressor activity (GO:0003714)	1999-06-01	0.862604	1	0.400456	0.74193	0.0610828	-0.00902803	zhx3;mybbp1a;sin3b;ajuba;mta2;lhx9
kinase binding (GO:0019900)	1985-05-01	0.864623	1	0.443952	0.74193	0.503748	-0.0732758	ccnj;rhoj;ccne1;ccnb3;ccno
amino acid transmembrane transporter activity (GO:0015171)	1940-02-01	0.869044	1	0.611317	0.809901	-0.533216	0.074843	slc38a6;slc7a7
zinc ion binding (GO:0008270)	1971-04-01	0.869142	1	0.496461	0.778218	-0.330635	0.0463711	polr2l;glra1;thap11;hdac10
ATP-dependent DNA helicase activity (GO:0004003)	2023-01-01	0.873268	1	0.697173	0.84148	-1.09522	0.148416	dhx36
Rac GTPase binding (GO:0048365)	2023-01-01	0.873268	1	0.697173	0.84148	-1.07675	0.145912	arhgdia
GABA-A receptor activity (GO:0004890)	2023-01-01	0.873268	1	0.697173	0.84148	-1.05673	0.143201	gabrd
methylated histone binding (GO:0035064)	2023-01-01	0.873268	1	0.697173	0.84148	-0.754538	0.102249	phf19
PDZ domain binding (GO:0030165)	2023-01-01	0.873268	1	0.697173	0.84148	-0.548097	0.074274	atp2b4
divalent inorganic cation transmembrane transporter activity (GO:0072509)	2023-01-01	0.873268	1	0.697173	0.84148	-0.154777	0.0209742	slc39a14
methylation-dependent protein binding (GO:0140034)	2023-01-01	0.873268	1	0.697173	0.84148	-0.101441	0.0137465	phf19
5'-3' RNA polymerase activity (GO:0034062)	2023-01-01	0.873268	1	0.697173	0.84148	0.442772	-0.0600012	polr2l
GABA receptor activity (GO:0016917)	2023-01-01	0.873268	1	0.697173	0.84148	0.462655	-0.0626955	gabrd
3'-5' exonuclease activity (GO:0008408)	2023-01-01	0.873268	1	0.697173	0.84148	2.52061	-0.341574	polg
potassium ion leak channel activity (GO:0022841)	2024-01-01	0.884161	1	0.711899	0.850114	-0.710626	0.0874897	kcnk18
oxidoreductase activity, acting on single donors with incorporation of molecular oxygen, incorporation of two atoms of oxygen (GO:0016702)	2024-01-01	0.884161	1	0.711899	0.850114	-0.49699	0.0611876	ethe1
histone deacetylase binding (GO:0042826)	2024-01-01	0.884161	1	0.711899	0.850114	-0.371686	0.0457607	mta2
leak channel activity (GO:0022840)	2024-01-01	0.884161	1	0.711899	0.850114	0.493959	-0.0608145	kcnk18
cation channel activity (GO:0005261)	1958-03-01	0.885072	1	0.573488	0.78745	-0.305694	0.0373209	piezo1;p2rx2;p2rx1
calcium-dependent phospholipid binding (GO:0005544)	1942-02-01	0.886274	1	0.636785	0.830228	-0.600618	0.0725121	syt17;syt8
ubiquitin-like protein ligase activity (GO:0061659)	7/118	0.889423	1	0.403717	0.74193	0.768002	-0.0899961	rnf144b;rnf14;peli3;rnf215;anapc1;znf598;pja2
extracellular ligand-gated ion channel activity (GO:0005230)	1959-03-01	0.891932	1	0.584643	0.790614	-0.22756	0.026025	chrne;gabrd;glra1
hormone activity (GO:0005179)	1943-02-01	0.894078	1	0.64902	0.830228	-0.293529	0.0328641	npy;spx
endonuclease activity (GO:0004519)	2025-01-01	0.894117	1	0.725912	0.859163	-1.04562	0.117024	piwil2
voltage-gated cation channel activity (GO:0022843)	1990-05-01	0.894819	1	0.491403	0.778218	0.700048	-0.0777988	kcng1;kcng2;kcnh8;kcnb1;kcna4
ubiquitin-protein transferase activity (GO:0004842)	15/231	0.900201	1	0.213883	0.74193	0.440519	-0.046315	traf6;rnf215;anapc1;fbxl5;znf598;ube2h;rnf144b;rnf14;ube2b;peli3;nsmce1;ube2e2;ddb2;fbxl15;pja2
protein transporter activity (GO:0008565)	1944-02-01	0.901381	1	0.660927	0.84148	-0.605976	0.0629166	kpnb1;ipo7
neuropilin binding (GO:0038191)	2026-01-01	0.903219	1	0.739244	0.859163	-0.778906	0.0792851	sema3d
protein-cysteine S-palmitoyltransferase activity (GO:0019706)	2026-01-01	0.903219	1	0.739244	0.859163	-0.746314	0.0759676	golga7
glucuronosyltransferase activity (GO:0015020)	2026-01-01	0.903219	1	0.739244	0.859163	-0.737529	0.0750734	large2
oxidoreductase activity, acting on paired donors, with incorporation or reduction of molecular oxygen, NAD(P)H as one donor, and incorporation of one atom of oxygen (GO:0016709)	2026-01-01	0.903219	1	0.739244	0.859163	-0.443142	0.0451075	msmo1
protein-cysteine S-acyltransferase activity (GO:0019707)	2026-01-01	0.903219	1	0.739244	0.859163	0.498844	-0.0507775	golga7
ubiquitin protein ligase activity (GO:0061630)	7/121	0.90349	1	0.42782	0.74193	0.267474	-0.0271462	rnf144b;rnf14;peli3;rnf215;anapc1;znf598;pja2
Rab GTPase binding (GO:0017137)	1978-04-01	0.911342	1	0.567547	0.78745	0.350138	-0.0325058	tbc1d2b;tbc1d25;llgl2;bicdl2
adrenergic receptor activity (GO:0004935)	2027-01-01	0.911538	1	0.751929	0.859163	-0.735015	0.0680783	adra1d
G-protein beta/gamma-subunit complex binding (GO:0031683)	2027-01-01	0.911538	1	0.751929	0.859163	-0.540234	0.0500374	gnas
protein tyrosine phosphatase activity (GO:0004725)	2027-01-01	0.911538	1	0.751929	0.859163	-0.403454	0.0373685	eya3
phospholipase activity (GO:0004620)	2027-01-01	0.911538	1	0.751929	0.859163	-0.320086	0.0296469	pnpla6
O-acyltransferase activity (GO:0008374)	2027-01-01	0.911538	1	0.751929	0.859163	-0.168501	0.0156068	crot
RNA polymerase II transcription factor binding (GO:0001085)	1963-03-01	0.915834	1	0.627365	0.827586	-0.174308	0.0153251	rb1;mta2;tnni3k
ATP-dependent microtubule motor activity, plus-end-directed (GO:0008574)	2028-01-01	0.919143	1	0.763999	0.86407	-0.756496	0.0637828	kif19
secondary active transmembrane transporter activity (GO:0015291)	2028-01-01	0.919143	1	0.763999	0.86407	0.711146	-0.0599592	slc26a5
transcription factor activity, RNA polymerase II distal enhancer sequence-specific binding (GO:0003705)	1947-02-01	0.920565	1	0.694705	0.84148	-0.430986	0.0356719	tardbp;myog
ubiquitin protein ligase binding (GO:0031625)	2029-01-01	0.926094	1	0.775483	0.870032	-0.833709	0.0640114	isg15
neuropeptide binding (GO:0042923)	2029-01-01	0.926094	1	0.775483	0.870032	-0.485235	0.037256	oprm1
ubiquitin-like protein ligase binding (GO:0044389)	2029-01-01	0.926094	1	0.775483	0.870032	-0.106542	0.00818021	isg15
transforming growth factor beta receptor binding (GO:0005160)	1949-02-01	0.931339	1	0.715647	0.852323	-0.354293	0.0252017	gdf2;gdf5
phosphatidylinositol phosphate binding (GO:1901981)	1930-01-01	0.932448	1	0.78641	0.876174	1.8935	-0.132434	golph3l
GTPase activator activity (GO:0005096)	1999-05-01	0.934675	1	0.572629	0.78745	0.37972	-0.0256525	tbc1d2b;tbc1d25;arhgap20;rab3gap1;llgl2
repressing transcription factor binding (GO:0070491)	1931-01-01	0.938256	1	0.796806	0.879031	-0.664324	0.0423387	mta2
transcriptional repressor activity, RNA polymerase II transcription factor binding (GO:0001191)	1931-01-01	0.938256	1	0.796806	0.879031	-0.437353	0.0278734	sin3b
ion transmembrane transporter activity (GO:0015075)	1931-01-01	0.938256	1	0.796806	0.879031	-0.233191	0.0148617	slc26a5
microtubule motor activity (GO:0003777)	1951-02-01	0.940719	1	0.735371	0.859163	-0.28174	0.0172173	kif19;kif6
GTPase regulator activity (GO:0030695)	5/101	0.941443	1	0.589753	0.790614	0.333266	-0.0201099	tbc1d2b;tbc1d25;arhgap20;rab3gap1;llgl2
G-protein coupled peptide receptor activity (GO:0008528)	1969-03-01	0.942753	1	0.685594	0.84148	0.56022	-0.0330254	mc4r;f2rl1;rxfp1
palmitoyltransferase activity (GO:0016409)	1932-01-01	0.943565	1	0.806697	0.885591	-0.670142	0.0389284	golga7
semaphorin receptor binding (GO:0030215)	1932-01-01	0.943565	1	0.806697	0.885591	1.41292	-0.0820762	sema3d
carboxylic ester hydrolase activity (GO:0052689)	1952-02-01	0.94494	1	0.74479	0.859163	0.113028	-0.00640126	pon2;pnpla6
acetylcholine receptor activity (GO:0015464)	1933-01-01	0.948418	1	0.816108	0.890687	-0.400515	0.0212113	chrne
cation transmembrane transporter activity (GO:0008324)	1953-02-01	0.948873	1	0.75392	0.859163	0.416458	-0.0218558	piezo1;atp2b4
purine ribonucleoside binding (GO:0032550)	8/150	0.950553	1	0.502083	0.778218	1.3063	-0.0662434	arf1;tuba1c;arl14;rhoj;tubd1;arl11;suclg1;ran
flavin adenine dinucleotide binding (GO:0050660)	1935-01-01	0.956908	1	0.83358	0.906241	-0.0482263	0.00212427	foxred2
RNA binding (GO:0003723)	22/352	0.958051	1	0.200279	0.74193	0.668062	-0.0286295	esrp2;supv3l1;tra2a;dhx36;sf3b1;dcp1a;piwil2;rbm7;mbnl1;tardbp;strbp;rpp30;rpl13a;fmr1;pop4;srbd1;pym1;helz;g3bp2;upf3a;rsl1d1;emg1
phosphoprotein phosphatase activity (GO:0004721)	1974-03-01	0.95883	1	0.728717	0.859163	0.475758	-0.0200016	dusp10;eya3;dusp4
cytokine receptor binding (GO:0005126)	1956-02-01	0.959126	1	0.779639	0.87079	0.624346	-0.0260555	gdf2;gdf5
calcium ion binding (GO:0005509)	7/139	0.95962	1	0.567393	0.78745	0.294662	-0.0121453	spock2;cdh1;syt17;cdh13;syt8;cdh16;cdh17
monocarboxylic acid transmembrane transporter activity (GO:0008028)	1936-01-01	0.960614	1	0.841685	0.912842	-0.252931	0.0101634	mpc2
Ras GTPase binding (GO:0017016)	1992-04-01	0.96129	1	0.691278	0.84148	1.24072	-0.0489827	tbc1d2b;tbc1d25;llgl2;bicdl2
protein heterodimerization activity (GO:0046982)	1976-03-01	0.963987	1	0.744619	0.859163	0.142292	-0.00521897	cbfb;bcl2l10;sephs1
growth factor activity (GO:0008083)	1937-01-01	0.964001	1	0.849397	0.918986	-0.185624	0.00680545	ptn
transferase activity, transferring acyl groups other than amino-acyl groups (GO:0016747)	1938-01-01	0.967098	1	0.856733	0.922478	-0.433597	0.0145064	crot
guanyl ribonucleotide binding (GO:0032561)	8/159	0.968065	1	0.565865	0.78745	1.49911	-0.0486545	arf1;tuba1c;arl14;rhoj;tubd1;arl11;suclg1;ran
ATP-dependent microtubule motor activity (GO:1990939)	1939-01-01	0.969928	1	0.863713	0.923851	0.808008	-0.0246716	kif19
purine ribonucleoside triphosphate binding (GO:0035639)	10/192	0.971965	1	0.51986	0.778218	1.25684	-0.0357385	arf1;tuba1c;arl14;rhoj;hsp90aa1;pebp1;tubd1;arl11;ran;hspa14
phosphatase activity (GO:0016791)	1961-02-01	0.97198	1	0.81729	0.890687	0.115683	-0.00328773	plpp5;enoph1
G-protein coupled photoreceptor activity (GO:0008020)	1940-01-01	0.972514	1	0.870354	0.923851	-0.395774	0.0110304	opn4
single-stranded DNA binding (GO:0003697)	1940-01-01	0.972514	1	0.870354	0.923851	-0.14798	0.00412426	msh3
ion channel activity (GO:0005216)	1940-01-01	0.972514	1	0.870354	0.923851	-0.140916	0.00392738	piezo1
anion:cation symporter activity (GO:0015296)	1940-01-01	0.972514	1	0.870354	0.923851	0.462222	-0.0128823	slc13a3
carboxylic acid transmembrane transporter activity (GO:0046943)	1940-01-01	0.972514	1	0.870354	0.923851	1.14775	-0.0319882	slc38a6
phosphoric ester hydrolase activity (GO:0042578)	1941-01-01	0.974879	1	0.876672	0.928363	0.378825	-0.00963814	plpp5
GTP binding (GO:0005525)	7/149	0.975997	1	0.637834	0.830228	0.773233	-0.0187861	arf1;tuba1c;arl14;rhoj;tubd1;arl11;ran
acetylglucosaminyltransferase activity (GO:0008375)	1942-01-01	0.97704	1	0.882683	0.932528	-0.436721	0.0101441	b3gnt3
transcriptional activator activity, RNA polymerase II core promoter proximal region sequence-specific binding (GO:0001077)	4/102	0.979292	1	0.762905	0.86407	0.40148	-0.00840096	znf296;gata5;ssbp2;meox1
nucleoside-triphosphatase activity (GO:0017111)	19/334	0.982179	1	0.351626	0.74193	1.65581	-0.0297734	katnal1;gspt1;rhoj;kif19;rab8b;gnas;mfn2;vwa8;gfm1;vps4a;hsp90aa1;rab40c;chd1l;dnajc27;ola1;kif6;ran;hspa14;lrrc23
thiol-dependent ubiquitin-specific protease activity (GO:0004843)	1945-01-01	0.982471	1	0.899018	0.943128	-0.145678	0.00257628	mysm1
phospholipid transporter activity (GO:0005548)	1946-01-01	0.983979	1	0.903942	0.946084	-0.348468	0.005628	atp8b2
thiol-dependent ubiquitinyl hydrolase activity (GO:0036459)	1947-01-01	0.985358	1	0.908627	0.948775	0.149815	-0.00220988	mysm1
L-amino acid transmembrane transporter activity (GO:0015179)	1948-01-01	0.986618	1	0.913083	0.951217	1.20449	-0.0162278	slc7a7
transcriptional activator activity, RNA polymerase II transcription regulatory region sequence-specific binding (GO:0001228)	6/146	0.9886	1	0.753292	0.859163	0.213428	-0.00244707	znf296;tardbp;myog;gata5;ssbp2;meox1
cytokine receptor activity (GO:0004896)	1952-01-01	0.990663	1	0.928844	0.965396	0.223474	-0.00209633	ifngr1
endopeptidase activity (GO:0004175)	6/153	0.992474	1	0.790208	0.878226	0.345891	-0.0026131	aph1b;mbtps1;psen2;psma3;thop1;psmb7
sequence-specific double-stranded DNA binding (GO:1990837)	4/119	0.993207	1	0.854187	0.921948	0.382585	-0.0026077	orc4;nono;msh3;cdc6
tubulin binding (GO:0015631)	7/173	0.993685	1	0.777022	0.870032	0.777861	-0.00492771	tppp2;agbl5;kif19;fcho2;kif6;tubgcp5;lrrc23
actin filament binding (GO:0051015)	3/103	0.994579	1	0.894124	0.940191	0.581378	-0.0031602	arpc1a;tpm1;neb
cytokine activity (GO:0005125)	1991-02-01	0.997333	1	0.944541	0.977641	0.325741	-0.000869774	gdf2;gdf5
calcium channel activity (GO:0005262)	1968-01-01	0.997789	1	0.96807	0.993866	0.492327	-0.0010896	trpc3
GTPase activity (GO:0003924)	9/227	0.998018	1	0.815575	0.890687	0.610358	-0.00121076	gspt1;gfm1;rhoj;rab40c;rab8b;dnajc27;gnas;ran;mfn2
protein kinase activity (GO:0004672)	24/466	0.998383	1	0.510901	0.778218	1.02747	-0.00166286	pink1;irak1;prkcq;wnk2;ilk;cdk20;map3k4;fgfr3;epha3;bub1;ros1;map3k8;sgk1;ccno;prkci;ccnj;pdgfra;yes1;flt1;pkn3;map3k1;ripk2;ccne1;ccnb3
microtubule binding (GO:0008017)	4/152	0.99932	1	0.949004	0.979547	0.70018	-0.000476326	kif19;fcho2;kif6;tubgcp5
transcriptional repressor activity, RNA polymerase II core promoter proximal region sequence-specific binding (GO:0001078)	1982-01-01	0.999374	1	0.984184	0.999999	0.306075	-0.000191692	rb1
cysteine-type endopeptidase activity (GO:0004197)	1993-01-01	0.999768	1	0.990901	0.999999	0.436465	-0.000101361	capn9
actin binding (GO:0003779)	4/167	0.999772	1	0.969517	0.993866	0.698872	-0.000159582	arpc1a;tpm1;msrb2;neb
transcription factor activity, RNA polymerase II core promoter proximal region sequence-specific binding (GO:0000982)	5/190	0.999806	1	0.963624	0.992356	2.26931	-0.000440473	rb1;znf296;gata5;ssbp2;meox1
transcriptional repressor activity, RNA polymerase II transcription regulatory region sequence-specific binding (GO:0001227)	1/105	0.999921	1	0.995026	0.999999	0.430438	-3.38522e-05	rb1
protein serine/threonine kinase activity (GO:0004674)	14/400	0.999987	1	0.94498	0.977641	0.963167	-1.25923e-05	pink1;irak1;prkcq;wnk2;ilk;cdk20;map3k4;cdk10;map3k8;sgk1;prkci;pkn3;map3k1;ripk2
DNA binding (GO:0003677)	26/631	0.999997	1	0.888171	0.936124	1.30229	-3.57438e-06	mybbp1a;msh3;foxn4;grhl3;dnase1;xrcc6;fbxl6;phf19;kin;fan1;tardbp;gata5;mlf2;thap11;aff2;klf1;supv3l1;sall2;fen1;znf296;zgpat;cbfb;ctcf;ddb2;tfcp2l1;meox1
sequence-specific DNA binding (GO:0043565)	12/414	0.999999	1	0.98817	0.999999	1.20508	-6.71567e-07	mybbp1a;znf296;zgpat;foxn4;grhl3;sall2;upf3a;xrcc6;phf19;klf1;tfcp2l1;meox1
G-protein coupled amine receptor activity (GO:0008227)	1/163	1	1	0.999735	0.999999	0.297484	-1.23709e-07	adra1d
G-protein coupled receptor activity (GO:0004930)	8/343	1	1	0.996027	0.999999	0.908897	-2.80436e-07	opn4;oprm1;gpr174;gpr65;adgrg7;nmbr;f2rl1;rxfp1
RNA polymerase II core promoter proximal region sequence-specific DNA binding (GO:0000978)	6/301	1	1	0.997783	0.999999	1.39201	-3.92882e-07	jun;myog;rfx6;gata5;nfatc4;ssbp2
core promoter proximal region sequence-specific DNA binding (GO:0000987)	6/301	1	1	0.997783	0.999999	1.93633	-5.46512e-07	jun;myog;rfx6;gata5;nfatc4;ssbp2
RNA polymerase II regulatory region DNA binding (GO:0001012)	2/332	1	1	0.999999	0.999999	0.890068	-4.20989e-10	rb1;tfap2c
RNA polymerase II regulatory region sequence-specific DNA binding (GO:0000977)	7/455	1	1	0.999978	0.999999	1.5768	-7.17567e-10	jun;myog;rfx6;gata5;nfatc4;ssbp2;tfap2c
transcription regulatory region sequence-specific DNA binding (GO:0000976)	5/397	1	1	0.999987	0.999999	1.47696	-6.18953e-10	nono;foxn4;mta2;tfap2c;meox1
Supplementary Table S4: Ontological analysis based on up and downregulated genes of GSE58929 considering Molecular Function. In the first column there are the terms and in the next columns there are the statistical parameters. In addition to these, the genes responsible for the enrichment of each term are in the last column.

## Sheet: Significant Terms (MF)
Term	Overlap	P-value	Adjusted P-value	Old P-value	Old Adjusted P-value	Z-score	Combined Score	Genes
Rab guanyl-nucleotide exchange factor activity (GO:0017112)	2015-04-01	0.0342855	1	0.0118141	0.74193	-2.3551	7.94384	trappc4;trappc3;dennd6b;trappc1		Rab guanyl-nucleotide exchange factor activity (GO:0017112)	0.0342855	7.94384	trappc4;trappc3;dennd6b;trappc1
kinase activity (GO:0016301)	17/125	0.0387571	1	0.000487194	0.21875	-1.07187	3.48405	pink1;hykk;ppip5k2;shpk;coq8b;ilk;sephs1;cdk10;fn3krp;nags;bub1;rbks;ccno;gk5;ccnj;ccne1;ccnb3		kinase activity (GO:0016301)	0.0387571	3.48405	pink1;hykk;ppip5k2;shpk;coq8b;ilk;sephs1;cdk10;fn3krp;nags;bub1;rbks;ccno;gk5;ccnj;ccne1;ccnb3
cyclin-dependent protein serine/threonine kinase regulator activity (GO:0016538)	1938-07-01	0.0405945	1	0.00549252	0.74193	-2.26016	7.24184	ccnj;ccnh;ccnyl1;ccnt1;ccne1;ccnb3;ccno		cyclin-dependent protein serine/threonine kinase regulator activity (GO:0016538)	0.0405945	7.24184	ccnj;ccnh;ccnyl1;ccnt1;ccne1;ccnb3;ccno
Supplementary Table S4: Significant terms of Molecular Function selected considering p value<0.05.

## Sheet: Biological Process
Term	Overlap	P-value	Adjusted P-value	Old P-value	Old Adjusted P-value	Z-score	Combined Score	Genes
cytoplasmic translation (GO:0002181)	1933-10-01	0.000311074	0.459456	9.92829e-05	0.0841975	-2.31647	18.7066	gspt1;rwdd1;rpl31;eif4h;rpl15;rpl26;rpl7;rpl8;hspa14;rps21
translation (GO:0006412)	18/102	0.00250807	0.999996	0.000114011	0.0841975	-1.26008	7.54567	gspt1;rpl15;rpl26;efl1;mrrf;mtrf1l;rps21;rwdd1;mterf3;mrps11;rpl31;eif4h;gatb;srbd1;rpl7;rsl1d1;rpl8;hspa14
positive regulation of response to stimulus (GO:0048584)	2020-07-03	0.0169821	0.999996	0.0155486	0.865855	-4.62389	18.8451	fmr1;rfx6;nsmce1
cell junction maintenance (GO:0034331)	2020-07-03	0.0169821	0.999996	0.0155486	0.865855	-3.06464	12.4903	prkci;yes1;cdh1
adherens junction maintenance (GO:0034334)	2020-07-03	0.0169821	0.999996	0.0155486	0.865855	-3.0505	12.4326	prkci;yes1;cdh1
rRNA methylation (GO:0031167)	2013-04-01	0.0206058	0.999996	0.0128662	0.865855	-3.00991	11.685	nsun3;nsun5;emg1;tfb1m
regulation of translation (GO:0006417)	1944-08-01	0.0317972	0.999996	0.00776922	0.865855	-1.68519	5.81115	nsun3;cnot7;rpl13a;fmr1;pym1;upf3a;cnot8;znf598
formation of translation preinitiation complex (GO:0001731)	2020-09-03	0.0357882	0.999996	0.0262253	0.865855	-4.29081	14.289	eif2d;eif4h;ticrr
positive regulation of cellular amide metabolic process (GO:0034250)	2020-09-03	0.0357882	0.999996	0.0262253	0.865855	-3.43716	11.4462	fmr1;pym1;upf3a
glucosamine-containing compound catabolic process (GO:1901072)	2020-09-03	0.0357882	0.999996	0.0262253	0.865855	-2.40084	7.99512	chid1;gnpda2;amdhd2
embryonic epithelial tube formation (GO:0001838)	2016-04-01	0.0426937	0.999996	0.0229407	0.865855	-1.82302	5.74926	prkci;cdh1;hand2;htt
nuclear import (GO:0051170)	1931-06-01	0.0454455	0.999996	0.0157667	0.865855	-2.02395	6.25653	nup155;nup188;fam53b;htatip2;ipo7;ran
positive regulation of cellular protein metabolic process (GO:0032270)	2020-10-03	0.0479323	0.999996	0.0327073	0.865855	-3.42564	10.407	fmr1;pym1;upf3a
negative regulation of multicellular organismal process (GO:0051241)	2024-05-01	0.0498194	0.999996	0.0209352	0.865855	-2.43201	7.29445	hhip;gpr65;llgl2;spx;crhbp
adherens junction organization (GO:0034332)	1932-06-01	0.0520277	0.999996	0.0178648	0.865855	-1.58747	4.69253	prkci;yes1;cdh1;cdh13;cdh16;cdh17
mitochondrial translation (GO:0032543)	2025-05-01	0.0580398	0.999996	0.0240018	0.865855	-2.44442	6.95836	gfm1;mterf3;gatb;mtif3;mtrf1l
mitochondrial RNA metabolic process (GO:0000959)	2020-11-03	0.0618108	0.999996	0.039941	0.865855	-3.23855	9.01507	mterf3;supv3l1;mrpl12
organophosphate ester transport (GO:0015748)	2020-11-03	0.0618108	0.999996	0.039941	0.865855	-3.21877	8.96003	osbpl5;stard7;slc25a19
protein polymerization (GO:0051258)	2018-04-01	0.0626592	0.999996	0.0317227	0.865855	-2.7914	7.7323	tppp2;ttc17;msrb2;catip
negative regulation of cellular protein metabolic process (GO:0032269)	2019-04-01	0.0741835	0.999996	0.0367564	0.865855	-2.53846	6.60307	cnot7;rpl13a;fmr1;cnot8
ribosome biogenesis (GO:0042254)	1961-09-01	0.0750927	0.999996	0.0155337	0.865855	-1.49389	3.86772	wdr36;rrp1;nop16;pop4;rpl26;pih1d1;rrs1;ran;aamp
cytoplasmic translational initiation (GO:0002183)	2020-12-03	0.077319	0.999996	0.04791	0.865855	-3.82184	9.7832	eif2d;eif4h;ticrr
nuclear-transcribed mRNA catabolic process, exonucleolytic (GO:0000291)	2020-12-03	0.077319	0.999996	0.04791	0.865855	-2.93409	7.51074	exosc4;cnot7;cnot8
regulation of cyclin-dependent protein serine/threonine kinase activity (GO:0000079)	1944-07-01	0.0792944	0.999996	0.0225077	0.865855	-1.30813	3.31557	ccnj;ccnh;ccnyl1;ccnt1;ccne1;ccnb3;ccno
negative regulation of cellular amide metabolic process (GO:0034249)	2020-04-01	0.0866953	0.999996	0.0422229	0.865855	-2.4663	6.03098	cnot7;rpl13a;fmr1;cnot8
apoptotic process involved in blood vessel morphogenesis (GO:1902262)	2020-06-02	0.0875528	0.999996	0.0698848	0.865855	-6.67895	16.2667	angptl4;cdh13
L-methionine salvage from methylthioadenosine (GO:0019509)	2020-06-02	0.0875528	0.999996	0.0698848	0.865855	-4.88641	11.9009	enoph1;mri1
L-methionine salvage (GO:0071267)	2020-06-02	0.0875528	0.999996	0.0698848	0.865855	-4.45615	10.853	enoph1;mri1
neural crest cell fate specification (GO:0014036)	2020-06-02	0.0875528	0.999996	0.0698848	0.865855	-4.34504	10.5824	fmr1;tfap2c
neural crest cell fate commitment (GO:0014034)	2020-06-02	0.0875528	0.999996	0.0698848	0.865855	-4.21509	10.2659	fmr1;tfap2c
stem cell fate specification (GO:0048866)	2020-06-02	0.0875528	0.999996	0.0698848	0.865855	-4.19746	10.223	fmr1;tfap2c
sarcomerogenesis (GO:0048769)	2020-06-02	0.0875528	0.999996	0.0698848	0.865855	-4.14323	10.0909	hsp90aa1;cbfb
endonucleolytic cleavage in ITS1 to separate SSU-rRNA from 5.8S rRNA and LSU-rRNA from tricistronic rRNA transcript (SSU-rRNA, 5.8S rRNA, LSU-rRNA) (GO:0000447)	2020-06-02	0.0875528	0.999996	0.0698848	0.865855	-3.92203	9.55215	rrs1;rps21
ribonucleoprotein complex disassembly (GO:0032988)	2020-06-02	0.0875528	0.999996	0.0698848	0.865855	-3.80379	9.26418	tfip11;mtif3
protein methylation (GO:0006479)	2020-06-02	0.0875528	0.999996	0.0698848	0.865855	-3.53029	8.59807	prmt7;lcmt1
negative regulation of immune system process (GO:0002683)	2020-06-02	0.0875528	0.999996	0.0698848	0.865855	-1.8473	4.49912	nfkbil1;gpr65
transition metal ion homeostasis (GO:0055076)	2013-03-01	0.0943329	0.999996	0.0565926	0.865855	-3.03367	7.16226	slc39a14;fbxl5;atp2c1
olfactory placode development (GO:0071698)	2013-03-01	0.0943329	0.999996	0.0565926	0.865855	-2.69131	6.35397	lrrn1;htt;tfap2c
positive regulation of cell cycle (GO:0045787)	1946-07-01	0.0957337	0.999996	0.0272481	0.865855	-1.3525	3.17322	ccnj;ccnh;ccnyl1;ccnt1;ccne1;ccnb3;ccno
protein import (GO:0017038)	1930-05-01	0.109838	0.999996	0.0435769	0.865855	-2.12159	4.68605	nup155;nup188;fam53b;ipo7;ran
protein localization to nucleus (GO:0034504)	1930-05-01	0.109838	0.999996	0.0435769	0.865855	-2.11713	4.67621	nup155;nup188;fam53b;ipo7;ran
actin filament polymerization (GO:0030041)	2014-03-01	0.112716	0.999996	0.0659625	0.865855	-2.88739	6.30283	ttc17;msrb2;catip
positive regulation of macromolecule biosynthetic process (GO:0010557)	2014-03-01	0.112716	0.999996	0.0659625	0.865855	-2.81847	6.1524	fmr1;pym1;upf3a
DNA catabolic process, endonucleolytic (GO:0000737)	2014-03-01	0.112716	0.999996	0.0659625	0.865855	-2.75769	6.01972	dnase1;dnase2b;fen1
negative regulation of MAP kinase activity (GO:0043407)	2014-03-01	0.112716	0.999996	0.0659625	0.865855	-2.57278	5.61607	dusp10;spry2;dusp4
venous blood vessel development (GO:0060841)	2014-03-01	0.112716	0.999996	0.0659625	0.865855	-2.32204	5.06874	flt1;spry2;nr2f2
cilium-dependent cell motility (GO:0060285)	2022-04-01	0.114508	0.999996	0.0544531	0.865855	-2.48881	5.39354	drc1;tekt2;rsph9;lrrc23
protein K11-linked ubiquitination (GO:0070979)	2020-07-02	0.115781	0.999996	0.0866091	0.865855	-5.21506	11.244	anapc10;anapc1
mitotic DNA replication checkpoint (GO:0033314)	2020-07-02	0.115781	0.999996	0.0866091	0.865855	-4.61222	9.94419	cdc6;ticrr
axonal transport of mitochondrion (GO:0019896)	2020-07-02	0.115781	0.999996	0.0866091	0.865855	-4.34101	9.35946	actr10;mfn2
peptidyl-glutamic acid modification (GO:0018200)	2020-07-02	0.115781	0.999996	0.0866091	0.865855	-4.30643	9.2849	naa10;cep41
protein prenylation (GO:0018342)	2020-07-02	0.115781	0.999996	0.0866091	0.865855	-4.11912	8.88105	rabggtb;pggt1b
regulation of feeding behavior (GO:0060259)	2020-07-02	0.115781	0.999996	0.0866091	0.865855	-4.06966	8.7744	npy;mc4r
pronephric nephron tubule epithelial cell differentiation (GO:0035778)	2020-07-02	0.115781	0.999996	0.0866091	0.865855	-3.8964	8.40084	prkci;osr1
cell differentiation involved in pronephros development (GO:0039014)	2020-07-02	0.115781	0.999996	0.0866091	0.865855	-3.84106	8.28154	prkci;osr1
nephron tubule epithelial cell differentiation (GO:0072160)	2020-07-02	0.115781	0.999996	0.0866091	0.865855	-3.83365	8.26556	prkci;osr1
myoblast differentiation (GO:0045445)	2020-07-02	0.115781	0.999996	0.0866091	0.865855	-3.76531	8.11821	myog;tnni3k
establishment of protein localization to endoplasmic reticulum (GO:0072599)	2020-07-02	0.115781	0.999996	0.0866091	0.865855	-3.36572	7.25666	srp14;spcs3
negative regulation of receptor activity (GO:2000272)	2020-07-02	0.115781	0.999996	0.0866091	0.865855	-3.29337	7.10069	zgpat;crhbp
response to purine-containing compound (GO:0014074)	2020-07-02	0.115781	0.999996	0.0866091	0.865855	-3.17206	6.83914	jun;pebp1
response to organophosphorus (GO:0046683)	2020-07-02	0.115781	0.999996	0.0866091	0.865855	-3.15367	6.79948	jun;pebp1
regulation of protein serine/threonine kinase activity (GO:0071900)	1931-05-01	0.122221	0.999996	0.0483723	0.865855	-1.80342	3.79066	ccnj;trib1;ccne1;ccnb3;ccno
RNA catabolic process (GO:0006401)	2023-04-01	0.129704	0.999996	0.0612109	0.865855	-2.28985	4.67703	cnot7;supv3l1;snd1;fen1
sulfur compound transport (GO:0072348)	2015-03-01	0.132324	0.999996	0.0759899	0.865855	-2.70745	5.47582	slc26a5;slc19a2;slc25a19
neural tube formation (GO:0001841)	2015-03-01	0.132324	0.999996	0.0759899	0.865855	-2.32762	4.70762	prkci;cdh1;htt
nucleobase-containing compound catabolic process (GO:0034655)	2015-03-01	0.132324	0.999996	0.0759899	0.865855	-1.62844	3.29353	supv3l1;dnase1;snd1
establishment of protein localization to organelle (GO:0072594)	1932-05-01	0.13522	0.999996	0.0534669	0.865855	-2.03611	4.07396	nup155;nup188;fam53b;ipo7;ran
cell morphogenesis involved in differentiation (GO:0000904)	1932-05-01	0.13522	0.999996	0.0534669	0.865855	-1.51611	3.03351	rb1;ifngr1;ilk;arl13b;bves
cell-cell adhesion mediated by cadherin (GO:0044331)	2024-04-01	0.145681	0.999996	0.0683901	0.865855	-2.0438	3.93705	cdh1;cdh13;cdh16;cdh17
neural tube development (GO:0021915)	2024-04-01	0.145681	0.999996	0.0683901	0.865855	-1.9016	3.66314	prkci;cdh1;htt;arl13b
RNA polymerase II transcriptional preinitiation complex assembly (GO:0051123)	2020-08-02	0.145889	0.999996	0.104374	0.865855	-4.32549	8.32618	taf11;med6
substrate adhesion-dependent cell spreading (GO:0034446)	2020-08-02	0.145889	0.999996	0.104374	0.865855	-3.94936	7.60216	ilk;bves
azole transport (GO:0045117)	2020-08-02	0.145889	0.999996	0.104374	0.865855	-3.43289	6.608	slc19a2;slc25a19
C-terminal protein amino acid modification (GO:0018410)	2020-08-02	0.145889	0.999996	0.104374	0.865855	-3.42185	6.58675	lcmt1;atg12
peroxisome fission (GO:0016559)	2020-08-02	0.145889	0.999996	0.104374	0.865855	-3.18193	6.12492	pex11b;pex11a
rRNA base methylation (GO:0070475)	2020-08-02	0.145889	0.999996	0.104374	0.865855	-3.04911	5.86925	nsun5;emg1
nucleate erythrocyte development (GO:0048823)	2020-08-02	0.145889	0.999996	0.104374	0.865855	-2.98191	5.7399	pink1;smim1
histone modification (GO:0016570)	1942-06-01	0.147577	0.999996	0.0498566	0.865855	-1.80173	3.44744	sin3b;ube2b;eya3;mta2;cdk10;eny2
cell-cell junction organization (GO:0045216)	1942-06-01	0.147577	0.999996	0.0498566	0.865855	-1.6086	3.07791	prkci;cdh1;cdh13;bves;cdh16;cdh17
cellular protein metabolic process (GO:0044267)	1961-08-01	0.149708	0.999996	0.0379327	0.865855	-1.67991	3.19026	gspt1;aph1b;mrps11;psen2;srbd1;mrrf;rsl1d1;spcs3
positive regulation of cyclin-dependent protein kinase activity (GO:1904031)	2016-03-01	0.153007	0.999996	0.0866418	0.865855	-2.49902	4.69133	ccnh;ccnyl1;ccnt1
positive regulation of cyclin-dependent protein serine/threonine kinase activity (GO:0045737)	2016-03-01	0.153007	0.999996	0.0866418	0.865855	-2.31476	4.34542	ccnh;ccnyl1;ccnt1
maturation of LSU-rRNA (GO:0000470)	2025-04-01	0.162374	0.999996	0.0759829	0.865855	-2.26809	4.12306	bop1;wdr37;rpl7;rsl1d1
positive regulation of cellular process (GO:0048522)	12/103	0.172198	0.999996	0.026954	0.865855	-1.2928	2.27418	fgf19;cnot7;ccnj;jun;supv3l1;fmr1;igf1;fgfr3;nsmce1;ccne1;ccnb3;ccno
protein import into nucleus (GO:0006606)	1944-06-01	0.172598	0.999996	0.0588707	0.865855	-1.79586	3.15494	kpnb1;nup155;nup188;fam53b;ipo7;ran
mitochondrial transmembrane transport (GO:1990542)	2017-03-01	0.174619	0.999996	0.0978832	0.865855	-2.44738	4.27105	timm22;ucp1;vdac2
positive regulation of response to DNA damage stimulus (GO:2001022)	2017-03-01	0.174619	0.999996	0.0978832	0.865855	-2.44151	4.26079	fmr1;eya3;nsmce1
skin development (GO:0043588)	2017-03-01	0.174619	0.999996	0.0978832	0.865855	-2.22081	3.87565	myo5b;llgl2;bves
cellular response to oxidative stress (GO:0034599)	2017-03-01	0.174619	0.999996	0.0978832	0.865855	-2.10458	3.67282	srxn1;msrb2;prdx6
cellular macromolecule catabolic process (GO:0044265)	2017-03-01	0.174619	0.999996	0.0978832	0.865855	-1.58841	2.77202	supv3l1;dnase1;snd1
exonucleolytic nuclear-transcribed mRNA catabolic process involved in deadenylation-dependent decay (GO:0043928)	2020-09-02	0.177347	0.999996	0.123012	0.865855	-4.16012	7.19555	cnot7;cnot8
transcription from mitochondrial promoter (GO:0006390)	2020-09-02	0.177347	0.999996	0.123012	0.865855	-3.48774	6.03257	mterf3;mrpl12
apoptotic nuclear changes (GO:0030262)	2020-09-02	0.177347	0.999996	0.123012	0.865855	-3.46675	5.99626	dnase2b;fen1
magnesium ion transport (GO:0015693)	2020-09-02	0.177347	0.999996	0.123012	0.865855	-3.25041	5.62208	tusc3;magt1
nucleate erythrocyte differentiation (GO:0043363)	2020-09-02	0.177347	0.999996	0.123012	0.865855	-2.83282	4.89978	pink1;smim1
apoptotic DNA fragmentation (GO:0006309)	2020-09-02	0.177347	0.999996	0.123012	0.865855	-2.70071	4.67128	dnase2b;fen1
positive regulation of phosphorylation of RNA polymerase II C-terminal domain (GO:1901409)	2020-09-02	0.177347	0.999996	0.123012	0.865855	-1.59993	2.76732	ccnh;ccnt1
axoneme assembly (GO:0035082)	2026-04-01	0.179717	0.999996	0.08398	0.865855	-2.14307	3.67831	ccdc103;drc1;cep41;rsph9
positive regulation of protein serine/threonine kinase activity (GO:0071902)	2026-04-01	0.179717	0.999996	0.08398	0.865855	-2.10933	3.62039	pik3r5;ccnh;ccnyl1;ccnt1
regulation of cyclin-dependent protein kinase activity (GO:1904029)	2026-04-01	0.179717	0.999996	0.08398	0.865855	-1.93138	3.31497	ccnj;ccne1;ccnb3;ccno
regulation of blood circulation (GO:1903522)	2026-04-01	0.179717	0.999996	0.08398	0.865855	-1.76432	3.02823	flt1;foxn4;ilk;vdac2
calcium-dependent cell-cell adhesion via plasma membrane cell adhesion molecules (GO:0016339)	2026-04-01	0.179717	0.999996	0.08398	0.865855	-1.71331	2.94068	cdh1;cdh13;cdh16;cdh17
regulation of MAP kinase activity (GO:0043405)	2018-03-01	0.197011	0.999996	0.109677	0.865855	-2.25621	3.66521	trib1;pik3r5;spry2
iron ion homeostasis (GO:0055072)	2018-03-01	0.197011	0.999996	0.109677	0.865855	-2.14024	3.47682	abcb7;htt;fbxl5
positive regulation of macromolecule metabolic process (GO:0010604)	2027-04-01	0.197641	0.999996	0.0923706	0.865855	-1.47358	2.38912	acta2;bves;klf1;piwil2
positive regulation of cellular biosynthetic process (GO:0031328)	2027-04-01	0.197641	0.999996	0.0923706	0.865855	-1.39537	2.26231	hsp90aa1;fmr1;pym1;upf3a
non-motile cilium assembly (GO:1905515)	2020-10-02	0.2097	0.999996	0.142369	0.865855	-4.59864	7.18343	arl13b;ift57
cardioblast differentiation (GO:0010002)	2020-10-02	0.2097	0.999996	0.142369	0.865855	-3.95809	6.18284	hand2;sema3d
cilium movement involved in cell motility (GO:0060294)	2020-10-02	0.2097	0.999996	0.142369	0.865855	-3.44864	5.38705	tekt2;rsph9
regulation of epithelial to mesenchymal transition (GO:0010717)	2020-10-02	0.2097	0.999996	0.142369	0.865855	-3.24594	5.07041	llgl2;hdac4
translational termination (GO:0006415)	2020-10-02	0.2097	0.999996	0.142369	0.865855	-3.24434	5.06791	gspt1;mtrf1l
dicarboxylic acid transport (GO:0006835)	2020-10-02	0.2097	0.999996	0.142369	0.865855	-3.23573	5.05445	slc26a5;slc26a2
pronephric nephron tubule development (GO:0039020)	2020-10-02	0.2097	0.999996	0.142369	0.865855	-3.20442	5.00554	prkci;osr1
oxalate transport (GO:0019532)	2020-10-02	0.2097	0.999996	0.142369	0.865855	-3.13889	4.90319	slc26a5;slc26a2
branched-chain amino acid catabolic process (GO:0009083)	2020-10-02	0.2097	0.999996	0.142369	0.865855	-3.11148	4.86037	hmgcll1;aldh6a1
morphogenesis of a polarized epithelium (GO:0001738)	2020-10-02	0.2097	0.999996	0.142369	0.865855	-3.01408	4.70822	prkci;hand2
anatomical structure homeostasis (GO:0060249)	2020-10-02	0.2097	0.999996	0.142369	0.865855	-2.97781	4.65157	ttk;xrcc6
long-chain fatty acid metabolic process (GO:0001676)	2020-10-02	0.2097	0.999996	0.142369	0.865855	-1.66047	2.59378	dagla;elovl6
rRNA processing (GO:0006364)	1957-07-01	0.214811	0.999996	0.065359	0.865855	-1.50019	2.3073	wdr36;rrp1;wdr37;tsr3;pop4;pih1d1;rsl1d1
thymus development (GO:0048538)	2019-03-01	0.220041	0.999996	0.121986	0.865855	-2.84763	4.31115	med24;gata5;sema3d
neuron fate commitment (GO:0048663)	2019-03-01	0.220041	0.999996	0.121986	0.865855	-2.29621	3.47634	fgf19;foxn4;lhx9
nucleic acid phosphodiester bond hydrolysis (GO:0090305)	2019-03-01	0.220041	0.999996	0.121986	0.865855	-2.18278	3.3046	fan1;dnase1;dcp1a
peptide biosynthetic process (GO:0043043)	1939-05-01	0.240445	0.999996	0.0974221	0.865855	-1.75052	2.49495	gspt1;mrps11;srbd1;mrrf;rsl1d1
epiboly (GO:0090504)	1959-07-01	0.240718	0.999996	0.0746202	0.865855	-1.29216	1.8402	cdh1;lta4h;kcnb1;bcl2l10;celsr2;bves;megf8
DNA-templated transcription, elongation (GO:0006354)	2020-11-02	0.242564	0.999996	0.162308	0.865855	-3.50828	4.96944	elof1;elp2
extracellular matrix assembly (GO:0085029)	2020-11-02	0.242564	0.999996	0.162308	0.865855	-3.36693	4.76921	lamb2;has3
synaptic vesicle recycling (GO:0036465)	2020-11-02	0.242564	0.999996	0.162308	0.865855	-3.19003	4.51864	fcho2;syt8
tRNA aminoacylation (GO:0043039)	2020-11-02	0.242564	0.999996	0.162308	0.865855	-3.17532	4.4978	gatb;yars2
carboxylic acid biosynthetic process (GO:0046394)	2020-11-02	0.242564	0.999996	0.162308	0.865855	-2.95683	4.18831	uros;has3
response to methylmercury (GO:0051597)	2020-11-02	0.242564	0.999996	0.162308	0.865855	-2.94212	4.16748	jun;sod2
rRNA modification (GO:0000154)	2020-11-02	0.242564	0.999996	0.162308	0.865855	-2.91817	4.13355	nsun3;tfb1m
maturation of LSU-rRNA from tricistronic rRNA transcript (SSU-rRNA, 5.8S rRNA, LSU-rRNA) (GO:0000463)	2020-11-02	0.242564	0.999996	0.162308	0.865855	-2.88295	4.08367	bop1;rpl7
positive regulation of signaling (GO:0023056)	2020-11-02	0.242564	0.999996	0.162308	0.865855	-2.87697	4.07519	clstn3;bves
peptidyl-arginine omega-N-methylation (GO:0035247)	2020-11-02	0.242564	0.999996	0.162308	0.865855	-2.85553	4.04483	prmt7;prmt2
peptidyl-arginine methylation, to asymmetrical-dimethyl arginine (GO:0019919)	2020-11-02	0.242564	0.999996	0.162308	0.865855	-2.84691	4.03261	prmt7;prmt2
regulation of phosphorylation of RNA polymerase II C-terminal domain (GO:1901407)	2020-11-02	0.242564	0.999996	0.162308	0.865855	-2.72779	3.86389	ccnh;ccnt1
cellular response to ionizing radiation (GO:0071479)	2020-11-02	0.242564	0.999996	0.162308	0.865855	-2.66008	3.76798	swi5;xrcc6
tRNA metabolic process (GO:0006399)	2020-11-02	0.242564	0.999996	0.162308	0.865855	-2.61524	3.70446	rpp30;yars2
protein targeting to vacuole (GO:0006623)	2020-11-02	0.242564	0.999996	0.162308	0.865855	-2.57093	3.6417	vps13c;gosr2
positive regulation of cell cycle process (GO:0090068)	2020-11-02	0.242564	0.999996	0.162308	0.865855	-2.51443	3.56166	pebp1;fen1
synapsis (GO:0007129)	2020-11-02	0.242564	0.999996	0.162308	0.865855	-2.47726	3.50901	mei4;ccne1
response to cAMP (GO:0051591)	2020-11-02	0.242564	0.999996	0.162308	0.865855	-2.2696	3.21486	jun;pebp1
endonucleolytic cleavage of tricistronic rRNA transcript (SSU-rRNA, 5.8S rRNA, LSU-rRNA) (GO:0000479)	2020-11-02	0.242564	0.999996	0.162308	0.865855	-2.16779	3.07064	rrs1;rps21
sulfate transmembrane transport (GO:1902358)	2020-11-02	0.242564	0.999996	0.162308	0.865855	-1.48565	2.10441	slc26a5;slc26a2
peroxisome organization (GO:0007031)	2020-11-02	0.242564	0.999996	0.162308	0.865855	-1.46755	2.07877	pex11b;pex11a
primitive erythrocyte differentiation (GO:0060319)	2020-03-01	0.243572	0.999996	0.13477	0.865855	-2.3812	3.36307	prdm15;ash2l;klf1
positive regulation of developmental process (GO:0051094)	2020-03-01	0.243572	0.999996	0.13477	0.865855	-2.12849	3.00615	pink1;jun;net1
DNA-dependent DNA replication maintenance of fidelity (GO:0045005)	2020-03-01	0.243572	0.999996	0.13477	0.865855	-2.0119	2.84149	msh3;tonsl;eme2
mitochondrial gene expression (GO:0140053)	2020-03-01	0.243572	0.999996	0.13477	0.865855	-1.8034	2.54702	mterf3;gatb;mrpl12
Golgi to plasma membrane transport (GO:0006893)	1930-04-01	0.2542	0.999996	0.119776	0.865855	-0.970326	1.32899	arf1;golph3l;golga7;exoc1
axon development (GO:0061564)	11/102	0.258548	0.999996	0.051066	0.865855	-1.03741	1.40328	dagla;tardbp;cnp;sema3d;myo5b;gap43;plxna4;mfn2;pnpla6;rbm7;agrn
positive regulation of canonical Wnt signaling pathway (GO:0090263)	2021-03-01	0.267475	0.999996	0.147991	0.865855	-2.39173	3.15405	fam53b;net1;rspo1
cardiocyte differentiation (GO:0035051)	2021-03-01	0.267475	0.999996	0.147991	0.865855	-2.2318	2.94314	hand2;gata5;sema3d
response to endoplasmic reticulum stress (GO:0034976)	2021-03-01	0.267475	0.999996	0.147991	0.865855	-2.18885	2.8865	pdia4;tmem259;pdia2
nuclear-transcribed mRNA catabolic process, deadenylation-dependent decay (GO:0000288)	2021-03-01	0.267475	0.999996	0.147991	0.865855	-1.97324	2.60217	cnot7;cnot8;dcp1a
ER to Golgi vesicle-mediated transport (GO:0006888)	1982-09-01	0.26994	0.999996	0.0675365	0.865855	-0.962706	1.26072	trappc4;gosr2;bcap31;trappc3;trappc1;ier3ip1;tmed7;trappc8;tmed3
rRNA metabolic process (GO:0016072)	1941-05-01	0.273878	0.999996	0.112542	0.865855	-1.77071	2.2932	exosc4;wdr36;rrp1;pop4;pih1d1
mitotic nuclear division (GO:0140014)	1941-05-01	0.273878	0.999996	0.112542	0.865855	-1.6911	2.19009	spice1;arhgef10;tubgcp5;ran;ncapg
Golgi vesicle transport (GO:0048193)	13/125	0.275557	0.999996	0.0450534	0.865855	-0.880612	1.13507	tmem115;golph3l;rab8b;ier3ip1;tmed7;tmed3;trappc4;gosr2;bcap31;trappc3;cog6;trappc1;trappc8
chromosome organization (GO:0051276)	2020-12-02	0.275613	0.999996	0.182702	0.865855	-3.69962	4.76791	nup155;msh3
regulation of cell morphogenesis (GO:0022604)	2020-12-02	0.275613	0.999996	0.182702	0.865855	-3.57643	4.60914	zmym2;zmym4
peptidyl-arginine methylation (GO:0018216)	2020-12-02	0.275613	0.999996	0.182702	0.865855	-3.13806	4.0442	prmt7;prmt2
DNA-templated transcriptional preinitiation complex assembly (GO:0070897)	2020-12-02	0.275613	0.999996	0.182702	0.865855	-3.08426	3.97486	taf11;med6
transcription elongation from RNA polymerase II promoter (GO:0006368)	2020-12-02	0.275613	0.999996	0.182702	0.865855	-3.02304	3.89596	elof1;elp2
DNA replication checkpoint (GO:0000076)	2020-12-02	0.275613	0.999996	0.182702	0.865855	-2.93779	3.7861	cdc6;ticrr
homeostasis of number of cells (GO:0048872)	2020-12-02	0.275613	0.999996	0.182702	0.865855	-2.7974	3.60516	piezo1;ubap2l
proteasome assembly (GO:0043248)	2020-12-02	0.275613	0.999996	0.182702	0.865855	-2.65342	3.41961	elp2;psmd9
cellular iron ion homeostasis (GO:0006879)	2020-12-02	0.275613	0.999996	0.182702	0.865855	-2.50881	3.23325	abcb7;htt
response to ethanol (GO:0045471)	2020-12-02	0.275613	0.999996	0.182702	0.865855	-2.44607	3.15239	glra1;pebp1
inositol metabolic process (GO:0006020)	2020-12-02	0.275613	0.999996	0.182702	0.865855	-2.41127	3.10753	ppip5k2;miox
mitotic DNA integrity checkpoint (GO:0044774)	2020-12-02	0.275613	0.999996	0.182702	0.865855	-2.35228	3.03152	cdc6;ticrr
protein targeting to ER (GO:0045047)	2020-12-02	0.275613	0.999996	0.182702	0.865855	-2.0858	2.68809	srp14;spcs3
Golgi to plasma membrane protein transport (GO:0043001)	2020-12-02	0.275613	0.999996	0.182702	0.865855	-1.33428	1.71956	golph3l;golga7
vesicle fusion (GO:0006906)	1973-08-01	0.288397	0.999996	0.0823825	0.865855	-1.14847	1.42803	snap23;gosr2;stx8;sytl3;rab8b;syt17;stx6;syt8
heart process (GO:0003015)	1973-08-01	0.288397	0.999996	0.0823825	0.865855	-0.996214	1.23871	hand2;cbfb;bag3;acta2;ilk;taf1a;bves;rangrf
protein localization to plasma membrane (GO:0072659)	1942-05-01	0.290946	0.999996	0.120501	0.865855	-1.57787	1.94807	fcho2;fam126a;golph3l;golga7;rab8b
regulation of mitotic nuclear division (GO:0007088)	1942-05-01	0.290946	0.999996	0.120501	0.865855	-1.38845	1.71421	ccnj;pebp1;ccne1;ccnb3;ccno
microtubule bundle formation (GO:0001578)	2022-03-01	0.291628	0.999996	0.16161	0.865855	-2.42835	2.9924	tppp2;cep41;rsph9
cardiac muscle cell differentiation (GO:0055007)	2022-03-01	0.291628	0.999996	0.16161	0.865855	-2.15139	2.65111	hand2;gata5;ilk
positive regulation of translation (GO:0045727)	2022-03-01	0.291628	0.999996	0.16161	0.865855	-2.14889	2.64802	fmr1;pym1;upf3a
regulation of nuclear division (GO:0051783)	1932-04-01	0.293543	0.999996	0.139763	0.865855	-1.6588	2.03325	ccnj;ccne1;ccnb3;ccno
heart contraction (GO:0060047)	1985-09-01	0.305715	0.999996	0.0793654	0.865855	-1.04428	1.23758	hand2;cbfb;bag3;tpm1;acta2;ilk;taf1a;bves;rangrf
ncRNA processing (GO:0034470)	1943-05-01	0.308192	0.999996	0.128715	0.865855	-1.60982	1.89481	wdr36;rpp30;rrp1;pop4;pih1d1
cell-cell junction assembly (GO:0007043)	1943-05-01	0.308192	0.999996	0.128715	0.865855	-1.35236	1.59177	cdh1;cdh13;bves;cdh16;cdh17
cell migration to the midline involved in heart development (GO:0003318)	2013-02-01	0.308573	0.999996	0.203439	0.865855	-3.58167	4.21131	gata5;sphk2
nuclear-transcribed mRNA catabolic process, nonsense-mediated decay (GO:0000184)	2013-02-01	0.308573	0.999996	0.203439	0.865855	-2.92115	3.43467	pym1;upf3a
cell migration involved in heart development (GO:0060973)	2013-02-01	0.308573	0.999996	0.203439	0.865855	-2.81486	3.3097	gata5;sphk2
regulation of response to DNA damage stimulus (GO:2001020)	2013-02-01	0.308573	0.999996	0.203439	0.865855	-2.74706	3.22998	fmr1;nsmce1
histone methylation (GO:0016571)	2013-02-01	0.308573	0.999996	0.203439	0.865855	-2.66974	3.13906	prmt7;prmt2
regulation of macroautophagy (GO:0016241)	2013-02-01	0.308573	0.999996	0.203439	0.865855	-2.53064	2.97552	sesn2;tbc1d25
negative regulation of protein serine/threonine kinase activity (GO:0071901)	2013-02-01	0.308573	0.999996	0.203439	0.865855	-2.47414	2.90909	pkib;spry2
mesodermal cell migration (GO:0008078)	2013-02-01	0.308573	0.999996	0.203439	0.865855	-2.44851	2.87894	prkci;s1pr1
quinone biosynthetic process (GO:1901663)	2013-02-01	0.308573	0.999996	0.203439	0.865855	-2.4197	2.84508	fdxr;coq8b
ubiquinone metabolic process (GO:0006743)	2013-02-01	0.308573	0.999996	0.203439	0.865855	-2.40626	2.82927	fdxr;coq8b
motile cilium assembly (GO:0044458)	2013-02-01	0.308573	0.999996	0.203439	0.865855	-2.28664	2.68862	llgl2;rsph9
glycerophospholipid biosynthetic process (GO:0046474)	2013-02-01	0.308573	0.999996	0.203439	0.865855	-2.16247	2.54262	agpat2;selenoi
carbohydrate derivative biosynthetic process (GO:1901137)	2013-02-01	0.308573	0.999996	0.203439	0.865855	-2.14187	2.5184	gk5;alg2
negative regulation of MAPK cascade (GO:0043409)	2013-02-01	0.308573	0.999996	0.203439	0.865855	-2.03142	2.38853	spry2;pebp1
homologous chromosome segregation (GO:0045143)	2013-02-01	0.308573	0.999996	0.203439	0.865855	-1.98724	2.33659	mei4;ccne1
response to organonitrogen compound (GO:0010243)	2013-02-01	0.308573	0.999996	0.203439	0.865855	-1.78062	2.09364	glra1;pebp1
mitotic spindle organization (GO:0007052)	1933-04-01	0.313507	0.999996	0.150223	0.865855	-1.8418	2.13637	cenph;spice1;arhgef10;tubgcp5
neuron projection extension (GO:1990138)	1933-04-01	0.313507	0.999996	0.150223	0.865855	-1.723	1.99857	tppp2;tardbp;fus;fam53b
regulation of heart contraction (GO:0008016)	1933-04-01	0.313507	0.999996	0.150223	0.865855	-1.71556	1.98994	flt1;foxn4;ilk;vdac2
positive regulation of proteasomal protein catabolic process (GO:1901800)	1933-04-01	0.313507	0.999996	0.150223	0.865855	-1.49858	1.73826	tmem259;trib1;rnf144b;rnf14
left/right pattern formation (GO:0060972)	2023-03-01	0.315917	0.999996	0.175587	0.865855	-1.95588	2.25371	gata5;nkd1;megf8
translational elongation (GO:0006414)	2023-03-01	0.315917	0.999996	0.175587	0.865855	-1.66535	1.91894	gfm1;efl1;znf598
ribosomal large subunit biogenesis (GO:0042273)	1955-06-01	0.332906	0.999996	0.124505	0.865855	-1.30917	1.43995	wdr37;nop16;rpl26;rrs1;rsl1d1;aamp
RNA modification (GO:0009451)	2024-03-01	0.340236	0.999996	0.189884	0.865855	-1.85056	1.99512	nsun3;nsun5;pus7
actin polymerization or depolymerization (GO:0008154)	2024-03-01	0.340236	0.999996	0.189884	0.865855	-1.77718	1.91601	ttc17;msrb2;catip
cellular transition metal ion homeostasis (GO:0046916)	2024-03-01	0.340236	0.999996	0.189884	0.865855	-1.6976	1.8302	abcb7;slc39a14;htt
cardioblast migration to the midline involved in heart field formation (GO:0060975)	2014-02-01	0.341216	0.999996	0.224417	0.865855	-3.0149	3.24174	pdgfra;gata5
convergent extension involved in organogenesis (GO:0060029)	2014-02-01	0.341216	0.999996	0.224417	0.865855	-2.97077	3.19429	kmt2d;gata5
manganese ion transport (GO:0006828)	2014-02-01	0.341216	0.999996	0.224417	0.865855	-2.77786	2.98686	trpc3;atp2c1
mitochondrial respiratory chain complex I assembly (GO:0032981)	2014-02-01	0.341216	0.999996	0.224417	0.865855	-2.61107	2.80753	ndufs7;ndufaf7
skeletal muscle cell differentiation (GO:0035914)	2014-02-01	0.341216	0.999996	0.224417	0.865855	-2.55847	2.75097	myog;tnni3k
mitotic G2/M transition checkpoint (GO:0044818)	2014-02-01	0.341216	0.999996	0.224417	0.865855	-2.51467	2.70387	cdc6;ticrr
ubiquinone biosynthetic process (GO:0006744)	2014-02-01	0.341216	0.999996	0.224417	0.865855	-2.49103	2.67845	fdxr;coq8b
mitochondrial respiratory chain complex I biogenesis (GO:0097031)	2014-02-01	0.341216	0.999996	0.224417	0.865855	-2.42078	2.60292	ndufs7;ndufaf7
alpha-amino acid catabolic process (GO:1901606)	2014-02-01	0.341216	0.999996	0.224417	0.865855	-2.22541	2.39284	hmgcll1;aldh6a1
replication fork processing (GO:0031297)	2014-02-01	0.341216	0.999996	0.224417	0.865855	-2.16379	2.32659	tonsl;eme2
NADH dehydrogenase complex assembly (GO:0010257)	2014-02-01	0.341216	0.999996	0.224417	0.865855	-1.94679	2.09326	ndufs7;ndufaf7
histone arginine methylation (GO:0034969)	2014-02-01	0.341216	0.999996	0.224417	0.865855	-1.47973	1.59107	prmt7;prmt2
homophilic cell adhesion via plasma membrane adhesion molecules (GO:0007156)	1945-05-01	0.343057	0.999996	0.145878	0.865855	-1.27868	1.36801	cdh1;clstn3;cdh13;cdh16;cdh17
melanocyte differentiation (GO:0030318)	1935-04-01	0.353714	0.999996	0.171991	0.865855	-1.61925	1.68283	psen2;oca2;sf3b1;slc45a2
nuclear-transcribed mRNA catabolic process (GO:0000956)	1935-04-01	0.353714	0.999996	0.171991	0.865855	-1.53515	1.59543	exosc4;pym1;upf3a;dcp1a
negative regulation of translation (GO:0017148)	1935-04-01	0.353714	0.999996	0.171991	0.865855	-1.47988	1.53798	cnot7;rpl13a;fmr1;cnot8
negative regulation of cytoskeleton organization (GO:0051494)	2020-05-01	0.361638	0.999996	0.292116	0.865855	-4.85629	4.93939	kank4
axonemal dynein complex assembly (GO:0070286)	2025-03-01	0.36449	0.999996	0.204463	0.865855	-2.04169	2.06058	ccdc103;drc1;lrrc23
mitotic spindle assembly (GO:0090307)	2025-03-01	0.36449	0.999996	0.204463	0.865855	-1.9594	1.97754	spice1;arhgef10;tubgcp5
protein N-linked glycosylation via asparagine (GO:0018279)	2015-02-01	0.373354	0.999996	0.245545	0.865855	-3.38255	3.33258	tusc3;magt1
cardiac muscle cell proliferation (GO:0060038)	2015-02-01	0.373354	0.999996	0.245545	0.865855	-2.78426	2.74314	npr3;tbx20
sulfate transport (GO:0008272)	2015-02-01	0.373354	0.999996	0.245545	0.865855	-2.55385	2.51613	slc26a5;slc26a2
aerobic respiration (GO:0009060)	2015-02-01	0.373354	0.999996	0.245545	0.865855	-2.50075	2.46381	ndufs7;mtfr2
axonal transport (GO:0098930)	2015-02-01	0.373354	0.999996	0.245545	0.865855	-2.34859	2.3139	fmr1;mfn2
RNA transport (GO:0050658)	2015-02-01	0.373354	0.999996	0.245545	0.865855	-2.23622	2.20319	nup155;nup188
synaptic vesicle endocytosis (GO:0048488)	2015-02-01	0.373354	0.999996	0.245545	0.865855	-2.16574	2.13375	fcho2;syt8
response to axon injury (GO:0048678)	2015-02-01	0.373354	0.999996	0.245545	0.865855	-1.85863	1.83117	cnp;gap43
regulation of protein secretion (GO:0050708)	2015-02-01	0.373354	0.999996	0.245545	0.865855	-1.19959	1.18187	rfx6;llgl2
renal system development (GO:0072001)	1936-04-01	0.373843	0.999996	0.183263	0.865855	-1.46899	1.44537	pygo2;nek8;osr1;cluap1
regulation of anatomical structure morphogenesis (GO:0022603)	1947-05-01	0.378162	0.999996	0.163959	0.865855	-1.25092	1.21644	zmym2;zmym4;s1pr1;vash1;hdac4
intra-Golgi vesicle-mediated transport (GO:0006891)	2026-03-01	0.388591	0.999996	0.219287	0.865855	-1.90442	1.80011	gosr2;trappc3;cog6
cellular respiration (GO:0045333)	2026-03-01	0.388591	0.999996	0.219287	0.865855	-1.90299	1.79876	ndufaf2;ndufs7;mtfr2
establishment of protein localization to vacuole (GO:0072666)	2026-03-01	0.388591	0.999996	0.219287	0.865855	-1.84873	1.74747	vps13c;gosr2;vps25
cell projection assembly (GO:0030031)	2026-03-01	0.388591	0.999996	0.219287	0.865855	-1.82102	1.72128	prkci;rhoj;llgl2
DNA replication (GO:0006260)	2026-03-01	0.388591	0.999996	0.219287	0.865855	-1.81652	1.71702	polq;kin;ticrr
peptidyl-asparagine modification (GO:0018196)	2016-02-01	0.404832	0.999996	0.266739	0.865855	-2.6865	2.42936	tusc3;magt1
regulation of hemopoiesis (GO:1903706)	2016-02-01	0.404832	0.999996	0.266739	0.865855	-2.60066	2.35173	pdgfra;gpr65
regulation of G1/S transition of mitotic cell cycle (GO:2000045)	2016-02-01	0.404832	0.999996	0.266739	0.865855	-2.6006	2.35168	rb1;psme2
ribosomal subunit export from nucleus (GO:0000054)	2016-02-01	0.404832	0.999996	0.266739	0.865855	-2.28466	2.06598	rrs1;ran
intrahepatic bile duct development (GO:0035622)	2016-02-01	0.404832	0.999996	0.266739	0.865855	-2.25545	2.03957	vps33b;atp6ap2
DNA recombination (GO:0006310)	2016-02-01	0.404832	0.999996	0.266739	0.865855	-2.1869	1.97758	msh3;supv3l1
axon regeneration (GO:0031103)	2016-02-01	0.404832	0.999996	0.266739	0.865855	-2.1814	1.9726	cnp;gap43
N-acetylglucosamine metabolic process (GO:0006044)	2016-02-01	0.404832	0.999996	0.266739	0.865855	-1.99846	1.80717	gnpda2;amdhd2
sister chromatid segregation (GO:0000819)	2016-02-01	0.404832	0.999996	0.266739	0.865855	-1.97961	1.79013	ran;ncapg
response to cadmium ion (GO:0046686)	2016-02-01	0.404832	0.999996	0.266739	0.865855	-1.8888	1.70801	jun;sod2
glycoprotein metabolic process (GO:0009100)	2016-02-01	0.404832	0.999996	0.266739	0.865855	-1.40633	1.27172	man1a2;man2b1
fin regeneration (GO:0031101)	1971-07-01	0.409608	0.999996	0.145214	0.865855	-1.18536	1.058	fam53b;sema3d;ttk;mta2;hspd1;vdac3;vdac2
protein ubiquitination (GO:0016567)	15/161	0.409632	0.999996	0.0681342	0.865855	-0.835211	0.745422	kbtbd2;dcaf15;fbxl5;znf598;rnf144b;rnf14;crbn;ube2b;peli3;isg15;cand1;cand2;ddb2;fbxl15;pja2
DNA metabolic process (GO:0006259)	11/116	0.41141	0.999996	0.0985513	0.865855	-1.00941	0.896524	orc4;kin;dot1l;top3b;msh3;supv3l1;ube2b;dnase1;xrcc6;ticrr;fen1
embryonic skeletal system morphogenesis (GO:0048704)	1960-06-01	0.411632	0.999996	0.162673	0.865855	-1.15047	1.02119	pdgfra;wnt9a;sema3d;kras;tp73;hdac4
epithelial cilium movement (GO:0003351)	2027-03-01	0.41246	0.999996	0.234322	0.865855	-1.92811	1.70757	ccdc103;poc1b;ift57
proteasomal ubiquitin-independent protein catabolic process (GO:0010499)	2027-03-01	0.41246	0.999996	0.234322	0.865855	-1.81536	1.60771	enc1;psma3;psmb7
cytoplasmic microtubule organization (GO:0031122)	2027-03-01	0.41246	0.999996	0.234322	0.865855	-1.64702	1.45863	katnal1;vps4a;tubgcp5
recombinational repair (GO:0000725)	2027-03-01	0.41246	0.999996	0.234322	0.865855	-1.58817	1.40651	fan1;tonsl;nsmce1
cilium movement (GO:0003341)	1949-05-01	0.413215	0.999996	0.182879	0.865855	-1.46685	1.29638	ccdc103;tmem67;tekt2;rsph9;ift57
organic anion transport (GO:0015711)	1949-05-01	0.413215	0.999996	0.182879	0.865855	-1.10174	0.973701	slc26a5;osbpl5;stard7;slc26a2;slc25a19
axon extension (GO:0048675)	1938-04-01	0.413888	0.999996	0.206491	0.865855	-1.50737	1.32975	tppp2;tardbp;fus;fam53b
histone monoubiquitination (GO:0010390)	2020-06-01	0.416455	0.999996	0.331738	0.865855	-4.96726	4.3512	ddb2
negative regulation of hemopoiesis (GO:1903707)	2020-06-01	0.416455	0.999996	0.331738	0.865855	-4.63084	4.05651	gpr65
regulation of activin receptor signaling pathway (GO:0032925)	2020-06-01	0.416455	0.999996	0.331738	0.865855	-4.40161	3.85571	osr1
tricarboxylic acid transport (GO:0006842)	2020-06-01	0.416455	0.999996	0.331738	0.865855	-4.33044	3.79337	slc13a3
arachidonic acid metabolic process (GO:0019369)	2020-06-01	0.416455	0.999996	0.331738	0.865855	-4.30662	3.7725	dagla
negative regulation of JNK cascade (GO:0046329)	2020-06-01	0.416455	0.999996	0.331738	0.865855	-4.29068	3.75854	dusp10
lymphatic endothelial cell differentiation (GO:0060836)	2020-06-01	0.416455	0.999996	0.331738	0.865855	-4.2717	3.74191	nr2f2
positive regulation of mitotic nuclear division (GO:0045840)	2020-06-01	0.416455	0.999996	0.331738	0.865855	-4.21995	3.69658	pebp1
cellular response to leucine starvation (GO:1990253)	2020-06-01	0.416455	0.999996	0.331738	0.865855	-4.14118	3.62758	sesn2
cardioblast migration (GO:0003260)	2020-06-01	0.416455	0.999996	0.331738	0.865855	-4.13974	3.62631	gata5
DNA replication, removal of RNA primer (GO:0043137)	2020-06-01	0.416455	0.999996	0.331738	0.865855	-4.10411	3.5951	fen1
regulation of wound healing (GO:0061041)	2020-06-01	0.416455	0.999996	0.331738	0.865855	-4.079	3.57311	serpinc1
pineal gland development (GO:0021982)	2020-06-01	0.416455	0.999996	0.331738	0.865855	-4.06631	3.56199	nr2e3
L-amino acid transport (GO:0015807)	2020-06-01	0.416455	0.999996	0.331738	0.865855	-4.0578	3.55454	slc6a17
endochondral ossification (GO:0001958)	2020-06-01	0.416455	0.999996	0.331738	0.865855	-4.03622	3.53563	wnt9a
mitochondrial DNA replication (GO:0006264)	2020-06-01	0.416455	0.999996	0.331738	0.865855	-3.99428	3.49889	polg
positive regulation of transporter activity (GO:0032411)	2020-06-01	0.416455	0.999996	0.331738	0.865855	-3.71605	3.25517	wnk2
regulation of mitochondrial fission (GO:0090140)	2020-06-01	0.416455	0.999996	0.331738	0.865855	-3.66789	3.21299	pink1
regulation of synapse assembly (GO:0051963)	2020-06-01	0.416455	0.999996	0.331738	0.865855	-3.66534	3.21075	clstn3
regulation of transcription from RNA polymerase I promoter (GO:0006356)	2020-06-01	0.416455	0.999996	0.331738	0.865855	-3.6473	3.19495	dhx33
positive regulation of transcription from RNA polymerase I promoter (GO:0045943)	2020-06-01	0.416455	0.999996	0.331738	0.865855	-3.56249	3.12066	dhx33
inactivation of MAPK activity (GO:0000188)	2020-06-01	0.416455	0.999996	0.331738	0.865855	-3.5417	3.10244	dusp4
regulation of sequestering of calcium ion (GO:0051282)	2020-06-01	0.416455	0.999996	0.331738	0.865855	-3.48754	3.055	bcl2l10
regulation of heart looping (GO:1901207)	2020-06-01	0.416455	0.999996	0.331738	0.865855	-3.42952	3.00418	atp6v1f
removal of superoxide radicals (GO:0019430)	2020-06-01	0.416455	0.999996	0.331738	0.865855	-3.40149	2.97963	sod2
negative regulation of stress-activated MAPK cascade (GO:0032873)	2020-06-01	0.416455	0.999996	0.331738	0.865855	-3.37979	2.96062	dusp10
7-methylguanosine mRNA capping (GO:0006370)	2020-06-01	0.416455	0.999996	0.331738	0.865855	-3.36859	2.9508	rngtt
response to prostaglandin (GO:0034694)	2020-06-01	0.416455	0.999996	0.331738	0.865855	-3.33736	2.92345	cd36
hyaluronan metabolic process (GO:0030212)	2020-06-01	0.416455	0.999996	0.331738	0.865855	-3.29841	2.88933	has3
O-glycan processing, core 1 (GO:0016267)	2020-06-01	0.416455	0.999996	0.331738	0.865855	-3.24312	2.8409	c1galt1c1
negative regulation of epidermal growth factor-activated receptor activity (GO:0007175)	2020-06-01	0.416455	0.999996	0.331738	0.865855	-3.14816	2.75771	zgpat
regulation of meiotic cell cycle (GO:0051445)	2020-06-01	0.416455	0.999996	0.331738	0.865855	-3.14138	2.75178	ddx4
establishment of spindle localization (GO:0051293)	2020-06-01	0.416455	0.999996	0.331738	0.865855	-3.1056	2.72043	llgl2
microglia differentiation (GO:0014004)	2020-06-01	0.416455	0.999996	0.331738	0.865855	-3.06619	2.68591	slc7a7
female gamete generation (GO:0007292)	2020-06-01	0.416455	0.999996	0.331738	0.865855	-3.03674	2.66011	mei4
regulation of vascular endothelial growth factor signaling pathway (GO:1900746)	2020-06-01	0.416455	0.999996	0.331738	0.865855	-3.03647	2.65988	pink1
sulfur amino acid metabolic process (GO:0000096)	2020-06-01	0.416455	0.999996	0.331738	0.865855	-3.00531	2.63258	cnr2
organelle disassembly (GO:1903008)	2020-06-01	0.416455	0.999996	0.331738	0.865855	-3.00346	2.63096	mtif3
iron ion transport (GO:0006826)	2020-06-01	0.416455	0.999996	0.331738	0.865855	-2.94425	2.5791	slc25a28
phosphatidylethanolamine biosynthetic process (GO:0006646)	2020-06-01	0.416455	0.999996	0.331738	0.865855	-2.93805	2.57366	selenoi
pyrimidine dimer repair (GO:0006290)	2020-06-01	0.416455	0.999996	0.331738	0.865855	-2.93005	2.56665	ddb2
regulation of synapse organization (GO:0050807)	2020-06-01	0.416455	0.999996	0.331738	0.865855	-2.92799	2.56485	fmr1
mitochondrial DNA metabolic process (GO:0032042)	2020-06-01	0.416455	0.999996	0.331738	0.865855	-2.88229	2.52482	polg
serine family amino acid biosynthetic process (GO:0009070)	2020-06-01	0.416455	0.999996	0.331738	0.865855	-2.87755	2.52067	sephs1
RNA phosphodiester bond hydrolysis, endonucleolytic (GO:0090502)	2020-06-01	0.416455	0.999996	0.331738	0.865855	-2.86843	2.51268	rpp30
positive regulation of histone methylation (GO:0031062)	2020-06-01	0.416455	0.999996	0.331738	0.865855	-2.85999	2.50529	phf19
regulation of proteolysis involved in cellular protein catabolic process (GO:1903050)	2020-06-01	0.416455	0.999996	0.331738	0.865855	-2.85864	2.5041	psme2
positive regulation of behavior (GO:0048520)	2020-06-01	0.416455	0.999996	0.331738	0.865855	-2.83086	2.47976	npy
cellular response to superoxide (GO:0071451)	2020-06-01	0.416455	0.999996	0.331738	0.865855	-2.80495	2.45707	sod2
regulation of reactive oxygen species metabolic process (GO:2000377)	2020-06-01	0.416455	0.999996	0.331738	0.865855	-2.73714	2.39767	pink1
regulation of sister chromatid cohesion (GO:0007063)	2020-06-01	0.416455	0.999996	0.331738	0.865855	-2.73678	2.39735	fen1
energy coupled proton transmembrane transport, against electrochemical gradient (GO:0015988)	2020-06-01	0.416455	0.999996	0.331738	0.865855	-2.69293	2.35894	ndufs7
purine nucleotide salvage (GO:0032261)	2020-06-01	0.416455	0.999996	0.331738	0.865855	-2.58533	2.26469	hprt1
7-methylguanosine RNA capping (GO:0009452)	2020-06-01	0.416455	0.999996	0.331738	0.865855	-2.54401	2.22849	rngtt
glycoside metabolic process (GO:0016137)	2020-06-01	0.416455	0.999996	0.331738	0.865855	-2.51686	2.20471	naga
glycosyl compound catabolic process (GO:1901658)	2020-06-01	0.416455	0.999996	0.331738	0.865855	-2.50707	2.19614	naga
regulation of JUN kinase activity (GO:0043506)	2020-06-01	0.416455	0.999996	0.331738	0.865855	-2.47524	2.16825	dusp10
establishment of chromosome localization (GO:0051303)	2020-06-01	0.416455	0.999996	0.331738	0.865855	-2.40563	2.10728	spice1
nucleoside triphosphate metabolic process (GO:0009141)	2020-06-01	0.416455	0.999996	0.331738	0.865855	-2.36679	2.07325	suclg1
C-terminal protein lipidation (GO:0006501)	2020-06-01	0.416455	0.999996	0.331738	0.865855	-2.3655	2.07213	atg12
negative regulation of ATPase activity (GO:0032780)	2020-06-01	0.416455	0.999996	0.331738	0.865855	-2.356	2.0638	snx16
regulation of epidermal growth factor-activated receptor activity (GO:0007176)	2020-06-01	0.416455	0.999996	0.331738	0.865855	-2.27156	1.98984	zgpat
glycosylceramide catabolic process (GO:0046477)	2020-06-01	0.416455	0.999996	0.331738	0.865855	-2.24407	1.96575	naga
ribosomal protein import into nucleus (GO:0006610)	2020-06-01	0.416455	0.999996	0.331738	0.865855	-2.16158	1.8935	kpnb1
oligosaccharide catabolic process (GO:0009313)	2020-06-01	0.416455	0.999996	0.331738	0.865855	-2.13662	1.87163	man2c1
interphase microtubule nucleation by interphase microtubule organizing center (GO:0051415)	2020-06-01	0.416455	0.999996	0.331738	0.865855	-2.09868	1.8384	tubgcp5
replication fork arrest (GO:0043111)	2020-06-01	0.416455	0.999996	0.331738	0.865855	-1.99399	1.74669	msh3
GMP biosynthetic process (GO:0006177)	2020-06-01	0.416455	0.999996	0.331738	0.865855	-1.93354	1.69374	hprt1
histone deubiquitination (GO:0016578)	2020-06-01	0.416455	0.999996	0.331738	0.865855	-1.93037	1.69096	eny2
regulation of autophagosome maturation (GO:1901096)	2020-06-01	0.416455	0.999996	0.331738	0.865855	-1.92654	1.68761	tbc1d25
kynurenine metabolic process (GO:0070189)	2020-06-01	0.416455	0.999996	0.331738	0.865855	-1.91592	1.6783	afmid
glycosaminoglycan metabolic process (GO:0030203)	2020-06-01	0.416455	0.999996	0.331738	0.865855	-1.76076	1.54238	b3galt6
aminoglycan catabolic process (GO:0006026)	2020-06-01	0.416455	0.999996	0.331738	0.865855	-1.74104	1.52511	chid1
box C/D snoRNP assembly (GO:0000492)	2020-06-01	0.416455	0.999996	0.331738	0.865855	-1.67857	1.47039	pih1d1
mannose metabolic process (GO:0006013)	2020-06-01	0.416455	0.999996	0.331738	0.865855	-1.50357	1.31709	man2b1
chitin catabolic process (GO:0006032)	2020-06-01	0.416455	0.999996	0.331738	0.865855	-1.48587	1.30158	chid1
valine metabolic process (GO:0006573)	2020-06-01	0.416455	0.999996	0.331738	0.865855	-1.37036	1.2004	aldh6a1
response to gamma radiation (GO:0010332)	2020-06-01	0.416455	0.999996	0.331738	0.865855	-1.34895	1.18165	xrcc6
icosanoid metabolic process (GO:0006690)	2020-06-01	0.416455	0.999996	0.331738	0.865855	-1.19743	1.04892	dagla
vesicle fusion with Golgi apparatus (GO:0048280)	2020-06-01	0.416455	0.999996	0.331738	0.865855	-1.17301	1.02753	gosr2
amyloid-beta metabolic process (GO:0050435)	2020-06-01	0.416455	0.999996	0.331738	0.865855	-1.09509	0.959271	psen2
unsaturated fatty acid metabolic process (GO:0033559)	2020-06-01	0.416455	0.999996	0.331738	0.865855	-1.00159	0.877367	dagla
stem cell differentiation (GO:0048863)	1972-07-01	0.424032	0.999996	0.15219	0.865855	-1.07503	0.922316	hand2;wnt9a;cnr2;osr1;sema3d;sf3b1;meox1
organelle membrane fusion (GO:0090174)	1961-06-01	0.42735	0.999996	0.170851	0.865855	-0.965514	0.820834	snap23;stx8;sytl3;syt17;stx6;syt8
lipid transport (GO:0006869)	1950-05-01	0.430638	0.999996	0.192629	0.865855	-1.20103	1.01186	abca5;osbpl5;abca2;stard7;myo5b
chromatin remodeling (GO:0006338)	1939-04-01	0.43371	0.999996	0.218411	0.865855	-1.52982	1.27798	elof1;mysm1;chd1l;tada2a
protein maturation (GO:0051604)	1939-04-01	0.43371	0.999996	0.218411	0.865855	-0.611223	0.510603	aph1b;aebp1;asrgl1;lias
negative regulation of endopeptidase activity (GO:0010951)	1939-04-01	0.43371	0.999996	0.218411	0.865855	-0.596339	0.498169	serpinc1;cenph;kng1;agt
blood circulation (GO:0008015)	1984-08-01	0.434137	0.999996	0.142188	0.865855	-0.885833	0.739134	hand2;cbfb;bag3;acta2;ilk;taf1a;bves;rangrf
transcription initiation from RNA polymerase II promoter (GO:0006367)	2017-02-01	0.435527	0.999996	0.287927	0.865855	-2.70129	2.24531	taf11;med6
vesicle-mediated transport in synapse (GO:0099003)	2017-02-01	0.435527	0.999996	0.287927	0.865855	-1.89332	1.57373	fcho2;syt8
aminoglycan biosynthetic process (GO:0006023)	2017-02-01	0.435527	0.999996	0.287927	0.865855	-1.52781	1.26991	b3galt6;b3gnt3
cellular polysaccharide biosynthetic process (GO:0033692)	2017-02-01	0.435527	0.999996	0.287927	0.865855	-1.37381	1.14191	has3;b3gnt3
protein modification by small protein conjugation (GO:0032446)	1996-09-01	0.442642	0.999996	0.132774	0.865855	-0.581359	0.473804	crbn;dcun1d5;isg15;cand1;dcaf15;cand2;fbxl5;fbxl15;pja2
cell junction assembly (GO:0034329)	1940-04-01	0.453341	0.999996	0.230509	0.865855	-1.23201	0.97466	cdh1;cdh13;cdh16;cdh17
regulation of cell proliferation (GO:0042127)	17/189	0.457443	0.999996	0.0695948	0.865855	-0.541389	0.423422	fgf19;cnot7;atp6v1f;jun;llgl2;fgfr3;abl1;ccno;tfap2c;ccnj;btg1;yes1;igf1;tbx20;ccne1;ccnb3;frk
maturation of SSU-rRNA from tricistronic rRNA transcript (SSU-rRNA, 5.8S rRNA, LSU-rRNA) (GO:0000462)	2029-03-01	0.459227	0.999996	0.264881	0.865855	-1.74586	1.35865	mrps11;rrs1;rps21
response to ionizing radiation (GO:0010212)	2029-03-01	0.459227	0.999996	0.264881	0.865855	-1.69735	1.32089	swi5;xrcc6;ticrr
protein transmembrane import into intracellular organelle (GO:0044743)	2029-03-01	0.459227	0.999996	0.264881	0.865855	-1.29734	1.0096	timm22;grpel1;hspd1
peptide metabolic process (GO:0006518)	1952-05-01	0.465125	0.999996	0.212652	0.865855	-0.653295	0.500064	ethe1;psen2;aebp1;spcs3;thop1
protein targeting (GO:0006605)	1952-05-01	0.465125	0.999996	0.212652	0.865855	-0.634122	0.485389	vps13c;gosr2;golga7;srp14;spcs3
maturation of 5.8S rRNA from tricistronic rRNA transcript (SSU-rRNA, 5.8S rRNA, LSU-rRNA) (GO:0000466)	2018-02-01	0.465341	0.999996	0.309043	0.865855	-2.18691	1.67295	rrs1;rps21
clathrin-dependent endocytosis (GO:0072583)	2018-02-01	0.465341	0.999996	0.309043	0.865855	-2.16037	1.65265	fcho2;syt8
cellular response to amino acid stimulus (GO:0071230)	2018-02-01	0.465341	0.999996	0.309043	0.865855	-1.96765	1.50522	sesn2;glra1
epidermis development (GO:0008544)	2018-02-01	0.465341	0.999996	0.309043	0.865855	-1.94854	1.4906	grhl3;llgl2
thyroid gland development (GO:0030878)	2018-02-01	0.465341	0.999996	0.309043	0.865855	-1.88606	1.4428	hand2;gata5
mRNA catabolic process (GO:0006402)	2018-02-01	0.465341	0.999996	0.309043	0.865855	-1.86749	1.4286	cnot7;supv3l1
O-glycan processing (GO:0016266)	2020-07-01	0.466568	0.999996	0.369145	0.865855	-4.66022	3.55273	c1galt1c1
mitochondrion morphogenesis (GO:0070584)	2020-07-01	0.466568	0.999996	0.369145	0.865855	-4.44228	3.38658	supv3l1
positive regulation of synapse assembly (GO:0051965)	2020-07-01	0.466568	0.999996	0.369145	0.865855	-4.28736	3.26848	clstn3
retina homeostasis (GO:0001895)	2020-07-01	0.466568	0.999996	0.369145	0.865855	-4.17773	3.1849	poc1b
positive regulation of histone acetylation (GO:0035066)	2020-07-01	0.466568	0.999996	0.369145	0.865855	-3.74397	2.85423	tada2a
regulation of skeletal muscle fiber development (GO:0048742)	2020-07-01	0.466568	0.999996	0.369145	0.865855	-3.66307	2.79255	myog
regulation of muscle organ development (GO:0048634)	2020-07-01	0.466568	0.999996	0.369145	0.865855	-3.64877	2.78165	hhip
cellular phosphate ion homeostasis (GO:0030643)	2020-07-01	0.466568	0.999996	0.369145	0.865855	-3.58992	2.73679	fgf23
mitochondrion transport along microtubule (GO:0047497)	2020-07-01	0.466568	0.999996	0.369145	0.865855	-3.57695	2.72689	mfn2
negative regulation of protein polymerization (GO:0032272)	2020-07-01	0.466568	0.999996	0.369145	0.865855	-3.57203	2.72314	kank4
polyadenylation-dependent snoRNA 3'-end processing (GO:0071051)	2020-07-01	0.466568	0.999996	0.369145	0.865855	-3.51617	2.68056	exosc4
intestinal epithelial cell differentiation (GO:0060575)	2020-07-01	0.466568	0.999996	0.369145	0.865855	-3.51093	2.67657	med24
regulation of proteasomal protein catabolic process (GO:0061136)	2020-07-01	0.466568	0.999996	0.369145	0.865855	-3.39143	2.58547	psme2
positive regulation of insulin secretion (GO:0032024)	2020-07-01	0.466568	0.999996	0.369145	0.865855	-3.36176	2.56284	rfx6
mitochondrion localization (GO:0051646)	2020-07-01	0.466568	0.999996	0.369145	0.865855	-3.32874	2.53767	mfn2
positive regulation of stress fiber assembly (GO:0051496)	2020-07-01	0.466568	0.999996	0.369145	0.865855	-3.31567	2.52771	arhgef10
glycoside catabolic process (GO:0016139)	2020-07-01	0.466568	0.999996	0.369145	0.865855	-3.16545	2.41319	naga
regulation of centriole replication (GO:0046599)	2020-07-01	0.466568	0.999996	0.369145	0.865855	-3.16242	2.41088	spice1
carbohydrate phosphorylation (GO:0046835)	2020-07-01	0.466568	0.999996	0.369145	0.865855	-3.09242	2.35751	rbks
positive regulation of chondrocyte differentiation (GO:0032332)	2020-07-01	0.466568	0.999996	0.369145	0.865855	-3.08235	2.34984	sox5
regulation of oxidative stress-induced intrinsic apoptotic signaling pathway (GO:1902175)	2020-07-01	0.466568	0.999996	0.369145	0.865855	-3.07919	2.34742	pdia2
regulation of multicellular organism growth (GO:0040014)	2020-07-01	0.466568	0.999996	0.369145	0.865855	-3.04869	2.32417	ppib
positive regulation of peptidyl-lysine acetylation (GO:2000758)	2020-07-01	0.466568	0.999996	0.369145	0.865855	-3.03066	2.31043	tada2a
cellular monovalent inorganic anion homeostasis (GO:0030320)	2020-07-01	0.466568	0.999996	0.369145	0.865855	-2.98635	2.27665	fgf23
cellular divalent inorganic anion homeostasis (GO:0072501)	2020-07-01	0.466568	0.999996	0.369145	0.865855	-2.98264	2.27382	fgf23
cellular trivalent inorganic anion homeostasis (GO:0072502)	2020-07-01	0.466568	0.999996	0.369145	0.865855	-2.97288	2.26638	fgf23
proepicardium development (GO:0003342)	2020-07-01	0.466568	0.999996	0.369145	0.865855	-2.96103	2.25735	hand2
peptidyl-arginine modification (GO:0018195)	2020-07-01	0.466568	0.999996	0.369145	0.865855	-2.93407	2.2368	prmt7
auditory receptor cell development (GO:0060117)	2020-07-01	0.466568	0.999996	0.369145	0.865855	-2.91549	2.22263	slc26a2
regulation of epithelial cell proliferation (GO:0050678)	2020-07-01	0.466568	0.999996	0.369145	0.865855	-2.91373	2.22129	llgl2
embryonic heart tube left/right pattern formation (GO:0060971)	2020-07-01	0.466568	0.999996	0.369145	0.865855	-2.87878	2.19465	nkd1
positive regulation of cAMP biosynthetic process (GO:0030819)	2020-07-01	0.466568	0.999996	0.369145	0.865855	-2.85637	2.17756	mc4r
protein import into mitochondrial inner membrane (GO:0045039)	2020-07-01	0.466568	0.999996	0.369145	0.865855	-2.82972	2.15724	timm22
pyrimidine deoxyribonucleotide biosynthetic process (GO:0009221)	2020-07-01	0.466568	0.999996	0.369145	0.865855	-2.82319	2.15226	cdadc1
Wnt signaling pathway involved in dorsal/ventral axis specification (GO:0044332)	2020-07-01	0.466568	0.999996	0.369145	0.865855	-2.82101	2.15061	net1
ganglion development (GO:0061548)	2020-07-01	0.466568	0.999996	0.369145	0.865855	-2.81813	2.14841	adgra2
olfactory nerve formation (GO:0021628)	2020-07-01	0.466568	0.999996	0.369145	0.865855	-2.8064	2.13947	lrrn1
carboxylic acid catabolic process (GO:0046395)	2020-07-01	0.466568	0.999996	0.369145	0.865855	-2.77682	2.11691	gnpda2
arginine biosynthetic process (GO:0006526)	2020-07-01	0.466568	0.999996	0.369145	0.865855	-2.73015	2.08134	nags
amino sugar biosynthetic process (GO:0046349)	2020-07-01	0.466568	0.999996	0.369145	0.865855	-2.66757	2.03363	gnpda2
neural plate morphogenesis (GO:0001839)	2020-07-01	0.466568	0.999996	0.369145	0.865855	-2.64665	2.01768	nkd1
regulation of cell cycle G1/S phase transition (GO:1902806)	2020-07-01	0.466568	0.999996	0.369145	0.865855	-2.60605	1.98673	psme2
septum transversum development (GO:0003343)	2020-07-01	0.466568	0.999996	0.369145	0.865855	-2.59153	1.97566	hand2
columnar/cuboidal epithelial cell development (GO:0002066)	2020-07-01	0.466568	0.999996	0.369145	0.865855	-2.58493	1.97063	slc26a2
regulation of cAMP-mediated signaling (GO:0043949)	2020-07-01	0.466568	0.999996	0.369145	0.865855	-2.52678	1.9263	pebp1
leucine metabolic process (GO:0006551)	2020-07-01	0.466568	0.999996	0.369145	0.865855	-2.5193	1.9206	hmgcll1
olfactory nerve morphogenesis (GO:0021627)	2020-07-01	0.466568	0.999996	0.369145	0.865855	-2.51406	1.9166	lrrn1
phenol-containing compound biosynthetic process (GO:0046189)	2020-07-01	0.466568	0.999996	0.369145	0.865855	-2.28672	1.74328	oca2
phosphatidylethanolamine metabolic process (GO:0046337)	2020-07-01	0.466568	0.999996	0.369145	0.865855	-2.27414	1.7337	selenoi
heterocycle biosynthetic process (GO:0018130)	2020-07-01	0.466568	0.999996	0.369145	0.865855	-2.22494	1.69619	lias
regulation of cellular component movement (GO:0051270)	2020-07-01	0.466568	0.999996	0.369145	0.865855	-2.2236	1.69517	zswim8
positive regulation of cyclic nucleotide biosynthetic process (GO:0030804)	2020-07-01	0.466568	0.999996	0.369145	0.865855	-2.11979	1.61603	mc4r
polyphosphate metabolic process (GO:0006797)	2020-07-01	0.466568	0.999996	0.369145	0.865855	-2.11036	1.60884	bnipl
positive regulation of cAMP metabolic process (GO:0030816)	2020-07-01	0.466568	0.999996	0.369145	0.865855	-2.10025	1.60113	mc4r
regulation of cell-cell adhesion mediated by cadherin (GO:2000047)	2020-07-01	0.466568	0.999996	0.369145	0.865855	-2.0885	1.59217	htt
establishment of protein localization to mitochondrial membrane (GO:0090151)	2020-07-01	0.466568	0.999996	0.369145	0.865855	-2.07721	1.58356	timm22
regulation of peptide hormone secretion (GO:0090276)	2020-07-01	0.466568	0.999996	0.369145	0.865855	-2.05605	1.56743	rfx6
rRNA-containing ribonucleoprotein complex export from nucleus (GO:0071428)	2020-07-01	0.466568	0.999996	0.369145	0.865855	-2.05398	1.56586	ran
oligosaccharide-lipid intermediate biosynthetic process (GO:0006490)	2020-07-01	0.466568	0.999996	0.369145	0.865855	-2.04911	1.56214	alg2
adenine salvage (GO:0006168)	2020-07-01	0.466568	0.999996	0.369145	0.865855	-2.04543	1.55934	hprt1
positive regulation of purine nucleotide biosynthetic process (GO:1900373)	2020-07-01	0.466568	0.999996	0.369145	0.865855	-2.0408	1.55581	mc4r
nuclear RNA surveillance (GO:0071027)	2020-07-01	0.466568	0.999996	0.369145	0.865855	-2.02278	1.54207	exosc4
telomere organization (GO:0032200)	2020-07-01	0.466568	0.999996	0.369145	0.865855	-2.01059	1.53278	xrcc6
small nucleolar ribonucleoprotein complex assembly (GO:0000491)	2020-07-01	0.466568	0.999996	0.369145	0.865855	-1.95912	1.49354	pih1d1
microtubule nucleation by microtubule organizing center (GO:0051418)	2020-07-01	0.466568	0.999996	0.369145	0.865855	-1.93108	1.47217	tubgcp5
spermine metabolic process (GO:0008215)	2020-07-01	0.466568	0.999996	0.369145	0.865855	-1.88927	1.44029	smox
glucan catabolic process (GO:0009251)	2020-07-01	0.466568	0.999996	0.369145	0.865855	-1.86987	1.4255	pygb
UDP-N-acetylglucosamine biosynthetic process (GO:0006048)	2020-07-01	0.466568	0.999996	0.369145	0.865855	-1.83478	1.39875	gnpda2
cell part morphogenesis (GO:0032990)	2020-07-01	0.466568	0.999996	0.369145	0.865855	-1.76757	1.34751	supv3l1
chitin metabolic process (GO:0006030)	2020-07-01	0.466568	0.999996	0.369145	0.865855	-1.71555	1.30785	chid1
glucose 6-phosphate metabolic process (GO:0051156)	2020-07-01	0.466568	0.999996	0.369145	0.865855	-1.52594	1.1633	g6pc3
glycerol-3-phosphate metabolic process (GO:0006072)	2020-07-01	0.466568	0.999996	0.369145	0.865855	-1.51004	1.15118	gk5
glycosphingolipid catabolic process (GO:0046479)	2020-07-01	0.466568	0.999996	0.369145	0.865855	-1.44944	1.10498	naga
SRP-dependent cotranslational protein targeting to membrane, translocation (GO:0006616)	2020-07-01	0.466568	0.999996	0.369145	0.865855	-1.44499	1.10159	sec61b
lipid particle organization (GO:0034389)	2020-07-01	0.466568	0.999996	0.369145	0.865855	-1.39109	1.0605	bscl2
transcription-dependent tethering of RNA polymerase II gene DNA at nuclear periphery (GO:0000972)	2020-07-01	0.466568	0.999996	0.369145	0.865855	-1.3505	1.02955	nup155
Golgi to vacuole transport (GO:0006896)	2020-07-01	0.466568	0.999996	0.369145	0.865855	-1.32603	1.0109	gosr2
DNA replication-independent nucleosome assembly (GO:0006336)	2020-07-01	0.466568	0.999996	0.369145	0.865855	-1.29633	0.988257	oip5
zinc II ion transmembrane import (GO:0071578)	2020-07-01	0.466568	0.999996	0.369145	0.865855	-1.15753	0.882445	slc39a14
asparagine catabolic process (GO:0006530)	2020-07-01	0.466568	0.999996	0.369145	0.865855	-1.00354	0.765048	asrgl1
DNA packaging (GO:0006323)	2020-07-01	0.466568	0.999996	0.369145	0.865855	-0.887785	0.676805	chaf1a
polyphosphate catabolic process (GO:0006798)	2020-07-01	0.466568	0.999996	0.369145	0.865855	-0.869541	0.662897	bnipl
posttranscriptional gene silencing by RNA (GO:0035194)	2020-07-01	0.466568	0.999996	0.369145	0.865855	-0.85648	0.652939	helz
adenylate cyclase-activating dopamine receptor signaling pathway (GO:0007191)	2020-07-01	0.466568	0.999996	0.369145	0.865855	-0.849097	0.647311	gnas
negative regulation of epidermal growth factor receptor signaling pathway (GO:0042059)	2020-07-01	0.466568	0.999996	0.369145	0.865855	-0.726361	0.553743	zgpat
cellular macromolecule biosynthetic process (GO:0034645)	1998-09-01	0.467591	0.999996	0.144124	0.865855	-0.0565651	0.0429986	gspt1;kin;mrps11;srbd1;efl1;mrrf;ash2l;rsl1d1;ticrr
response to metal ion (GO:0010038)	1941-04-01	0.472742	0.999996	0.242769	0.865855	-1.01294	0.7589	jun;hsp90aa1;pebp1;sod2
phosphorylation (GO:0016310)	1999-09-01	0.479986	0.999996	0.149977	0.865855	-0.578545	0.424651	gk5;pink1;shpk;wnk2;ilk;cdk20;cdk10;rbks;xylb
positive regulation of cytosolic calcium ion concentration involved in phospholipase C-activating G-protein coupled signaling pathway (GO:0051482)	1930-03-01	0.482008	0.999996	0.280341	0.865855	-1.59009	1.16044	gpr174;gpr65;f2rl1
spindle assembly (GO:0051225)	1930-03-01	0.482008	0.999996	0.280341	0.865855	-1.58614	1.15755	spice1;arhgef10;tubgcp5
positive regulation of Rho protein signal transduction (GO:0035025)	1930-03-01	0.482008	0.999996	0.280341	0.865855	-1.52787	1.11503	gpr174;gpr65;f2rl1
glomerular visceral epithelial cell differentiation (GO:0072112)	1930-03-01	0.482008	0.999996	0.280341	0.865855	-1.4549	1.06178	iqgap2;osr1;coq8b
DNA-dependent DNA replication (GO:0006261)	1930-03-01	0.482008	0.999996	0.280341	0.865855	-1.29096	0.942135	polq;orc4;polg
regulation of endopeptidase activity (GO:0052548)	1942-04-01	0.491879	0.999996	0.255172	0.865855	-0.951784	0.675313	serpinc1;psme2;kng1;agt
toll-like receptor signaling pathway (GO:0002224)	2019-02-01	0.4942	0.999996	0.330029	0.865855	-2.10958	1.48686	irak1;unc93b1
nuclear export (GO:0051168)	2019-02-01	0.4942	0.999996	0.330029	0.865855	-1.72245	1.21401	nup155;nup188
common bile duct development (GO:0061009)	2019-02-01	0.4942	0.999996	0.330029	0.865855	-1.72195	1.21366	vps33b;atp6ap2
positive regulation of multicellular organismal process (GO:0051240)	2019-02-01	0.4942	0.999996	0.330029	0.865855	-1.56583	1.10362	net1;ppib
regulation of organelle assembly (GO:1902115)	2019-02-01	0.4942	0.999996	0.330029	0.865855	-0.52577	0.37057	atp6v1f;spice1
protein localization to membrane (GO:0072657)	1954-05-01	0.498951	0.999996	0.233301	0.865855	0.031058	-0.0215929	nup155;fcho2;fam126a;rab8b;tm9sf4
cation transport (GO:0006812)	1931-03-01	0.504321	0.999996	0.295879	0.865855	-1.62709	1.11381	p2rx2;p2rx1;slc6a17
morphogenesis of an epithelial sheet (GO:0002011)	1931-03-01	0.504321	0.999996	0.295879	0.865855	-1.24278	0.850734	kcnb1;bcl2l10;bves
otic vesicle development (GO:0071599)	1931-03-01	0.504321	0.999996	0.295879	0.865855	-1.20584	0.825448	nono;crbn;wwc1
regulation of regulated secretory pathway (GO:1903305)	1931-03-01	0.504321	0.999996	0.295879	0.865855	-0.867626	0.593927	sytl3;syt17;syt8
autonomic nervous system development (GO:0048483)	1931-03-01	0.504321	0.999996	0.295879	0.865855	-0.29488	0.201858	med24;hand2;sema3d
protein polyubiquitination (GO:0000209)	9/101	0.504563	0.999996	0.162031	0.865855	-0.586772	0.401389	rnf144b;rnf14;traf6;ube2b;klhl3;peli3;anapc10;anapc1;ddb2
stem cell development (GO:0048864)	1943-04-01	0.510719	0.999996	0.267699	0.865855	-0.175722	0.118074	pef1;sema3d;sf3b1;tfap2c
mesenchymal cell development (GO:0014031)	1943-04-01	0.510719	0.999996	0.267699	0.865855	-0.164988	0.110861	pef1;sema3d;sf3b1;tfap2c
negative regulation of cysteine-type endopeptidase activity (GO:2000117)	2020-08-01	0.512379	0.999996	0.404462	0.865855	-3.81074	2.54821	cenph
protein localization to cell surface (GO:0034394)	2020-08-01	0.512379	0.999996	0.404462	0.865855	-3.55872	2.37969	mlc1
3'-UTR-mediated mRNA stabilization (GO:0070935)	2020-08-01	0.512379	0.999996	0.404462	0.865855	-3.52811	2.35921	tardbp
flagellated sperm motility (GO:0030317)	2020-08-01	0.512379	0.999996	0.404462	0.865855	-3.40662	2.27797	tekt2
nucleocytoplasmic transport (GO:0006913)	2020-08-01	0.512379	0.999996	0.404462	0.865855	-3.37105	2.25419	htatip2
protein localization to Golgi apparatus (GO:0034067)	2020-08-01	0.512379	0.999996	0.404462	0.865855	-3.36111	2.24755	vps13c
regulation of establishment or maintenance of cell polarity (GO:0032878)	2020-08-01	0.512379	0.999996	0.404462	0.865855	-3.35546	2.24376	llgl2
embryonic skeletal joint development (GO:0072498)	2020-08-01	0.512379	0.999996	0.404462	0.865855	-3.21415	2.14927	sema3d
mitochondrial calcium ion transmembrane transport (GO:0006851)	2020-08-01	0.512379	0.999996	0.404462	0.865855	-3.13921	2.09916	vdac2
regulation of chemotaxis (GO:0050920)	2020-08-01	0.512379	0.999996	0.404462	0.865855	-3.12065	2.08675	zswim8
pancreatic A cell differentiation (GO:0003310)	2020-08-01	0.512379	0.999996	0.404462	0.865855	-3.05045	2.03981	rfx6
metaphase plate congression (GO:0051310)	2020-08-01	0.512379	0.999996	0.404462	0.865855	-3.04697	2.03748	spice1
positive regulation of myoblast fusion (GO:1901741)	2020-08-01	0.512379	0.999996	0.404462	0.865855	-2.96614	1.98343	myog
negative regulation of extrinsic apoptotic signaling pathway (GO:2001237)	2020-08-01	0.512379	0.999996	0.404462	0.865855	-2.93132	1.96015	eya3
nuclear mRNA surveillance (GO:0071028)	2020-08-01	0.512379	0.999996	0.404462	0.865855	-2.8894	1.93211	exosc4
limb development (GO:0060173)	2020-08-01	0.512379	0.999996	0.404462	0.865855	-2.86833	1.91803	crbn
energy reserve metabolic process (GO:0006112)	2020-08-01	0.512379	0.999996	0.404462	0.865855	-2.77767	1.8574	mc4r
nuclear pore organization (GO:0006999)	2020-08-01	0.512379	0.999996	0.404462	0.865855	-2.73361	1.82794	ahctf1
regulation of gene silencing by miRNA (GO:0060964)	2020-08-01	0.512379	0.999996	0.404462	0.865855	-2.71668	1.81662	ajuba
regulation of histone acetylation (GO:0035065)	2020-08-01	0.512379	0.999996	0.404462	0.865855	-2.70043	1.80575	tada2a
negative regulation of TORC1 signaling (GO:1904262)	2020-08-01	0.512379	0.999996	0.404462	0.865855	-2.65738	1.77696	sesn2
notochord cell vacuolation (GO:0060036)	2020-08-01	0.512379	0.999996	0.404462	0.865855	-2.63885	1.76458	atp6v1f
positive regulation of cartilage development (GO:0061036)	2020-08-01	0.512379	0.999996	0.404462	0.865855	-2.62532	1.75553	sox5
long-chain fatty acid biosynthetic process (GO:0042759)	2020-08-01	0.512379	0.999996	0.404462	0.865855	-2.57446	1.72152	elovl6
regulation of biomineral tissue development (GO:0070167)	2020-08-01	0.512379	0.999996	0.404462	0.865855	-2.52011	1.68518	fgf23
sclerotome development (GO:0061056)	2020-08-01	0.512379	0.999996	0.404462	0.865855	-2.50543	1.67536	meox1
sensory perception of pain (GO:0019233)	2020-08-01	0.512379	0.999996	0.404462	0.865855	-2.22595	1.48847	oprm1
regulation of ATPase activity (GO:0043462)	2020-08-01	0.512379	0.999996	0.404462	0.865855	-2.09927	1.40377	snx16
positive regulation of homeostatic process (GO:0032846)	2020-08-01	0.512379	0.999996	0.404462	0.865855	-2.04611	1.36822	rfx6
acylglycerol metabolic process (GO:0006639)	2020-08-01	0.512379	0.999996	0.404462	0.865855	-2.02769	1.3559	gk5
cofactor transport (GO:0051181)	2020-08-01	0.512379	0.999996	0.404462	0.865855	-1.99834	1.33627	slc25a19
alpha-amino acid metabolic process (GO:1901605)	2020-08-01	0.512379	0.999996	0.404462	0.865855	-1.98011	1.32408	aldh6a1
regulation of protein transport (GO:0051223)	2020-08-01	0.512379	0.999996	0.404462	0.865855	-1.78437	1.19319	llgl2
regulation of peptide secretion (GO:0002791)	2020-08-01	0.512379	0.999996	0.404462	0.865855	-1.77847	1.18925	llgl2
nucleoside phosphate biosynthetic process (GO:1901293)	2020-08-01	0.512379	0.999996	0.404462	0.865855	-1.75802	1.17557	suclg1
cellular protein complex disassembly (GO:0043624)	2020-08-01	0.512379	0.999996	0.404462	0.865855	-1.71948	1.1498	mtrf1l
positive regulation of syncytium formation by plasma membrane fusion (GO:0060143)	2020-08-01	0.512379	0.999996	0.404462	0.865855	-1.71551	1.14715	myog
4-hydroxyproline metabolic process (GO:0019471)	2020-08-01	0.512379	0.999996	0.404462	0.865855	-1.6911	1.13082	p4ha2
centromere complex assembly (GO:0034508)	2020-08-01	0.512379	0.999996	0.404462	0.865855	-1.60402	1.07259	oip5
polyol metabolic process (GO:0019751)	2020-08-01	0.512379	0.999996	0.404462	0.865855	-1.60251	1.07158	ppip5k2
intracellular protein transmembrane transport (GO:0065002)	2020-08-01	0.512379	0.999996	0.404462	0.865855	-1.58413	1.0593	sec61b
cellular polysaccharide catabolic process (GO:0044247)	2020-08-01	0.512379	0.999996	0.404462	0.865855	-1.54356	1.03216	pygb
vesicle budding from membrane (GO:0006900)	2020-08-01	0.512379	0.999996	0.404462	0.865855	-1.3766	0.920519	golph3l
signal peptide processing (GO:0006465)	2020-08-01	0.512379	0.999996	0.404462	0.865855	-1.28532	0.859484	spcs3
N-glycan processing (GO:0006491)	2020-08-01	0.512379	0.999996	0.404462	0.865855	-1.2465	0.833523	man1a2
peptidyl-proline hydroxylation to 4-hydroxy-L-proline (GO:0018401)	2020-08-01	0.512379	0.999996	0.404462	0.865855	-1.10241	0.737172	p4ha2
posttranslational protein targeting to endoplasmic reticulum membrane (GO:0006620)	2020-08-01	0.512379	0.999996	0.404462	0.865855	-0.942585	0.630299	sec61b
glycogen catabolic process (GO:0005980)	2020-08-01	0.512379	0.999996	0.404462	0.865855	-0.92394	0.61783	pygb
late endosome to vacuole transport via multivesicular body sorting pathway (GO:0032511)	2020-08-01	0.512379	0.999996	0.404462	0.865855	-0.887274	0.593312	vps25
positive regulation of growth (GO:0045927)	2020-08-01	0.512379	0.999996	0.404462	0.865855	-0.832867	0.556931	supv3l1
regulation of phosphoprotein phosphatase activity (GO:0043666)	2020-08-01	0.512379	0.999996	0.404462	0.865855	-0.792992	0.530267	ppp1r2
ceramide catabolic process (GO:0046514)	2020-08-01	0.512379	0.999996	0.404462	0.865855	-0.53942	0.360705	naga
ubiquitin-dependent protein catabolic process via the multivesicular body sorting pathway (GO:0043162)	2020-08-01	0.512379	0.999996	0.404462	0.865855	-0.448813	0.300117	vps25
SRP-dependent cotranslational protein targeting to membrane (GO:0006614)	2020-08-01	0.512379	0.999996	0.404462	0.865855	-0.439654	0.293993	sec61b
adenine biosynthetic process (GO:0046084)	2020-08-01	0.512379	0.999996	0.404462	0.865855	-0.349913	0.233984	hprt1
DNA replication, Okazaki fragment processing (GO:0033567)	2020-08-01	0.512379	0.999996	0.404462	0.865855	-0.205886	0.137674	fen1
vitamin transport (GO:0051180)	2020-08-01	0.512379	0.999996	0.404462	0.865855	0.0348718	-0.0233184	slc19a2
positive regulation of protein ubiquitination (GO:0031398)	2020-02-01	0.522048	0.999996	0.350833	0.865855	-1.92946	1.25414	pef1;dcun1d5
organic substance transport (GO:0071702)	2020-02-01	0.522048	0.999996	0.350833	0.865855	-1.50055	0.975354	abca5;abca2
negative regulation of cell migration (GO:0030336)	2020-02-01	0.522048	0.999996	0.350833	0.865855	-1.33711	0.869116	lmln;llgl2
positive regulation of cell development (GO:0010720)	2020-02-01	0.522048	0.999996	0.350833	0.865855	-1.28363	0.834356	fgf19;myog
establishment of spindle orientation (GO:0051294)	2020-02-01	0.522048	0.999996	0.350833	0.865855	-0.0729932	0.0474453	prkci;llgl2
sensory perception (GO:0007600)	2020-02-01	0.522048	0.999996	0.350833	0.865855	0.278504	-0.181027	oprm1;gnas
positive regulation of cell proliferation (GO:0008284)	1991-08-01	0.526019	0.999996	0.188957	0.865855	-0.439105	0.282089	fgf19;cnot7;ccnj;igf1;fgfr3;ccne1;ccnb3;ccno
organelle fission (GO:0048285)	1932-03-01	0.526125	0.999996	0.311467	0.865855	-1.41467	0.908522	mtfr2;pex11b;pex11a
positive regulation of Wnt signaling pathway (GO:0030177)	1932-03-01	0.526125	0.999996	0.311467	0.865855	-1.13993	0.732079	fam53b;net1;rspo1
striated muscle cell differentiation (GO:0051146)	1932-03-01	0.526125	0.999996	0.311467	0.865855	-1.13653	0.729894	hand2;gata5;bves
positive regulation of proteasomal ubiquitin-dependent protein catabolic process (GO:0032436)	1932-03-01	0.526125	0.999996	0.311467	0.865855	-1.01717	0.653245	trib1;rnf144b;rnf14
mitochondrial respiratory chain complex assembly (GO:0033108)	1932-03-01	0.526125	0.999996	0.311467	0.865855	-0.147524	0.094742	pet100;ndufs7;ndufaf7
neuromast development (GO:0048884)	1944-04-01	0.529233	0.999996	0.280334	0.865855	-1.12532	0.716068	lmln;llgl2;htt;slc26a2
phosphate-containing compound metabolic process (GO:0006796)	1968-06-01	0.534365	0.999996	0.232389	0.865855	-0.772877	0.484343	gk5;agpat4;plpp5;g6pc3;shpk;xylb
cellular protein complex assembly (GO:0043623)	1992-08-01	0.538741	0.999996	0.196122	0.865855	-0.0798404	0.0493828	ccdc103;drc1;fcho2;elp2;eif4h;cand1;ahctf1;cand2
hepaticobiliary system development (GO:0061008)	9/104	0.540744	0.999996	0.180946	0.865855	-0.458341	0.281793	vipas39;trib1;supv3l1;mbtps1;cnr2;gata5;srebf2;nup54;rnpc3
muscle cell differentiation (GO:0042692)	1933-03-01	0.547387	0.999996	0.327077	0.865855	-1.12058	0.67526	bves;tnni3k;meox1
skeletal myofibril assembly (GO:0014866)	1933-03-01	0.547387	0.999996	0.327077	0.865855	-1.04649	0.630616	tmod4;hsp90aa1;bves
mitochondrion disassembly (GO:0061726)	1933-03-01	0.547387	0.999996	0.327077	0.865855	-0.972756	0.586182	pink1;fundc1;atg12
protein localization to cell periphery (GO:1990778)	1933-03-01	0.547387	0.999996	0.327077	0.865855	-0.17549	0.10575	fcho2;fam126a;rab8b
peptidyl-tyrosine autophosphorylation (GO:0038083)	1933-03-01	0.547387	0.999996	0.327077	0.865855	-0.0235456	0.0141886	yes1;abl1;frk
mitochondrial transport (GO:0006839)	1945-04-01	0.547396	0.999996	0.293059	0.865855	-0.944107	0.568902	mrpl12;ucp1;grpel1;hspd1
cell-cell adhesion via plasma-membrane adhesion molecules (GO:0098742)	1957-05-01	0.548041	0.999996	0.265252	0.865855	-0.720075	0.433056	cdh1;clstn3;cdh13;cdh16;cdh17
ventricular system development (GO:0021591)	2021-02-01	0.548845	0.999996	0.371411	0.865855	-1.64958	0.989646	prkci;kcnb1
positive regulation of nervous system development (GO:0051962)	2021-02-01	0.548845	0.999996	0.371411	0.865855	-1.36073	0.816356	fgf19;clstn3
organophosphate biosynthetic process (GO:0090407)	2021-02-01	0.548845	0.999996	0.371411	0.865855	-0.836516	0.501859	gk5;ppip5k2
oligosaccharide metabolic process (GO:0009311)	2021-02-01	0.548845	0.999996	0.371411	0.865855	-0.528466	0.317047	naga;man2c1
fatty acid oxidation (GO:0019395)	2021-02-01	0.548845	0.999996	0.371411	0.865855	-0.163115	0.097859	echdc1;hacl1
lipoprotein biosynthetic process (GO:0042158)	2020-09-01	0.554258	0.999996	0.437806	0.865855	-3.27618	1.93336	porcn
positive regulation of ubiquitin-protein transferase activity (GO:0051443)	2020-09-01	0.554258	0.999996	0.437806	0.865855	-3.10076	1.82984	dcun1d5
nucleotide-excision repair, DNA incision (GO:0033683)	2020-09-01	0.554258	0.999996	0.437806	0.865855	-2.89793	1.71014	fan1
regulation of bone mineralization (GO:0030500)	2020-09-01	0.554258	0.999996	0.437806	0.865855	-2.8932	1.70735	fgf23
regulation of myoblast fusion (GO:1901739)	2020-09-01	0.554258	0.999996	0.437806	0.865855	-2.82423	1.66665	myog
negative regulation of protein ubiquitination (GO:0031397)	2020-09-01	0.554258	0.999996	0.437806	0.865855	-2.80296	1.6541	svbp
histone H3-K4 methylation (GO:0051568)	2020-09-01	0.554258	0.999996	0.437806	0.865855	-2.7885	1.64556	ash2l
Wnt signaling pathway, planar cell polarity pathway (GO:0060071)	2020-09-01	0.554258	0.999996	0.437806	0.865855	-2.7412	1.61765	dvl3
cardiac ventricle morphogenesis (GO:0003208)	2020-09-01	0.554258	0.999996	0.437806	0.865855	-2.72632	1.60887	ilk
positive regulation of myotube differentiation (GO:0010831)	2020-09-01	0.554258	0.999996	0.437806	0.865855	-2.57333	1.51859	myog
cardiac muscle tissue regeneration (GO:0061026)	2020-09-01	0.554258	0.999996	0.437806	0.865855	-2.54935	1.50443	hmmr
ventral spinal cord interneuron fate commitment (GO:0060579)	2020-09-01	0.554258	0.999996	0.437806	0.865855	-2.53867	1.49814	foxn4
poly(A)+ mRNA export from nucleus (GO:0016973)	2020-09-01	0.554258	0.999996	0.437806	0.865855	-2.47805	1.46236	eny2
detection of light stimulus involved in visual perception (GO:0050908)	2020-09-01	0.554258	0.999996	0.437806	0.865855	-2.45799	1.45052	pcare
positive regulation of macroautophagy (GO:0016239)	2020-09-01	0.554258	0.999996	0.437806	0.865855	-2.4146	1.42491	sesn2
positive regulation of myoblast differentiation (GO:0045663)	2020-09-01	0.554258	0.999996	0.437806	0.865855	-2.40986	1.42212	myog
basement membrane organization (GO:0071711)	2020-09-01	0.554258	0.999996	0.437806	0.865855	-2.39173	1.41142	lamb2
mitotic G2 DNA damage checkpoint (GO:0007095)	2020-09-01	0.554258	0.999996	0.437806	0.865855	-2.37008	1.39864	ticrr
positive regulation of mitotic cell cycle (GO:0045931)	2020-09-01	0.554258	0.999996	0.437806	0.865855	-2.366	1.39624	pebp1
defense response to Gram-negative bacterium (GO:0050829)	2020-09-01	0.554258	0.999996	0.437806	0.865855	-2.27436	1.34216	il22
DNA catabolic process (GO:0006308)	2020-09-01	0.554258	0.999996	0.437806	0.865855	-2.27364	1.34173	dnase1
sensory perception of chemical stimulus (GO:0007606)	2020-09-01	0.554258	0.999996	0.437806	0.865855	-2.23246	1.31743	gnas
citrate transport (GO:0015746)	2020-09-01	0.554258	0.999996	0.437806	0.865855	-2.21851	1.3092	slc13a3
response to steroid hormone (GO:0048545)	2020-09-01	0.554258	0.999996	0.437806	0.865855	-2.18447	1.28911	paqr8
negative regulation of fibroblast growth factor receptor signaling pathway (GO:0040037)	2020-09-01	0.554258	0.999996	0.437806	0.865855	-2.18131	1.28724	spry2
glucose import (GO:0046323)	2020-09-01	0.554258	0.999996	0.437806	0.865855	-2.12677	1.25506	slc2a10
deadenylation-dependent decapping of nuclear-transcribed mRNA (GO:0000290)	2020-09-01	0.554258	0.999996	0.437806	0.865855	-2.09625	1.23705	dcp1a
cellular response to alcohol (GO:0097306)	2020-09-01	0.554258	0.999996	0.437806	0.865855	-2.05725	1.21404	glra1
piRNA metabolic process (GO:0034587)	2020-09-01	0.554258	0.999996	0.437806	0.865855	-2.04248	1.20532	piwil2
regulation of filopodium assembly (GO:0051489)	2020-09-01	0.554258	0.999996	0.437806	0.865855	-1.96546	1.15987	fmr1
regulation of nodal signaling pathway (GO:1900107)	2020-09-01	0.554258	0.999996	0.437806	0.865855	-1.94793	1.14952	osr1
proximal tubule development (GO:0072014)	2020-09-01	0.554258	0.999996	0.437806	0.865855	-1.92209	1.13427	osr1
nucleotide-sugar biosynthetic process (GO:0009226)	2020-09-01	0.554258	0.999996	0.437806	0.865855	-1.70864	1.00831	gnpda2
inositol phosphate metabolic process (GO:0043647)	2020-09-01	0.554258	0.999996	0.437806	0.865855	-1.50092	0.885734	ppip5k2
detection of light stimulus involved in sensory perception (GO:0050962)	2020-09-01	0.554258	0.999996	0.437806	0.865855	-1.45213	0.856941	pcare
regulation of pseudopodium assembly (GO:0031272)	2020-09-01	0.554258	0.999996	0.437806	0.865855	-1.43875	0.849045	cdc42ep3
modification-dependent macromolecule catabolic process (GO:0043632)	2020-09-01	0.554258	0.999996	0.437806	0.865855	-1.39577	0.823681	isg15
synaptic vesicle cycle (GO:0099504)	2020-09-01	0.554258	0.999996	0.437806	0.865855	-1.37229	0.80982	clcn3
negative regulation of protein modification by small protein conjugation or removal (GO:1903321)	2020-09-01	0.554258	0.999996	0.437806	0.865855	-1.28786	0.759999	svbp
protein localization to non-motile cilium (GO:0097499)	2020-09-01	0.554258	0.999996	0.437806	0.865855	-1.19402	0.704621	arl13b
protein localization to ciliary membrane (GO:1903441)	2020-09-01	0.554258	0.999996	0.437806	0.865855	-1.18261	0.697886	arl13b
purine ribonucleoside biosynthetic process (GO:0046129)	2020-09-01	0.554258	0.999996	0.437806	0.865855	-1.0734	0.633443	hprt1
synaptic transmission, glycinergic (GO:0060012)	2020-09-01	0.554258	0.999996	0.437806	0.865855	-0.978117	0.577211	glra1
spermidine metabolic process (GO:0008216)	2020-09-01	0.554258	0.999996	0.437806	0.865855	-0.831317	0.490581	hdac10
positive regulation of pseudopodium assembly (GO:0031274)	2020-09-01	0.554258	0.999996	0.437806	0.865855	-0.720362	0.425104	cdc42ep3
COPII-coated vesicle budding (GO:0090114)	2020-09-01	0.554258	0.999996	0.437806	0.865855	-0.6986	0.412262	pef1
arginine metabolic process (GO:0006525)	2020-09-01	0.554258	0.999996	0.437806	0.865855	-0.655558	0.386861	nags
U4 snRNA 3'-end processing (GO:0034475)	2020-09-01	0.554258	0.999996	0.437806	0.865855	-0.616343	0.36372	exosc4
membrane protein proteolysis (GO:0033619)	2020-09-01	0.554258	0.999996	0.437806	0.865855	-0.556461	0.328381	psen2
receptor localization to non-motile cilium (GO:0097500)	2020-09-01	0.554258	0.999996	0.437806	0.865855	-0.185529	0.109485	arl13b
positive regulation of mitochondrion organization (GO:0010822)	2020-09-01	0.554258	0.999996	0.437806	0.865855	-0.14335	0.0845945	pink1
glucose transport (GO:0015758)	2020-09-01	0.554258	0.999996	0.437806	0.865855	0.0746059	-0.0440268	slc2a10
negative regulation of Ras protein signal transduction (GO:0046580)	2020-09-01	0.554258	0.999996	0.437806	0.865855	0.244955	-0.144554	spry2
peptidyl-proline hydroxylation (GO:0019511)	2020-09-01	0.554258	0.999996	0.437806	0.865855	0.276146	-0.162961	p4ha2
UDP-N-acetylglucosamine metabolic process (GO:0006047)	2020-09-01	0.554258	0.999996	0.437806	0.865855	0.562546	-0.331973	gnpda2
cell morphogenesis involved in neuron differentiation (GO:0048667)	1982-07-01	0.563444	0.999996	0.229616	0.865855	0.529803	-0.303941	rb1;dagla;tardbp;mfn2;pnpla6;rbm7;agrn
kidney development (GO:0001822)	1994-08-01	0.563773	0.999996	0.210777	0.865855	-0.501769	0.287565	pygo2;nek8;osr1;wnt5a;cluap1;sos2;acp1;cdh17
positive regulation of Ras protein signal transduction (GO:0046579)	1934-03-01	0.568078	0.999996	0.342682	0.865855	-1.20171	0.679561	gpr174;gpr65;f2rl1
RNA methylation (GO:0001510)	1934-03-01	0.568078	0.999996	0.342682	0.865855	-1.1811	0.667907	nsun3;nsun5;tfb1m
phospholipid transport (GO:0015914)	1934-03-01	0.568078	0.999996	0.342682	0.865855	-1.04372	0.590221	osbpl5;atp8b2;stard7
post-Golgi vesicle-mediated transport (GO:0006892)	1934-03-01	0.568078	0.999996	0.342682	0.865855	-1.01845	0.575928	arf1;gosr2;exoc1
double-strand break repair via homologous recombination (GO:0000724)	1934-03-01	0.568078	0.999996	0.342682	0.865855	-1.01269	0.572674	fan1;tonsl;nsmce1
protein targeting to mitochondrion (GO:0006626)	1934-03-01	0.568078	0.999996	0.342682	0.865855	0.767644	-0.4341	timm22;grpel1;hspd1
histone deacetylation (GO:0016575)	2022-02-01	0.574567	0.999996	0.391722	0.865855	-1.71902	0.952579	sin3b;mta2
digestive tract morphogenesis (GO:0048546)	2022-02-01	0.574567	0.999996	0.391722	0.865855	-1.58433	0.877938	prkci;myo5b
glycosaminoglycan biosynthetic process (GO:0006024)	2022-02-01	0.574567	0.999996	0.391722	0.865855	-1.53467	0.850419	b3galt6;has3
organic hydroxy compound biosynthetic process (GO:1901617)	2022-02-01	0.574567	0.999996	0.391722	0.865855	-0.862627	0.478015	msmo1;lbr
establishment of protein localization to mitochondrion (GO:0072655)	2022-02-01	0.574567	0.999996	0.391722	0.865855	-0.566925	0.314155	grpel1;hspd1
mitotic DNA damage checkpoint (GO:0044773)	2022-02-01	0.574567	0.999996	0.391722	0.865855	-0.0483858	0.0268125	eme2;ticrr
hematopoietic stem cell differentiation (GO:0060218)	1947-04-01	0.582584	0.999996	0.318713	0.865855	-0.92582	0.500204	wnt9a;cnr2;sf3b1;meox1
cell morphogenesis (GO:0000902)	1947-04-01	0.582584	0.999996	0.318713	0.865855	-0.871585	0.470901	cdh1;cdh13;cdh16;cdh17
epiboly involved in gastrulation with mouth forming second (GO:0055113)	1947-04-01	0.582584	0.999996	0.318713	0.865855	-0.78196	0.422479	cdh1;lta4h;celsr2;megf8
MAPK cascade (GO:0000165)	1935-03-01	0.588174	0.999996	0.358257	0.865855	-1.34976	0.716359	pebp1;ripk2;ilk
protein lipidation (GO:0006497)	1935-03-01	0.588174	0.999996	0.358257	0.865855	-1.03715	0.55045	porcn;atg12;pigv
mitochondrion organization (GO:0007005)	1972-06-01	0.591581	0.999996	0.27028	0.865855	-0.724707	0.38044	pink1;supv3l1;spg7;mtfr2;hspd1;mfn2
DNA topological change (GO:0006265)	2020-10-01	0.592542	0.999996	0.469285	0.865855	-3.33485	1.74524	top3b
DNA replication initiation (GO:0006270)	2020-10-01	0.592542	0.999996	0.469285	0.865855	-2.91054	1.52318	orc4
histone H2A monoubiquitination (GO:0035518)	2020-10-01	0.592542	0.999996	0.469285	0.865855	-2.86426	1.49896	ddb2
activation of adenylate cyclase activity (GO:0007190)	2020-10-01	0.592542	0.999996	0.469285	0.865855	-2.70599	1.41613	rxfp1
phosphate ion homeostasis (GO:0055062)	2020-10-01	0.592542	0.999996	0.469285	0.865855	-2.60589	1.36375	fgf23
positive regulation of histone modification (GO:0031058)	2020-10-01	0.592542	0.999996	0.469285	0.865855	-2.5981	1.35967	tada2a
histone ubiquitination (GO:0016574)	2020-10-01	0.592542	0.999996	0.469285	0.865855	-2.57126	1.34562	ube2b
response to glucocorticoid (GO:0051384)	2020-10-01	0.592542	0.999996	0.469285	0.865855	-2.49837	1.30748	pebp1
vacuole organization (GO:0007033)	2020-10-01	0.592542	0.999996	0.469285	0.865855	-2.45206	1.28324	atp6v1f
protein deglycosylation (GO:0006517)	2020-10-01	0.592542	0.999996	0.469285	0.865855	-2.40689	1.2596	man2b1
methionine metabolic process (GO:0006555)	2020-10-01	0.592542	0.999996	0.469285	0.865855	-2.40139	1.25673	cnr2
neural tube closure (GO:0001843)	2020-10-01	0.592542	0.999996	0.469285	0.865855	-2.39735	1.25461	dvl3
sympathetic nervous system development (GO:0048485)	2020-10-01	0.592542	0.999996	0.469285	0.865855	-2.26595	1.18585	hand2
ion homeostasis (GO:0050801)	2020-10-01	0.592542	0.999996	0.469285	0.865855	-2.25269	1.17891	klhl3
response to X-ray (GO:0010165)	2020-10-01	0.592542	0.999996	0.469285	0.865855	-2.16603	1.13356	xrcc6
facial nucleus development (GO:0021754)	2020-10-01	0.592542	0.999996	0.469285	0.865855	-2.16264	1.13178	celsr2
neuron apoptotic process (GO:0051402)	2020-10-01	0.592542	0.999996	0.469285	0.865855	-2.13975	1.11981	pink1
protein O-linked mannosylation (GO:0035269)	2020-10-01	0.592542	0.999996	0.469285	0.865855	-2.1081	1.10324	large2
B cell differentiation (GO:0030183)	2020-10-01	0.592542	0.999996	0.469285	0.865855	-2.10454	1.10138	ikzf1
olfactory placode morphogenesis (GO:0071699)	2020-10-01	0.592542	0.999996	0.469285	0.865855	-2.06791	1.0822	lrrn1
ectoderm development (GO:0007398)	2020-10-01	0.592542	0.999996	0.469285	0.865855	-1.98225	1.03738	cdh1
intestinal epithelial structure maintenance (GO:0060729)	2020-10-01	0.592542	0.999996	0.469285	0.865855	-1.87707	0.982332	dot1l
DNA conformation change (GO:0071103)	2020-10-01	0.592542	0.999996	0.469285	0.865855	-1.71706	0.898598	top3b
protein complex disassembly (GO:0043241)	2020-10-01	0.592542	0.999996	0.469285	0.865855	-1.70768	0.893684	pym1
regulation of Wnt signaling pathway involved in dorsal/ventral axis specification (GO:2000053)	2020-10-01	0.592542	0.999996	0.469285	0.865855	-1.68747	0.883111	net1
neural tube patterning (GO:0021532)	2020-10-01	0.592542	0.999996	0.469285	0.865855	-1.67685	0.877553	arl13b
enteroendocrine cell differentiation (GO:0035883)	2020-10-01	0.592542	0.999996	0.469285	0.865855	-1.67063	0.874298	rfx6
maintenance of gastrointestinal epithelium (GO:0030277)	2020-10-01	0.592542	0.999996	0.469285	0.865855	-1.60734	0.841176	dot1l
rRNA 3'-end processing (GO:0031125)	2020-10-01	0.592542	0.999996	0.469285	0.865855	-1.4981	0.784006	rps21
response to ketone (GO:1901654)	2020-10-01	0.592542	0.999996	0.469285	0.865855	-1.48231	0.775742	pebp1
nuclear-transcribed mRNA catabolic process, exonucleolytic, 3'-5' (GO:0034427)	2020-10-01	0.592542	0.999996	0.469285	0.865855	-1.42168	0.744012	exosc4
positive regulation of cell communication (GO:0010647)	2020-10-01	0.592542	0.999996	0.469285	0.865855	-1.34895	0.705952	clstn3
positive regulation of cellular component organization (GO:0051130)	2020-10-01	0.592542	0.999996	0.469285	0.865855	-1.34596	0.704388	clstn3
positive regulation of adenylate cyclase activity (GO:0045762)	2020-10-01	0.592542	0.999996	0.469285	0.865855	-1.32163	0.691652	rxfp1
negative regulation of DNA-dependent DNA replication (GO:2000104)	2020-10-01	0.592542	0.999996	0.469285	0.865855	-0.809899	0.423847	msh3
regulation of stress fiber assembly (GO:0051492)	2020-10-01	0.592542	0.999996	0.469285	0.865855	-0.367655	0.192406	arhgef10
protein localization to pre-autophagosomal structure (GO:0034497)	2020-10-01	0.592542	0.999996	0.469285	0.865855	-0.249004	0.130312	trappc8
mitotic recombination (GO:0006312)	2020-10-01	0.592542	0.999996	0.469285	0.865855	-0.130402	0.0682437	msh3
TOR signaling (GO:0031929)	2020-10-01	0.592542	0.999996	0.469285	0.865855	0.0421254	-0.0220457	mlst8
snoRNA 3'-end processing (GO:0031126)	2020-10-01	0.592542	0.999996	0.469285	0.865855	0.0455605	-0.0238433	exosc4
apoptotic mitochondrial changes (GO:0008637)	2020-10-01	0.592542	0.999996	0.469285	0.865855	0.0755854	-0.0395564	hspd1
positive regulation of muscle cell differentiation (GO:0051149)	2020-10-01	0.592542	0.999996	0.469285	0.865855	0.216584	-0.113346	myog
regulation of exocytosis (GO:0017157)	2023-02-01	0.5992	0.999996	0.411731	0.865855	-1.585	0.811773	rab8b;llgl2
bicarbonate transport (GO:0015701)	2023-02-01	0.5992	0.999996	0.411731	0.865855	-1.55848	0.798191	slc26a5;slc26a2
embryonic neurocranium morphogenesis (GO:0048702)	2023-02-01	0.5992	0.999996	0.411731	0.865855	-1.2948	0.663143	pdgfra;wnt9a
cellular response to organonitrogen compound (GO:0071417)	2023-02-01	0.5992	0.999996	0.411731	0.865855	-0.916987	0.469644	sesn2;glra1
regulation of plasma membrane bounded cell projection assembly (GO:0120032)	2023-02-01	0.5992	0.999996	0.411731	0.865855	0.10996	-0.0563169	atp6v1f;fmr1
regulation of cell differentiation (GO:0045595)	1948-04-01	0.599573	0.999996	0.331609	0.865855	-0.901978	0.461396	plekhb2;pdgfra;jun;osr1
regulation of cell cycle process (GO:0010564)	1948-04-01	0.599573	0.999996	0.331609	0.865855	-0.764978	0.391315	ccnj;ccne1;ccnb3;ccno
negative regulation of cell communication (GO:0010648)	1973-06-01	0.605297	0.999996	0.279986	0.865855	-0.15705	0.0788445	pdgfra;flt1;hhip;fgfr3;epha3;ros1
negative regulation of signaling (GO:0023057)	1973-06-01	0.605297	0.999996	0.279986	0.865855	-0.151432	0.076024	pdgfra;flt1;hhip;fgfr3;epha3;ros1
negative regulation of response to stimulus (GO:0048585)	1973-06-01	0.605297	0.999996	0.279986	0.865855	0.0772081	-0.0387612	pdgfra;flt1;hhip;fgfr3;epha3;ros1
positive regulation of gene expression (GO:0010628)	12/146	0.606056	0.999996	0.174092	0.865855	-0.266673	0.133545	foxn4;znf516;traf6;fmr1;acta2;pym1;upf3a;eny2;phf19;irak4;klf1;piwil2
autophagy of mitochondrion (GO:0000422)	1936-03-01	0.607659	0.999996	0.373779	0.865855	-1.09994	0.547927	pink1;fundc1;atg12
somite development (GO:0061053)	1949-04-01	0.616138	0.999996	0.344531	0.865855	-0.78415	0.379752	nono;psen2;lamb2;meox1
digestive tract development (GO:0048565)	1974-06-01	0.618758	0.999996	0.28977	0.865855	-0.47738	0.229162	prkci;gata5;myo5b;nup54;ahctf1;rnpc3
protein deacetylation (GO:0006476)	2024-02-01	0.622742	0.999996	0.43141	0.865855	-1.51638	0.71819	sin3b;mta2
endoderm formation (GO:0001706)	2024-02-01	0.622742	0.999996	0.43141	0.865855	-1.12316	0.531952	gata5;dusp4
semicircular canal development (GO:0060872)	2024-02-01	0.622742	0.999996	0.43141	0.865855	-1.0481	0.496404	pink1;arf1
regulation of response to external stimulus (GO:0032101)	2024-02-01	0.622742	0.999996	0.43141	0.865855	-0.87474	0.414297	il22;serpinc1
protein-DNA complex assembly (GO:0065004)	2024-02-01	0.622742	0.999996	0.43141	0.865855	-0.535844	0.253788	swi5;chaf1a
vesicle-mediated transport to the plasma membrane (GO:0098876)	2024-02-01	0.622742	0.999996	0.43141	0.865855	-0.303684	0.143832	arf1;exoc1
transition metal ion transport (GO:0000041)	1937-03-01	0.626519	0.999996	0.389226	0.865855	1.07203	-0.501257	slc39a14;trpc3;atp2c1
I-kappaB kinase/NF-kappaB signaling (GO:0007249)	2020-11-01	0.62754	0.999996	0.499005	0.865855	-3.10181	1.44528	nfkbil1
purine nucleobase metabolic process (GO:0006144)	2020-11-01	0.62754	0.999996	0.499005	0.865855	-2.66207	1.24039	hprt1
hematopoietic stem cell migration (GO:0035701)	2020-11-01	0.62754	0.999996	0.499005	0.865855	-2.49765	1.16378	cnr2
interstrand cross-link repair (GO:0036297)	2020-11-01	0.62754	0.999996	0.499005	0.865855	-2.38507	1.11132	fan1
anterograde axonal transport (GO:0008089)	2020-11-01	0.62754	0.999996	0.499005	0.865855	-2.30479	1.07391	fmr1
regulation of TORC1 signaling (GO:1903432)	2020-11-01	0.62754	0.999996	0.499005	0.865855	-2.28303	1.06377	sesn2
N-terminal protein amino acid acetylation (GO:0006474)	2020-11-01	0.62754	0.999996	0.499005	0.865855	-2.16824	1.01029	naa10
cellular response to UV (GO:0034644)	2020-11-01	0.62754	0.999996	0.499005	0.865855	-2.04138	0.951179	ddb2
maintenance of epithelial cell apical/basal polarity (GO:0045199)	2020-11-01	0.62754	0.999996	0.499005	0.865855	-2.03178	0.946703	prkci
gonad development (GO:0008406)	2020-11-01	0.62754	0.999996	0.499005	0.865855	-2.01379	0.938321	ddx4
regulation of endodermal cell differentiation (GO:1903224)	2020-11-01	0.62754	0.999996	0.499005	0.865855	-2.01238	0.937663	osr1
negative regulation of protein tyrosine kinase activity (GO:0061099)	2020-11-01	0.62754	0.999996	0.499005	0.865855	-2.00707	0.935191	zgpat
regulation of calcium ion transmembrane transport (GO:1903169)	2020-11-01	0.62754	0.999996	0.499005	0.865855	-1.92693	0.897849	bcl2l10
regulation of insulin secretion (GO:0050796)	2020-11-01	0.62754	0.999996	0.499005	0.865855	-1.90864	0.889326	rfx6
morphogenesis of embryonic epithelium (GO:0016331)	2020-11-01	0.62754	0.999996	0.499005	0.865855	-1.90775	0.888913	nkd1
anterior/posterior axon guidance (GO:0033564)	2020-11-01	0.62754	0.999996	0.499005	0.865855	-1.90694	0.888537	lhx9
positive regulation of mRNA splicing, via spliceosome (GO:0048026)	2020-11-01	0.62754	0.999996	0.499005	0.865855	-1.8945	0.88274	tra2a
zinc ion homeostasis (GO:0055069)	2020-11-01	0.62754	0.999996	0.499005	0.865855	-1.89032	0.88079	slc39a14
hematopoietic stem cell homeostasis (GO:0061484)	2020-11-01	0.62754	0.999996	0.499005	0.865855	-1.86449	0.868756	ubap2l
neural plate development (GO:0001840)	2020-11-01	0.62754	0.999996	0.499005	0.865855	-1.81077	0.843723	nkd1
G2/M transition of mitotic cell cycle (GO:0000086)	2020-11-01	0.62754	0.999996	0.499005	0.865855	-1.80057	0.838973	fbxl15
Cdc42 protein signal transduction (GO:0032488)	2020-11-01	0.62754	0.999996	0.499005	0.865855	-1.80043	0.838905	rhoj
melanocyte migration (GO:0097324)	2020-11-01	0.62754	0.999996	0.499005	0.865855	-1.78564	0.832014	lmln
cerebellum vasculature development (GO:0061300)	2020-11-01	0.62754	0.999996	0.499005	0.865855	-1.77408	0.826628	pdgfra
GTP metabolic process (GO:0046039)	2020-11-01	0.62754	0.999996	0.499005	0.865855	-1.76853	0.824044	ran
iridophore differentiation (GO:0050935)	2020-11-01	0.62754	0.999996	0.499005	0.865855	-1.69981	0.792022	oca2
T cell differentiation in thymus (GO:0033077)	2020-11-01	0.62754	0.999996	0.499005	0.865855	-1.6851	0.785167	ikzf1
intra-S DNA damage checkpoint (GO:0031573)	2020-11-01	0.62754	0.999996	0.499005	0.865855	-1.63856	0.763483	eme2
mitochondrial respiratory chain complex IV assembly (GO:0033617)	2020-11-01	0.62754	0.999996	0.499005	0.865855	-1.54304	0.718975	pet100
positive regulation of autophagy (GO:0010508)	2020-11-01	0.62754	0.999996	0.499005	0.865855	-1.53825	0.716743	sesn2
cellular zinc ion homeostasis (GO:0006882)	2020-11-01	0.62754	0.999996	0.499005	0.865855	-1.53477	0.715123	slc39a14
positive regulation of mRNA processing (GO:0050685)	2020-11-01	0.62754	0.999996	0.499005	0.865855	-1.41402	0.65886	tra2a
maintenance of apical/basal cell polarity (GO:0035090)	2020-11-01	0.62754	0.999996	0.499005	0.865855	-1.33843	0.623639	prkci
mitochondrial respiratory chain complex IV biogenesis (GO:0097034)	2020-11-01	0.62754	0.999996	0.499005	0.865855	-1.23489	0.575393	pet100
regulation of cellular metabolic process (GO:0031323)	2020-11-01	0.62754	0.999996	0.499005	0.865855	-1.2138	0.565568	pink1
positive regulation of cellular catabolic process (GO:0031331)	2020-11-01	0.62754	0.999996	0.499005	0.865855	-1.14028	0.53131	supv3l1
glutamine family amino acid biosynthetic process (GO:0009084)	2020-11-01	0.62754	0.999996	0.499005	0.865855	-0.95603	0.44546	nags
regulation of cAMP biosynthetic process (GO:0030817)	2020-11-01	0.62754	0.999996	0.499005	0.865855	-0.913349	0.425573	mc4r
purine nucleobase salvage (GO:0043096)	2020-11-01	0.62754	0.999996	0.499005	0.865855	-0.639646	0.298042	hprt1
cell cycle G2/M phase transition (GO:0044839)	2020-11-01	0.62754	0.999996	0.499005	0.865855	-0.502807	0.234282	fbxl15
plasma membrane tubulation (GO:0097320)	2020-11-01	0.62754	0.999996	0.499005	0.865855	-0.0912691	0.0425267	fcho2
microtubule polymerization (GO:0046785)	2020-11-01	0.62754	0.999996	0.499005	0.865855	-0.0332176	0.0154777	tppp2
pseudouridine synthesis (GO:0001522)	2020-11-01	0.62754	0.999996	0.499005	0.865855	0.0464723	-0.0216537	pus7
cellular response to unfolded protein (GO:0034620)	2020-11-01	0.62754	0.999996	0.499005	0.865855	0.0575105	-0.0267969	hspa14
negative regulation of ion transport (GO:0043271)	2020-11-01	0.62754	0.999996	0.499005	0.865855	0.0589245	-0.0274558	snx16
response to unfolded protein (GO:0006986)	2020-11-01	0.62754	0.999996	0.499005	0.865855	0.218048	-0.101599	hspa14
regulation of myoblast differentiation (GO:0045661)	2020-11-01	0.62754	0.999996	0.499005	0.865855	0.273604	-0.127485	myog
calcineurin-NFAT signaling cascade (GO:0033173)	2020-11-01	0.62754	0.999996	0.499005	0.865855	0.330227	-0.153869	nfatc4
Golgi vesicle budding (GO:0048194)	2020-11-01	0.62754	0.999996	0.499005	0.865855	0.446564	-0.208075	golph3l
protein peptidyl-prolyl isomerization (GO:0000413)	2020-11-01	0.62754	0.999996	0.499005	0.865855	0.521302	-0.2429	ppil3
protein complex assembly (GO:0006461)	2020-11-01	0.62754	0.999996	0.499005	0.865855	0.566116	-0.263781	pef1
vasculogenesis (GO:0001570)	1950-04-01	0.632268	0.999996	0.357463	0.865855	-0.62855	0.288153	flt1;tbx20;adgra2;sox7
Wnt signaling pathway (GO:0016055)	8/100	0.634947	0.999996	0.257067	0.865855	-0.156476	0.0710734	dot1l;jun;wnt9a;dvl3;net1;adgra2;wnt5a;nkd1
embryonic heart tube development (GO:0035050)	1963-05-01	0.638541	0.999996	0.331571	0.865855	-0.407445	0.182768	prkci;ccdc103;sema3d;tbx20;nkd1
negative regulation of peptidase activity (GO:0010466)	1938-03-01	0.644744	0.999996	0.404578	0.865855	-0.145863	0.0640193	serpinc1;kng1;agt
regulation of proteasomal ubiquitin-dependent protein catabolic process (GO:0032434)	1938-03-01	0.644744	0.999996	0.404578	0.865855	1.46909	-0.644786	trib1;rnf144b;rnf14
vesicle docking (GO:0048278)	2025-02-01	0.645199	0.999996	0.450732	0.865855	-1.37736	0.603557	stx8;stx6
glomerular visceral epithelial cell development (GO:0072015)	2025-02-01	0.645199	0.999996	0.450732	0.865855	-1.09186	0.478448	iqgap2;coq8b
neuron projection regeneration (GO:0031102)	2025-02-01	0.645199	0.999996	0.450732	0.865855	-0.993108	0.435177	cnp;gap43
glomerular epithelial cell development (GO:0072310)	2025-02-01	0.645199	0.999996	0.450732	0.865855	0.848477	-0.3718	iqgap2;coq8b
vacuolar transport (GO:0007034)	2025-02-01	0.645199	0.999996	0.450732	0.865855	1.50745	-0.66056	vps13c;gosr2
calcium ion homeostasis (GO:0055074)	1951-04-01	0.647955	0.999996	0.370391	0.865855	-0.734631	0.318781	atp2b4;fgf23;wwox;atp2c1
divalent metal ion transport (GO:0070838)	1951-04-01	0.647955	0.999996	0.370391	0.865855	-0.711195	0.308612	slc39a14;psen2;tusc3;magt1
transcription, DNA-templated (GO:0006351)	1951-04-01	0.647955	0.999996	0.370391	0.865855	-0.672732	0.291922	mterf3;mrpl12;nfatc4;ash2l
cellular divalent inorganic cation homeostasis (GO:0072503)	1951-04-01	0.647955	0.999996	0.370391	0.865855	-0.353067	0.153208	slc39a14;atp2b4;wwox;atp2c1
epithelium development (GO:0060429)	11/139	0.6557	0.999996	0.218263	0.865855	-0.272263	0.114909	prkci;nono;psen2;nek8;lamb2;sema3d;tbx20;llgl2;wwc1;bves;meox1
positive regulation of RNA splicing (GO:0033120)	2020-12-01	0.659533	0.999996	0.527063	0.865855	-2.28197	0.949808	tra2a
histone exchange (GO:0043486)	2020-12-01	0.659533	0.999996	0.527063	0.865855	-2.27451	0.946704	oip5
regulation of ubiquitin-protein transferase activity (GO:0051438)	2020-12-01	0.659533	0.999996	0.527063	0.865855	-2.25559	0.938827	dcun1d5
NLS-bearing protein import into nucleus (GO:0006607)	2020-12-01	0.659533	0.999996	0.527063	0.865855	-2.22479	0.926009	kpnb1
internal peptidyl-lysine acetylation (GO:0018393)	2020-12-01	0.659533	0.999996	0.527063	0.865855	-2.14517	0.892871	atat1
Arp2/3 complex-mediated actin nucleation (GO:0034314)	2020-12-01	0.659533	0.999996	0.527063	0.865855	-2.13195	0.887367	arpc1a
detection of visible light (GO:0009584)	2020-12-01	0.659533	0.999996	0.527063	0.865855	-2.09111	0.870368	pcare
protein autoubiquitination (GO:0051865)	2020-12-01	0.659533	0.999996	0.527063	0.865855	-1.62331	0.675658	ddb2
peripheral nervous system neuron axonogenesis (GO:0048936)	2020-12-01	0.659533	0.999996	0.527063	0.865855	-1.59824	0.665226	sema3d
regulation of cilium assembly (GO:1902017)	2020-12-01	0.659533	0.999996	0.527063	0.865855	-1.58793	0.660931	atp6v1f
mitotic chromosome condensation (GO:0007076)	2020-12-01	0.659533	0.999996	0.527063	0.865855	-1.56344	0.650738	ncapg
optic nerve development (GO:0021554)	2020-12-01	0.659533	0.999996	0.527063	0.865855	-1.5048	0.626334	rb1
regulation of centrosome duplication (GO:0010824)	2020-12-01	0.659533	0.999996	0.527063	0.865855	-1.49625	0.622774	spice1
poly-N-acetyllactosamine biosynthetic process (GO:0030311)	2020-12-01	0.659533	0.999996	0.527063	0.865855	-1.48973	0.620061	b3gnt3
notochord cell development (GO:0060035)	2020-12-01	0.659533	0.999996	0.527063	0.865855	-1.43841	0.598699	atp6v1f
regulation of chondrocyte differentiation (GO:0032330)	2020-12-01	0.659533	0.999996	0.527063	0.865855	-1.42832	0.594499	sox5
purine ribonucleotide metabolic process (GO:0009150)	2020-12-01	0.659533	0.999996	0.527063	0.865855	-1.21456	0.50553	ran
G2 DNA damage checkpoint (GO:0031572)	2020-12-01	0.659533	0.999996	0.527063	0.865855	-1.18747	0.494252	ticrr
endochondral bone morphogenesis (GO:0060350)	2020-12-01	0.659533	0.999996	0.527063	0.865855	-1.17019	0.487062	wnt9a
protein mannosylation (GO:0035268)	2020-12-01	0.659533	0.999996	0.527063	0.865855	-1.04295	0.434101	large2
response to alcohol (GO:0097305)	2020-12-01	0.659533	0.999996	0.527063	0.865855	-0.830089	0.345502	pebp1
peptidyl-proline modification (GO:0018208)	2020-12-01	0.659533	0.999996	0.527063	0.865855	-0.800817	0.333319	ppil3
actin nucleation (GO:0045010)	2020-12-01	0.659533	0.999996	0.527063	0.865855	-0.450486	0.187503	arpc1a
mitotic spindle checkpoint (GO:0071174)	2020-12-01	0.659533	0.999996	0.527063	0.865855	-0.366672	0.152617	bub1
spindle assembly checkpoint (GO:0071173)	2020-12-01	0.659533	0.999996	0.527063	0.865855	-0.307924	0.128165	bub1
poly-N-acetyllactosamine metabolic process (GO:0030309)	2020-12-01	0.659533	0.999996	0.527063	0.865855	-0.223249	0.0929216	b3gnt3
ribosomal large subunit export from nucleus (GO:0000055)	2020-12-01	0.659533	0.999996	0.527063	0.865855	0.246851	-0.102745	rrs1
regulation of extent of cell growth (GO:0061387)	2020-12-01	0.659533	0.999996	0.527063	0.865855	0.311711	-0.129741	sema3d
inositol phosphate-mediated signaling (GO:0048016)	2020-12-01	0.659533	0.999996	0.527063	0.865855	0.506846	-0.210961	nfatc4
mitotic spindle assembly checkpoint (GO:0007094)	2020-12-01	0.659533	0.999996	0.527063	0.865855	0.632485	-0.263255	bub1
respiratory chain complex IV assembly (GO:0008535)	2020-12-01	0.659533	0.999996	0.527063	0.865855	0.7673	-0.319368	pet100
nucleus localization (GO:0051647)	2020-12-01	0.659533	0.999996	0.527063	0.865855	1.54742	-0.644072	prkci
intracellular pH reduction (GO:0051452)	2020-12-01	0.659533	0.999996	0.527063	0.865855	1.77034	-0.736857	clcn3
regulation of Rho protein signal transduction (GO:0035023)	1939-03-01	0.66233	0.999996	0.419815	0.865855	-0.975472	0.401885	gpr174;gpr65;f2rl1
peptidyl-tyrosine phosphorylation (GO:0018108)	1939-03-01	0.66233	0.999996	0.419815	0.865855	-0.826643	0.340569	yes1;abl1;frk
retinal ganglion cell axon guidance (GO:0031290)	1939-03-01	0.66233	0.999996	0.419815	0.865855	-0.806789	0.33239	rb1;fgf19;sema3d
muscle organ development (GO:0007517)	1939-03-01	0.66233	0.999996	0.419815	0.865855	-0.765229	0.315267	myog;noc3l;gfra3
negative regulation of cell proliferation (GO:0008285)	1939-03-01	0.66233	0.999996	0.419815	0.865855	-0.701864	0.289161	cnot7;btg1;llgl2
connective tissue development (GO:0061448)	1990-07-01	0.662746	0.999996	0.299256	0.865855	1.52496	-0.627313	mbtps1;wnt9a;fmr1;sema3d;ilk;htt;col11a2
double-strand break repair (GO:0006302)	1965-05-01	0.666078	0.999996	0.354076	0.865855	-0.470987	0.191385	fan1;tonsl;eme2;nsmce1;xrcc6
histone acetylation (GO:0016573)	2026-02-01	0.666583	0.999996	0.469676	0.865855	-1.37182	0.5564	hat1;kat6b
visual perception (GO:0007601)	2026-02-01	0.666583	0.999996	0.469676	0.865855	-1.27789	0.518299	rb1;pcare
cartilage morphogenesis (GO:0060536)	2026-02-01	0.666583	0.999996	0.469676	0.865855	-1.04085	0.422158	wnt9a;col11a2
negative regulation of developmental process (GO:0051093)	2026-02-01	0.666583	0.999996	0.469676	0.865855	-0.618874	0.25101	hhip;gpr65
regulation of kinase activity (GO:0043549)	1978-06-01	0.669889	0.999996	0.329528	0.865855	1.4397	-0.576806	pdgfra;yes1;flt1;fgfr3;epha3;ros1
neural crest cell differentiation (GO:0014033)	1953-04-01	0.677971	0.999996	0.396181	0.865855	-0.668602	0.259853	pef1;sema3d;sf3b1;tfap2c
regulation of axonogenesis (GO:0050770)	1940-03-01	0.679276	0.999996	0.434921	0.865855	-0.796338	0.307967	sema3d;plxna4;zswim8
ribosome assembly (GO:0042255)	1940-03-01	0.679276	0.999996	0.434921	0.865855	-0.345989	0.133804	mterf3;mrps11;efl1
pronephros development (GO:0048793)	1979-06-01	0.681964	0.999996	0.339585	0.865855	-0.381542	0.146046	nek8;osr1;wnt5a;sos2;acp1;cdh17
cilium assembly (GO:0060271)	17/216	0.682125	0.999996	0.158183	0.865855	0.110362	-0.0422183	agbl5;tmem67;cep41;llgl2;cdk20;tekt2;ak5;cep83;poc1b;cluap1;ift57;itga8;mcrs1;ccdc28b;arl13b;rsph9;catip
embryonic pectoral fin morphogenesis (GO:0035118)	2027-02-01	0.686913	0.999996	0.488223	0.865855	-1.10702	0.415738	hand2;crbn
response to amino acid (GO:0043200)	2027-02-01	0.686913	0.999996	0.488223	0.865855	-1.08184	0.406285	sesn2;glra1
regulation of hydrolase activity (GO:0051336)	2027-02-01	0.686913	0.999996	0.488223	0.865855	-0.433333	0.162737	bves;plxna4
cellular amide metabolic process (GO:0043603)	2027-02-01	0.686913	0.999996	0.488223	0.865855	-0.396959	0.149077	aebp1;thop1
sterol metabolic process (GO:0016125)	2027-02-01	0.686913	0.999996	0.488223	0.865855	1.08115	-0.406026	msmo1;lbr
mesenchyme development (GO:0060485)	2027-02-01	0.686913	0.999996	0.488223	0.865855	1.12008	-0.420643	hand2;meox1
outer dynein arm assembly (GO:0036158)	2013-01-01	0.68878	0.999996	0.553552	0.865855	-2.24015	0.835203	lrrc23
DNA damage checkpoint (GO:0000077)	2013-01-01	0.68878	0.999996	0.553552	0.865855	-2.20122	0.82069	dot1l
double-strand break repair via nonhomologous end joining (GO:0006303)	2013-01-01	0.68878	0.999996	0.553552	0.865855	-2.13114	0.79456	xrcc6
protein K63-linked ubiquitination (GO:0070534)	2013-01-01	0.68878	0.999996	0.553552	0.865855	-2.05775	0.7672	traf6
clathrin coat assembly (GO:0048268)	2013-01-01	0.68878	0.999996	0.553552	0.865855	-2.0317	0.757488	fcho2
regulation of ossification (GO:0030278)	2013-01-01	0.68878	0.999996	0.553552	0.865855	-1.89083	0.704965	fgf23
neurotransmitter biosynthetic process (GO:0042136)	2013-01-01	0.68878	0.999996	0.553552	0.865855	-1.86507	0.69536	dagla
postreplication repair (GO:0006301)	2013-01-01	0.68878	0.999996	0.553552	0.865855	-1.69842	0.633228	nsmce1
positive regulation of actin filament bundle assembly (GO:0032233)	2013-01-01	0.68878	0.999996	0.553552	0.865855	-1.61321	0.601458	arhgef10
fatty acid elongation, unsaturated fatty acid (GO:0019368)	2013-01-01	0.68878	0.999996	0.553552	0.865855	-1.53249	0.571365	elovl6
endoplasmic reticulum organization (GO:0007029)	2013-01-01	0.68878	0.999996	0.553552	0.865855	-1.50203	0.560009	lnpk
fatty acid elongation, saturated fatty acid (GO:0019367)	2013-01-01	0.68878	0.999996	0.553552	0.865855	-1.44216	0.537687	elovl6
neuromast deposition (GO:0048885)	2013-01-01	0.68878	0.999996	0.553552	0.865855	-1.42308	0.530571	lmln
positive regulation of NF-kappaB transcription factor activity (GO:0051092)	2013-01-01	0.68878	0.999996	0.553552	0.865855	-1.34473	0.501362	irak1
fatty acid elongation, polyunsaturated fatty acid (GO:0034626)	2013-01-01	0.68878	0.999996	0.553552	0.865855	-1.3181	0.491434	elovl6
retinal cone cell development (GO:0046549)	2013-01-01	0.68878	0.999996	0.553552	0.865855	-1.19044	0.443838	med24
response to zinc ion (GO:0010043)	2013-01-01	0.68878	0.999996	0.553552	0.865855	-1.18666	0.442428	glra1
positive regulation of developmental growth (GO:0048639)	2013-01-01	0.68878	0.999996	0.553552	0.865855	-1.14487	0.426846	ppib
regulation of dendrite morphogenesis (GO:0048814)	2013-01-01	0.68878	0.999996	0.553552	0.865855	-1.1227	0.41858	fmr1
neuron projection fasciculation (GO:0106030)	2013-01-01	0.68878	0.999996	0.553552	0.865855	-1.04813	0.390776	sema3d
cardiac cell development (GO:0055006)	2013-01-01	0.68878	0.999996	0.553552	0.865855	-0.982587	0.366342	ilk
regulation of DNA binding (GO:0051101)	2013-01-01	0.68878	0.999996	0.553552	0.865855	-0.9464	0.35285	dot1l
negative regulation of supramolecular fiber organization (GO:1902904)	2013-01-01	0.68878	0.999996	0.553552	0.865855	-0.509818	0.190077	kank4
non-recombinational repair (GO:0000726)	2013-01-01	0.68878	0.999996	0.553552	0.865855	-0.398948	0.148741	xrcc6
cellular response to topologically incorrect protein (GO:0035967)	2013-01-01	0.68878	0.999996	0.553552	0.865855	-0.0327211	0.0121995	hspa14
calcineurin-mediated signaling (GO:0097720)	2013-01-01	0.68878	0.999996	0.553552	0.865855	0.477405	-0.177993	nfatc4
regulation of intrinsic apoptotic signaling pathway (GO:2001242)	2013-01-01	0.68878	0.999996	0.553552	0.865855	0.526626	-0.196344	pdia2
fatty acid elongation, monounsaturated fatty acid (GO:0034625)	2013-01-01	0.68878	0.999996	0.553552	0.865855	0.538227	-0.200669	elovl6
RNA phosphodiester bond hydrolysis (GO:0090501)	2013-01-01	0.68878	0.999996	0.553552	0.865855	0.545076	-0.203223	rpp30
enzyme linked receptor protein signaling pathway (GO:0007167)	1954-04-01	0.692292	0.999996	0.409016	0.865855	2.44258	-0.898253	yes1;abl1;frk;nedd9
positive regulation of transferase activity (GO:0051347)	1980-06-01	0.693749	0.999996	0.349675	0.865855	0.387404	-0.141653	pdgfra;flt1;dcun1d5;fgfr3;epha3;ros1
regulation of calcium ion-dependent exocytosis (GO:0017158)	1941-03-01	0.695581	0.999996	0.449878	0.865855	-0.724249	0.262908	sytl3;syt17;syt8
eye photoreceptor cell differentiation (GO:0001754)	1941-03-01	0.695581	0.999996	0.449878	0.865855	-0.697907	0.253346	bves;pcdh17;ift57
embryonic cranial skeleton morphogenesis (GO:0048701)	12/156	0.696596	0.999996	0.230812	0.865855	-0.102563	0.0370817	pdgfra;kmt2d;lbh;grhl3;hand2;wnt9a;htt;sphk2;kras;tp73;itga8;hdac4
axonogenesis (GO:0007409)	12/156	0.696596	0.999996	0.230812	0.865855	0.0415893	-0.0150366	tppp2;dagla;tardbp;fus;fam53b;sema3d;tnr;plxna4;mfn2;pnpla6;rbm7;agrn
protein glycosylation (GO:0006486)	1968-05-01	0.704733	0.999996	0.387927	0.865855	-0.0223493	0.00782084	b3galt6;large2;alg2;b3gnt3;mogs
enteric nervous system development (GO:0048484)	2028-02-01	0.706211	0.999996	0.506359	0.865855	-0.874065	0.304035	med24;sema3d
neuron fate specification (GO:0048665)	2028-02-01	0.706211	0.999996	0.506359	0.865855	-0.79824	0.27766	fgf19;lhx9
positive regulation of protein modification process (GO:0031401)	2028-02-01	0.706211	0.999996	0.506359	0.865855	-0.055422	0.019278	fmr1;ros1
positive regulation of protein polymerization (GO:0032273)	2028-02-01	0.706211	0.999996	0.506359	0.865855	0.808176	-0.281116	cdc42ep3;tppp2
sterol biosynthetic process (GO:0016126)	2028-02-01	0.706211	0.999996	0.506359	0.865855	0.867902	-0.301892	msmo1;lbr
protein processing (GO:0016485)	1942-03-01	0.71125	0.999996	0.464671	0.865855	-0.84528	0.288013	aph1b;aebp1;spcs3
endocrine system development (GO:0035270)	1942-03-01	0.71125	0.999996	0.464671	0.865855	-0.825049	0.28112	hand2;gata5;nr2e3
chloride transmembrane transport (GO:1902476)	1942-03-01	0.71125	0.999996	0.464671	0.865855	-0.718262	0.244734	slc26a5;glra1;slc26a2
chloride transport (GO:0006821)	1942-03-01	0.71125	0.999996	0.464671	0.865855	-0.697515	0.237665	slc26a5;glra1;slc26a2
hemopoiesis (GO:0030097)	16/208	0.713544	0.999996	0.188278	0.865855	0.150003	-0.0506278	cnr2;scml4;ifngr1;brd8;kras;sf3b1;mfn2;znf148;ddx18;cbfb;smox;gata5;tbx20;ash2l;iqcg;meox1
cilium organization (GO:0044782)	16/208	0.713544	0.999996	0.188278	0.865855	0.245975	-0.0830194	agbl5;tmem67;cdk20;tekt2;ak5;cep83;poc1b;cluap1;ift57;itga8;ttc17;mcrs1;ccdc28b;arl13b;rsph9;catip
liver development (GO:0001889)	10/133	0.714782	0.999996	0.278689	0.865855	0.0103748	-0.00348364	trib1;vps33b;supv3l1;mbtps1;cnr2;gata5;atp6ap2;srebf2;nup54;rnpc3
negative regulation of angiogenesis (GO:0016525)	2014-01-01	0.715515	0.999996	0.57856	0.865855	-1.6722	0.559773	s1pr1
melanosome organization (GO:0032438)	2014-01-01	0.715515	0.999996	0.57856	0.865855	-1.6502	0.552409	gpr143
protein monoubiquitination (GO:0006513)	2014-01-01	0.715515	0.999996	0.57856	0.865855	-1.62237	0.543092	znf598
regulation of gastrulation (GO:0010470)	2014-01-01	0.715515	0.999996	0.57856	0.865855	-1.60195	0.536256	osr1
mRNA stabilization (GO:0048255)	2014-01-01	0.715515	0.999996	0.57856	0.865855	-1.58831	0.531691	tardbp
protein neddylation (GO:0045116)	2014-01-01	0.715515	0.999996	0.57856	0.865855	-1.58367	0.530135	dcun1d5
positive regulation of DNA repair (GO:0045739)	2014-01-01	0.715515	0.999996	0.57856	0.865855	-1.56284	0.523165	eya3
chromosome condensation (GO:0030261)	2014-01-01	0.715515	0.999996	0.57856	0.865855	-1.55161	0.519407	ncapg
nuclear migration (GO:0007097)	2014-01-01	0.715515	0.999996	0.57856	0.865855	-1.52044	0.50897	prkci
spinal cord development (GO:0021510)	2014-01-01	0.715515	0.999996	0.57856	0.865855	-1.469	0.49175	kif6
positive regulation of cell growth (GO:0030307)	2014-01-01	0.715515	0.999996	0.57856	0.865855	-1.42455	0.47687	supv3l1
rRNA catabolic process (GO:0016075)	2014-01-01	0.715515	0.999996	0.57856	0.865855	-1.25748	0.420943	exosc4
zinc II ion transmembrane transport (GO:0071577)	2014-01-01	0.715515	0.999996	0.57856	0.865855	-1.2063	0.403812	slc39a14
cellular response to amino acid starvation (GO:0034198)	2014-01-01	0.715515	0.999996	0.57856	0.865855	-1.15456	0.386492	sesn2
determination of digestive tract left/right asymmetry (GO:0071907)	2014-01-01	0.715515	0.999996	0.57856	0.865855	-0.993709	0.332646	hand2
negative regulation of blood vessel morphogenesis (GO:2000181)	2014-01-01	0.715515	0.999996	0.57856	0.865855	-0.954442	0.319502	s1pr1
neuroepithelial cell differentiation (GO:0060563)	2014-01-01	0.715515	0.999996	0.57856	0.865855	-0.751407	0.251535	med24
ncRNA catabolic process (GO:0034661)	2014-01-01	0.715515	0.999996	0.57856	0.865855	-0.748209	0.250465	exosc4
positive regulation of cellular component biogenesis (GO:0044089)	2014-01-01	0.715515	0.999996	0.57856	0.865855	-0.741419	0.248192	clstn3
ncRNA metabolic process (GO:0034660)	2014-01-01	0.715515	0.999996	0.57856	0.865855	-0.624127	0.208928	piwil2
maturation of 5.8S rRNA (GO:0000460)	2014-01-01	0.715515	0.999996	0.57856	0.865855	-0.604512	0.202362	wdr37
hexose biosynthetic process (GO:0019319)	2014-01-01	0.715515	0.999996	0.57856	0.865855	-0.486652	0.162908	g6pc3
microtubule polymerization or depolymerization (GO:0031109)	2014-01-01	0.715515	0.999996	0.57856	0.865855	-0.0890983	0.0298258	tppp2
regulation of protein polymerization (GO:0032271)	2014-01-01	0.715515	0.999996	0.57856	0.865855	-0.0740946	0.0248033	tppp2
semaphorin-plexin signaling pathway involved in neuron projection guidance (GO:1902285)	2014-01-01	0.715515	0.999996	0.57856	0.865855	-0.0530341	0.0177533	plxna4
gluconeogenesis (GO:0006094)	2014-01-01	0.715515	0.999996	0.57856	0.865855	0.685418	-0.229445	g6pc3
exocyst localization (GO:0051601)	2014-01-01	0.715515	0.999996	0.57856	0.865855	0.710683	-0.237903	exoc1
semaphorin-plexin signaling pathway involved in axon guidance (GO:1902287)	2014-01-01	0.715515	0.999996	0.57856	0.865855	0.877589	-0.293775	plxna4
extrinsic apoptotic signaling pathway in absence of ligand (GO:0097192)	2014-01-01	0.715515	0.999996	0.57856	0.865855	0.903942	-0.302597	bcl2l10
regulation of dendritic spine development (GO:0060998)	2014-01-01	0.715515	0.999996	0.57856	0.865855	0.980016	-0.328063	fmr1
negative regulation of actin filament polymerization (GO:0030837)	2014-01-01	0.715515	0.999996	0.57856	0.865855	2.41672	-0.809003	kank4
vesicle organization (GO:0016050)	1982-06-01	0.716433	0.999996	0.369921	0.865855	-0.368594	0.122915	snap23;stx8;sytl3;syt17;stx6;syt8
hematopoietic progenitor cell differentiation (GO:0002244)	1982-06-01	0.716433	0.999996	0.369921	0.865855	-0.254067	0.0847237	wnt9a;cnr2;brd8;ash2l;sf3b1;meox1
gastrulation with mouth forming second (GO:0001702)	1956-04-01	0.719556	0.999996	0.434507	0.865855	-0.15272	0.0502633	cdh1;lta4h;celsr2;megf8
positive regulation of cell differentiation (GO:0045597)	2029-02-01	0.724507	0.999996	0.524071	0.865855	-1.20592	0.388624	jun;sox5
amino acid transmembrane transport (GO:0003333)	2029-02-01	0.724507	0.999996	0.524071	0.865855	-1.02512	0.33036	slc38a6;slc7a7
regulation of hematopoietic progenitor cell differentiation (GO:1901532)	2029-02-01	0.724507	0.999996	0.524071	0.865855	-0.941747	0.303492	pdgfra;fgfr3
sensory perception of sound (GO:0007605)	2029-02-01	0.724507	0.999996	0.524071	0.865855	-0.57942	0.186726	col11a2;slc26a2
protein N-linked glycosylation (GO:0006487)	1943-03-01	0.72629	0.999996	0.479287	0.865855	-0.602114	0.192559	tusc3;magt1;mogs
eye photoreceptor cell development (GO:0042462)	1943-03-01	0.72629	0.999996	0.479287	0.865855	-0.490473	0.156856	med24;bves;ift57
regulation of canonical Wnt signaling pathway (GO:0060828)	1983-06-01	0.72733	0.999996	0.380064	0.865855	0.144823	-0.0461078	rnf14;fam53b;net1;rab8b;nkd1;rspo1
cytoskeleton organization (GO:0007010)	1970-05-01	0.728706	0.999996	0.410448	0.865855	-0.269753	0.0853728	zmym2;ajuba;rhoj;zmym4;llgl2
protein K48-linked ubiquitination (GO:0070936)	2015-01-01	0.739955	0.999996	0.60217	0.865855	-1.88598	0.567991	klhl3
otolith morphogenesis (GO:0032474)	2015-01-01	0.739955	0.999996	0.60217	0.865855	-1.85814	0.559609	slc26a2
epithelial cell development (GO:0002064)	2015-01-01	0.739955	0.999996	0.60217	0.865855	-1.7346	0.5224	ilk
mismatch repair (GO:0006298)	2015-01-01	0.739955	0.999996	0.60217	0.865855	-1.64548	0.495561	msh3
regulation of protein autophosphorylation (GO:0031952)	2015-01-01	0.739955	0.999996	0.60217	0.865855	-1.62988	0.490862	ppp2r5b
activation of JUN kinase activity (GO:0007257)	2015-01-01	0.739955	0.999996	0.60217	0.865855	-1.61386	0.486039	ripk2
divalent inorganic cation homeostasis (GO:0072507)	2015-01-01	0.739955	0.999996	0.60217	0.865855	-1.47633	0.444618	fgf23
regulation of cell-cell adhesion (GO:0022407)	2015-01-01	0.739955	0.999996	0.60217	0.865855	-1.4471	0.435815	htt
pronephric glomerulus morphogenesis (GO:0035775)	2015-01-01	0.739955	0.999996	0.60217	0.865855	-1.43284	0.431522	osr1
regulation of axon guidance (GO:1902667)	2015-01-01	0.739955	0.999996	0.60217	0.865855	-1.39899	0.421326	zswim8
inorganic anion transport (GO:0015698)	2015-01-01	0.739955	0.999996	0.60217	0.865855	-1.39065	0.418817	slc26a5
endothelial cell development (GO:0001885)	2015-01-01	0.739955	0.999996	0.60217	0.865855	-1.37557	0.414272	ilk
regulation of release of sequestered calcium ion into cytosol (GO:0051279)	2015-01-01	0.739955	0.999996	0.60217	0.865855	-1.30295	0.392403	bcl2l10
phosphatidylinositol 3-kinase signaling (GO:0014065)	2015-01-01	0.739955	0.999996	0.60217	0.865855	-1.30179	0.392055	pik3r5
endothelial to hematopoietic transition (GO:0098508)	2015-01-01	0.739955	0.999996	0.60217	0.865855	-1.27053	0.382638	ifngr1
vascular endothelial growth factor receptor signaling pathway (GO:0048010)	2015-01-01	0.739955	0.999996	0.60217	0.865855	-1.24734	0.375655	rspo1
axonal fasciculation (GO:0007413)	2015-01-01	0.739955	0.999996	0.60217	0.865855	-1.09773	0.330598	sema3d
histone lysine methylation (GO:0034968)	2015-01-01	0.739955	0.999996	0.60217	0.865855	-0.669216	0.201545	ash2l
organic cyclic compound biosynthetic process (GO:1901362)	2015-01-01	0.739955	0.999996	0.60217	0.865855	-0.599983	0.180694	lias
negative regulation of sequestering of calcium ion (GO:0051283)	2015-01-01	0.739955	0.999996	0.60217	0.865855	-0.440384	0.132629	opn4
negative regulation of cell motility (GO:2000146)	2015-01-01	0.739955	0.999996	0.60217	0.865855	-0.357174	0.107568	llgl2
phospholipid translocation (GO:0045332)	2015-01-01	0.739955	0.999996	0.60217	0.865855	-0.00987463	0.00297389	atp8b2
regulation of primary metabolic process (GO:0080090)	2015-01-01	0.739955	0.999996	0.60217	0.865855	0.105995	-0.0319221	noc3l
protein ubiquitination involved in ubiquitin-dependent protein catabolic process (GO:0042787)	1944-03-01	0.740709	0.999996	0.493714	0.865855	1.73882	-0.521904	kbtbd2;rnf144b;rnf14
cell-matrix adhesion (GO:0007160)	1930-02-01	0.741828	0.999996	0.541351	0.865855	-0.752548	0.22474	ilk;hpse
neuron migration (GO:0001764)	1930-02-01	0.741828	0.999996	0.541351	0.865855	-0.729837	0.217957	sdccag8;cdh1
spermatogenesis (GO:0007283)	1930-02-01	0.741828	0.999996	0.541351	0.865855	-0.708043	0.211448	mei4;piwil2
type B pancreatic cell differentiation (GO:0003309)	1930-02-01	0.741828	0.999996	0.541351	0.865855	-0.581845	0.173761	hnf4a;rfx6
steroid biosynthetic process (GO:0006694)	1930-02-01	0.741828	0.999996	0.541351	0.865855	-0.48241	0.144066	msmo1;lbr
cortical cytoskeleton organization (GO:0030865)	1930-02-01	0.741828	0.999996	0.541351	0.865855	1.0657	-0.31826	rhoj;llgl2
male gamete generation (GO:0048232)	1930-02-01	0.741828	0.999996	0.541351	0.865855	1.13075	-0.337686	mei4;piwil2
mitotic cell cycle phase transition (GO:0044772)	1930-02-01	0.741828	0.999996	0.541351	0.865855	1.31064	-0.391406	anapc1;fbxl15
Golgi organization (GO:0007030)	1958-04-01	0.744991	0.999996	0.459684	0.865855	-0.184137	0.0542069	golph3l;atp8b2;tmed7;tmed3
gene expression (GO:0010467)	1998-07-01	0.746944	0.999996	0.372614	0.865855	1.73439	-0.506035	gspt1;mrps11;srbd1;mrrf;ash2l;asrgl1;rsl1d1
negative regulation of cellular macromolecule biosynthetic process (GO:2000113)	10/137	0.748511	0.999996	0.307704	0.865855	0.60729	-0.175913	cnot7;zgpat;rpl13a;fmr1;osr1;tbx20;kat6b;sox5;cnot8;lhx9
glycoprotein biosynthetic process (GO:0009101)	1945-03-01	0.754517	0.999996	0.507939	0.865855	0.154765	-0.0435937	b3galt6;large2;b3gnt3
response to organic cyclic compound (GO:0014070)	1945-03-01	0.754517	0.999996	0.507939	0.865855	2.12528	-0.598643	chrne;esr1;paqr8
neurogenesis (GO:0022008)	1959-04-01	0.757031	0.999996	0.472129	0.865855	-0.287889	0.0801343	prkci;dagla;psen2;cdk10
mitotic sister chromatid segregation (GO:0000070)	1931-02-01	0.758208	0.999996	0.55819	0.865855	-0.786708	0.217759	ran;ncapg
fatty acid biosynthetic process (GO:0006633)	1931-02-01	0.758208	0.999996	0.55819	0.865855	-0.771153	0.213454	elovl6;lias
SCF-dependent proteasomal ubiquitin-dependent protein catabolic process (GO:0031146)	1931-02-01	0.758208	0.999996	0.55819	0.865855	-0.696528	0.192797	fbxl5;fbxl15
cellular response to acid chemical (GO:0071229)	1931-02-01	0.758208	0.999996	0.55819	0.865855	-0.111898	0.0309732	sesn2;glra1
embryonic appendage morphogenesis (GO:0035113)	1931-02-01	0.758208	0.999996	0.55819	0.865855	1.18973	-0.329315	hand2;crbn
retrograde vesicle-mediated transport, Golgi to ER (GO:0006890)	1931-02-01	0.758208	0.999996	0.55819	0.865855	1.7141	-0.47446	tmem115;golph3l
fatty acid catabolic process (GO:0009062)	1931-02-01	0.758208	0.999996	0.55819	0.865855	1.78202	-0.493259	echdc1;hacl1
hippo signaling (GO:0035329)	2016-01-01	0.762297	0.999996	0.624459	0.865855	-1.84403	0.500505	ajuba
neutral amino acid transport (GO:0015804)	2016-01-01	0.762297	0.999996	0.624459	0.865855	-1.59322	0.43243	slc6a17
regulation of lipid metabolic process (GO:0019216)	2016-01-01	0.762297	0.999996	0.624459	0.865855	-1.59042	0.431669	noc3l
RNA splicing (GO:0008380)	2016-01-01	0.762297	0.999996	0.624459	0.865855	-1.42342	0.386343	slu7
negative regulation of cell adhesion (GO:0007162)	2016-01-01	0.762297	0.999996	0.624459	0.865855	-1.3902	0.377326	plxna4
regulation of dendrite development (GO:0050773)	2016-01-01	0.762297	0.999996	0.624459	0.865855	-1.33205	0.361543	fmr1
positive regulation of cell morphogenesis involved in differentiation (GO:0010770)	2016-01-01	0.762297	0.999996	0.624459	0.865855	-1.27836	0.346971	plxna4
response to cytokine (GO:0034097)	2016-01-01	0.762297	0.999996	0.624459	0.865855	-1.23115	0.334158	jun
superoxide metabolic process (GO:0006801)	2016-01-01	0.762297	0.999996	0.624459	0.865855	-1.22529	0.332568	sod2
integrin-mediated signaling pathway (GO:0007229)	2016-01-01	0.762297	0.999996	0.624459	0.865855	-1.0199	0.276821	ilk
regulation of cell growth (GO:0001558)	2016-01-01	0.762297	0.999996	0.624459	0.865855	-1.01736	0.27613	supv3l1
mitochondrial fusion (GO:0008053)	2016-01-01	0.762297	0.999996	0.624459	0.865855	-0.954192	0.258986	mfn2
ribosomal small subunit assembly (GO:0000028)	2016-01-01	0.762297	0.999996	0.624459	0.865855	-0.935368	0.253876	mrps11
metallo-sulfur cluster assembly (GO:0031163)	2016-01-01	0.762297	0.999996	0.624459	0.865855	-0.577156	0.156651	narf
organelle fusion (GO:0048284)	2016-01-01	0.762297	0.999996	0.624459	0.865855	-0.513825	0.139462	mfn2
epithelial cell migration (GO:0010631)	2016-01-01	0.762297	0.999996	0.624459	0.865855	-0.500268	0.135782	lmln
delamination (GO:0060232)	2016-01-01	0.762297	0.999996	0.624459	0.865855	-0.271935	0.0738084	ifngr1
protein transport along microtubule (GO:0098840)	2016-01-01	0.762297	0.999996	0.624459	0.865855	-0.267029	0.0724766	ift57
lipid translocation (GO:0034204)	2016-01-01	0.762297	0.999996	0.624459	0.865855	-0.0922369	0.0250348	atp8b2
regulation of mRNA metabolic process (GO:1903311)	2016-01-01	0.762297	0.999996	0.624459	0.865855	0.26943	-0.0731285	fmr1
glycogen metabolic process (GO:0005977)	2016-01-01	0.762297	0.999996	0.624459	0.865855	1.60436	-0.435455	pygb
positive regulation of transcription, DNA-templated (GO:0045893)	31/403	0.765815	0.999996	0.0951604	0.865855	0.545483	-0.145543	jun;foxn4;tcf20;znf516;rfx6;phf19;ssbp2;kmt2d;mysm1;mcrs1;gata5;ikzf1;kat6b;nfatc4;klf1;ikzf2;rai1;nfia;traf6;dhx33;ccnt1;sox5;eny2;znf148;znf296;elof1;ccnh;myog;spx;irak4;meox1
positive regulation of phosphorylation (GO:0042327)	1987-06-01	0.767948	0.999996	0.420604	0.865855	0.234412	-0.0618926	pdgfra;flt1;fmr1;fgfr3;epha3;ros1
transmembrane transport (GO:0055085)	8/114	0.772694	0.999996	0.374152	0.865855	-0.0181141	0.00467112	chrne;slc19a2;gabrd;glra1;abcb10;p2rx2;ucp1;p2rx1
cellular response to xenobiotic stimulus (GO:0071466)	1932-02-01	0.77368	0.999996	0.574584	0.865855	-0.580719	0.149011	grhl3;nqo1
pectoral fin morphogenesis (GO:0035138)	1932-02-01	0.77368	0.999996	0.574584	0.865855	-0.521846	0.133904	hand2;crbn
ribosomal small subunit biogenesis (GO:0042274)	1932-02-01	0.77368	0.999996	0.574584	0.865855	1.29158	-0.331415	mrps11;tsr3
regulation of nucleobase-containing compound metabolic process (GO:0019219)	1932-02-01	0.77368	0.999996	0.574584	0.865855	2.26668	-0.581624	tardbp;tra2a
defense response to bacterium (GO:0042742)	1961-04-01	0.779783	0.999996	0.496686	0.865855	-0.0700769	0.0174309	il22;ripk2;cd36;epx
neutrophil chemotaxis (GO:0030593)	1947-03-01	0.780349	0.999996	0.535746	0.865855	-0.354644	0.0879566	lta4h;nsmaf;srp54
positive regulation of kinase activity (GO:0033674)	1975-05-01	0.782376	0.999996	0.466084	0.865855	-0.456181	0.111956	pdgfra;flt1;fgfr3;epha3;ros1
histone H3 acetylation (GO:0043966)	2017-01-01	0.78272	0.999996	0.645501	0.865855	-1.57665	0.386248	kat6b
response to insulin (GO:0032868)	2017-01-01	0.78272	0.999996	0.645501	0.865855	-1.55136	0.380053	rab8b
spliceosomal snRNP assembly (GO:0000387)	2017-01-01	0.78272	0.999996	0.645501	0.865855	-1.48164	0.362973	prmt7
histone H4 acetylation (GO:0043967)	2017-01-01	0.78272	0.999996	0.645501	0.865855	-1.4647	0.358823	hat1
epithelial cilium movement involved in determination of left/right asymmetry (GO:0060287)	2017-01-01	0.78272	0.999996	0.645501	0.865855	-1.09021	0.26708	poc1b
B cell activation (GO:0042113)	2017-01-01	0.78272	0.999996	0.645501	0.865855	-1.03318	0.253107	ikzf1
glomerular filtration (GO:0003094)	2017-01-01	0.78272	0.999996	0.645501	0.865855	-1.02015	0.249916	iqgap2
ventral spinal cord interneuron differentiation (GO:0021514)	2017-01-01	0.78272	0.999996	0.645501	0.865855	-0.969207	0.237436	foxn4
iron-sulfur cluster assembly (GO:0016226)	2017-01-01	0.78272	0.999996	0.645501	0.865855	-0.968601	0.237288	narf
endothelial cell migration (GO:0043542)	2017-01-01	0.78272	0.999996	0.645501	0.865855	-0.92743	0.227202	sema3d
fatty acid elongation (GO:0030497)	2017-01-01	0.78272	0.999996	0.645501	0.865855	-0.897437	0.219854	elovl6
retinal cone cell differentiation (GO:0042670)	2017-01-01	0.78272	0.999996	0.645501	0.865855	-0.890848	0.21824	med24
peripheral nervous system neuron development (GO:0048935)	2017-01-01	0.78272	0.999996	0.645501	0.865855	-0.886476	0.217169	sema3d
small GTPase mediated signal transduction (GO:0007264)	2017-01-01	0.78272	0.999996	0.645501	0.865855	-0.805934	0.197438	arhgdia
odontogenesis (GO:0042476)	2017-01-01	0.78272	0.999996	0.645501	0.865855	-0.723479	0.177238	prkci
auditory receptor cell differentiation (GO:0042491)	2017-01-01	0.78272	0.999996	0.645501	0.865855	-0.703529	0.172351	slc26a2
microtubule cytoskeleton organization involved in mitosis (GO:1902850)	2017-01-01	0.78272	0.999996	0.645501	0.865855	-0.478449	0.117211	cenph
porphyrin-containing compound biosynthetic process (GO:0006779)	2017-01-01	0.78272	0.999996	0.645501	0.865855	-0.371978	0.0911273	uros
G-protein coupled glutamate receptor signaling pathway (GO:0007216)	2017-01-01	0.78272	0.999996	0.645501	0.865855	-0.289875	0.0710137	dagla
regulation of phosphatase activity (GO:0010921)	2017-01-01	0.78272	0.999996	0.645501	0.865855	0.423985	-0.103868	ppp1r2
snRNA 3'-end processing (GO:0034472)	2017-01-01	0.78272	0.999996	0.645501	0.865855	1.06132	-0.260001	exosc4
regulation of protein dephosphorylation (GO:0035304)	2017-01-01	0.78272	0.999996	0.645501	0.865855	1.3821	-0.338587	ppp1r2
detection of mechanical stimulus (GO:0050982)	2017-01-01	0.78272	0.999996	0.645501	0.865855	1.41323	-0.346214	piezo1
positive regulation of JUN kinase activity (GO:0043507)	2017-01-01	0.78272	0.999996	0.645501	0.865855	1.49188	-0.365481	ripk2
negative regulation of cell differentiation (GO:0045596)	2017-01-01	0.78272	0.999996	0.645501	0.865855	1.82088	-0.44608	llgl2
ion transmembrane transport (GO:0034220)	1989-06-01	0.786492	0.999996	0.440765	0.865855	-0.0726014	0.0174369	chrne;gabrd;glra1;p2rx2;p2rx1;slc13a3
calcium ion transmembrane transport (GO:0070588)	1933-02-01	0.788279	0.999996	0.590531	0.865855	-0.832914	0.198152	trpc3;atp2c1
protein catabolic process (GO:0030163)	1933-02-01	0.788279	0.999996	0.590531	0.865855	-0.81913	0.194873	psma3;psmb7
retrograde transport, endosome to Golgi (GO:0042147)	1933-02-01	0.788279	0.999996	0.590531	0.865855	-0.692171	0.164669	gosr2;stx6
RNA metabolic process (GO:0016070)	1933-02-01	0.788279	0.999996	0.590531	0.865855	2.06314	-0.490827	supv3l1;snd1
regulation of MAPK cascade (GO:0043408)	8/116	0.78887	0.999996	0.39139	0.865855	0.0635839	-0.0150791	pdgfra;trib1;flt1;pebp1;gdf2;fgfr3;epha3;gdf5
regulation of mRNA splicing, via spliceosome (GO:0048024)	1962-04-01	0.790509	0.999996	0.508781	0.865855	-0.38622	0.0907921	mbnl1;tra2a;fmr1;rbm7
skeletal muscle tissue development (GO:0007519)	7/103	0.791374	0.999996	0.419068	0.865855	0.151232	-0.035386	tardbp;bag3;myog;mtmr12;bves;tnni3k;gfra3
regulation of RNA metabolic process (GO:0051252)	1948-03-01	0.792401	0.999996	0.549311	0.865855	-0.65076	0.151424	esrp2;tardbp;tra2a
cellular protein modification process (GO:0006464)	13/183	0.800026	0.999996	0.302871	0.865855	0.211589	-0.0472076	pink1;rabggtb;b3galt6;large2;porcn;ppp2r5b;wnk2;ilk;cdk20;cdk10;b3gnt3;man2b1;pggt1b
skeletal muscle organ development (GO:0060538)	1963-04-01	0.800812	0.999996	0.520744	0.865855	0.0421394	-0.0093604	tardbp;bag3;myog;bves
GPI anchor metabolic process (GO:0006505)	2018-01-01	0.80139	0.999996	0.665366	0.865855	-1.46991	0.325451	pigv
endothelial cell differentiation (GO:0045446)	2018-01-01	0.80139	0.999996	0.665366	0.865855	-1.29065	0.285761	ilk
heme biosynthetic process (GO:0006783)	2018-01-01	0.80139	0.999996	0.665366	0.865855	-1.24462	0.275568	uros
regulation of sodium ion transmembrane transporter activity (GO:2000649)	2018-01-01	0.80139	0.999996	0.665366	0.865855	-1.11651	0.247204	wnk2
cardiac muscle contraction (GO:0060048)	2018-01-01	0.80139	0.999996	0.665366	0.865855	-1.10484	0.24462	tpm1
camera-type eye photoreceptor cell differentiation (GO:0060219)	2018-01-01	0.80139	0.999996	0.665366	0.865855	-1.02683	0.227348	pcdh17
establishment of mitotic spindle orientation (GO:0000132)	2018-01-01	0.80139	0.999996	0.665366	0.865855	-1.01093	0.223828	prkci
acylglycerol catabolic process (GO:0046464)	2018-01-01	0.80139	0.999996	0.665366	0.865855	-0.932597	0.206485	dagla
dorsal/ventral axis specification (GO:0009950)	2018-01-01	0.80139	0.999996	0.665366	0.865855	-0.896124	0.198409	net1
response to estradiol (GO:0032355)	2018-01-01	0.80139	0.999996	0.665366	0.865855	-0.860726	0.190572	esr1
regulation of JNK cascade (GO:0046328)	2018-01-01	0.80139	0.999996	0.665366	0.865855	-0.635401	0.140683	dusp10
positive regulation of plasma membrane bounded cell projection assembly (GO:0120034)	2018-01-01	0.80139	0.999996	0.665366	0.865855	-0.275462	0.0609894	cdc42ep3
regulation of cytokine production (GO:0001817)	2018-01-01	0.80139	0.999996	0.665366	0.865855	-0.178298	0.0394765	hspd1
protein complex localization (GO:0031503)	2018-01-01	0.80139	0.999996	0.665366	0.865855	-0.0786	0.0174027	ift57
regulation of ion transmembrane transporter activity (GO:0032412)	2018-01-01	0.80139	0.999996	0.665366	0.865855	-0.0487783	0.0107999	wnk2
regulation of heart morphogenesis (GO:2000826)	2018-01-01	0.80139	0.999996	0.665366	0.865855	-0.0483865	0.0107132	atp6v1f
positive regulation of cellular metabolic process (GO:0031325)	2018-01-01	0.80139	0.999996	0.665366	0.865855	0.460888	-0.102044	bves
lipid modification (GO:0030258)	2018-01-01	0.80139	0.999996	0.665366	0.865855	0.493745	-0.109319	plpp5
autophagy of nucleus (GO:0044804)	2018-01-01	0.80139	0.999996	0.665366	0.865855	0.578763	-0.128143	atg12
actin cytoskeleton reorganization (GO:0031532)	2018-01-01	0.80139	0.999996	0.665366	0.865855	1.59889	-0.354007	nedd9
nucleic acid-templated transcription (GO:0097659)	2018-01-01	0.80139	0.999996	0.665366	0.865855	1.66109	-0.367779	ash2l
chaperone mediated protein folding requiring cofactor (GO:0051085)	2018-01-01	0.80139	0.999996	0.665366	0.865855	1.90284	-0.421304	hspa14
protein import into mitochondrial matrix (GO:0030150)	2018-01-01	0.80139	0.999996	0.665366	0.865855	2.03031	-0.449527	grpel1
inner mitochondrial membrane organization (GO:0007007)	2018-01-01	0.80139	0.999996	0.665366	0.865855	2.45493	-0.543541	timm22
pattern recognition receptor signaling pathway (GO:0002221)	2018-01-01	0.80139	0.999996	0.665366	0.865855	2.87005	-0.635451	irak1
phosphatidylinositol phosphorylation (GO:0046854)	1934-02-01	0.802042	0.999996	0.606028	0.865855	-0.646078	0.142521	socs6;fam126a
photoreceptor cell development (GO:0042461)	1934-02-01	0.802042	0.999996	0.606028	0.865855	-0.566997	0.125076	bves;ift57
peripheral nervous system development (GO:0007422)	1934-02-01	0.802042	0.999996	0.606028	0.865855	-0.442735	0.0976647	sema3d;agrn
phospholipid metabolic process (GO:0006644)	1934-02-01	0.802042	0.999996	0.606028	0.865855	-0.19283	0.0425373	agpat4;plpp5
lipid phosphorylation (GO:0046834)	1934-02-01	0.802042	0.999996	0.606028	0.865855	0.148885	-0.0328431	socs6;fam126a
granulocyte chemotaxis (GO:0071621)	1949-03-01	0.803897	0.999996	0.56264	0.865855	-0.387992	0.0846927	lta4h;nsmaf;srp54
plasma membrane bounded cell projection assembly (GO:0120031)	15/210	0.806886	0.999996	0.277686	0.865855	1.12448	-0.241283	agbl5;tmem67;cdk20;tekt2;ak5;cep83;poc1b;cluap1;ift57;itga8;mcrs1;ccdc28b;arl13b;rsph9;catip
embryonic viscerocranium morphogenesis (GO:0048703)	7/105	0.807407	0.999996	0.437595	0.865855	0.134224	-0.0287141	kmt2d;lbh;grhl3;hand2;htt;sphk2;itga8
transcription from RNA polymerase II promoter (GO:0006366)	1950-03-01	0.814852	0.999996	0.575726	0.865855	-0.351557	0.0719811	elof1;elp2;nfatc4
endoderm development (GO:0007492)	1935-02-01	0.815004	0.999996	0.621077	0.865855	-0.599921	0.122721	gata5;dusp4
sensory perception of mechanical stimulus (GO:0050954)	1935-02-01	0.815004	0.999996	0.621077	0.865855	0.517557	-0.105873	col11a2;slc26a2
amino acid transport (GO:0006865)	1935-02-01	0.815004	0.999996	0.621077	0.865855	3.63184	-0.742939	slc38a6;slc7a7
JNK cascade (GO:0007254)	2019-01-01	0.818456	0.999996	0.68412	0.871073	-1.30244	0.260926	ripk2
cellular protein complex localization (GO:0034629)	2019-01-01	0.818456	0.999996	0.68412	0.871073	-1.23887	0.248191	exoc1
hydrogen peroxide catabolic process (GO:0042744)	2019-01-01	0.818456	0.999996	0.68412	0.871073	-1.05697	0.21175	prdx6
'de novo' posttranslational protein folding (GO:0051084)	2019-01-01	0.818456	0.999996	0.68412	0.871073	-0.922074	0.184725	hspa14
anion transmembrane transport (GO:0098656)	2019-01-01	0.818456	0.999996	0.68412	0.871073	-0.881261	0.176548	slc13a3
wound healing (GO:0042060)	2019-01-01	0.818456	0.999996	0.68412	0.871073	-0.856276	0.171543	hpse
central nervous system neuron development (GO:0021954)	2019-01-01	0.818456	0.999996	0.68412	0.871073	-0.765005	0.153258	htt
regulation of mRNA stability (GO:0043488)	2019-01-01	0.818456	0.999996	0.68412	0.871073	-0.734439	0.147135	fmr1
dopaminergic neuron differentiation (GO:0071542)	2019-01-01	0.818456	0.999996	0.68412	0.871073	-0.607661	0.121737	pink1
response to nicotine (GO:0035094)	2019-01-01	0.818456	0.999996	0.68412	0.871073	-0.575955	0.115385	chrne
glutamate receptor signaling pathway (GO:0007215)	2019-01-01	0.818456	0.999996	0.68412	0.871073	-0.359812	0.0720833	dagla
response to alkaloid (GO:0043279)	2019-01-01	0.818456	0.999996	0.68412	0.871073	-0.123809	0.0248035	chrne
hexose metabolic process (GO:0019318)	2019-01-01	0.818456	0.999996	0.68412	0.871073	0.55095	-0.110375	man2b1
telomere maintenance (GO:0000723)	2019-01-01	0.818456	0.999996	0.68412	0.871073	1.58579	-0.317692	xrcc6
phosphatidylinositol-mediated signaling (GO:0048015)	2019-01-01	0.818456	0.999996	0.68412	0.871073	2.11756	-0.424224	pik3r5
acyl-CoA metabolic process (GO:0006637)	2019-01-01	0.818456	0.999996	0.68412	0.871073	2.2468	-0.450115	suclg1
regulation of mitotic cell cycle phase transition (GO:1901990)	2019-01-01	0.818456	0.999996	0.68412	0.871073	3.1211	-0.625268	psme2
vasculature development (GO:0001944)	1979-05-01	0.819088	0.999996	0.509414	0.865855	0.103312	-0.0206173	pdgfra;znf408;adgra2;pank2;s1pr1
striated muscle tissue development (GO:0014706)	1965-04-01	0.820184	0.999996	0.544245	0.865855	-0.104057	0.0206268	tardbp;bag3;myog;bves
regulation of alternative mRNA splicing, via spliceosome (GO:0000381)	1951-03-01	0.825283	0.999996	0.588565	0.865855	-0.581856	0.111733	mbnl1;fmr1;rbm7
inorganic anion transmembrane transport (GO:0098661)	1951-03-01	0.825283	0.999996	0.588565	0.865855	0.755316	-0.145043	slc26a5;glra1;slc26a2
neuron projection morphogenesis (GO:0048812)	8/121	0.825541	0.999996	0.434512	0.865855	-0.0510071	0.00977893	dagla;tardbp;fmr1;mfn2;pnpla6;sgk1;rbm7;agrn
regulation of cellular pH (GO:0030641)	1936-02-01	0.8272	0.999996	0.635678	0.865855	-0.578958	0.109833	slc26a5;slc26a2
heart jogging (GO:0003146)	1936-02-01	0.8272	0.999996	0.635678	0.865855	-0.469065	0.0889855	ccdc103;nkd1
carboxylic acid transmembrane transport (GO:1905039)	1936-02-01	0.8272	0.999996	0.635678	0.865855	0.880936	-0.167121	slc38a6;slc7a7
regulation of actin filament polymerization (GO:0030833)	1936-02-01	0.8272	0.999996	0.635678	0.865855	1.9842	-0.37642	kank4;cdc42ep3
gland development (GO:0048732)	13/188	0.828974	0.999996	0.334833	0.865855	0.100713	-0.0188905	med24;trib1;supv3l1;hand2;cnr2;sema3d;nup54;mbtps1;gata5;srp54;srebf2;rnpc3;nr2e3
GPI anchor biosynthetic process (GO:0006506)	2020-01-01	0.834056	0.999996	0.701825	0.871088	-1.26878	0.230225	pigv
cortical actin cytoskeleton organization (GO:0030866)	2020-01-01	0.834056	0.999996	0.701825	0.871088	-1.25497	0.227719	llgl2
regulation of Ras protein signal transduction (GO:0046578)	2020-01-01	0.834056	0.999996	0.701825	0.871088	-1.19821	0.217422	spry2
glutathione metabolic process (GO:0006749)	2020-01-01	0.834056	0.999996	0.701825	0.871088	-1.17234	0.212726	ethe1
bone development (GO:0060348)	2020-01-01	0.834056	0.999996	0.701825	0.871088	-0.8274	0.150136	ppib
negative regulation of neuron apoptotic process (GO:0043524)	2020-01-01	0.834056	0.999996	0.701825	0.871088	-0.749244	0.135954	cdk10
blood vessel endothelial cell migration (GO:0043534)	2020-01-01	0.834056	0.999996	0.701825	0.871088	-0.736805	0.133697	sema3d
posterior lateral line neuromast primordium migration (GO:0048920)	2020-01-01	0.834056	0.999996	0.701825	0.871088	-0.732582	0.13293	esr1
positive regulation of BMP signaling pathway (GO:0030513)	2020-01-01	0.834056	0.999996	0.701825	0.871088	-0.709391	0.128722	fbxl15
fatty acid beta-oxidation (GO:0006635)	2020-01-01	0.834056	0.999996	0.701825	0.871088	-0.70854	0.128568	echdc1
negative regulation of smoothened signaling pathway (GO:0045879)	2020-01-01	0.834056	0.999996	0.701825	0.871088	-0.647462	0.117485	hhip
zinc II ion transport (GO:0006829)	2020-01-01	0.834056	0.999996	0.701825	0.871088	-0.553673	0.100467	slc39a14
T cell differentiation (GO:0030217)	2020-01-01	0.834056	0.999996	0.701825	0.871088	-0.541482	0.0982545	ikzf1
otic vesicle morphogenesis (GO:0071600)	2020-01-01	0.834056	0.999996	0.701825	0.871088	-0.469268	0.0851509	crbn
regulation of defense response (GO:0031347)	2020-01-01	0.834056	0.999996	0.701825	0.871088	0.073424	-0.0133231	il22
cellular response to metal ion (GO:0071248)	2020-01-01	0.834056	0.999996	0.701825	0.871088	0.085604	-0.0155332	glra1
dicarboxylic acid metabolic process (GO:0043648)	2020-01-01	0.834056	0.999996	0.701825	0.871088	0.586725	-0.106464	suclg1
hydrogen peroxide metabolic process (GO:0042743)	2020-01-01	0.834056	0.999996	0.701825	0.871088	0.728289	-0.132152	prdx6
carbohydrate catabolic process (GO:0016052)	2020-01-01	0.834056	0.999996	0.701825	0.871088	1.82717	-0.331548	man2c1
regulation of DNA repair (GO:0006282)	2020-01-01	0.834056	0.999996	0.701825	0.871088	1.96208	-0.356029	eya3
T cell activation (GO:0042110)	2020-01-01	0.834056	0.999996	0.701825	0.871088	1.98043	-0.359358	hspd1
neutrophil migration (GO:1990266)	1952-03-01	0.835207	0.999996	0.601152	0.865855	-0.212056	0.0381862	lta4h;nsmaf;srp54
mRNA splicing, via spliceosome (GO:0000398)	7/109	0.836606	0.999996	0.474344	0.865855	0.405855	-0.0724053	sf3b5;nono;prmt7;sf3b2;tfip11;sf3b1;rnpc3
RNA splicing, via transesterification reactions with bulged adenosine as nucleophile (GO:0000377)	1967-04-01	0.837974	0.999996	0.567138	0.865855	0.617725	-0.109194	sf3b5;nono;sf3b2;rnpc3
positive regulation of transcription from RNA polymerase II promoter (GO:0045944)	24/332	0.838559	0.999996	0.197171	0.865855	0.603348	-0.106231	jun;rai1;nfia;tcf20;rfx6;ccnt1;sox5;ssbp2;znf148;znf296;kmt2d;mysm1;ccnh;mcrs1;myog;gata5;ikzf1;spx;kat6b;nfatc4;klf1;ikzf2;meox1;erlin1
maturation of SSU-rRNA (GO:0030490)	1937-02-01	0.838668	0.999996	0.649834	0.865855	-0.783023	0.137765	mrps11;tsr3
regulation of intracellular pH (GO:0051453)	1937-02-01	0.838668	0.999996	0.649834	0.865855	-0.771202	0.135686	slc26a5;slc26a2
tRNA aminoacylation for protein translation (GO:0006418)	1937-02-01	0.838668	0.999996	0.649834	0.865855	1.18651	-0.208755	mars2;polg2
RNA export from nucleus (GO:0006405)	1937-02-01	0.838668	0.999996	0.649834	0.865855	1.77615	-0.312497	nup155;nup188
regulation of protein phosphorylation (GO:0001932)	1996-06-01	0.842537	0.999996	0.509957	0.865855	-0.107446	0.0184094	yes1;ppp2r5b;fmr1;gdf2;gdf5;ros1
modification-dependent protein catabolic process (GO:0019941)	1953-03-01	0.844641	0.999996	0.613483	0.865855	-0.376981	0.063651	ube2h;klhl3;isg15
definitive hemopoiesis (GO:0060216)	1953-03-01	0.844641	0.999996	0.613483	0.865855	-0.171089	0.0288873	scml4;sf3b1;iqcg
morphogenesis of an epithelium (GO:0002009)	1968-04-01	0.846302	0.999996	0.578344	0.865855	-0.355944	0.0593996	prkci;bbs10;kmt2d;pcare
response to calcium ion (GO:0051592)	2021-01-01	0.848317	0.999996	0.718538	0.872764	-1.10475	0.181734	pebp1
response to UV (GO:0009411)	2021-01-01	0.848317	0.999996	0.718538	0.872764	-1.04602	0.172071	ddb2
establishment of mitotic spindle localization (GO:0040001)	2021-01-01	0.848317	0.999996	0.718538	0.872764	-0.88834	0.146133	prkci
glucose metabolic process (GO:0006006)	2021-01-01	0.848317	0.999996	0.718538	0.872764	-0.861618	0.141737	g6pc3
cellular response to heat (GO:0034605)	2021-01-01	0.848317	0.999996	0.718538	0.872764	-0.857966	0.141137	hspa14
extrinsic apoptotic signaling pathway (GO:0097191)	2021-01-01	0.848317	0.999996	0.718538	0.872764	-0.849587	0.139758	bcl2l10
type B pancreatic cell development (GO:0003323)	2021-01-01	0.848317	0.999996	0.718538	0.872764	-0.842949	0.138666	hnf4a
pancreas regeneration (GO:1990798)	2021-01-01	0.848317	0.999996	0.718538	0.872764	-0.81961	0.134827	hnf4a
very long-chain fatty acid biosynthetic process (GO:0042761)	2021-01-01	0.848317	0.999996	0.718538	0.872764	-0.792699	0.1304	elovl6
dopamine receptor signaling pathway (GO:0007212)	2021-01-01	0.848317	0.999996	0.718538	0.872764	-0.659985	0.108568	gnas
neuromast primordium migration (GO:0048883)	2021-01-01	0.848317	0.999996	0.718538	0.872764	-0.557467	0.0917041	esr1
regulation of RNA splicing (GO:0043484)	2021-01-01	0.848317	0.999996	0.718538	0.872764	-0.555272	0.091343	esrp2
sensory perception of light stimulus (GO:0050953)	2021-01-01	0.848317	0.999996	0.718538	0.872764	-0.527814	0.0868261	rb1
tRNA processing (GO:0008033)	2021-01-01	0.848317	0.999996	0.718538	0.872764	-0.410672	0.0675561	rpp30
negative regulation of protein phosphorylation (GO:0001933)	2021-01-01	0.848317	0.999996	0.718538	0.872764	-0.224301	0.0368979	pebp1
cofactor biosynthetic process (GO:0051188)	2021-01-01	0.848317	0.999996	0.718538	0.872764	-0.130949	0.0215412	narf
chromatin assembly (GO:0031497)	2021-01-01	0.848317	0.999996	0.718538	0.872764	-0.11322	0.0186248	chaf1a
regulation of cell morphogenesis involved in differentiation (GO:0010769)	2021-01-01	0.848317	0.999996	0.718538	0.872764	-0.0767081	0.0126186	fmr1
mesenchymal cell differentiation (GO:0048762)	2021-01-01	0.848317	0.999996	0.718538	0.872764	0.44237	-0.0727706	sema3d
positive regulation of DNA metabolic process (GO:0051054)	2021-01-01	0.848317	0.999996	0.718538	0.872764	0.679722	-0.111815	eya3
covalent chromatin modification (GO:0016569)	2021-01-01	0.848317	0.999996	0.718538	0.872764	1.95799	-0.322092	znf507
regulation of embryonic development (GO:0045995)	1938-02-01	0.849441	0.999996	0.663551	0.865855	-0.575466	0.0939024	atp6v1f;hdac4
mesoderm development (GO:0007498)	1938-02-01	0.849441	0.999996	0.663551	0.865855	-0.287909	0.0469799	prkci;osr1
erythrocyte development (GO:0048821)	1938-02-01	0.849441	0.999996	0.663551	0.865855	-0.22047	0.0359754	pink1;smim1
plasma membrane bounded cell projection morphogenesis (GO:0120039)	1938-02-01	0.849441	0.999996	0.663551	0.865855	0.290007	-0.0473222	fmr1;sgk1
negative regulation of transmembrane receptor protein serine/threonine kinase signaling pathway (GO:0090101)	1938-02-01	0.849441	0.999996	0.663551	0.865855	0.606998	-0.0990477	pnpla6;piwil2
epithelial tube morphogenesis (GO:0060562)	1938-02-01	0.849441	0.999996	0.663551	0.865855	1.66988	-0.272484	ccdc103;crbn
positive regulation of protein phosphorylation (GO:0001934)	10/152	0.850087	0.999996	0.420989	0.865855	0.0611804	-0.00993668	pdgfra;flt1;ccnh;fmr1;gdf2;ccnt1;fgfr3;epha3;gdf5;ros1
regulation of Wnt signaling pathway (GO:0030111)	1969-04-01	0.854265	0.999996	0.589382	0.865855	0.0830796	-0.0130862	rnf14;rab8b;nkd1;rspo1
peptidyl-serine modification (GO:0018209)	1984-05-01	0.857777	0.999996	0.561449	0.865855	0.832851	-0.127769	prkci;pkn3;naa10;prkcq;sgk1
regulation of nucleic acid-templated transcription (GO:1903506)	13/194	0.859412	0.999996	0.374057	0.865855	4.21598	-0.638748	ajuba;gpbp1l1;sall2;sox7;tp73;nab2;znf296;nono;prmt7;prmt2;ripk2;mlf2;ctcf
regulation of secretion by cell (GO:1903530)	1939-02-01	0.859556	0.999996	0.676831	0.871073	0.359355	-0.0543847	rab8b;llgl2
negative regulation of cellular response to growth factor stimulus (GO:0090288)	1939-02-01	0.859556	0.999996	0.676831	0.871073	0.6614	-0.100096	spry2;pnpla6
positive regulation of hydrolase activity (GO:0051345)	1939-02-01	0.859556	0.999996	0.676831	0.871073	2.38408	-0.360805	msh3;rab3gap1
negative regulation of gene expression (GO:0010629)	10/154	0.860791	0.999996	0.43627	0.865855	0.493341	-0.0739533	cnot7;zgpat;rpl13a;fmr1;osr1;tbx20;kat6b;sox5;cnot8;lhx9
cellular response to interleukin-1 (GO:0071347)	2022-01-01	0.861352	0.999996	0.734317	0.875653	-0.72475	0.10817	irak1
pronephros morphogenesis (GO:0072114)	2022-01-01	0.861352	0.999996	0.734317	0.875653	-0.646507	0.0964924	nek8
lymphocyte differentiation (GO:0030098)	2022-01-01	0.861352	0.999996	0.734317	0.875653	-0.624399	0.0931926	ikzf1
negative regulation of neuron death (GO:1901215)	2022-01-01	0.861352	0.999996	0.734317	0.875653	-0.586754	0.0875741	cdk10
cranial nerve development (GO:0021545)	2022-01-01	0.861352	0.999996	0.734317	0.875653	-0.557688	0.0832359	rb1
renal filtration (GO:0097205)	2022-01-01	0.861352	0.999996	0.734317	0.875653	-0.545634	0.0814368	iqgap2
nucleosome assembly (GO:0006334)	2022-01-01	0.861352	0.999996	0.734317	0.875653	-0.197293	0.0294463	chaf1a
regulation of protein ubiquitination (GO:0031396)	2022-01-01	0.861352	0.999996	0.734317	0.875653	0.00131889	-0.000196847	svbp
regulation of stem cell differentiation (GO:2000736)	2022-01-01	0.861352	0.999996	0.734317	0.875653	0.114333	-0.0170644	fgfr3
glandular epithelial cell development (GO:0002068)	2022-01-01	0.861352	0.999996	0.734317	0.875653	0.14311	-0.0213594	hnf4a
macromolecule modification (GO:0043412)	2022-01-01	0.861352	0.999996	0.734317	0.875653	0.524142	-0.0782291	znf507
myosin filament assembly (GO:0031034)	2022-01-01	0.861352	0.999996	0.734317	0.875653	0.917326	-0.136913	hsp90aa1
glycolipid biosynthetic process (GO:0009247)	2022-01-01	0.861352	0.999996	0.734317	0.875653	1.98676	-0.296527	pigv
cellular response to peptide hormone stimulus (GO:0071375)	2022-01-01	0.861352	0.999996	0.734317	0.875653	2.13748	-0.319022	rab8b
regulation of GTPase activity (GO:0043087)	1955-03-01	0.862109	0.999996	0.637367	0.865855	-0.190177	0.0282173	rab3gap1;bves;plxna4
canonical Wnt signaling pathway (GO:0060070)	1955-03-01	0.862109	0.999996	0.637367	0.865855	0.273597	-0.0405945	dot1l;jun;dvl3
DNA repair (GO:0006281)	9/141	0.864104	0.999996	0.463738	0.865855	0.480615	-0.0701998	dot1l;fan1;msh3;ube2b;eme2;nsmce1;ticrr;fen1;ddb2
intracellular protein transport (GO:0006886)	18/261	0.864147	0.999996	0.298899	0.865855	0.394291	-0.0575717	tbc1d2b;fam53b;rab8b;stx6;tmed7;tmed3;vps25;arf1;nup155;nup188;arl14;tbc1d25;arl11;stx8;rab40c;dnajc27;ipo7;ran
RNA processing (GO:0006396)	1940-02-01	0.869044	0.999996	0.689682	0.871088	-0.474839	0.0666491	slu7;piwil2
protein O-linked glycosylation (GO:0006493)	1940-02-01	0.869044	0.999996	0.689682	0.871088	-0.381335	0.0535248	large2;b3gnt3
phospholipase C-activating G-protein coupled receptor signaling pathway (GO:0007200)	1956-03-01	0.870178	0.999996	0.648916	0.865855	-0.317899	0.0442062	gpr174;gpr65;f2rl1
primitive hemopoiesis (GO:0060215)	1956-03-01	0.870178	0.999996	0.648916	0.865855	-0.0642707	0.00893731	prdm15;ash2l;klf1
cellular metal ion homeostasis (GO:0006875)	1956-03-01	0.870178	0.999996	0.648916	0.865855	2.24705	-0.312469	atp2b4;wwox;atp2c1
digestive system development (GO:0055123)	1986-05-01	0.87119	0.999996	0.581473	0.865855	0.182759	-0.0252015	gata5;srp54;nup54;ahctf1;rnpc3
mRNA processing (GO:0006397)	1986-05-01	0.87119	0.999996	0.581473	0.865855	0.36194	-0.0499097	sf3b5;nono;rngtt;sf3b2;rnpc3
nervous system development (GO:0007399)	14/210	0.871398	0.999996	0.373294	0.865855	0.868251	-0.11952	glra1;psen2;vwc2;sema3d;cdk10;ptn;sox5;agrn;nono;dagla;fmr1;hapln3;pank2;gfra3
animal organ regeneration (GO:0031100)	2023-01-01	0.873268	0.999996	0.749212	0.878243	-1.23705	0.167636	hnf4a
mitochondrial fission (GO:0000266)	2023-01-01	0.873268	0.999996	0.749212	0.878243	-1.00611	0.13634	mtfr2
regulation of vasculature development (GO:1901342)	2023-01-01	0.873268	0.999996	0.749212	0.878243	-0.98697	0.133747	vash1
nucleotide-excision repair (GO:0006289)	2023-01-01	0.873268	0.999996	0.749212	0.878243	-0.864709	0.117179	fan1
spliceosomal complex assembly (GO:0000245)	2023-01-01	0.873268	0.999996	0.749212	0.878243	-0.746981	0.101225	sf3b1
intraciliary transport (GO:0042073)	2023-01-01	0.873268	0.999996	0.749212	0.878243	-0.648572	0.0878896	ift57
collagen fibril organization (GO:0030199)	2023-01-01	0.873268	0.999996	0.749212	0.878243	-0.578824	0.0784379	col11a2
regulation of protein kinase activity (GO:0045859)	2023-01-01	0.873268	0.999996	0.749212	0.878243	-0.377854	0.0512039	yes1
stabilization of membrane potential (GO:0030322)	2023-01-01	0.873268	0.999996	0.749212	0.878243	-0.341733	0.046309	kcnk18
synaptic transmission, cholinergic (GO:0007271)	2023-01-01	0.873268	0.999996	0.749212	0.878243	-0.314203	0.0425785	chrne
coenzyme biosynthetic process (GO:0009108)	2023-01-01	0.873268	0.999996	0.749212	0.878243	0.894652	-0.121237	lias
negative regulation of cellular process (GO:0048523)	1987-05-01	0.877486	0.999996	0.5913	0.865855	1.57776	-0.206205	cnot7;btg1;llgl2;plxna4;piwil2
apoptotic process (GO:0006915)	1957-03-01	0.877827	0.999996	0.6602	0.865855	0.041572	-0.00541707	pink1;bnipl;hspd1
cellular calcium ion homeostasis (GO:0006874)	1973-04-01	0.882692	0.999996	0.631793	0.865855	-0.157888	0.0197011	trpc3;atp2b4;wwox;atp2c1
ion transport (GO:0006811)	1988-05-01	0.883517	0.999996	0.600999	0.865855	0.0938044	-0.0116172	chrne;gabrd;glra1;p2rx2;p2rx1
sprouting angiogenesis (GO:0002040)	1988-05-01	0.883517	0.999996	0.600999	0.865855	0.207344	-0.0256785	lmln;flt1;adgra2;hspa12b;s1pr1
receptor-mediated endocytosis (GO:0006898)	2024-01-01	0.884161	0.999996	0.763274	0.882125	-0.947826	0.116693	fcho2
activation of MAPK activity (GO:0000187)	2024-01-01	0.884161	0.999996	0.763274	0.882125	-0.922522	0.113578	ripk2
negative regulation of hydrolase activity (GO:0051346)	2024-01-01	0.884161	0.999996	0.763274	0.882125	-0.903045	0.11118	snx16
positive regulation of axonogenesis (GO:0050772)	2024-01-01	0.884161	0.999996	0.763274	0.882125	-0.878159	0.108116	plxna4
regulation of histone methylation (GO:0031060)	2024-01-01	0.884161	0.999996	0.763274	0.882125	-0.747291	0.0920038	znf507
otic placode formation (GO:0043049)	2024-01-01	0.884161	0.999996	0.763274	0.882125	-0.418747	0.0515547	tfap2c
neuromuscular synaptic transmission (GO:0007274)	2024-01-01	0.884161	0.999996	0.763274	0.882125	-0.259382	0.0319341	chrne
pharyngeal system development (GO:0060037)	2024-01-01	0.884161	0.999996	0.763274	0.882125	-0.133466	0.0164319	wnt9a
plasma membrane organization (GO:0007009)	2024-01-01	0.884161	0.999996	0.763274	0.882125	0.0904727	-0.0111387	fcho2
growth plate cartilage morphogenesis (GO:0003422)	2024-01-01	0.884161	0.999996	0.763274	0.882125	0.127287	-0.0156711	kmt2d
regulation of morphogenesis of an epithelium (GO:1905330)	2024-01-01	0.884161	0.999996	0.763274	0.882125	0.406688	-0.05007	atp6v1f
very long-chain fatty acid metabolic process (GO:0000038)	2024-01-01	0.884161	0.999996	0.763274	0.882125	3.54467	-0.436407	elovl6
triglyceride metabolic process (GO:0006641)	2024-01-01	0.884161	0.999996	0.763274	0.882125	4.59802	-0.566092	gk5
positive regulation of transmembrane receptor protein serine/threonine kinase signaling pathway (GO:0090100)	1958-03-01	0.885072	0.999996	0.671221	0.871073	2.01601	-0.246126	gdf2;gdf5;fbxl15
ribonucleoprotein complex assembly (GO:0022618)	6/103	0.886018	0.999996	0.575742	0.865855	0.176222	-0.021326	prmt7;mrps11;eif2d;eif4h;sf3b1;ticrr
negative regulation of intracellular signal transduction (GO:1902532)	1942-02-01	0.886274	0.999996	0.71412	0.872764	0.369377	-0.0445946	ajuba;pebp1
regulation of cellular component organization (GO:0051128)	1942-02-01	0.886274	0.999996	0.71412	0.872764	3.35556	-0.405114	zmym2;zmym4
negative regulation of signal transduction (GO:0009968)	10/161	0.893528	0.999996	0.489363	0.865855	0.220347	-0.0248062	pdgfra;nfkbil1;flt1;spry2;hhip;nkd1;fgfr3;epha3;ros1;crhbp
positive regulation of pathway-restricted SMAD protein phosphorylation (GO:0010862)	1943-02-01	0.894078	0.999996	0.725723	0.875653	-0.441213	0.0493991	gdf2;gdf5
establishment of protein localization to membrane (GO:0090150)	1943-02-01	0.894078	0.999996	0.725723	0.875653	-0.259243	0.0290254	golph3l;golga7
activation of GTPase activity (GO:0090630)	1943-02-01	0.894078	0.999996	0.725723	0.875653	-0.0933776	0.0104548	tbc1d2b;tbc1d25
myeloid cell development (GO:0061515)	1943-02-01	0.894078	0.999996	0.725723	0.875653	0.12612	-0.0141206	sf3b1;slc7a7
posterior lateral line neuromast development (GO:0048919)	2025-01-01	0.894117	0.999996	0.776549	0.891191	-0.526839	0.0589628	llgl2
skeletal muscle myosin thick filament assembly (GO:0030241)	2025-01-01	0.894117	0.999996	0.776549	0.891191	-0.453695	0.0507767	hsp90aa1
skeletal muscle thin filament assembly (GO:0030240)	2025-01-01	0.894117	0.999996	0.776549	0.891191	0.061265	-0.00685666	hsp90aa1
cardiovascular system development (GO:0072358)	1976-04-01	0.900724	0.999996	0.661692	0.865855	0.144115	-0.0150682	adgra2;slc2a10;pank2;s1pr1
striated muscle cell development (GO:0055002)	1976-04-01	0.900724	0.999996	0.661692	0.865855	0.281402	-0.0294225	tmod4;hsp90aa1;ilk;neb
autophagosome assembly (GO:0000045)	1944-02-01	0.901381	0.999996	0.736924	0.875653	0.0335397	-0.00348232	atg12;trappc8
autophagosome organization (GO:1905037)	1944-02-01	0.901381	0.999996	0.736924	0.875653	0.395945	-0.0411097	atg12;trappc8
regulation of pathway-restricted SMAD protein phosphorylation (GO:0060393)	1944-02-01	0.901381	0.999996	0.736924	0.875653	0.62225	-0.0646062	gdf2;gdf5
cytosolic transport (GO:0016482)	1944-02-01	0.901381	0.999996	0.736924	0.875653	0.708762	-0.0735884	gosr2;stx6
cellular response to BMP stimulus (GO:0071773)	1944-02-01	0.901381	0.999996	0.736924	0.875653	4.42819	-0.459765	gdf2;gdf5
gastrulation (GO:0007369)	9/149	0.901574	0.999996	0.526952	0.865855	0.250966	-0.0260034	porcn;bbs10;yes1;tmem67;cdh1;bcl2l10;lbr;s1pr1;megf8
striated muscle myosin thick filament assembly (GO:0071688)	2026-01-01	0.903219	0.999996	0.78908	0.893766	-0.607102	0.0617971	hsp90aa1
artery development (GO:0060840)	2026-01-01	0.903219	0.999996	0.78908	0.893766	-0.393244	0.0400285	sox7
inner ear receptor cell development (GO:0060119)	2026-01-01	0.903219	0.999996	0.78908	0.893766	-0.323268	0.0329056	slc26a2
regulation of fibroblast growth factor receptor signaling pathway (GO:0040036)	2026-01-01	0.903219	0.999996	0.78908	0.893766	-0.296903	0.0302219	spry2
calcium ion import (GO:0070509)	2026-01-01	0.903219	0.999996	0.78908	0.893766	-0.207213	0.0210923	vdac2
peptidyl-L-cysteine S-palmitoylation (GO:0018230)	2026-01-01	0.903219	0.999996	0.78908	0.893766	-0.196746	0.0200269	golga7
peptidyl-S-diacylglycerol-L-cysteine biosynthetic process from peptidyl-cysteine (GO:0018231)	2026-01-01	0.903219	0.999996	0.78908	0.893766	0.158894	-0.0161739	golga7
regulation of organelle organization (GO:0033043)	2026-01-01	0.903219	0.999996	0.78908	0.893766	0.231	-0.0235136	tbc1d25
membrane lipid biosynthetic process (GO:0046467)	2026-01-01	0.903219	0.999996	0.78908	0.893766	0.811186	-0.082571	elovl6
regulation of histone modification (GO:0031056)	2026-01-01	0.903219	0.999996	0.78908	0.893766	2.97108	-0.302427	znf507
cartilage development (GO:0051216)	6/107	0.905962	0.999996	0.61129	0.865855	0.400519	-0.0395546	mbtps1;wnt9a;fmr1;sema3d;htt;col11a2
cellular response to DNA damage stimulus (GO:0006974)	7/122	0.907826	0.999996	0.588127	0.865855	0.310666	-0.0300422	kin;dot1l;ube2b;bcl2l10;chd1l;ticrr;fen1
exocrine pancreas development (GO:0031017)	1945-02-01	0.908212	0.999996	0.747734	0.878243	-0.0414325	0.003989	srp54;nup54
exocrine system development (GO:0035272)	1945-02-01	0.908212	0.999996	0.747734	0.878243	2.27647	-0.219172	srp54;nup54
skeletal system development (GO:0001501)	8/137	0.910324	0.999996	0.56793	0.865855	0.516845	-0.0485602	mbtps1;wnt9a;fmr1;sema3d;htt;hapln3;col11a2;ppib
regulation of cellular macromolecule biosynthetic process (GO:2000112)	13/207	0.910739	0.999996	0.460365	0.865855	4.34483	-0.406238	ajuba;gpbp1l1;sall2;sox7;tp73;nab2;znf296;nono;prmt7;prmt2;ripk2;mlf2;ctcf
negative regulation of mitotic cell cycle (GO:0045930)	2027-01-01	0.911538	0.999996	0.80091	0.895491	-0.638587	0.0591469	btg1
positive regulation of neuron projection development (GO:0010976)	2027-01-01	0.911538	0.999996	0.80091	0.895491	-0.565176	0.0523475	plxna4
glial cell development (GO:0021782)	2027-01-01	0.911538	0.999996	0.80091	0.895491	-0.56067	0.0519301	slc7a7
regulation of hematopoietic stem cell differentiation (GO:1902036)	2027-01-01	0.911538	0.999996	0.80091	0.895491	-0.459171	0.0425292	fgfr3
protein homooligomerization (GO:0051260)	2027-01-01	0.911538	0.999996	0.80091	0.895491	-0.310746	0.0287818	glra1
intrinsic apoptotic signaling pathway in response to DNA damage (GO:0008630)	2027-01-01	0.911538	0.999996	0.80091	0.895491	-0.245636	0.0227512	bcl2l10
negative regulation of TOR signaling (GO:0032007)	2027-01-01	0.911538	0.999996	0.80091	0.895491	-0.170835	0.015823	sesn2
adrenergic receptor signaling pathway (GO:0071875)	2027-01-01	0.911538	0.999996	0.80091	0.895491	0.234799	-0.0217475	adra1d
regulation of cellular catabolic process (GO:0031329)	2027-01-01	0.911538	0.999996	0.80091	0.895491	0.390014	-0.0361238	mtmr14
chemical homeostasis (GO:0048878)	2027-01-01	0.911538	0.999996	0.80091	0.895491	0.449686	-0.0416506	klhl3
lateral line development (GO:0048882)	1946-02-01	0.914598	0.999996	0.75816	0.882125	-0.495701	0.0442515	htt;slc26a2
BMP signaling pathway (GO:0030509)	1946-02-01	0.914598	0.999996	0.75816	0.882125	-0.047401	0.00423151	gdf2;gdf5
convergent extension involved in gastrulation (GO:0060027)	1979-04-01	0.916262	0.999996	0.689903	0.871088	0.433544	-0.0379145	porcn;bbs10;yes1;tmem67
adenylate cyclase-activating G-protein coupled receptor signaling pathway (GO:0007189)	1979-04-01	0.916262	0.999996	0.689903	0.871088	0.458364	-0.0400851	mc4r;adra1d;gnas;rxfp1
cell migration involved in gastrulation (GO:0042074)	1979-04-01	0.916262	0.999996	0.689903	0.871088	0.517343	-0.0452429	cdh1;lbr;s1pr1;megf8
smoothened signaling pathway (GO:0007224)	2028-01-01	0.919143	0.999996	0.812077	0.899129	-0.50027	0.0421795	arl13b
otic vesicle formation (GO:0030916)	2028-01-01	0.919143	0.999996	0.812077	0.899129	-0.271641	0.022903	tfap2c
pronephric glomerulus development (GO:0039021)	2028-01-01	0.919143	0.999996	0.812077	0.899129	-0.24073	0.0202968	osr1
cellular response to lipopolysaccharide (GO:0071222)	2028-01-01	0.919143	0.999996	0.812077	0.899129	-0.236017	0.0198994	shpk
negative regulation of cell cycle (GO:0045786)	2028-01-01	0.919143	0.999996	0.812077	0.899129	0.00499683	-0.0004213	btg1
response to molecule of bacterial origin (GO:0002237)	2028-01-01	0.919143	0.999996	0.812077	0.899129	0.180248	-0.0151973	jun
sulfur compound biosynthetic process (GO:0044272)	2028-01-01	0.919143	0.999996	0.812077	0.899129	0.268193	-0.0226123	lias
adenylate cyclase-activating adrenergic receptor signaling pathway (GO:0071880)	2028-01-01	0.919143	0.999996	0.812077	0.899129	0.27964	-0.0235775	adra1d
cellular response to molecule of bacterial origin (GO:0071219)	2028-01-01	0.919143	0.999996	0.812077	0.899129	0.625571	-0.0527441	shpk
regulation of developmental growth (GO:0048638)	2028-01-01	0.919143	0.999996	0.812077	0.899129	1.86971	-0.157642	sema3d
neural crest cell development (GO:0014032)	7/125	0.919847	0.999996	0.612629	0.865855	0.425768	-0.0355721	pdgfra;lbh;pef1;sema3d;sf3b1;hdac4;tfap2c
regulation of actin cytoskeleton organization (GO:0032956)	1947-02-01	0.920565	0.999996	0.768211	0.886443	-0.331492	0.027437	rhoj;mlst8
cellular response to radiation (GO:0071478)	1947-02-01	0.920565	0.999996	0.768211	0.886443	0.566155	-0.0468596	opn4;swi5
positive regulation of protein kinase activity (GO:0045860)	1964-03-01	0.921005	0.999996	0.731827	0.875653	-0.141069	0.0116085	map3k1;map3k4;map3k8
positive regulation of MAPK cascade (GO:0043410)	6/111	0.922818	0.999996	0.645127	0.865855	3.81105	-0.306117	pdgfra;flt1;pik3r5;fgfr3;epha3;ros1
erythrocyte differentiation (GO:0030218)	1981-04-01	0.925376	0.999996	0.707762	0.872764	0.259443	-0.0201211	abcb10;prdm15;ash2l;klf1
negative chemotaxis (GO:0050919)	2029-01-01	0.926094	0.999996	0.822619	0.908078	-0.709891	0.0545049	sema3d
phosphatidylinositol biosynthetic process (GO:0006661)	2029-01-01	0.926094	0.999996	0.822619	0.908078	-0.202065	0.0155144	pigv
cAMP-mediated signaling (GO:0019933)	1948-02-01	0.926137	0.999996	0.777897	0.891353	-0.289721	0.0222312	mc4r;rxfp1
regulation of actin filament-based process (GO:0032970)	1948-02-01	0.926137	0.999996	0.777897	0.891353	3.11762	-0.239225	rhoj;mlst8
peptidyl-serine phosphorylation (GO:0018105)	1982-04-01	0.92959	0.999996	0.716407	0.872764	0.153543	-0.0112105	prkci;pkn3;prkcq;sgk1
embryonic heart tube morphogenesis (GO:0003143)	7/128	0.930484	0.999996	0.636331	0.865855	0.475383	-0.0342516	ccdc103;foxn4;hand2;nek8;tbx20;nkd1;rangrf
calcium ion transport (GO:0006816)	1966-03-01	0.930484	0.999996	0.749969	0.878433	0.396353	-0.0285574	psen2;trpc3;atp2c1
posterior lateral line development (GO:0048916)	1949-02-01	0.931339	0.999996	0.787227	0.893766	-0.0571277	0.00406362	esr1;llgl2
cardiac muscle tissue development (GO:0048738)	1949-02-01	0.931339	0.999996	0.787227	0.893766	0.0375166	-0.00266864	hand2;gata5
regulation of vesicle-mediated transport (GO:0060627)	1949-02-01	0.931339	0.999996	0.787227	0.893766	3.57862	-0.254555	rab8b;llgl2
positive regulation of neurogenesis (GO:0050769)	1930-01-01	0.932448	0.999996	0.832571	0.91428	-0.474939	0.033218	fgf19
establishment or maintenance of epithelial cell apical/basal polarity (GO:0045197)	1930-01-01	0.932448	0.999996	0.832571	0.91428	-0.421375	0.0294716	prkci
mRNA export from nucleus (GO:0006406)	1930-01-01	0.932448	0.999996	0.832571	0.91428	-0.418788	0.0292907	eny2
neuromuscular junction development (GO:0007528)	1930-01-01	0.932448	0.999996	0.832571	0.91428	-0.373848	0.0261475	mfn2
anterior/posterior axis specification (GO:0009948)	1930-01-01	0.932448	0.999996	0.832571	0.91428	0.0362731	-0.00253699	pnpla6
muscle cell development (GO:0055001)	1930-01-01	0.932448	0.999996	0.832571	0.91428	0.156235	-0.0109273	meox1
positive regulation of nucleic acid-templated transcription (GO:1903508)	6/114	0.933661	0.999996	0.669307	0.869452	3.15837	-0.216797	foxn4;znf516;traf6;eny2;phf19;irak4
regulation of programmed cell death (GO:0043067)	1999-05-01	0.934675	0.999996	0.698534	0.871088	0.663905	-0.044851	pink1;gdf2;abl1;sf3b1;gdf5
neuropeptide signaling pathway (GO:0007218)	1967-03-01	0.93482	0.999996	0.758664	0.882125	0.398933	-0.0268885	glra1;oprm1;npy
dephosphorylation (GO:0016311)	1950-02-01	0.936192	0.999996	0.79621	0.895491	-0.299368	0.0197387	plpp5;ppp2r5b
inner ear morphogenesis (GO:0042472)	1950-02-01	0.936192	0.999996	0.79621	0.895491	0.101319	-0.00668041	crbn;slc26a2
protein dephosphorylation (GO:0006470)	1950-02-01	0.936192	0.999996	0.79621	0.895491	0.180176	-0.0118798	ppp2r5b;eya3
heart looping (GO:0001947)	6/115	0.936963	0.999996	0.677131	0.871073	0.398119	-0.025922	ccdc103;foxn4;hand2;nek8;tbx20;rangrf
response to light stimulus (GO:0009416)	1984-04-01	0.937377	0.999996	0.733129	0.875653	0.265227	-0.0171521	opn4;wee1;ddb2;slc45a2
membrane fusion (GO:0061025)	1931-01-01	0.938256	0.999996	0.841965	0.915314	-0.622607	0.03968	mfn2
ubiquitin-dependent ERAD pathway (GO:0030433)	1931-01-01	0.938256	0.999996	0.841965	0.915314	-0.572496	0.0364863	foxred2
regulation of axon extension (GO:0030516)	1931-01-01	0.938256	0.999996	0.841965	0.915314	-0.227901	0.0145246	sema3d
regulation of inflammatory response (GO:0050727)	1931-01-01	0.938256	0.999996	0.841965	0.915314	-0.127166	0.00810452	il22
mRNA metabolic process (GO:0016071)	1931-01-01	0.938256	0.999996	0.841965	0.915314	0.509237	-0.0324547	cnot7
positive regulation of cytoskeleton organization (GO:0051495)	1931-01-01	0.938256	0.999996	0.841965	0.915314	1.3513	-0.0861212	cdc42ep3
protein complex subunit organization (GO:0071822)	1931-01-01	0.938256	0.999996	0.841965	0.915314	2.66477	-0.169831	col11a2
phospholipid dephosphorylation (GO:0046839)	1931-01-01	0.938256	0.999996	0.841965	0.915314	3.01137	-0.191921	plpp5
response to lipopolysaccharide (GO:0032496)	1951-02-01	0.940719	0.999996	0.804857	0.898922	0.380883	-0.0232759	jun;shpk
vesicle-mediated transport (GO:0016192)	14/232	0.941	0.999996	0.513335	0.865855	0.213097	-0.0129588	rhoj;stx6;bves;arfgef1;sft2d1;arf1;snap23;arl14;gosr2;arl11;stx8;sytl3;syt17;syt8
determination of heart left/right asymmetry (GO:0061371)	9/161	0.94129	0.999996	0.61627	0.865855	0.575752	-0.0348355	ttc17;ccdc103;foxn4;hand2;nek8;tbx20;nkd1;catip;rangrf
positive regulation of intracellular signal transduction (GO:1902533)	5/101	0.941443	0.999996	0.714373	0.872764	0.22059	-0.0133108	pdgfra;flt1;pebp1;fgfr3;epha3
Rho protein signal transduction (GO:0007266)	1969-03-01	0.942753	0.999996	0.775321	0.891191	0.391766	-0.0230949	cdc42ep3;arhgdia;rhoj
cellular response to oxygen-containing compound (GO:1901701)	1969-03-01	0.942753	0.999996	0.775321	0.891191	1.46732	-0.0864996	sesn2;glra1;shpk
negative regulation of nucleic acid-templated transcription (GO:1903507)	6/117	0.943132	0.999996	0.692418	0.871088	0.332326	-0.0194573	zgpat;osr1;tbx20;kat6b;sox5;lhx9
actin filament organization (GO:0007015)	6/117	0.943132	0.999996	0.692418	0.871088	0.627702	-0.0367513	tmod4;rhoj;hsp90aa1;tpm1;neb;nedd9
anion transport (GO:0006820)	1932-01-01	0.943565	0.999996	0.850833	0.915314	-0.833771	0.0484335	slc13a3
convergent extension involved in axis elongation (GO:0060028)	1932-01-01	0.943565	0.999996	0.850833	0.915314	-0.199774	0.0116048	tmem67
regulation of neuron apoptotic process (GO:0043523)	1932-01-01	0.943565	0.999996	0.850833	0.915314	-0.199695	0.0116002	cdk10
negative regulation of BMP signaling pathway (GO:0030514)	1932-01-01	0.943565	0.999996	0.850833	0.915314	-0.186602	0.0108397	pnpla6
protein oligomerization (GO:0051259)	1932-01-01	0.943565	0.999996	0.850833	0.915314	0.129999	-0.00755159	glra1
regulation of cation channel activity (GO:2001257)	1932-01-01	0.943565	0.999996	0.850833	0.915314	0.590508	-0.0343025	kcng1
metal ion homeostasis (GO:0055065)	1932-01-01	0.943565	0.999996	0.850833	0.915314	0.639563	-0.0371521	fgf23
semaphorin-plexin signaling pathway (GO:0071526)	1932-01-01	0.943565	0.999996	0.850833	0.915314	3.36705	-0.195591	sema3d
positive regulation of actin filament polymerization (GO:0030838)	1932-01-01	0.943565	0.999996	0.850833	0.915314	3.37459	-0.196029	cdc42ep3
neuron differentiation (GO:0030182)	9/162	0.943857	0.999996	0.62332	0.865855	0.695046	-0.04016	pink1;rb1;foxn4;hand2;wnt9a;fmr1;wnt5a;cnot8;pnpla6
phosphatidylinositol metabolic process (GO:0046488)	1952-02-01	0.94494	0.999996	0.813176	0.899671	0.952405	-0.0539386	socs6;fam126a
positive regulation of cytosolic calcium ion concentration (GO:0007204)	1987-04-01	0.947598	0.999996	0.756808	0.882125	0.298378	-0.0160603	gpr174;gpr65;f2rl1;kng1
protein palmitoylation (GO:0018345)	1933-01-01	0.948418	0.999996	0.859204	0.918267	-0.531673	0.0281574	golga7
negative regulation of axon extension involved in axon guidance (GO:0048843)	1933-01-01	0.948418	0.999996	0.859204	0.918267	-0.521632	0.0276256	sema3d
regulation of smoothened signaling pathway (GO:0008589)	1933-01-01	0.948418	0.999996	0.859204	0.918267	-0.137143	0.00726307	hhip
oligodendrocyte differentiation (GO:0048709)	1933-01-01	0.948418	0.999996	0.859204	0.918267	-0.0118129	0.000625609	fgf19
peptidyl-lysine modification (GO:0018205)	1933-01-01	0.948418	0.999996	0.859204	0.918267	0.664599	-0.0351971	lias
negative regulation of axon guidance (GO:1902668)	1933-01-01	0.948418	0.999996	0.859204	0.918267	1.42725	-0.0755872	sema3d
positive regulation of cell motility (GO:2000147)	1953-02-01	0.948873	0.999996	0.821177	0.907843	-0.224719	0.0117933	sema3d;s1pr1
organelle assembly (GO:0070925)	19/307	0.952123	0.999996	0.460746	0.865855	4.89058	-0.239939	agbl5;tmem67;cdk20;tekt2;ak5;cep83;poc1b;cluap1;ift57;itga8;tmod4;mcrs1;hsp90aa1;atg12;ccdc28b;arl13b;rsph9;catip;trappc8
intrinsic apoptotic signaling pathway (GO:0097193)	1934-01-01	0.952854	0.999996	0.867106	0.922042	-0.540392	0.0260977	bcl2l10
regulation of cell death (GO:0010941)	1934-01-01	0.952854	0.999996	0.867106	0.922042	-0.466592	0.0225336	jun
cardiac myofibril assembly (GO:0055003)	1934-01-01	0.952854	0.999996	0.867106	0.922042	-0.155952	0.00753155	neb
regulation of ion transport (GO:0043269)	1934-01-01	0.952854	0.999996	0.867106	0.922042	1.48871	-0.0718959	snx16
proteasomal protein catabolic process (GO:0010498)	5/105	0.953114	0.999996	0.744263	0.878243	0.42107	-0.0202202	crbn;ube2b;enc1;psma3;psmb7
positive regulation of ERK1 and ERK2 cascade (GO:0070374)	5/105	0.953114	0.999996	0.744263	0.878243	0.842922	-0.040478	pdgfra;flt1;fgfr3;epha3;ros1
myofibril assembly (GO:0030239)	1989-04-01	0.953536	0.999996	0.771671	0.889047	0.62175	-0.0295815	tmod4;hsp90aa1;cbfb;bves
regulation of angiogenesis (GO:0045765)	1955-02-01	0.95595	0.999996	0.836262	0.915314	0.0312061	-0.00140583	s1pr1;vash1
muscle contraction (GO:0006936)	1955-02-01	0.95595	0.999996	0.836262	0.915314	0.170003	-0.00765862	tmod4;tpm1
response to lipid (GO:0033993)	1973-03-01	0.955999	0.999996	0.805804	0.898922	0.101373	-0.00456162	jun;esr1;paqr8
positive regulation of GTPase activity (GO:0043547)	1973-03-01	0.955999	0.999996	0.805804	0.898922	0.21232	-0.00955408	tbc1d2b;tbc1d25;rab3gap1
regulation of intracellular signal transduction (GO:1902531)	1990-04-01	0.956267	0.999996	0.778832	0.891732	5.47891	-0.245004	akap7;gdf2;gdf5;ift57
myelination (GO:0042552)	1935-01-01	0.956908	0.999996	0.874566	0.927303	-0.479983	0.0211423	fam126a
epithelial cell differentiation (GO:0030855)	1935-01-01	0.956908	0.999996	0.874566	0.927303	-0.152194	0.00670383	hand2
sphingolipid metabolic process (GO:0006665)	1935-01-01	0.956908	0.999996	0.874566	0.927303	3.25852	-0.143531	elovl6
circulatory system development (GO:0072359)	12/212	0.957623	0.999996	0.604145	0.865855	4.8039	-0.208017	prkci;pdgfra;kmt2d;ajuba;gata5;tbx20;ilk;slc2a10;poc1b;kras;bves;nup54
convergent extension (GO:0060026)	6/123	0.958525	0.999996	0.735348	0.875653	0.715169	-0.0302943	porcn;bbs10;yes1;kmt2d;tmem67;pcare
regulation of cytoskeleton organization (GO:0051493)	1956-02-01	0.959126	0.999996	0.843366	0.915314	-0.024871	0.00103793	rhoj;mlst8
cellular response to cytokine stimulus (GO:0071345)	1956-02-01	0.959126	0.999996	0.843366	0.915314	0.0219164	-0.000914624	irak1;ifngr1
Notch signaling pathway (GO:0007219)	1956-02-01	0.959126	0.999996	0.843366	0.915314	0.305191	-0.0127364	aph1b;psen2
positive regulation of cell migration (GO:0030335)	1956-02-01	0.959126	0.999996	0.843366	0.915314	0.375659	-0.0156771	sema3d;s1pr1
cellular response to insulin stimulus (GO:0032869)	1936-01-01	0.960614	0.999996	0.881607	0.928769	-0.291801	0.0117253	rab8b
nucleosome organization (GO:0034728)	1936-01-01	0.960614	0.999996	0.881607	0.928769	0.219717	-0.00882882	chaf1a
protein targeting to membrane (GO:0006612)	1936-01-01	0.960614	0.999996	0.881607	0.928769	0.27544	-0.0110679	golga7
regulation of autophagy (GO:0010506)	1936-01-01	0.960614	0.999996	0.881607	0.928769	0.291038	-0.0116947	mtmr14
positive regulation of supramolecular fiber organization (GO:1902905)	1936-01-01	0.960614	0.999996	0.881607	0.928769	0.904392	-0.0363409	cdc42ep3
carbohydrate homeostasis (GO:0033500)	1936-01-01	0.960614	0.999996	0.881607	0.928769	1.21722	-0.0489112	rfx6
positive regulation of signal transduction (GO:0009967)	1957-02-01	0.962083	0.999996	0.850188	0.915314	0.97484	-0.0376822	htt;rspo1
embryo development ending in birth or egg hatching (GO:0009792)	6/125	0.962746	0.999996	0.748674	0.878243	0.835977	-0.031738	agbl5;sdccag8;fcho2;ndufaf7;mtmr14;mcm5
ameboidal-type cell migration (GO:0001667)	9/171	0.96286	0.999996	0.683561	0.871073	0.800999	-0.0303154	prkci;pdgfra;lbh;cdh1;sema3d;lbr;s1pr1;megf8;hdac4
pancreas development (GO:0031016)	1993-04-01	0.963596	0.999996	0.799249	0.895491	0.551115	-0.0204374	gata5;srp54;nup54;rnpc3
neural crest cell migration (GO:0001755)	1993-04-01	0.963596	0.999996	0.799249	0.895491	0.581675	-0.0215706	pdgfra;lbh;sema3d;hdac4
activation of protein kinase activity (GO:0032147)	1976-03-01	0.963987	0.999996	0.826318	0.91148	0.0510625	-0.00187286	map3k1;map3k4;map3k8
sphingolipid biosynthetic process (GO:0030148)	1937-01-01	0.964001	0.999996	0.888254	0.933773	-0.22688	0.00831799	elovl6
positive regulation of sequence-specific DNA binding transcription factor activity (GO:0051091)	1937-01-01	0.964001	0.999996	0.888254	0.933773	-0.0515453	0.00188979	irak1
glial cell differentiation (GO:0010001)	1937-01-01	0.964001	0.999996	0.888254	0.933773	-0.0470288	0.0017242	fgf19
regulation of ERK1 and ERK2 cascade (GO:0070372)	5/111	0.966687	0.999996	0.784674	0.893766	0.129237	-0.00437866	pdgfra;flt1;fgfr3;epha3;ros1
regulation of TOR signaling (GO:0032006)	1938-01-01	0.967098	0.999996	0.894528	0.937628	0.357195	-0.0119503	ift57
ERAD pathway (GO:0036503)	1938-01-01	0.967098	0.999996	0.894528	0.937628	0.803317	-0.0268757	foxred2
cellular response to hormone stimulus (GO:0032870)	1938-01-01	0.967098	0.999996	0.894528	0.937628	2.8239	-0.0944762	jun
notochord development (GO:0030903)	1959-02-01	0.967391	0.999996	0.863029	0.921021	0.259952	-0.00861802	faslg;slc2a10
glucose homeostasis (GO:0042593)	1939-01-01	0.969928	0.999996	0.900451	0.938578	-0.113843	0.00347606	rfx6
positive regulation of synaptic transmission (GO:0050806)	1939-01-01	0.969928	0.999996	0.900451	0.938578	4.02931	-0.12303	clstn3
inorganic cation transmembrane transport (GO:0098662)	1979-03-01	0.970593	0.999996	0.844951	0.915314	1.32481	-0.0395423	trpc3;slc6a17;atp2c1
fatty acid metabolic process (GO:0006631)	1940-01-01	0.972514	0.999996	0.906041	0.941747	-0.40263	0.0112215	mecr
negative regulation of axon extension (GO:0030517)	1940-01-01	0.972514	0.999996	0.906041	0.941747	-0.176026	0.00490591	sema3d
striated muscle contraction (GO:0006941)	1940-01-01	0.972514	0.999996	0.906041	0.941747	-0.130254	0.00363023	tpm1
regulation of axon extension involved in axon guidance (GO:0048841)	1940-01-01	0.972514	0.999996	0.906041	0.941747	0.225803	-0.00629322	sema3d
proteolysis involved in cellular protein catabolic process (GO:0051603)	1980-03-01	0.972528	0.999996	0.850766	0.915314	0.173661	-0.00483754	isg15;psma3;psmb7
fin development (GO:0033333)	1962-02-01	0.974034	0.999996	0.880407	0.928769	0.124292	-0.00327	hhip;osr1
axis elongation (GO:0003401)	1941-01-01	0.974879	0.999996	0.911318	0.943911	-0.323696	0.00823553	tmem67
positive regulation of MAP kinase activity (GO:0043406)	1941-01-01	0.974879	0.999996	0.911318	0.943911	-0.311604	0.00792789	pik3r5
sodium ion transmembrane transport (GO:0035725)	1941-01-01	0.974879	0.999996	0.911318	0.943911	-0.184231	0.00468724	slc6a17
pectoral fin development (GO:0033339)	1941-01-01	0.974879	0.999996	0.911318	0.943911	0.0385975	-0.000982004	osr1
tRNA modification (GO:0006400)	1942-01-01	0.97704	0.999996	0.916299	0.946097	-0.300527	0.0069806	sephs1
Rab protein signal transduction (GO:0032482)	1983-03-01	0.977633	0.999996	0.867083	0.922042	0.140056	-0.00316818	rab40c;rab8b;dnajc27
myeloid cell differentiation (GO:0030099)	4/101	0.977931	0.999996	0.846309	0.915314	0.585911	-0.0130751	abcb10;gata5;sf3b1;ddx18
regulation of signal transduction (GO:0009966)	9/182	0.978132	0.999996	0.748658	0.878243	0.971929	-0.0214903	pink1;pdgfra;flt1;hhip;unc93b1;llgl2;fgfr3;epha3;ros1
regulation of gene expression (GO:0010468)	18/315	0.978601	0.999996	0.595514	0.865855	1.01511	-0.0219584	ajuba;esrp2;gpbp1l1;sall2;acta2;znf507;sox7;tp73;piwil2;nab2;znf296;nono;prmt7;prmt2;ripk2;mlf2;ctcf;klf1
proteasome-mediated ubiquitin-dependent protein catabolic process (GO:0043161)	8/167	0.978682	0.999996	0.770167	0.888007	0.477272	-0.0102843	crbn;foxred2;ube2b;anapc1;psma3;fbxl5;psmb7;fbxl15
heart morphogenesis (GO:0003007)	4/102	0.979292	0.999996	0.851483	0.915314	1.0073	-0.0210777	ccdc103;hand2;gata5;sphk2
regulation of macromolecule metabolic process (GO:0060255)	4/102	0.979292	0.999996	0.851483	0.915314	1.42899	-0.0299016	tardbp;tra2a;znf507;ctcf
plasma membrane bounded cell projection organization (GO:0120036)	1965-02-01	0.97936	0.999996	0.89573	0.937628	0.981828	-0.0204772	rb1;ttc17
determination of left/right symmetry (GO:0007368)	7/152	0.979557	0.999996	0.793365	0.895491	0.725823	-0.014992	ttc17;ccdc103;nek8;poc1b;catip;ift57;megf8
cellular protein localization (GO:0034613)	15/273	0.979594	0.999996	0.651036	0.865855	0.856379	-0.0176556	tbc1d2b;rab8b;stx6;tmed7;tm9sf4;tmed3;arf1;arl14;tbc1d25;arl11;stx8;rab40c;dnajc27;trappc8;mlc1
monocarboxylic acid metabolic process (GO:0032787)	1944-01-01	0.980821	0.999996	0.925439	0.953855	0.612577	-0.011863	mecr
cardiac muscle cell development (GO:0055013)	1945-01-01	0.982471	0.999996	0.929628	0.956171	0.00154402	-2.73056e-05	ilk
regulation of neuron differentiation (GO:0045664)	1945-01-01	0.982471	0.999996	0.929628	0.956171	0.0522439	-0.00092392	glra1
regulation of transcription, DNA-templated (GO:0006355)	43/665	0.983048	0.999996	0.306091	0.865855	1.498	-0.0256124	foxn4;grhl3;znf516;klf9;gpbp1l1;rfx6;phf19;lhx9;mlxip;osr1;mlf2;tbx20;med6;med4;kat6b;med17;klf1;zmym2;ehf;ajuba;traf6;dhx33;sall2;zmym4;sox5;eny2;tada2a;sox7;tp73;tfap2c;nab2;znf296;nono;prmt7;zgpat;cbfb;prmt2;ripk2;mlx;ctcf;irak4;tnni3k;tfcp2l1
protein transport (GO:0015031)	14/263	0.983254	0.999996	0.691937	0.871088	0.679685	-0.0114787	tbc1d2b;golph3l;golga7;rab8b;stx6;tmed7;tmed3;arf1;arl14;tbc1d25;arl11;stx8;rab40c;dnajc27
transmembrane receptor protein serine/threonine kinase signaling pathway (GO:0007178)	1968-02-01	0.98362	0.999996	0.90921	0.943911	6.11929	-0.101066	gdf2;gdf5
cellular response to light stimulus (GO:0071482)	1946-01-01	0.983979	0.999996	0.933583	0.956906	-0.242152	0.00391093	opn4
skeletal muscle fiber development (GO:0048741)	1946-01-01	0.983979	0.999996	0.933583	0.956906	0.0960301	-0.00155095	mtmr12
myotube cell development (GO:0014904)	1946-01-01	0.983979	0.999996	0.933583	0.956906	3.03248	-0.0489767	mtmr12
regulation of BMP signaling pathway (GO:0030510)	1969-02-01	0.98484	0.999996	0.913329	0.944668	0.242099	-0.00369842	pnpla6;fbxl15
sensory organ development (GO:0007423)	4/108	0.985933	0.999996	0.879517	0.928769	0.163145	-0.00231126	nono;htt;wwc1;slc26a2
cytokine-mediated signaling pathway (GO:0019221)	1970-02-01	0.985971	0.999996	0.917272	0.946097	0.260462	-0.00367992	irak1;ifngr1
ubiquitin-dependent protein catabolic process (GO:0006511)	9/191	0.986081	0.999996	0.7946	0.895491	1.26937	-0.0177921	ube2h;kbtbd2;rnf144b;rnf14;crbn;ube2b;klhl3;psma3;psmb7
heart development (GO:0007507)	17/312	0.98644	0.999996	0.66899	0.869452	1.11763	-0.015259	ajuba;hand2;sema3d;ilk;poc1b;kras;bves;nup54;prkci;ttc17;pdgfra;kmt2d;nek8;gata5;tbx20;sphk2;catip
regulation of cell motility (GO:2000145)	1948-01-01	0.986618	0.999996	0.940838	0.961008	0.13098	-0.00176466	plxna4
second-messenger-mediated signaling (GO:0019932)	1948-01-01	0.986618	0.999996	0.940838	0.961008	1.14535	-0.015431	bcl2l10
regulation of cell cycle (GO:0051726)	14/270	0.987686	0.999996	0.726465	0.875653	1.07826	-0.0133602	rb1;bop1;jun;rps18;sema3d;map3k4;map3k8;ccno;ccnj;ddx4;map3k1;ccne1;rpl7;ccnb3
protein deubiquitination (GO:0016579)	1949-01-01	0.987769	0.999996	0.944163	0.963738	0.495443	-0.006097	eny2
generation of neurons (GO:0048699)	6/145	0.987913	0.999996	0.855836	0.918267	0.851606	-0.0103564	prkci;rb1;sdccag8;cdh1;wnt9a;wnt5a
transmembrane receptor protein tyrosine kinase signaling pathway (GO:0007169)	5/128	0.98794	0.999996	0.872468	0.927075	0.296149	-0.00359321	yes1;abl1;rspo1;frk;nedd9
dorsal/ventral pattern formation (GO:0009953)	5/129	0.988662	0.999996	0.876527	0.928716	0.6928	-0.00789974	spry2;net1;igf1;nup54;fbxl15
regulation of Notch signaling pathway (GO:0008593)	1950-01-01	0.988822	0.999996	0.947302	0.964942	-0.0112157	0.000126077	llgl2
sodium ion transport (GO:0006814)	1950-01-01	0.988822	0.999996	0.947302	0.964942	0.260417	-0.00292738	slc6a17
cellular response to lipid (GO:0071396)	1950-01-01	0.988822	0.999996	0.947302	0.964942	3.20388	-0.0360152	shpk
neuron projection development (GO:0031175)	4/112	0.989175	0.999996	0.895554	0.937628	0.820736	-0.00893265	rb1;fmr1;myo5b;sgk1
regulation of cytosolic calcium ion concentration (GO:0051480)	1994-03-01	0.989647	0.999996	0.914217	0.944925	0.57648	-0.00599932	trpc3;atp2b4;kng1
regulation of neurogenesis (GO:0050767)	1974-02-01	0.989729	0.999996	0.931419	0.95668	0.544157	-0.00561816	fgf19;glra1
sarcomere organization (GO:0045214)	1951-01-01	0.989784	0.999996	0.950265	0.966626	0.19057	-0.0019569	cbfb
negative regulation of canonical Wnt signaling pathway (GO:0090090)	1951-01-01	0.989784	0.999996	0.950265	0.966626	0.436916	-0.00448654	nkd1
regulation of cell migration (GO:0030334)	4/113	0.989867	0.999996	0.899259	0.938578	1.02989	-0.0104894	sema3d;llgl2;plxna4;s1pr1
chordate embryonic development (GO:0043009)	7/165	0.990022	0.999996	0.85387	0.917212	0.613881	-0.00615628	agbl5;sdccag8;fcho2;wnt9a;ndufaf7;mtmr14;mcm5
calcium-mediated signaling (GO:0019722)	1952-01-01	0.990663	0.999996	0.953061	0.968803	0.388031	-0.00364	bcl2l10
embryonic organ morphogenesis (GO:0048562)	1976-02-01	0.991219	0.999996	0.937604	0.959696	0.0917574	-0.000809289	ccdc103;crbn
organonitrogen compound biosynthetic process (GO:1901566)	1953-01-01	0.991467	0.999996	0.9557	0.970151	1.0634	-0.00911315	elovl6
neuron development (GO:0048666)	5/135	0.992204	0.999996	0.898641	0.938578	0.821264	-0.00642783	rb1;fmr1;htt;cnot8;pnpla6
actomyosin structure organization (GO:0031032)	1998-03-01	0.992221	0.999996	0.927188	0.95499	0.444976	-0.00347493	tmod4;hsp90aa1;cbfb
adenylate cyclase-modulating G-protein coupled receptor signaling pathway (GO:0007188)	4/117	0.992233	0.999996	0.912943	0.944668	0.616174	-0.0048047	mc4r;adra1d;gnas;rxfp1
determination of bilateral symmetry (GO:0009855)	3/101	0.993734	0.999996	0.935708	0.958419	4.70127	-0.0295531	ccdc103;ift57;megf8
Ras protein signal transduction (GO:0007265)	6/157	0.994088	0.999996	0.899851	0.938578	0.865435	-0.00513202	cdc42ep3;arhgdia;rhoj;rab40c;rab8b;dnajc27
axon guidance (GO:0007411)	5/141	0.994675	0.999996	0.917241	0.946097	0.66941	-0.00357427	rb1;fgf19;sema3d;tnr;plxna4
regulation of transcription from RNA polymerase II promoter (GO:0006357)	48/778	0.995625	0.999996	0.411742	0.865855	1.49208	-0.00654279	jun;grhl3;tcf20;klf9;rfx6;tcf25;ssbp2;zhx3;mlxip;kmt2d;mysm1;mcrs1;gata5;osr1;med6;ikzf1;gdf2;med4;kat6b;nfatc4;gdf5;med17;klf1;ikzf2;zmym2;sin3b;rai1;ehf;nfia;zmym4;ccnt1;mta2;sox5;eny2;tada2a;sox7;znf148;tfap2c;znf296;ccnh;cbfb;myog;mlx;ctcf;spx;tnni3k;tfcp2l1;meox1
central nervous system neuron differentiation (GO:0021953)	1961-01-01	0.995847	0.999996	0.972123	0.980086	0.453962	-0.00188907	htt
cellular response to organic substance (GO:0071310)	1961-01-01	0.995847	0.999996	0.972123	0.980086	3.7462	-0.015589	jun
endosomal transport (GO:0016197)	1986-02-01	0.996021	0.999996	0.96136	0.973221	0.29323	-0.00116901	gosr2;stx6
muscle fiber development (GO:0048747)	1986-02-01	0.996021	0.999996	0.96136	0.973221	0.595241	-0.00237302	neb;mtmr12
inflammatory response (GO:0006954)	1986-02-01	0.996021	0.999996	0.96136	0.973221	0.925232	-0.00368859	lta4h;sgk1
negative regulation of transcription from RNA polymerase II promoter (GO:0000122)	8/199	0.996265	0.999996	0.899515	0.938578	0.993924	-0.00371913	zhx3;sin3b;jun;nfia;osr1;mta2;tcf25;sox7
central nervous system development (GO:0007417)	12/266	0.996577	0.999996	0.860008	0.918461	1.19846	-0.00410972	prkci;fgf19;nono;jun;kmt2d;glra1;fmr1;psen2;bsx;hapln3;kif6;agrn
anterior/posterior pattern specification (GO:0009952)	1989-02-01	0.99687	0.999996	0.966601	0.976759	0.690838	-0.00216603	pnpla6;agrn
embryonic organ development (GO:0048568)	5/150	0.997028	0.999996	0.939512	0.960983	0.897434	-0.00267103	prkci;sema3d;tbx20;faslg;slc2a10
endocytosis (GO:0006897)	1965-01-01	0.997103	0.999996	0.977889	0.985227	0.653165	-0.00189468	rhoj
embryonic hemopoiesis (GO:0035162)	1966-01-01	0.997353	0.999996	0.979134	0.985809	0.270219	-0.00071624	tbx20
extracellular matrix organization (GO:0030198)	1992-02-01	0.997539	0.999996	0.971154	0.980086	0.578852	-0.00142614	has3;col11a2
modulation of chemical synaptic transmission (GO:0050804)	1969-01-01	0.99798	0.999996	0.982464	0.986656	0.0822632	-0.000166362	clstn3
negative regulation of Wnt signaling pathway (GO:0030178)	1969-01-01	0.99798	0.999996	0.982464	0.986656	0.741159	-0.00149886	nkd1
brain development (GO:0007420)	8/212	0.998247	0.999996	0.930897	0.95668	0.903727	-0.00158566	prkci;fgf19;jun;kmt2d;fmr1;psen2;bsx;kcnb1
proteolysis (GO:0006508)	5/158	0.998249	0.999996	0.954622	0.969723	0.667583	-0.00116994	aph1b;aebp1;capn9;cpa4;thop1
negative regulation of transcription, DNA-templated (GO:0045892)	13/296	0.998329	0.999996	0.889323	0.934232	1.54508	-0.00258454	sin3b;jun;nfia;mta2;tcf25;sox5;sox7;lhx9;zhx3;zgpat;osr1;tbx20;kat6b
camera-type eye development (GO:0043010)	1976-01-01	0.998925	0.999996	0.988315	0.991672	0.528975	-0.000569074	fgf19
regulation of mitotic cell cycle (GO:0007346)	9/250	0.999484	0.999996	0.957687	0.9715	1.32295	-0.000683377	rb1;ccnj;btg1;map3k1;map3k4;ccne1;ccnb3;map3k8;ccno
negative regulation of programmed cell death (GO:0043069)	9/258	0.999681	0.999996	0.966839	0.976759	0.673048	-0.000214446	pdgfra;flt1;supv3l1;psen2;bcl2l10;fgfr3;epha3;mcm5;ros1
negative regulation of apoptotic process (GO:0043066)	10/277	0.999706	0.999996	0.963865	0.975089	1.07087	-0.000315403	pdgfra;flt1;supv3l1;psen2;bcl2l10;cdk10;fgfr3;epha3;mcm5;ros1
G-protein coupled receptor signaling pathway, coupled to cyclic nucleotide second messenger (GO:0007187)	3/154	0.999886	0.999996	0.993937	0.996636	0.798858	-9.08793e-05	oprm1;adra1d;gnas
protein phosphorylation (GO:0006468)	10/301	0.999931	0.999996	0.982648	0.986656	1.39105	-9.56095e-05	pink1;prkci;yes1;pkn3;prkcq;wnk2;ilk;cdk20;cdk10;sgk1
anterograde trans-synaptic signaling (GO:0098916)	3/162	0.999939	0.999996	0.995842	0.997868	1.83006	-0.000111054	chrne;gabrd;glra1
protein autophosphorylation (GO:0046777)	3/170	0.999968	0.999996	0.99716	0.998512	0.731611	-2.35743e-05	yes1;abl1;frk
regulation of apoptotic process (GO:0042981)	14/386	0.99997	0.999996	0.981223	0.986656	1.25434	-3.72723e-05	pink1;supv3l1;psen2;fgfr3;abl1;epha3;sf3b1;mcm5;ros1;pdgfra;flt1;bcl2l10;gdf2;gdf5
eye development (GO:0001654)	1/117	0.999973	0.999996	0.998922	0.999157	0.757419	-2.01601e-05	fgf19
chemical synaptic transmission (GO:0007268)	3/195	0.999996	0.999996	0.999157	0.999157	1.40828	-6.11815e-06	chrne;gabrd;glra1
Supplementary Table S4: Ontological analysis based on up and downregulated genes of GSE58929 considering Biological Process. In the fisrt column there are the terms and in the next columns there are the statiscal parameters. In addition to these, the genes responsible for the enrichment of each term are in the last column.

## Sheet: Significant Terms (BP)
Term	Overlap	P-value	Adjusted P-value	Old P-value	Old Adjusted P-value	Z-score	Combined Score	Genes			cytoplasmic translation (GO:0002181)	0.000311074	18.7066	gspt1;rwdd1;rpl31;eif4h;rpl15;rpl26;rpl7;rpl8;hspa14;rps21
cytoplasmic translation (GO:0002181)	1933-10-01	0.000311074	0.459456	9.92829e-05	0.0841975	-2.31647	18.7066	gspt1;rwdd1;rpl31;eif4h;rpl15;rpl26;rpl7;rpl8;hspa14;rps21			translation (GO:0006412)	0.00250807	7.54567	gspt1;rpl15;rpl26;efl1;mrrf;mtrf1l;rps21;rwdd1;mterf3;mrps11;rpl31;eif4h;gatb;srbd1;rpl7;rsl1d1;rpl8;hspa14
translation (GO:0006412)	18/102	0.00250807	0.999996	0.000114011	0.0841975	-1.26008	7.54567	gspt1;rpl15;rpl26;efl1;mrrf;mtrf1l;rps21;rwdd1;mterf3;mrps11;rpl31;eif4h;gatb;srbd1;rpl7;rsl1d1;rpl8;hspa14			positive regulation of response to stimulus (GO:0048584)	0.0169821	18.8451	fmr1;rfx6;nsmce1
positive regulation of response to stimulus (GO:0048584)	2020-07-03	0.0169821	0.999996	0.0155486	0.865855	-4.62389	18.8451	fmr1;rfx6;nsmce1			cell junction maintenance (GO:0034331)	0.0169821	12.4903	prkci;yes1;cdh1
cell junction maintenance (GO:0034331)	2020-07-03	0.0169821	0.999996	0.0155486	0.865855	-3.06464	12.4903	prkci;yes1;cdh1			adherens junction maintenance (GO:0034334)	0.0169821	12.4326	prkci;yes1;cdh1
adherens junction maintenance (GO:0034334)	2020-07-03	0.0169821	0.999996	0.0155486	0.865855	-3.0505	12.4326	prkci;yes1;cdh1			rRNA methylation (GO:0031167)	0.0206058	11.685	nsun3;nsun5;emg1;tfb1m
rRNA methylation (GO:0031167)	2013-04-01	0.0206058	0.999996	0.0128662	0.865855	-3.00991	11.685	nsun3;nsun5;emg1;tfb1m			regulation of translation (GO:0006417)	0.0317972	5.81115	nsun3;cnot7;rpl13a;fmr1;pym1;upf3a;cnot8;znf598
regulation of translation (GO:0006417)	1944-08-01	0.0317972	0.999996	0.00776922	0.865855	-1.68519	5.81115	nsun3;cnot7;rpl13a;fmr1;pym1;upf3a;cnot8;znf598			formation of translation preinitiation complex (GO:0001731)	0.0357882	14.289	eif2d;eif4h;ticrr
formation of translation preinitiation complex (GO:0001731)	2020-09-03	0.0357882	0.999996	0.0262253	0.865855	-4.29081	14.289	eif2d;eif4h;ticrr			positive regulation of cellular amide metabolic process (GO:0034250)	0.0357882	11.4462	fmr1;pym1;upf3a
positive regulation of cellular amide metabolic process (GO:0034250)	2020-09-03	0.0357882	0.999996	0.0262253	0.865855	-3.43716	11.4462	fmr1;pym1;upf3a			glucosamine-containing compound catabolic process (GO:1901072)	0.0357882	7.99512	chid1;gnpda2;amdhd2
glucosamine-containing compound catabolic process (GO:1901072)	2020-09-03	0.0357882	0.999996	0.0262253	0.865855	-2.40084	7.99512	chid1;gnpda2;amdhd2			embryonic epithelial tube formation (GO:0001838)	0.0426937	5.74926	prkci;cdh1;hand2;htt
embryonic epithelial tube formation (GO:0001838)	2016-04-01	0.0426937	0.999996	0.0229407	0.865855	-1.82302	5.74926	prkci;cdh1;hand2;htt			nuclear import (GO:0051170)	0.0454455	6.25653	nup155;nup188;fam53b;htatip2;ipo7;ran
nuclear import (GO:0051170)	1931-06-01	0.0454455	0.999996	0.0157667	0.865855	-2.02395	6.25653	nup155;nup188;fam53b;htatip2;ipo7;ran			positive regulation of cellular protein metabolic process (GO:0032270)	0.0479323	10.407	fmr1;pym1;upf3a
positive regulation of cellular protein metabolic process (GO:0032270)	2020-10-03	0.0479323	0.999996	0.0327073	0.865855	-3.42564	10.407	fmr1;pym1;upf3a			negative regulation of multicellular organismal process (GO:0051241)	0.0498194	7.29445	hhip;gpr65;llgl2;spx;crhbp
negative regulation of multicellular organismal process (GO:0051241)	2024-05-01	0.0498194	0.999996	0.0209352	0.865855	-2.43201	7.29445	hhip;gpr65;llgl2;spx;crhbp
Supplementary Table S4: Significant terms of Biological Process selected considering p value<0.05.

## Sheet: Wikipathway
Term	Overlap	P-value	Adjusted P-value	Old P-value	Old Adjusted P-value	Z-score	Combined Score	Genes
Cell cycle_WP1393	13/86	0.0314217	0.998823	0.0103838	0.747634	-1.52616	5.28092	rb1;orc4;cdh1;abl1;bub1;wee1;mcm5;ccnh;e2f1;cdc6;ccne1;ccnb3;hdac4
Toll-like receptor signaling pathway_WP1384	1965-09-01	0.102581	0.998823	0.0477317	0.943927	-1.49782	3.41068	irak1;jun;traf6;irf3;frmpd4;tirap;irf5;nfkb2;map3k8
ACE Inhibitor Pathway_WP468	2020-08-02	0.145889	0.998823	0.134217	0.943927	-4.85101	9.33775	kng1;agt
Heme Biosynthesis_WP1314	2020-09-02	0.177347	0.998823	0.157321	0.943927	-3.40148	5.88338	uros;alas1
FAS pathway and Stress induction of HSP regulation_WP511	1935-05-01	0.177574	0.998823	0.114339	0.943927	-1.48307	2.5633	rb1;jun;map3k1;ripk2;faslg
Small Ligand GPCRs_WP1317	2020-10-02	0.2097	0.998823	0.181097	0.974609	-1.49724	2.3388	cnr2;s1pr1
G1 to S cell cycle control_WP445	1957-07-01	0.214811	0.998823	0.118446	0.943927	-1.47573	2.26967	rb1;orc4;ccnh;e2f1;ccne1;wee1;mcm5
Cytoplasmic Ribosomal Proteins_WP324	1979-09-01	0.235535	0.998823	0.114406	0.943927	-1.30567	1.88787	rps25;rpl31;rpl32;rps18;rpl15;rpl26;rpl7;rpl8;rps21
Apoptosis_WP1351	1969-08-01	0.238497	0.998823	0.123696	0.943927	-1.31705	1.88786	jun;map3k1;irf3;igf1;faslg;traf1;irf5;tp73
Estrogen Signaling_WP1330	1961-07-01	0.267554	0.998823	0.149549	0.943927	-1.39635	1.84099	jun;esr1;gngt1;ccnh;ilk;gnas;hdac4
EGFR1 Signaling Pathway_WP1323	14/135	0.268855	0.998823	0.0998528	0.943927	-1.01896	1.33849	jun;nras;hat1;spry2;htt;map3k4;mta2;kras;reps1;sos2;prkci;pebp1;krt8;sh3bgrl
Androgen Receptor Signaling Pathway_WP1348	1982-09-01	0.26994	0.998823	0.133292	0.943927	-1.32381	1.7336	rb1;jun;esr1;ccnh;rnf14;igf1;calr;ccne1;ran
Selenium metabolism Selenoproteins_WP1358	1932-04-01	0.293543	0.998823	0.203284	0.974609	-1.40113	1.7174	jun;sepsecs;sephs1;selenoi
Transformation Growth Factor (TGF) beta Receptor Signaling Pathway_WP1367	13/127	0.294778	0.998823	0.118172	0.943927	-0.759238	0.927435	kpnb1;rb1;hnf4a;jun;esr1;anapc1;snx6;dcp1a;tp73;ap2b1;anapc10;ctcf;ccne1
Id Signaling Pathway_WP1374	1946-05-01	0.360598	0.998823	0.234699	0.974609	-1.15741	1.18055	rb1;flt1;myog;igf1;ccne1
MAPK Cascade_WP1343	2027-03-01	0.41246	0.998823	0.309368	0.974609	-1.61082	1.42657	jun;nras;map3k1
G Protein Signaling Pathways_WP1371	1961-06-01	0.42735	0.998823	0.267522	0.974609	-1.03275	0.877993	prkci;gngt1;nras;prkcq;gnas;kras
T Cell Receptor Signaling Pathway_WP1345	1984-08-01	0.434137	0.998823	0.246031	0.974609	-0.76828	0.641048	ptpn3;jun;ripk2;prkcq;abl1;sos2;acp1;lat
Oxidative phosphorylation_WP1335	1951-05-01	0.447951	0.998823	0.298259	0.974609	-0.88414	0.710028	atp5pf;ndufs7;ndufb6;atp6ap2;ndufs3
mRNA processing_WP467	11/120	0.456416	0.998823	0.228403	0.974609	-0.688135	0.539738	sf3b5;nono;rngtt;sf3b2;fus;prmt2;xrn2;srp54;sf3b1;srrm1;txnl4a
Wnt Signaling Pathway_WP1349	1952-05-01	0.465125	0.998823	0.311333	0.974609	-0.592342	0.453408	prkci;jun;dvl3;prkcq;wnt5a
Fatty Acid Biosynthesis_WP1352	2018-02-01	0.465341	0.998823	0.377352	0.97678	-0.981336	0.750706	mecr;acaca
TNF-alpha NF-kB Signaling Pathway_WP1369	12/137	0.51514	0.998823	0.258824	0.974609	-0.563254	0.373616	polr2l;kpna2;traf6;rasal2;pebp1;ripk2;traf1;g3bp2;mcm5;nfkb2;map3k8;rpl8
ERK1 - ERK2 MAPK cascade_WP402	11/126	0.52286	0.998823	0.274986	0.974609	-0.137968	0.0894643	fgf19;jun;esr1;nras;spry2;igf1;fgfr3;fgf23;dusp4;map3k8;sos2
G13 Signaling Pathway_WP1381	1933-03-01	0.547387	0.998823	0.418471	0.97678	-0.587291	0.353901	sh3rf1;iqgap2;map3k4
Endochondral Ossification_WP1383	1945-04-01	0.547396	0.998823	0.396206	0.97678	-0.867875	0.522966	igf1;fgfr3;sox5;hdac4
GPCRs, Class C Metabotropic glutamate, pheromone_WP1373	2020-09-01	0.554258	0.998823	0.490231	0.97678	-2.16605	1.27824	gprc5c
Kit Receptor Signaling Pathway_WP1341	1946-04-01	0.565187	0.998823	0.411313	0.97678	-0.22885	0.130581	socs6;yes1;abl1;plce1
Peptide GPCRs_WP1338	1934-03-01	0.568078	0.998823	0.436228	0.97678	-0.969747	0.548389	oprm1;tacr2;mc4r
Signal Transduction of S1P Receptor_WP1391	2022-02-01	0.574567	0.998823	0.469374	0.97678	-1.08982	0.603913	sphk2;s1pr1
Wnt Signaling Pathway and Pluripotency_WP1344	1972-06-01	0.591581	0.998823	0.39726	0.97678	-0.248861	0.130641	prkci;jun;dvl3;prkcq;wnt5a;nkd1
CRD motif and sFRPs influence on Wnt signaling_WP4231	2020-10-01	0.592542	0.998823	0.523522	0.97678	-1.85999	0.973396	wnt5a
DNA Replication_WP451	1936-03-01	0.607659	0.998823	0.471113	0.97678	0.279333	-0.139147	orc4;cdc6;mcm5
Striated Muscle Contraction_WP1316	2024-02-01	0.622742	0.998823	0.512294	0.97678	-0.54998	0.260483	tpm1;acta2
MAPK Signaling Pathway_WP1337	16/203	0.676762	0.998823	0.348203	0.97678	0.14592	-0.0569724	fgf19;jun;traf6;nras;dusp10;map3k4;flnb;fgfr3;fgf23;map3k8;sos2;mos;map3k1;faslg;nfkb2;dusp4
Adipogenesis_WP1331	1992-07-01	0.685291	0.998823	0.467421	0.97678	-0.0763461	0.0288521	mbnl1;rb1;agpat2;cfd;bscl2;igf1;agt
Keap1-Nrf2_WP1332	2013-01-01	0.68878	0.998823	0.610976	0.97678	-1.28232	0.478094	nqo1
Mitochondrial LC-Fatty Acid Beta-Oxidation_WP498	2013-01-01	0.68878	0.998823	0.610976	0.97678	-0.728536	0.271623	acads
Glycogen Metabolism_WP1388	2028-02-01	0.706211	0.998823	0.591061	0.97678	-0.706328	0.24569	pygb;ppp2r5b
Oxidative Stress_WP1372	2028-02-01	0.706211	0.998823	0.591061	0.97678	-0.6904	0.240149	nqo1;sod2
Eicosanoid Synthesis_WP1318	2014-01-01	0.715515	0.998823	0.636423	0.97678	0.402366	-0.134693	lta4h
Hypertrophy Model_WP1327	2015-01-01	0.739955	0.998823	0.660216	0.97678	-0.360091	0.108447	myog
TCA Cycle_WP19	1930-02-01	0.741828	0.998823	0.626773	0.97678	0.629648	-0.188037	sucla2;suclg1
Cholesterol Biosynthesis_WP1387	2016-01-01	0.762297	0.998823	0.68246	0.97678	-0.586163	0.159096	msmo1
Insulin Signaling_WP1313	10/139	0.764317	0.998823	0.508463	0.97678	0.302054	-0.0811838	prkci;jun;rhoj;map3k1;stxbp4;prkcq;map3k4;map3k8;sos2;sgk1
Alpha6-Beta4 Integrin Signaling Pathway_WP1329	1946-03-01	0.767726	0.998823	0.6282	0.97678	1.19999	-0.317184	yes1;abl1;tp73
Regulation of Actin Cytoskeleton_WP1380	7/101	0.774355	0.998823	0.56237	0.97678	0.426914	-0.109173	mos;pik3r5;nras;fgfr3;fgf23;kras;sos2
ErbB Signaling Pathway_WP1366	1933-02-01	0.788279	0.998823	0.675764	0.97678	1.07341	-0.255366	jun;abl1
IL-5 Signaling Pathway_WP1315	1949-03-01	0.803897	0.998823	0.668642	0.97678	1.23207	-0.268941	jun;rap1gap;kras
IL-7 Signaling Pathway_WP1346	1935-02-01	0.815004	0.998823	0.705452	0.97678	0.209824	-0.0429222	rb1;stam2
IL-6 Signaling Pathway_WP1322	1981-05-01	0.835484	0.998823	0.66927	0.97678	0.64521	-0.115973	rb1;jun;ppp2r5b;map3k4;sgk1
One Carbon Metabolism_WP1355	2021-01-01	0.848317	0.998823	0.773751	0.984667	1.41373	-0.23256	shmt2
PPAR Signaling Pathway_WP4020	1956-03-01	0.870178	0.998823	0.750331	0.984667	0.252211	-0.0350718	angptl4;ilk;cd36
FGF signaling pathway_WP152	7/116	0.879117	0.998823	0.701091	0.97678	0.572256	-0.0737278	fgf19;cdh1;nras;spry2;gata5;fgfr3;fgf23
Effect of L-carnitine on metabolism_WP3992	2024-01-01	0.884161	0.998823	0.815452	0.984667	-0.0856629	0.0105465	acaca
Calcium Regulation in the Cardiac Cell_WP1365	7/119	0.894293	0.998823	0.725117	0.984667	1.04796	-0.11708	pkib;rgs19;gngt1;prkcq;adra1d;gnas;calr
IL-4 signaling Pathway_WP1376	1945-02-01	0.908212	0.998823	0.821793	0.984667	0.709676	-0.0683255	prkci;il13ra1
Exercise-induced Circadian Regulation_WP562	1946-02-01	0.914598	0.998823	0.830828	0.984667	1.43236	-0.127867	btg1;klf9
Monoamine GPCRs_WP1389	2028-01-01	0.919143	0.998823	0.859407	0.984667	1.77207	-0.149409	adra1d
Delta-Notch Signaling Pathway_WP1382	1965-03-01	0.925883	0.998823	0.830892	0.984667	2.50002	-0.192519	aph1b;jun;psen2
Signaling of Hepatocyte Growth Factor Receptor_WP444	1930-01-01	0.932448	0.998823	0.877308	0.984667	0.964286	-0.0674436	jun
Model of Fgf and Wnt crosstalk in tailbud _WP4021	1930-01-01	0.932448	0.998823	0.877308	0.984667	1.90506	-0.133242	fgf19
p38 MAPK Signaling Pathway_WP1363	1933-01-01	0.948418	0.998823	0.900001	0.984667	1.09524	-0.0580037	map3k1
Neural crest development_WP548	1958-02-01	0.964833	0.998823	0.911202	0.984667	2.73211	-0.0978099	oca2;slc45a2
Nodal Signaling Pathway_WP341	1977-03-01	0.966331	0.998823	0.903073	0.984667	2.44874	-0.0838674	jun;gata5;nfkb2
IL-2 Signaling Pathway_WP1319	1959-02-01	0.967391	0.998823	0.915972	0.984667	3.58027	-0.118695	kras;stam2
BMP signaling pathway_WP211	1966-02-01	0.980887	0.998823	0.943219	0.984667	1.03482	-0.0199698	gata5;rpl15
Integrin-mediated cell adhesion_WP1386	1971-02-01	0.98702	0.998823	0.957315	0.984667	0.933993	-0.0122027	ilk;capn9
Electron Transport Chain_WP1339	1991-03-01	0.987196	0.998823	0.951518	0.984667	1.70957	-0.0220304	ndufs7;ndufb6;ndufs3
Canonical wnt signaling_WP566	6/152	0.992009	0.998823	0.95359	0.984667	3.30126	-0.0264853	prkci;jun;cdh1;pkn3;spry2;nkd1
Noncanonical Wnt Pathway_WP215	4/135	0.997731	0.998823	0.984399	0.994448	1.75115	-0.00397829	jun;yes1;spry2;wnt5a
IL-3 Signaling Pathway_WP1359	1975-01-01	0.998823	0.998823	0.994448	0.994448	2.59618	-0.00305651	kras
Supplementary Table S4: Ontological analysis based on up and downregulated genes of GSE58929 considering Wikipathway. In the fisrt column there are the terms and in the next columns there are the statiscal parameters. In addition to these, the genes responsible for the enrichment of each term are in the last column.

## Sheet: Significant Terms (W)
Term	Overlap	P-value	Adjusted P-value	Old P-value	Old Adjusted P-value	Z-score	Combined Score	Genes
Cell cycle_WP1393	13/86	0.0314217	0.998823	0.0103838	0.747634	-1.52616	5.28092	rb1;orc4;cdh1;abl1;bub1;wee1;mcm5;ccnh;e2f1;cdc6;ccne1;ccnb3;hdac4				Cell cycle_WP1393	0.0314217	5.28092	rb1;orc4;cdh1;abl1;bub1;wee1;mcm5;ccnh;e2f1;cdc6;ccne1;ccnb3;hdac4
Supplementary Table S4: Significant terms selected of Wikipathway considering p value<0.05.
			0.0314217

## Sheet: KEGG
Term	Overlap	P-value	Adjusted P-value	Old P-value	Old Adjusted P-value	Z-score	Combined Score	Genes
Propanoate metabolism	1932-06-01	0.0520277	0.99998	0.0173011	0.940764	-12.7601	37.7185	sucla2;echdc1;acaca;suclg1;acss1;aldh6a1
Ubiquinone and other terpenoid-quinone biosynthesis	2020-11-03	0.0618108	0.99998	0.0393196	0.940764	-23.965	66.7107	ggcx;nqo1;vkorc1l1
Pantothenate and CoA biosynthesis	2013-03-01	0.0943329	0.99998	0.055749	0.940764	-13.6764	32.289	upb1;pank2;ppcdc
Mucin type O-glycan biosynthesis	2029-05-01	0.0980997	0.99998	0.038131	0.940764	-20.1379	46.7556	c1galt1c1;galnt5;galnt11;galnt13;galnt3
Non-homologous end-joining	2014-03-01	0.112716	0.99998	0.0650002	0.975003	-11.0025	24.0172	polm;xrcc6;fen1
Protein export	2022-04-01	0.114508	0.99998	0.0534121	0.940764	-12.8492	27.8457	srp54;sec61b;srp14;spcs3
Selenocompound metabolism	2015-03-01	0.132324	0.99998	0.0749051	0.990446	-34.9954	70.7784	mars2;sepsecs;sephs1
SNARE interactions in vesicular transport	1942-06-01	0.147577	0.99998	0.0485037	0.940764	-53.3675	102.114	gosr2;vamp8;stx8;stx6;vamp4;ykt6
Ribosome	15/134	0.174947	0.99998	0.0181422	0.940764	-6.31362	11.0064	rps25;rps18;rpl15;rpl26;mrpl9;rps21;mrps11;mrpl18;rpl13a;rpl31;rpl32;mrpl12;mrps18c;rpl7;rpl8
Cell cycle	15/139	0.212775	0.99998	0.0237539	0.940764	-5.75934	8.91269	rb1;orc4;ywhaz;ttk;anapc1;abl1;bub1;wee1;mcm5;ccnh;e2f1;anapc10;cdc6;ccne1;ccnb3
Thiamine metabolism	2015-02-01	0.373354	0.99998	0.243579	0.990446	-14.796	14.5775	ak5;acp1
Fatty acid biosynthesis	2016-02-01	0.404832	0.99998	0.264663	0.990446	-63.1162	57.075	acaca;mcat
ABC transporters	1938-04-01	0.413888	0.99998	0.203625	0.990446	-9.94899	8.77661	abca5;abcb7;abcb10;abca2
Fanconi anemia pathway	1951-05-01	0.447951	0.99998	0.199249	0.990446	-78.9764	63.4238	fan1;top3b;eme2;rev1;atrip
RNA polymerase	2029-03-01	0.459227	0.99998	0.262146	0.990446	-17.5127	13.6286	polr2l;polr3e;polr3d
RNA degradation	1986-08-01	0.460772	0.99998	0.15101	0.990446	-32.4347	25.1321	exosc4;cnot7;btg1;dhx36;xrn2;hspd1;cnot8;dcp1a
Cytosolic DNA-sensing pathway	1942-04-01	0.491879	0.99998	0.251922	0.990446	-73.3673	52.0558	polr2l;irf3;polr3e;polr3d
Riboflavin metabolism	2020-08-01	0.512379	0.99998	0.402824	0.990446	-33.7363	22.5592	acp1
Phosphonate and phosphinate metabolism	2020-08-01	0.512379	0.99998	0.402824	0.990446	-8.48204	5.67187	selenoi
Ferroptosis	1945-04-01	0.547396	0.99998	0.289567	0.990446	-21.2554	12.8081	slc39a14;gss;vdac3;vdac2
Glycosaminoglycan degradation	2021-02-01	0.548845	0.99998	0.368911	0.990446	-126	75.5924	hyal1;hpse
Sulfur metabolism	2020-09-01	0.554258	0.99998	0.436097	0.990446	-49.2272	29.0502	ethe1
Synthesis and degradation of ketone bodies	2020-09-01	0.554258	0.99998	0.436097	0.990446	-22.8253	13.4698	hmgcll1
Mitophagy	1982-07-01	0.563444	0.99998	0.225152	0.990446	-4.29298	2.46282	pink1;fundc1;jun;nras;e2f1;kras;mfn2
Starch and sucrose metabolism	1934-03-01	0.568078	0.99998	0.339558	0.990446	-50.0738	28.3166	pygb;g6pc3;si
Arachidonic acid metabolism	1947-04-01	0.582584	0.99998	0.315083	0.990446	-76.0913	41.1107	gpx2;lta4h;gpx8;pla2g12b
beta-Alanine metabolism	1935-03-01	0.588174	0.99998	0.355074	0.990446	-27.2497	14.4623	smox;upb1;aldh6a1
Toll-like receptor signaling pathway	1996-08-01	0.588193	0.99998	0.220998	0.990446	-6.68785	3.54924	irak1;jun;traf6;irf3;tirap;irf5;irak4;map3k8
Glycerolipid metabolism	1960-05-01	0.594698	0.99998	0.294046	0.990446	-53.1145	27.6037	agpat2;agpat4;plpp5;lipg;mboat1
RIG-I-like receptor signaling pathway	1961-05-01	0.609639	0.99998	0.305083	0.990446	-12.4641	6.16835	traf6;sike1;map3k1;irf3;atg12
Glycerophospholipid metabolism	1998-08-01	0.611936	0.99998	0.236279	0.990446	-0.984244	0.483389	agpat2;agpat4;plpp5;selenoi;mboat1;pla2g12b;pnpla6;adprm
Inositol phosphate metabolism	1986-07-01	0.614824	0.99998	0.259009	0.990446	-3.90845	1.90115	mtmr3;itpkb;miox;mtmr14;aldh6a1;mtmr4;plce1
Butanoate metabolism	2024-02-01	0.622742	0.99998	0.428756	0.990446	-55.1766	26.1329	hmgcll1;acads
Other glycan degradation	2024-02-01	0.622742	0.99998	0.428756	0.990446	-9.74049	4.61332	man2b1;man2c1
Glyoxylate and dicarboxylate metabolism	1937-03-01	0.626519	0.99998	0.385943	0.990446	-54.5868	25.5235	shmt2;afmid;acss1
Peroxisome	1987-07-01	0.627146	0.99998	0.267699	0.990446	-10.7255	5.00425	hmgcll1;pex3;hacl1;pex11b;crot;pex11a;sod2
Aminoacyl-tRNA biosynthesis	1963-05-01	0.638541	0.99998	0.327329	0.990446	-54.1715	24.2997	mars2;sepsecs;gatb;qrsl1;yars2
mRNA surveillance pathway	1988-07-01	0.639244	0.99998	0.276467	0.990446	-15.2519	6.82473	gspt1;rngtt;ppp2r5b;pym1;upf3a;srrm1;ppp1cc
Ribosome biogenesis in eukaryotes	1977-06-01	0.657525	0.99998	0.314823	0.990446	-9.4642	3.96808	wdr36;rpp30;xrn2;pop4;emg1;ran
Homologous recombination	1940-03-01	0.679276	0.99998	0.431532	0.990446	-44.0338	17.0291	top3b;xrcc2;eme2
ECM-receptor interaction	1979-06-01	0.681964	0.99998	0.334798	0.990446	-3.58229	1.37122	lamb2;tnr;hmmr;cd36;itga8;agrn
N-Glycan biosynthesis	1954-04-01	0.692292	0.99998	0.405061	0.990446	-16.5903	6.10103	man1a2;alg2;tusc3;mogs
Proteasome	1955-04-01	0.706154	0.99998	0.417813	0.990446	-4.17607	1.45295	psme2;psmd2;psma3;psmb7
RNA transport	12/158	0.713096	0.99998	0.236382	0.990446	10.7816	-3.64568	kpnb1;nup155;nup188;rpp30;fmr1;pop4;pym1;upf3a;nup54;srrm1;thoc6;ran
Glutathione metabolism	1958-04-01	0.744991	0.99998	0.455652	0.990446	-18.9253	5.57128	gpx2;gss;gpx8;gsto1
Porphyrin and chlorophyll metabolism	1931-02-01	0.758208	0.99998	0.555432	0.990446	-3.84444	1.06413	uros;alas1
Pyruvate metabolism	1946-03-01	0.767726	0.99998	0.518502	0.990446	-5.82684	1.54016	acaca;hagh;acss1
Notch signaling pathway	1960-04-01	0.768626	0.99998	0.480423	0.990446	-7.28728	1.91765	aph1b;ncstn;dvl3;psen2
Tyrosine metabolism	1932-02-01	0.77368	0.99998	0.571836	0.990446	-9.2027	2.36139	epx;fah
Linoleic acid metabolism	2017-01-01	0.78272	0.99998	0.643657	0.990446	-52.5162	12.8654	pla2g12b
Galactose metabolism	1933-02-01	0.788279	0.99998	0.587797	0.990446	-41.4037	9.85006	g6pc3;si
Fatty acid elongation	1933-02-01	0.788279	0.99998	0.587797	0.990446	-28.3358	6.74116	mecr;elovl6
alpha-Linolenic acid metabolism	2018-01-01	0.80139	0.99998	0.663541	0.990446	-9.45573	2.09358	pla2g12b
One carbon pool by folate	2018-01-01	0.80139	0.99998	0.663541	0.990446	-7.51266	1.66336	shmt2
p53 signaling pathway	1977-05-01	0.801402	0.99998	0.483346	0.990446	0.111643	-0.0247169	sesn2;igf1;ccne1;ddb2;tp73
Citrate cycle (TCA cycle)	1934-02-01	0.802042	0.99998	0.603314	0.990446	-21.0909	4.65254	sucla2;suclg1
mTOR signaling pathway	13/186	0.817795	0.99998	0.314331	0.990446	3.56838	-0.717758	sesn2;atp6v1f;wnt9a;nras;wnt5a;mlst8;kras;sos2;sgk1;lamtor1;mios;dvl3;igf1
Ascorbate and aldarate metabolism	2019-01-01	0.818456	0.99998	0.682318	0.990446	-37.3624	7.48504	miox
Steroid biosynthesis	2019-01-01	0.818456	0.99998	0.682318	0.990446	-20.5555	4.11802	msmo1
Nitrogen metabolism	2019-01-01	0.818456	0.99998	0.682318	0.990446	-6.26204	1.25451	ca12
Progesterone-mediated oocyte maturation	7/107	0.822476	0.99998	0.450527	0.990446	7.45616	-1.4572	mos;igf1;anapc10;anapc1;kras;bub1;ccnb3
Cysteine and methionine metabolism	1951-03-01	0.825283	0.99998	0.585193	0.990446	-20.4249	3.92219	gss;enoph1;mri1
NOD-like receptor signaling pathway	10/148	0.826752	0.99998	0.383713	0.990446	4.71703	-0.897418	jun;traf6;dhx33;ripk2;irf3;atg12;irak4;mfn2;vdac3;vdac2
PPAR signaling pathway	1966-04-01	0.829272	0.99998	0.551795	0.990446	-6.6733	1.24929	slc27a6;angptl4;ilk;cd36
Oocyte meiosis	9/138	0.847372	0.99998	0.433258	0.990446	22.7777	-3.77236	mos;ywhaz;ppp2r5b;igf1;anapc10;anapc1;ccne1;bub1;ppp1cc
FoxO signaling pathway	11/165	0.847772	0.99998	0.389673	0.990446	3.63333	-0.600022	g6pc3;nras;igf1;faslg;atg12;kras;s1pr1;ccnb3;sos2;sod2;sgk1
Glycosphingolipid biosynthesis	1938-02-01	0.849441	0.99998	0.660952	0.990446	-65.071	10.618	b4galt4;naga
DNA replication	1938-02-01	0.849441	0.99998	0.660952	0.990446	-24.6004	4.0142	fen1;mcm5
Glycosylphosphatidylinositol (GPI)-anchor biosynthesis	2022-01-01	0.861352	0.99998	0.732609	0.990446	-54.3922	8.11813	pigv
Mismatch repair	2022-01-01	0.861352	0.99998	0.732609	0.990446	-36.704	5.47813	msh3
Pentose and glucuronate interconversions	2022-01-01	0.861352	0.99998	0.732609	0.990446	-4.15419	0.62002	xylb
Valine, leucine and isoleucine degradation	1955-03-01	0.862109	0.99998	0.634124	0.990446	5.91479	-0.877598	hmgcll1;acads;aldh6a1
Basal transcription factors	1940-02-01	0.869044	0.99998	0.68716	0.990446	-33.3445	4.68029	ccnh;taf11
Amino sugar and nucleotide sugar metabolism	1957-03-01	0.877827	0.99998	0.657038	0.990446	-26.5034	3.45355	nanp;gnpda2;amdhd2
Autophagy	10/158	0.880367	0.99998	0.460028	0.990446	6.03744	-0.769269	mtmr3;traf6;nras;vamp8;prkcq;atg12;mtmr14;mlst8;kras;mtmr4
Mannose type O-glycan biosynthesis	2024-01-01	0.884161	0.99998	0.761642	0.990446	-47.059	5.79373	large2
Arginine biosynthesis	2024-01-01	0.884161	0.99998	0.761642	0.990446	-22.9474	2.8252	nags
Sphingolipid metabolism	1959-03-01	0.891932	0.99998	0.678906	0.990446	-5.66141	0.647471	acer2;sphk2;sgpp2
Spliceosome	8/134	0.897797	0.99998	0.538137	0.990446	12.2371	-1.31929	sf3b5;sf3b2;tra2a;sf3b1;cherp;slu7;smndc1;txnl4a
Protein processing in endoplasmic reticulum	11/176	0.898299	0.99998	0.469482	0.990446	40.5881	-4.35316	man1a2;pdia4;dnajc10;mbtps1;bcap31;sec24b;ero1b;calr;tusc3;sec61b;mogs
Glycine, serine and threonine metabolism	1944-02-01	0.901381	0.99998	0.734584	0.990446	-44.708	4.64189	shmt2;alas1
Ether lipid metabolism	1944-02-01	0.901381	0.99998	0.734584	0.990446	-19.6622	2.04146	selenoi;pla2g12b
Nucleotide excision repair	1944-02-01	0.901381	0.99998	0.734584	0.990446	-4.1249	0.428275	ccnh;ddb2
Lysosome	8/137	0.910324	0.99998	0.562357	0.990446	5.17498	-0.486215	gm2a;abca2;dnase2b;ap3b1;atp6v0b;sumf1;man2b1;naga
Phosphatidylinositol signaling system	6/108	0.91045	0.99998	0.61533	0.990446	10.6922	-1.0031	ppip5k2;mtmr3;itpkb;mtmr14;mtmr4;plce1
GnRH signaling pathway	7/123	0.911995	0.99998	0.59131	0.990446	5.05384	-0.465566	jun;nras;map3k1;gnas;map3k4;kras;sos2
Salmonella infection	1995-05-01	0.919006	0.99998	0.661118	0.990446	16.8128	-1.42005	jun;pkn3;arpc1a;flnb;wasf1
Biosynthesis of unsaturated fatty acids	2029-01-01	0.926094	0.99998	0.821202	0.990446	-16.4108	1.26001	elovl6
Folate biosynthesis	2029-01-01	0.926094	0.99998	0.821202	0.990446	-2.15445	0.165417	mocs1
Ubiquitin mediated proteolysis	8/142	0.928292	0.99998	0.601452	0.990446	43.3015	-3.22203	ube2h;traf6;map3k1;anapc10;anapc1;ube2e2;ddb2;herc4
Adipocytokine signaling pathway	1986-04-01	0.944374	0.99998	0.746063	0.990446	7.73868	-0.442908	g6pc3;npy;prkcq;cd36
ErbB signaling pathway	5/102	0.944584	0.99998	0.718524	0.990446	9.92802	-0.566005	jun;nras;abl1;kras;sos2
Pentose phosphate pathway	1933-01-01	0.948418	0.99998	0.857966	0.990446	-4.70364	0.249104	rbks
Insulin signaling pathway	9/165	0.950977	0.99998	0.638751	0.990446	7.25386	-0.364615	prkci;pygb;g6pc3;nras;exoc7;acaca;kras;ppp1cc;sos2
Gap junction	6/123	0.958525	0.99998	0.731665	0.990446	6.03175	-0.255503	pdgfra;tuba1c;nras;gnas;kras;sos2
AGE-RAGE signaling pathway in diabetic complications	6/123	0.958525	0.99998	0.731665	0.990446	9.50814	-0.402762	jun;nras;nox1;kras;agt;plce1
Cellular senescence	10/184	0.959597	0.99998	0.645682	0.990446	11.9881	-0.494411	rb1;nras;e2f1;ccne1;kras;nfatc4;ppp1cc;ccnb3;vdac3;vdac2
Drug metabolism	1976-03-01	0.963987	0.99998	0.824199	0.990446	11.5876	-0.425008	hprt1;gsto1;upb1
VEGF signaling pathway	1976-03-01	0.963987	0.99998	0.824199	0.990446	36.5799	-1.34167	nras;sphk2;kras
Metabolism of xenobiotics by cytochrome P450	1937-01-01	0.964001	0.99998	0.887188	0.990446	-17.9951	0.659747	gsto1
Base excision repair	1937-01-01	0.964001	0.99998	0.887188	0.990446	-12	0.439951	fen1
Phototransduction	1937-01-01	0.964001	0.99998	0.887188	0.990446	5.82159	-0.213435	gngt1
Vascular smooth muscle contraction	8/157	0.964749	0.99998	0.707101	0.990446	25.4451	-0.91316	myl6;acta2;prkcq;adra1d;gnas;ppp1cc;pla2g12b;agt
Adherens junction	1997-04-01	0.971599	0.99998	0.82172	0.990446	10.7919	-0.310938	yes1;cdh1;ptprb;wasf1
Glycosaminoglycan biosynthesis	1961-02-01	0.97198	0.99998	0.873399	0.990446	-35.0126	0.995063	b3galt6;b4galt4
Arginine and proline metabolism	1961-02-01	0.97198	0.99998	0.873399	0.990446	-5.75577	0.16358	smox;p4ha2
Retinol metabolism	1940-01-01	0.972514	0.99998	0.905096	0.990446	7.73573	-0.215598	rdh12
Phagosome	7/152	0.979557	0.99998	0.790161	0.990446	55.2546	-1.14129	atp6v1f;pla2r1;tuba1c;cd36;calr;atp6v0b;sec61b
C-type lectin receptor signaling pathway	5/120	0.980387	0.99998	0.833395	0.990446	12.8475	-0.254487	jun;nras;kras;nfatc4;nfkb2
Melanogenesis	6/137	0.980834	0.99998	0.815726	0.990446	8.2179	-0.159032	wnt9a;nras;dvl3;wnt5a;gnas;kras
Regulation of actin cytoskeleton	14/261	0.981743	0.99998	0.675765	0.990446	81.4197	-1.50023	fgf19;nras;fgfr3;fgf23;kras;sos2;itga8;wasf1;mos;iqgap2;pdgfra;arpc1a;ppp1cc;kng1
MAPK signaling pathway	21/362	0.981902	0.99998	0.562355	0.990446	96.4737	-1.76196	fgf19;irak1;jun;traf6;nras;dusp10;map3k4;flnb;fgfr3;fgf23;kras;map3k8;sos2;pdgfra;flt1;map3k1;igf1;faslg;irak4;nfkb2;dusp4
Fatty acid degradation	1945-01-01	0.982471	0.99998	0.928865	0.990446	2.5146	-0.0444701	acads
Oxidative phosphorylation	6/139	0.982899	0.99998	0.825854	0.990446	12.1716	-0.20995	atp6v1f;atp5pf;ndufs7;ndufb6;ndufs3;atp6v0b
Apelin signaling pathway	8/175	0.98596	0.99998	0.807457	0.990446	11.1363	-0.157463	gngt1;pik3r5;cdh1;nras;acta2;sphk2;kras;hdac4
Herpes simplex virus 1 infection	8/176	0.986686	0.99998	0.812171	0.990446	9.3312	-0.12507	irak1;traf6;irf3;faslg;calr;cfp;irak4;ppp1cc
Tight junction	10/211	0.988817	0.99998	0.794937	0.990446	80.071	-0.900443	prkci;cldn8;jun;tuba1c;myl6;map3k1;hcls1;rab8b;llgl2;bves
Tryptophan metabolism	1950-01-01	0.988822	0.99998	0.946694	0.990446	7.87786	-0.088556	afmid
Lysine degradation	1973-02-01	0.988893	0.99998	0.927181	0.990446	9.28077	-0.103654	dot1l;kmt2d
Wnt signaling pathway	8/184	0.991353	0.99998	0.846773	0.990446	25.4481	-0.221011	porcn;jun;wnt9a;dvl3;wnt5a;nkd1;nfatc4;rspo1
Glycolysis / Gluconeogenesis	1977-02-01	0.991883	0.99998	0.939703	0.990446	7.38241	-0.0601706	g6pc3;acss1
Focal adhesion	11/234	0.992255	0.99998	0.811512	0.990446	96.6987	-0.751872	pdgfra;jun;flt1;lamb2;igf1;ilk;tnr;flnb;ppp1cc;sos2;itga8
Hedgehog signaling pathway	1956-01-01	0.993486	0.99998	0.962307	0.990925	-16.6515	0.108819	hhip
Endocytosis	15/302	0.994272	0.99998	0.781327	0.990446	106.008	-0.60901	spg21;traf6;acap1;fgfr3;arfgef1;snx6;vps25;stam2;prkci;pdgfra;arpc1a;vps4a;ap2b1;vps37c;arap3
Apoptosis	6/161	0.995368	0.99998	0.91033	0.990446	12.3687	-0.0574211	jun;tuba1c;nras;faslg;traf1;kras
Pyrimidine metabolism	1961-01-01	0.995847	0.99998	0.971769	0.990925	5.4131	-0.0225255	upb1
Cell adhesion molecules (CAMs)	4/131	0.997004	0.99998	0.94795	0.990446	18.8301	-0.0565007	cldn8;lrrc4c;cdh1;itga8
Purine metabolism	5/151	0.997217	0.99998	0.94074	0.990446	90.841	-0.253177	hprt1;ak5;nudt5;pfas;adprm
Necroptosis	6/174	0.997942	0.99998	0.941362	0.990446	19.9894	-0.041173	pygb;spata2;vps4a;faslg;vdac3;vdac2
Cytokine-cytokine receptor interaction	6/181	0.998685	0.99998	0.953763	0.990446	15.7078	-0.0206766	il22;faslg;il13ra1;gdf2;gdf5;il1rl1
Calcium signaling pathway	11/268	0.998695	0.99998	0.916089	0.990446	95.8828	-0.125161	pdgfra;itpkb;tacr2;p2rx2;adra1d;gnas;p2rx1;sphk2;vdac3;vdac2;plce1
Adrenergic signaling in cardiomyocytes	7/202	0.998898	0.99998	0.951348	0.990446	91.8235	-0.101218	pik3r5;ppp2r5b;tpm1;adra1d;gnas;ppp1cc;agt
Cardiac muscle contraction	1/100	0.999877	0.99998	0.997063	0.998047	7.76113	-0.00095845	tpm1
TGF-beta signaling pathway	1/107	0.999934	0.99998	0.998047	0.998047	37.9483	-0.00249154	gdf5
Neuroactive ligand-receptor interaction	18/461	0.99998	0.99998	0.976245	0.990925	111.705	-0.00228029	chrne;npb;gabrd;glra1;oprm1;cnr2;tacr2;mc4r;p2rx2;p2rx1;agt;p2ry6;npy;adra1d;nmbr;s1pr1;rxfp1;kng1
Supplementary Table S4: Ontological analysis based on up and downregulated genes of GSE58929 considering KEGG. In the fisrt column there are the terms and in the next columns there are the statiscal parameters. In addition to these, the genes responsible for the enrichment of each term are in the last column.

## Sheet: INTERPRO
Protein kinase domain	1966-10-01	0.0540618	0.578906	0.0297394	0.571667	-6.22616	18.1656	prkci;pdgfra;yes1;nek8;cdk20;ttk;fgfr3;epha3;rps6ka6;sgk1
Cysteine-rich flanking region, C-terminal	2020-05-02	0.0618222	0.578906	0.0776928	0.571667	-946.131	2633.55	lrit2;adgra2
G-patch domain	2020-05-02	0.0618222	0.578906	0.0776928	0.571667	-245.851	684.326	zgpat;tfip11
Small GTP-binding protein domain	2027-05-01	0.0766551	0.578906	0.0621298	0.571667	-387.005	993.999	gfm1;nras;dnajc27;arl13b;ran
Cyclin, N-terminal	2020-06-02	0.0875528	0.578906	0.099089	0.571667	-1081.3	2633.53	ccnyl1;ccne1
Cyclin-like	2020-06-02	0.0875528	0.578906	0.099089	0.571667	-884.689	2154.67	ccnyl1;ccne1
Sema domain	2020-06-02	0.0875528	0.578906	0.099089	0.571667	-233.399	568.447	sema3d;plxna4
PSI domain	2020-06-02	0.0875528	0.578906	0.099089	0.571667	3.26948	-7.96286	sema3d;plxna4
Tetratricopeptide repeat-containing domain	2013-03-01	0.0943329	0.578906	0.0908114	0.571667	-262.072	618.733	ttc17;emc2;tonsl
WD40-repeat-containing domain	1956-08-01	0.104181	0.578906	0.0649113	0.571667	2.77586	-6.27797	bop1;smu1;elp2;llgl2;mlst8;poc1b;thoc6;ddb2
Serine-threonine/tyrosine-protein kinase, catalytic domain	2022-04-01	0.114508	0.578906	0.0964417	0.571667	-225.207	488.049	pdgfra;yes1;fgfr3;epha3
WW domain	2020-07-02	0.115781	0.578906	0.121896	0.60948	-139.188	300.096	plekha7;wwox
F-box domain	2020-07-02	0.115781	0.578906	0.121896	0.60948	-77.5295	167.158	fbxl5;fbxl15
Zinc finger, CCCH-type	2020-08-02	0.145889	0.683855	0.145826	0.683557	-147.38	283.693	zgpat;helz
Tudor domain	2020-10-02	0.2097	0.760708	0.196057	0.692473	-491.539	767.822	snd1;smndc1
Tyrosine-protein kinase, catalytic domain	2020-03-01	0.243572	0.760708	0.204875	0.692473	-25.6829	36.2731	pdgfra;yes1;epha3
SH3 domain	2021-03-01	0.267475	0.760708	0.223287	0.692473	-180.149	237.568	sh3rf1;yes1;baiap2l2
GPS motif	2020-05-01	0.361638	0.760708	0.347178	0.692473	-1535.98	1562.26	adgra2
FCH domain	2020-05-01	0.361638	0.760708	0.347178	0.692473	-1400.8	1424.77	fcho2
BRCT domain	2020-05-01	0.361638	0.760708	0.347178	0.692473	-1019.86	1037.31	chd1l
Amino acid transporter, transmembrane domain	2020-05-01	0.361638	0.760708	0.347178	0.692473	-1007.57	1024.81	slc38a6
Elp3/MiaB/NifB	2020-05-01	0.361638	0.760708	0.347178	0.692473	-884.689	899.827	lias
TGF-beta, propeptide	2020-05-01	0.361638	0.760708	0.347178	0.692473	-188.341	191.564	gdf2
Ras guanine-nucleotide exchange factors catalytic domain	2020-05-01	0.361638	0.760708	0.347178	0.692473	-53.1682	54.0779	rgl1
Metallo-beta-lactamase	2020-05-01	0.361638	0.760708	0.347178	0.692473	-28.5912	29.0804	hagh
Immunoglobulin subtype	1936-04-01	0.373843	0.760708	0.291056	0.692473	-1204.19	1184.83	pdgfra;lrit2;adgra2;fgfr3
Ankyrin repeat-containing domain	2026-03-01	0.388591	0.760708	0.318907	0.692473	-909.266	859.463	acbd6;ankrd52;tonsl
Helicase, C-terminal	2016-02-01	0.404832	0.760708	0.352409	0.692473	-546.755	494.422	supv3l1;chd1l
Major facilitator superfamily domain	2027-03-01	0.41246	0.760708	0.338332	0.692473	0.0819232	-0.0725525	rhbdf1;slc22a6;slc46a1
Immunoglobulin-like domain	1938-04-01	0.413888	0.760708	0.323082	0.692473	-1179.61	1040.61	pdgfra;lrit2;adgra2;fgfr3
GPCR, family 2-like	2020-06-01	0.416455	0.760708	0.392092	0.692473	-1376.23	1205.54	adgra2
Fatty acid hydroxylase	2020-06-01	0.416455	0.760708	0.392092	0.692473	-1314.79	1151.72	msmo1
JAB1/MPN/MOV34 metalloenzyme domain	2020-06-01	0.416455	0.760708	0.392092	0.692473	-1167.32	1022.55	mysm1
F-BAR domain	2020-06-01	0.416455	0.760708	0.392092	0.692473	-509.89	446.652	fcho2
Transforming growth factor-beta, C-terminal	2020-06-01	0.416455	0.760708	0.392092	0.692473	-245.688	215.217	gdf2
SNF2-related, N-terminal domain	2020-06-01	0.416455	0.760708	0.392092	0.692473	-106.418	93.2198	chd1l
Radical SAM	2020-06-01	0.416455	0.760708	0.392092	0.692473	24.6589	-21.6006	lias
Helicase superfamily 1/2, ATP-binding domain	2017-02-01	0.435527	0.760708	0.377892	0.692473	-68.5463	56.9756	supv3l1;chd1l
GTP binding domain	2020-07-01	0.466568	0.760708	0.433949	0.692473	-1302.5	992.962	ola1
CTLH, C-terminal LisH motif	2020-07-01	0.466568	0.760708	0.433949	0.692473	-872.4	665.076	smu1
C2 domain	2020-07-01	0.466568	0.760708	0.433949	0.692473	-847.823	646.34	otof
Dual specificity phosphatase, catalytic domain	2020-07-01	0.466568	0.760708	0.433949	0.692473	-516.034	393.4	rngtt
SANT/Myb domain	2020-07-01	0.466568	0.760708	0.433949	0.692473	20.5627	-15.676	mysm1
MPN domain	2020-07-01	0.466568	0.760708	0.433949	0.692473	69.7166	-53.1486	mysm1
Immunoglobulin subtype 2	1930-03-01	0.482008	0.769161	0.3963	0.692473	-982.996	717.386	pdgfra;lrit2;fgfr3
Calcineurin-like phosphoesterase domain, ApaH type	2020-08-01	0.512379	0.784253	0.472956	0.7127	-798.669	534.063	adprm
Alpha/beta hydrolase fold-1	2020-08-01	0.512379	0.784253	0.472956	0.7127	-651.207	435.457	spg21
Fibronectin type III	2021-02-01	0.548845	0.815085	0.475133	0.7127	-1130.46	678.206	lrit2;epha3
SH2 domain	2020-09-01	0.554258	0.815085	0.509304	0.734573	-44.9758	26.5414	yes1
Immunoglobulin I-set	2022-02-01	0.574567	0.822975	0.498028	0.732394	-896.977	497.05	pdgfra;fgfr3
Sterile alpha motif domain	2020-10-01	0.592542	0.822975	0.543172	0.740689	-41.8628	21.9082	epha3
Tyrosine specific protein phosphatases domain	2020-10-01	0.592542	0.822975	0.543172	0.740689	10.4511	-5.46939	rngtt
EF-hand domain	1937-03-01	0.626519	0.82571	0.524939	0.740689	-442.303	206.811	pef1;nkd2;nkd1
Fork head domain	2020-11-01	0.62754	0.82571	0.574728	0.756221	-1056.73	492.38	foxn4
ATPase, AAA-type, core	2020-11-01	0.62754	0.82571	0.574728	0.756221	-540.611	251.897	katnal1
LIS1 homology motif	2020-12-01	0.659533	0.852845	0.604128	0.7812	139.351	-58.0013	smu1
JmjC domain	2013-01-01	0.68878	0.875567	0.631517	0.802776	-896.977	334.423	jmjd4
Ubiquitin domain	2015-01-01	0.739955	0.909781	0.6808	0.823548	52.308	-15.7533	ubtd1
Proteasome component (PCI) domain	2015-01-01	0.739955	0.909781	0.6808	0.823548	115.594	-34.8128	cops8
Zinc finger, LIM-type	2016-01-01	0.762297	0.922134	0.702938	0.836831	36.9474	-10.0282	lhx9
Zinc finger C2H2-type	1947-03-01	0.780349	0.928987	0.67984	0.823548	53.332	-13.2271	osr1;znf598;znf148
Myc-type, basic helix-loop-helix (bHLH) domain	1935-02-01	0.815004	0.929096	0.734873	0.852444	127.063	-25.9923	hand2;srebf2
BTB/Kelch-associated	2020-01-01	0.834056	0.929096	0.777299	0.852444	-491.457	89.1772	klhl3
Pleckstrin homology domain	2021-01-01	0.848317	0.929096	0.792807	0.852444	172.121	-28.3141	plekha7
Zinc finger, nuclear hormone receptor-type	2022-01-01	0.861352	0.929096	0.807247	0.852444	-1032.23	154.062	esr1
AAA+ ATPase domain	2022-01-01	0.861352	0.929096	0.807247	0.852444	67.6686	-10.0996	katnal1
Nuclear hormone receptor, ligand-binding domain	2022-01-01	0.861352	0.929096	0.807247	0.852444	135.255	-20.1871	esr1
GPCR, rhodopsin-like, 7TM	1942-02-01	0.886274	0.929096	0.818346	0.852444	-958.419	115.709	mc4r;s1pr1
RNA recognition motif domain	1942-02-01	0.886274	0.929096	0.818346	0.852444	162.904	-19.6673	esrp2;rnpc3
Zinc finger, RING-type	1959-03-01	0.891932	0.929096	0.813012	0.852444	16.8762	-1.93005	sh3rf1;traf6;znf598
BTB/POZ domain	1935-01-01	0.956908	0.983125	0.925057	0.950401	-405.438	17.8587	klhl3
Homeobox domain, metazoa	1965-02-01	0.97936	0.992594	0.95306	0.965939	7.33354	-0.15295	bsx;meox1
Homeobox domain	3/112	0.997197	0.997197	0.989853	0.989853	909.347	-2.55217	bsx;meox1;lhx9
Supplementary Table S4: Ontological analysis based on up and downregulated genes of GSE58929 considering Interpro. In the fisrt column there are the terms and in the next columns there are the statiscal parameters. In addition to these, the genes responsible for the enrichment of each term are in the last column.

## Sheet: Significant Terms (I)
Term	Overlap	P-value	Adjusted P-value	Old P-value	Old Adjusted P-value	Z-score	Combined Score	Genes
Protein kinase, C-terminal	2020-05-03	0.00553286	0.414965	0.013504	0.571667	-39.8556	207.132	prkci;rps6ka6;sgk1		Protein kinase, C-terminal	0.00553286	207.132	prkci;rps6ka6;sgk1
AGC-kinase, C-terminal	2020-08-03	0.0254571	0.578906	0.0342441	0.571667	-1191.9	4375.18	prkci;rps6ka6;sgk1		AGC-kinase, C-terminal	0.0254571	4375.18	prkci;rps6ka6;sgk1
Supplementary Table S4: Significant terms of Interpro selected considering p value<0.05.
