# Supplementary material for: Identification of Novel Genes Associated with Fish Skeletal Muscle Adaptation during Fasting and Refeeding Based on a Meta-Analysis
Source: Genes (Basel). 2022 Dec 16;13(12):2378. doi: 10.3390/genes13122378 (PMC9778430; doi:10.3390/genes13122378)
Supplement: Supplementary file 1 [file genes-13-02378-s001.zip › genes-2052642-supplementary/Table S5.xlsx]

## Sheet: Total datasets searched in GEO
Geo Datasets
Series	Key Word: fish AND skeletal muscle	Platform	Exclusion Criteria		Series	Key Word: fish skeletal muscle AND transcriptome	Platform	Exclusion Criteria		Series	Key Word: fish skeletal muscle AND transcriptomic	Platform	Exclusion Criteria		Series	Key Word: fish skeletal muscle AND transcriptomics	Platform	Exclusion Criteria		Series	Key Word: fish skeletal muscle AND mRNA profiling	Platform	Exclusion Criteria
GSE143750	Single-cell transcriptomic analysis of embryonic vasculogenesis identifies the conversion of Etv2-deficient vascular progenitors into skeletal muscle (zebrafish)	Illumina HiSeq 2500 (Danio rerio)	Single cell		GSE120253	Cortisol acting through the glucocorticoid receptor is not responsible for exercise-enhanced growth but does affect the white skeletal muscle transcriptome in zebrafish (Danio rerio)	Illumina HiSeq 2500 (Danio rerio)	Model with genetic manipulation		GSE143750	Single-cell transcriptomic analysis of embryonic vasculogenesis identifies the conversion of Etv2-deficient vascular progenitors into skeletal muscle (ZEBRAFISH)	Illumina HiSeq 2500 (Danio rerio)	Single cell		GSE85755	Single-cell sequencing reveals dissociation-induced gene expression in tissue subpopulations	GPL19057 Illumina NextSeq 500 (Mus musculus) GPL20828Illumina NextSeq 500 (Danio rerio)	Single cell		GSE103977	RNA-seq of Scyliorhinus retifer electroreceptors	Illumina HiSeq 4000 (Scyliorhinus retifer)	Chondrichthyes class fish
GSE135129	Aging triggers H3K27 trimethylation hoarding in the chromatin of Nothobranchius furzeri skeletal muscle	Illumina NextSeq 500 (Nothobranchius furzeri)	Aging model		GSE115689	Transcriptome analyses of Atlantic salmon muscle genes induced by DNA vaccine against salmon alphavirus subtype 3 (SAV3)	Agilent-030860 Salmon Immunity and Quality 15k custom array_SIQ6	Chronic disease model		GSE115398	PGC1a and Exercise Adaptations in Zebrafish	Illumina HiSeq 2500 (Danio rerio)	Model with genetic manipulation							GSE34474	STAC3 is required for myotube formation and myogenic differentiation in vertebrate skeletal muscle	Illumina MouseWG-6 v2.0 expression beadchip	Model with genetic manipulation
GSE119027	Truncating variant in MYOF gene is associated with limb-girdle type muscular dystrophy and cardiomyopathy	Illumina HiSeq 2500 (Homo sapiens)	Chronic disease model		GSE70623	Transcriptome-wide profiling of Spadetail-regulated genes in early somite progenitors	Illumina HiSeq 2000 (Danio rerio)	Model with genetic manipulation		GSE113272	Loss of the Mia40a oxidoreductase leads to hepato-pancreatic insufficiency in the zebrafish	Illumina NextSeq 500 (Danio rerio)	Model with genetic manipulation
GSE125537	Anti-inflammatory nutrition with high protein attenuates cardiac and skeletal muscle alterations in a pulmonary arterial hypertension model	[MoGene-1_1-st] Affymetrix Mouse Gene 1.1 ST Array [transcript (gene) version]	Chronic disease model		GSE46285	Identification of a novel, recurrent MBTD1-CXorf67 fusion in low-grade endometrial stromal sarcoma (expression)	GPL11358 Agilent-029830 Human Genome CGH + SNP Microarray (Feature Number version) GPL14550 Agilent-028004 SurePrint G3 Human GE 8x60K Microarray (Probe Name Version)	Skeletal muscle is not studied		GSE14968	Organic pollutants in salmon oil and health effect	Operon Rat V3.0 OpArray	The study model is not fish
GSE125124	Epimutations in developmental genes underlie the onset of domestication in farmed European sea bass	Illumina HiSeq 2000 (Dicentrarchus labrax)	Skeletal muscle is not studied		GSE47859	Assessment of the response of aerobic and anaerobic muscle tissues of gilthead sea bream (Sparus aurata L.) to caloric restriction	Aquagenomic Sparus aurata oligonucleotide-microarray (SAQ) (condensed version)			GSE100744	Sparus aurata transcriptomic data comparing long-term starvation and feeding with three diets differing in the macronutrient composition	Agilent 8x60k Sparus aurata oligonucleotide microarray ID 07950
GSE125638	Distinct Pathological Signatures in Human Cellular Models of Myotonic Dystrophy Subtypes	Illumina HiSeq 4000 (Homo sapiens)	The study model is not fish		GSE47141	Effects of sustained swimming on the red and white muscle transcriptome of rainbow trout (Oncorhynchus mykiss) fed a carbohydrate-rich diet	UKU_trout_1.8K_v1			GSE71773	Omega-3 fatty acids partially revert the metabolic gene expression profile induced by long-term calorie restriction	Illumina HiSeq 2000 (Mus musculus)	The study model is not fish
GSE120253	Cortisol acting through the glucocorticoid receptor is not responsible for exercise-enhanced growth but does affect the white skeletal muscle transcriptome in zebrafish (Danio rerio)	Illumina HiSeq 2500 (Danio rerio)	Model with genetic manipulation		GSE36339	Transcriptomic response of skeletal muscle to lipopolysaccharide in the gilthead seabream (Sparus aurata)	UKU_trout_1.8K_v1			GSE47141	Effects of sustained swimming on the red and white muscle transcriptome of rainbow trout (Oncorhynchus mykiss) fed a carbohydrate-rich diet	UKU_trout_1.8K_v1
GSE115398	PGC1a and Exercise Adaptations in Zebrafish	Illumina HiSeq 2500 (Danio rerio)	Model with genetic manipulation		GSE19754	Transcriptome analysis of zebrafish mononuclear myogenic cells (zMNCs) during myogenic differentiation	[Zebrafish] Affymetrix Zebrafish Genome Array	In vitro study		GSE36339	Transcriptomic response of skeletal muscle to lipopolysaccharide in the gilthead seabream (Sparus aurata)	UKU_trout_1.8K_v1
GSE114954	Widespread enhancer dememorization and promoter priming during parental-to-zygotic transition	GPL18171 Illumina HiSeq 1500 (Danio rerio) GPL23085 HiSeq X Ten (Danio rerio)	Model with genetic manipulation
GSE113272	Loss of the Mia40a oxidoreductase leads to hepato-pancreatic insufficiency in the zebrafish	Illumina NextSeq 500 (Danio rerio)	Model with genetic manipulation
GSE115689	Transcriptome analyses of Atlantic salmon muscle genes induced by DNA vaccine against salmon alphavirus subtype 3 (SAV3)	Agilent-030860 Salmon Immunity and Quality 15k custom array_SIQ6	Chronic disease model
GSE103977	RNA-seq of Scyliorhinus retifer electroreceptors	Illumina HiSeq 4000 (Scyliorhinus retifer)	Chondrichthyes class fish
GSE14968	Organic pollutants in salmon oil and health effect	Operon Rat V3.0 OpArray	The study model is not fish
GSE100744	Sparus aurata transcriptomic data comparing long-term starvation and feeding with three diets differing in the macronutrient composition	Agilent 8x60k Sparus aurata oligonucleotide microarray ID 079501
GSE85755	Single-cell sequencing reveals dissociation-induced gene expression in tissue subpopulations	GPL19057 Illumina NextSeq 500 (Mus musculus) GPL20828Illumina NextSeq 500 (Danio rerio)	Single cell
GSE97173	microRNA microarray of Sinperca chuatsi's skeletal muscle	LC_MRA-1004_miRZebrafish_13.0_090309 [miRNA ID version]	Study with microRNA
GSE84288	Nutrigenomic effects of glucosinolates on liver, muscle and distal kidney of Atlantic salmon	Agilent-030860 Salmon Immunity and Quality 15k custom array_SIQ6
GSE68894	The effect of n-3 PUFA therapy on skeletal muscle gene expression profile	[HuGene-1_0-st] Affymetrix Human Gene 1.0 ST Array [transcript (gene) version]	The study model is not fish
GSE70623	Transcriptome-wide profiling of Spadetail-regulated genes in early somite progenitors	Illumina HiSeq 2000 (Danio rerio)	Model with genetic manipulation
GSE74202	Loss of function of myosin chaperones triggers Hsf1-mediated transcriptional response in skeletal muscle cells	Illumina HiSeq 1000 (Danio rerio)	Model with genetic manipulation
GSE71773	Omega-3 fatty acids partially revert the metabolic gene expression profile induced by long-term calorie restriction	Illumina HiSeq 2000 (Mus musculus)	The study model is not fish
GSE70858	Cavin4/Murc is required for skeletal muscle development and function in zebrafish	Agilent-069507 ArrayXS_Danio_rerio_V1 (Probe Name version)	Model with genetic manipulation
GSE46285	Identification of a novel, recurrent MBTD1-CXorf67 fusion in low-grade endometrial stromal sarcoma (expression)	GPL11358 Agilent-029830 Human Genome CGH + SNP Microarray (Feature Number version) GPL14550 Agilent-028004 SurePrint G3 Human GE 8x60K Microarray (Probe Name Version)	Skeletal muscle is not studied
GSE58988	Analyzing cold tolerance mechanism in transgenic zebrafish (Danio rerio)	Agilent-026437 D. rerio (Zebrafish) Oligo Microarray V3 (Probe Name version)	Model with genetic manipulation
GSE58929	Exercise promotes growth and vascularization of fast skeletal muscle by activating myogenic and angiogenic transcriptional programs in adult zebrafish	GPL13390 Agilent-021626 Danio rerio LU/IBL_D.rerio_44k (Feature Number version)
GSE59683	Deficiency in glucose transporter 12 results in heart failure and a diabetic phenotype in zebrafish	Illumina HiSeq 2500 (Danio rerio)	Chronic disease model
GSE59355	Translational profiling through biotinylation of tagged ribosomes in zebrafish	Agilent-026437 D. rerio (Zebrafish) Oligo Microarray V3 (Feature Number version)	Model with genetic manipulation
GSE47859	Assessment of the response of aerobic and anaerobic muscle tissues of gilthead sea bream (Sparus aurata L.) to caloric restriction	Aquagenomic Sparus aurata oligonucleotide-microarray (SAQ) (condensed version)
GSE47141	Effects of sustained swimming on the red and white muscle transcriptome of rainbow trout (Oncorhynchus mykiss) fed a carbohydrate-rich diet	UKU_trout_1.8K_v1
GSE49847	A comparative encyclopedia of DNA elements in the mouse genome	GPL9156 FSU NimbleGen Mouse 385K Whole Genome Tiling	The study model is not fish
GSE39731	Expression arrays of KRASG12D rhabdomyosarcoma models in zebrafish	[Zebrafish] Affymetrix Zebrafish Genome Array	Chronic disease model
GSE44119	The histone chaperone Spt6 coordinates histone H3K27 demethylation to regulate gene expression and myogenesis	Illumina HiSeq 2000 (Mus musculus)	Model with genetic manipulation
GSE45532	Pbx and Prdm1a transcription factors differentially regulate subsets of the fast skeletal muscle program in zebrafish	Illumina HiSeq 2000 (Danio rerio)	Model with genetic manipulation
GSE41338	The evolutionary landscape of alternative splicing in vertebrate species	GPL13112Illumina HiSeq 2000 (Mus musculus)GPL15001Illumina HiSeq 2000 (Anolis carolinensis)GPL15472Illumina HiSeq 2000 (Xenopus (Silurana) tropicalis)	The study model is not fish
GSE34474	STAC3 is required for myotube formation and myogenic differentiation in vertebrate skeletal muscle	Illumina MouseWG-6 v2.0 expression beadchip	Model with genetic manipulation
GSE36024	Transcription Factor Binding Sites by ChIP-seq from ENCODE/Caltech	Illumina Genome Analyzer II (Mus musculus)	The study model is not fish
GSE36339	Transcriptomic response of skeletal muscle to lipopolysaccharide in the gilthead seabream (Sparus aurata)	UKU_trout_1.8K_v1
GSE36475	Gene expression profiling of soft and firm Atlantic salmon fillet	Agilent Salmon Immunity and Quality 44k custom array_SIQ2
GSE34783	Marine and freshwater three-spined stickleback (Gasterosteus aculeatus) gene expression differences	Agilent-016492 three-spined stickleback 44K 60nt oligo array version 1.0	Skeletal muscle is not studied
GSE26338	Genomic analysis identifies unique signatures predictive of brain, lung, and liver relapse	GPL885 Agilent-011521 Human 1A Microarray G4110A (Feature Number version) GPL887 Agilent-012097 Human 1A Microarray (V2) G4110B (Feature Number version) GPL1197 Agilent Human 1A Oligo V2+UNC_custom array	Skeletal muscle is not studied
GSE23497	Identification of genes that elicit disuse muscle atrophy via the transcription factors p50 and Bcl-3	[Mouse430A_2] Affymetrix Mouse Genome 430A 2.0 Array	The study model is not fish
GSE19754	Transcriptome analysis of zebrafish mononuclear myogenic cells (zMNCs) during myogenic differentiation	[Zebrafish] Affymetrix Zebrafish Genome Array	In vitro study
GSE16256	UCSD Human Reference Epigenome Mapping Project	GPL9052 Illumina Genome Analyzer (Homo sapiens) GPL9115Illumina Genome Analyzer II (Homo sapiens) GPL10999Illumina Genome Analyzer IIx (Homo sapiens)	The study model is not fish
GSE16187	Regulation of Vertebrate Nervous System-Specific Alternative Splicing and Development by an SR-Related Protein MUS MUSCULUS	Agilent Custom Mouse 244K Alternative Splicing Oligo Microarray	The study model is not fish
GSE10883	A network of transcriptional repression specifies muscle fibre type in the zebrafish embryo	GPL6600 Zebrafish 12kb promoter 244K array_slide 1 of 2 GPL6601 Zebrafish 12kb promoter 244K array_slide 2 of 2	Model with genetic manipulation
GSE4585	The zebrafish runzel mutant results in a novel muscular dystrophy phenotype due to a titin mutation	GPL1319[Zebrafish] Affymetrix Zebrafish Genome Array	Model with genetic manipulation
GDS2192	Titin mutation effect on embryonic muscles	GPL1319: [Zebrafish] Affymetrix Zebrafish Genome Array	Model with genetic manipulation
GSE2741	Breast Tumor's study	GPL885 Agilent-011521 Human 1A Microarray G4110A (Feature Number version) GPL887 Agilent-012097 Human 1A Microarray (V2) G4110B (Feature Number version) GPL1390 Agilent Human 1A Oligo UNC custom Microarrays	The study model is not fish
GSE1310	Embryonic stem cell study HOMO SAPIENS	Platform GPL1105 - Custom microarrays by MWG Biotech	The study model is not fish
Supplementary Table S5: Total datasets obtained from GEODatasets through meta-analysis. The studies were obtained through keywords and organized by serial number. Additionally, the title, sequencing platform and exclusion criteria for each dataset were described.

## Sheet: Datasets for reanalysis
Geo Datasets	Publication	Year of Publication	Specie	Muscle
Series
GSE84288	Nutrigenomic effects of glucosinolates on liver, muscle and distal kidney of Atlantic salmon	2016	Salmo salar	White and Red Muscle
GSE58929	Exercise promotes growth and vascularization of fast skeletal muscle by activating myogenic and angiogenic transcriptional programs in adult zebrafish	2014	Danio rerio	White Muscle
GSE47141	Effects of sustained swimming on the red and white muscle transcriptome of rainbow trout (Oncorhynchus mykiss) fed a carbohydrate-rich diet	2013	Oncorhynchus mykiss	White and Red Muscle
GSE36339	Transcriptomic response of skeletal muscle to lipopolysaccharide in the gilthead seabream (Sparus aurata)	2012	Sparus aurata	White and Red Muscle
Supplementary Table S5: Datasets selected for reanalysis. Table containing the same essential information only about the datasets selected for reanalysis and obtained through meta-analysis.
