# Supplementary material for: Identification of Novel Genes Associated with Fish Skeletal Muscle Adaptation during Fasting and Refeeding Based on a Meta-Analysis
Source: Genes (Basel). 2022 Dec 16;13(12):2378. doi: 10.3390/genes13122378 (PMC9778430; doi:10.3390/genes13122378)
Supplement: Supplementary file 1 [file genes-13-02378-s001.zip › genes-2052642-supplementary/Table S6.xlsx]

## Sheet: Total genes
ID	adj.P.Val	P.Value	t	B	logFC	ABS	FC	GB_ACC	SEQUENCE
458	0.0473	0.00381	3.37077	-2.25103	0.649863	0.649863	1.56902	AF025305	CCTGTCCACCTTCCAGCAGATGTGGATTAGCAAGCAGGAGTACGATGAGTCTGGACCATC
40869	0.0437	0.00339	3.42588	-2.13739	0.65947	0.65947	1.5795	BC051779	ATGTTGAAGTTCCTTGCCCGCAACTATGTGGATGTCTAAACAGTTCTCACCTCCCAGATT
14238	0.0462	0.00368	3.38744	-2.2167	0.663007	0.663007	1.58338	NM_205572	AACATTCTTGAATGCACTTCTGGGGAGGAGTGAAAAACAAGGAATAAATATAGTTTTGGT
28265	0.0461	0.00367	3.38836	-2.2148	0.663122	0.663122	1.58351	AF025305	CCTGTCCACCTTCCAGCAGATGTGGATTAGCAAGCAGGAGTACGATGAGTCTGGACCATC
14527	0.0472	0.0038	3.37239	-2.24769	0.672231	0.672231	1.59353		AGACATGCTTGTACTAACATGAATTGGAGGGATACCAGTAGAACACCCCTACATCATCAT
5498	0.0449	0.00352	3.40884	-2.17256	0.685794	0.685794	1.60859	NM_199564	ACAGGAGAAAAGGAAAGTTCAAGGGCCATGTGAGAAACCCTCTAATAAATCACCAAGTCA
10741	0.0488	0.00403	3.34454	-2.30502	0.690711	0.690711	1.61408	AF025305	CCTGTCCACCTTCCAGCAGATGTGGATTAGCAAGCAGGAGTACGATGAGTCTGGACCATC
13834	0.0489	0.00404	3.34315	-2.30789	0.700038	0.700038	1.62455	NM_213028	TTCTCTATCTGAACGTTTTATGTAAGAACTCCCTTCACATAAGACCATCTGAATAAATGG
32803	0.0258	0.00162	3.77375	-1.41533	0.71752	0.71752	1.64435	BC083506	TGACTTCAAAGGCTTTTCTGTCTGTTAACAACTTGCGATGGAATAAAAGTCCTCTGCTTG
12547	0.0484	0.00396	3.35308	-2.28745	0.719263	0.719263	1.64634	CK396549	TCTGTTTGATCGCTCTGTTGTGTTTTCCGTGTCATCTGCAGGTTGATGCGGTGCTTTAAT
38360	0.0373	0.00269	3.53477	-1.91213	0.729827	0.729827	1.65844	AW595089	AGTGAAGCTCCTACCAGTCATACATTGTCGGGTGTGATTCTTGCACAACACAGCTCTGTT
1842	0.0494	0.00409	3.33723	-2.32006	0.732175	0.732175	1.66114	AI965025	TTTACCAATCCAGCGCCAGTGCCCGAAAGCTCCACCCCTTCTGCTACATGAGCAAAGCAG
9222	0.0367	0.00263	3.54566	-1.88956	0.736282	0.736282	1.66588	XR_029471	TGCAGGGTATCATCATTTACAGAGCTGCCTTTGTGCTGGTCTTGTATGATGAGCTGAAGA
22017	0.0461	0.00367	3.38842	-2.21467	0.739307	0.739307	1.66937	CN015256	CAGCATATTGTCATTAATTATCCTGTTAATTTGTGTTGGACTGTACATTTGCCTCTCCTC
3732	0.041	0.00307	3.47229	-2.0415	0.740873	0.740873	1.67119	BI326273	CAAGCCACTGATTGCTCTGTGCTTTGTGGATCATCTGATTTTCCTGCTTCTGTGTTTCTC
36165	0.0463	0.00369	3.38594	-2.21978	0.747007	0.747007	1.67831	NM_201505	ACTTCTCTCTTTTGTGCTGGCTTGATTGCTTTTTGGATGGTTGTTGAGAACACCATTGCA
24000	0.0415	0.00313	3.46352	-2.05963	0.747961	0.747961	1.67942	BI430340	TTGTCCACTTCACCGACTGGCGGCTCATCCTGGACTACGTTCCCTACATTAACGGAAAAT
17240	0.0396	0.00292	3.49653	-1.99134	0.748404	0.748404	1.67993	NM_200727	TGATGGGACGTAAGACAGTGTGCCAATGGTTGCGCTGTTATCCTAATGTGTTGTGTAGAA
20675	0.0178	0.000935	4.03162	-0.877754	0.749583	0.749583	1.68131	CN171101	GAATTCCAAGATGTCTAAAACAGTTCAGTTTTGTCCAACAGCACTATGAGCTCAATCCTT
24504	0.0429	0.0033	3.43835	-2.11165	0.750213	0.750213	1.68204	AW566853	AGCCCTGTATAGACTGAAGCTTTCCTGTACTGCCTTTCCACAAACGTGGGTTTGAATCTT
3300	0.048	0.00392	3.3577	-2.27794	0.75445	0.75445	1.68699	EH469733	ATTCAATGTGAGATGTTTAACTGTAACATATCTTGTACGCGGGGTTGGACAAACCATTGG
20284	0.0415	0.00313	3.4638	-2.05905	0.755515	0.755515	1.68823	NM_199947	TCTTTACGCACAGTTGTCCTGACTAAAGAATCTTCTGTCATACAACAATAAACGACCATG
5391	0.0307	0.00204	3.66377	-1.64426	0.757299	0.757299	1.69032	BM185499	GCGCCCCCTTGTGACAGAGAATGAATTTTTATTTCCAATAAATTTTTTCAGCTGTTTATG
7238	0.0413	0.00311	3.46657	-2.05333	0.757766	0.757766	1.69087	CN508376	TAAAGGCGAGACGATGGTGAAGAGACTGATGAAGCGCGGAGAAACTAGCGGCCGCTTAAT
2148	0.0256	0.00159	3.78029	-1.4017	0.762924	0.762924	1.69693	AI397357	ACTGAACCACAGCGACCGGTCACCTTGCATGGCACGGTGTGTGGCTTTCCGATCTTGTTA
8841	0.0417	0.00316	3.45973	-2.06745	0.763869	0.763869	1.69804	NM_001002495	AAGAATCCCGCTGACTTCGAGAATGACGAGTAAAGTCACTCCCTTGAAGACGTCTCTTAT
18309	0.048	0.00392	3.35818	-2.27696	0.765675	0.765675	1.70016	AI666879	CCTCACACTGATTGTCAATCTTCTGGAACGGTGCCTTGTGTCCTCCCAGGGTTTCACTCA
6214	0.0469	0.00377	3.37601	-2.24024	0.770033	0.770033	1.70531	NM_001003746	TTATTGGGTGCACTTGTTGCATCTAGTGCTCATTGTAAATGAGTATTTAATGTTGTTCTC
27056	0.0468	0.00375	3.37872	-2.23466	0.776205	0.776205	1.71262	BG302816	GCTCAGCATTTTACAGTGAACGTATACGGTTTTGCAGACCGACAAAAGAATAGCTGTGGG
25255	0.0485	0.00398	3.35055	-2.29266	0.776815	0.776815	1.71334	BI840813	AGAGTTCACTGACATGTTGAGCCTGTGATCTGGCGCCTTATTTGTGGGATTGAGAACAGG
1793	0.0407	0.00303	3.47838	-2.02889	0.778542	0.778542	1.7154	BC045879	GCATTGCTGACAGGATGCAGAAGGAGATCACATCCCTGGCCCCTAGCACAATGAAGATCA
17089	0.0233	0.00139	3.8454	-1.26601	0.781332	0.781332	1.71872	BC083506	ACTTCAAAGGCTTTTCTGTCTGTTAACAACTTGCGATGGAATAAAAGTCCTCTGTTTGTG
18650	0.0449	0.00352	3.40816	-2.17396	0.790708	0.790708	1.72992	BG304140	CATCCCACTGTATCAGAGGCCTTCAGAGAAGCTAACCTTGCTGCTTCGTTTGGAAAAGCT
23274	0.0458	0.00362	3.39495	-2.2012	0.792506	0.792506	1.73208	NM_001002380	GATGATGATGACGATGATGTGTCTGTTTGTTTGTTTTTGGTTCATTCCATTAAGTGTTTC
30720	0.0434	0.00335	3.43119	-2.12644	0.795582	0.795582	1.73578	AF180887	CTCAGATCATGTTTGAGACCTTCAACGTCCCTGCCATGTATGTGGCTATCCAGGCTGTGC
24900	0.0481	0.00393	3.35654	-2.28034	0.796377	0.796377	1.73673	BC080245	TGGCACCACCCATCTATAATGAGGTGCTCGAGTATGATGATGGAACCCCTGCCACCATGA
36959	0.0261	0.00165	3.76434	-1.43494	0.799184	0.799184	1.74012	CK697375	AGGTGTTGGGTTAAGGGAAGATGTGTACCTTGAATCACTAGCTAATAAAGCACACCACGC
20413	0.0346	0.00242	3.5846	-1.80876	0.801912	0.801912	1.74341	BF937893	CGGCCGTTTCTCGTGTGAGCCGGCGGGAGGATTAACCTCGCTGACTGAACCTCCTCCTGG
23510	0.018	0.000947	4.0253	-0.89092	0.802063	0.802063	1.74359	BC050168	AAATTCAAGTGGCACTTGATCCTCAATGTACAGAAATCTCCTTACCGAGAATAAAGTGTT
18361	0.03	0.00199	3.67655	-1.61769	0.810874	0.810874	1.75427	NM_001004680	CCTCTCAACACTGTTTCCATTCTGCAGTGAACGAGACCAGATGTAAACATTTTTAACAAA
28407	0.0285	0.00186	3.70691	-1.55451	0.81106	0.81106	1.7545	AI545033	CAGTTTGAACTGCAGCAAATTGTTTTGACCATGTTTACATGCCTAAAAACAAACCAAGTT
26145	0.0371	0.00266	3.5395	-1.90231	0.811756	0.811756	1.75535	CN020873	ATGGGACGAAGACAGTGTGCCATGGTTGCGCTGTATCCTATGTGTGTGTAGAATGTTATA
17901	0.0256	0.00159	3.78153	-1.39912	0.812435	0.812435	1.75617	BI473391	GAGCTGACTCCTCTTGACTCCTCTGTGCCTGTGTTCCAGGCGTCTAACTGGTATGAGAGA
31670	0.0279	0.00181	3.72154	-1.52406	0.813696	0.813696	1.75771	BI983061	CAAGCTTTGTGGTCCTTCTTTAGGGCATCTGATGGTCAGACTGCAGAGCTCCAGCTGTAC
29004	0.0435	0.00336	3.43054	-2.12777	0.814104	0.814104	1.75821	CN507533	TCCATGTTCTTGTACAGGACACACTGTTTATTTAATAAAATGTGGAGTTTTGACGTTTGC
41621	0.0319	0.00215	3.63934	-1.69506	0.814476	0.814476	1.75866		ACGAGGCTCAATCCCAGAACACATCACCAATCTTTCACCATCCCACACCCGAGAACATCT
39293	0.0452	0.00355	3.40431	-2.18191	0.819698	0.819698	1.76504	AY391430	TGCTCCGTCTCTTTTCATGTTATAGTTTTATTTTTTGTGCCATTGCACTGTTGATGCTGG
27920	0.0234	0.00139	3.84385	-1.26923	0.82026	0.82026	1.76572	NM_001007765	TTTTCATTCCCACGATGAATCTGAATGAGGTCTGCTTTGTTTTGGAAAGCTCTTATTATG
26407	0.0196	0.00108	3.96454	-1.01759	0.820653	0.820653	1.76621	NM_199816	GGACACTCCTTCCACCAATCCCAAAACTGAAGGTCTTATATGTATAGAAAGCTCAATAAA
11124	0.0492	0.00407	3.33951	-2.31537	0.82151	0.82151	1.76725	BC097225	TTTTGTAGTTCTACTTCCTGATTATATGTCAGGTGAGGTCCTCAAGAATGGAAGCCCTGT
20068	0.0257	0.0016	3.7792	-1.40397	0.821768	0.821768	1.76757	BC056511	GTCTTGCTGCCGATGTCGGAAAAGCTGAAGAAGGTCATTTAAATGTTTTCCTGTCCACCA
5850	0.0248	0.00152	3.80361	-1.3531	0.822735	0.822735	1.76876	EB786422	CACAGGCCCTCAACTTTGCTTTCAAGGACAAGTACAAGAAGATCTCCAAATCTGATGGCA
18892	0.0458	0.00362	3.3957	-2.19967	0.823537	0.823537	1.76974	BG305335	ACACACGTTTTCCTGGACATCAAATAACCTGTGTATTTTCACATGACTGAAGATGAGTGG
25617	0.0195	0.00107	3.96718	-1.0121	0.828034	0.828034	1.77526	NM_200525	CAAAGCTGTGAACTGAGATGTACCCTAGTACTTGATTTGTTTATATTGTATACTGCTCAA
31066	0.0455	0.00359	3.39952	-2.19179	0.828297	0.828297	1.77559	BM181780	GGGCATATGTGATCACTTCAACAGGCATTGCATGGAACCTGTCTCCTGTAGGCAAGGTGC
18714	0.0339	0.00235	3.59898	-1.77891	0.832198	0.832198	1.7804	NM_001003436	TTGCAAAAAGGACTCAGCCACCACCGAAGCTTCCCGTTGGACCCAGTCATAAATTTGCAA
9490	0.0324	0.0022	3.629	-1.71655	0.836132	0.836132	1.78526	AI601365	ATGTCTGCTGACTTGTTCAGGTCTGCTCTGTTTCTGGAGACTGATCCCATTAAGGGCTCA
9082	0.0466	0.00373	3.38152	-2.2289	0.837364	0.837364	1.78678	BG307293	TACAGCAAATTCGACATTCGAGAACATACACGAACACAATCACGTTGACCCGCAGTTAGG
9144	0.0488	0.00403	3.34434	-2.30542	0.838468	0.838468	1.78815	NM_201024	ATTACATCCCGATTTGTAAACCCTCTTGTATTGGACTGCCCCGCTCTGACACAGCAAATA
34121	0.0427	0.00326	3.44368	-2.10064	0.843335	0.843335	1.79419	BG727498	AAGGGTAGAAGATAAACATTTGAAGTCAGAATTATTAGCCCCCCTGAATTATCAGCACCC
21701	0.0203	0.00114	3.94007	-1.06862	0.845106	0.845106	1.7964	BC092910	CAAAGTTGGCAGCATCCATGATGCCATCCTCCACAGGGTGTGTGCAGTCCAGGGTGAACT
38960	0.0345	0.00241	3.5857	-1.80647	0.845663	0.845663	1.79709		TGACACAGTCTGTGTTTATGCTGATGTAAAATAACAGAACACAATAAAGAGAAAACCAGG
18979	0.0255	0.00158	3.78328	-1.39547	0.84669	0.84669	1.79837	CN022637	AGTGGGATAAGAAATAGGAAGAGCGTGATGACGATGATGAAGCTCTTCTTTGCTGCGATG
8721	0.0153	0.000751	4.13478	-0.662803	0.847778	0.847778	1.79973	NM_130932	AACAGCAATGCAGAGGAAAACTGCTGCTCAAAAAGACAGTCTCACCTTTGCACCTGTCTT
19389	0.0429	0.00329	3.43963	-2.10899	0.849365	0.849365	1.80171	NM_200865	ATCAGATGCTGATATTGAATCTTTAAAGACCGGAGAACAGGGCGTCGAGTGTACAATACT
27	0.0366	0.00262	3.54792	-1.88486	0.851204	0.851204	1.80401	XM_001343751	GCATTGTTACGTTGAATCTGCAAGCTAAGGGTTCATTTTAGATTTGTATGGCCAAAACTG
26242	0.0122	0.000547	4.28486	-0.350622	0.854512	0.854512	1.80815	AI958755	GACAGTGCTAGCAAGAACGCTTCTGAGATGATCGACAAGCTGACCCTGACCTTTAACCGA
27315	0.0159	0.000802	4.1038	-0.727321	0.855101	0.855101	1.80889	CF595308	ATTCACCACGCCTGAAAAGGAAAGAACAGAACTTCGCGAGCAAAGGGTTCTGGAATACAA
10170	0.0241	0.00146	3.82301	-1.31269	0.856677	0.856677	1.81086	BI839904	AGGACATTTCCTGTCTCTACACTCTCCCATATTGCTTCCTGTCTCATTTACTGTCATATC
22932	0.0401	0.00298	3.48678	-2.01153	0.858122	0.858122	1.81268	BI841943	GTTTATAACCGGAGTTGCTACCCTATCTTCATCAAGTCAGCCACACTGGACAATCCCGAC
12341	0.041	0.00306	3.4743	-2.03733	0.858766	0.858766	1.81349	AW116780	ATGCAGAACAAGCATATCTGCTCAACAGAATATCTGTATTTCTGATGTTGCAAACCCATG
35448	0.031	0.00207	3.65752	-1.65726	0.859938	0.859938	1.81496	AY428802	TCCAAGAACATCCAACAATGAGTGAGACCGCCATCTCTAAAACCGCCGTGGCCCCCATTG
16907	0.013	0.000601	4.24063	-0.442542	0.860336	0.860336	1.81546	NM_199858	CCACATCCACTTTAATACACTACAGCACATATTGAAACCAAATGTACTATTGTCAATGTG
7381	0.0134	0.000631	4.2173	-0.491063	0.862756	0.862756	1.81851	BI880041	TCTGAAGGTCCTGGCCAAGAGCACTCAGGCTAGAGCTACAGTGTAAATCTGTGTCAGTTT
29899	0.0203	0.00113	3.94108	-1.06651	0.863554	0.863554	1.81952	AW232016	ATGCTTTCTAGGGTCTGACGTGCCCCGCCCCCTTCACGTTTGCTATTATCTACAGTGTGC
22080	0.0371	0.00268	3.53723	-1.90703	0.86434	0.86434	1.82051	XM_683175	TCATGTGCCATTTTAATGTTGCGTTTAAGTTATTTTACACATTCTGGTTTGAACCTCTCC
39635	0.0338	0.00234	3.59978	-1.77724	0.867409	0.867409	1.82438	NM_214684	GCATGCAGAACAAGCATATCTGCTCAACAGAATATCTGTATTTCTGATGTTGCAAACCCA
29665	0.0485	0.00398	3.35045	-2.29287	0.868377	0.868377	1.82561	AI436856	TCATCAGAAATGCTTTATAGGATTGTAGTTCTTTCCCTCATTAAAGCCCTTCCCCGTTTT
31806	0.036	0.00256	3.55802	-1.86393	0.869834	0.869834	1.82745	BM156006	TGCAATGCCAGGGTCACTTGCCCGCAAGTCACCTTTAAAGATCCCTCCGTTCACGGGTAA
17310	0.0475	0.00385	3.36624	-2.26036	0.871184	0.871184	1.82916	AI558330	GACACTTTTTCTGTATTCCTAGCAAAGGGAGCATAGAAACCATCCAACTGTATAGCCAAG
16995	0.0277	0.00179	3.72506	-1.51672	0.871719	0.871719	1.82984	AI544646	GGTCGGTTGGCAGTTGTAATGCTCTTTGTATGTTGACAGAATTGAATGGTTGGAAATACC
29769	0.0413	0.0031	3.46802	-2.05033	0.873261	0.873261	1.8318	NM_199519	ACACACACGAAAATGTGAGCAATTATTGGAAGTGGCATAAAGTATTGGATGAATTGTTTG
30092	0.0455	0.00359	3.39953	-2.19177	0.875016	0.875016	1.83403	CK682503	ACGTATGACTATGCAAGATGCTACAACCTGAAGGAGGTCTACAGCACTAAAGCATACTCT
2857	0.0337	0.00233	3.60129	-1.77412	0.875784	0.875784	1.835	BI866441	GGCAGGAAGTCAGGGAAGACAGAAATGACCATGATGTAGAGGACAACCTTTGGAGGCCTT
6224	0.0429	0.0033	3.43893	-2.11044	0.876261	0.876261	1.83561	NM_205542	TCTACCAGCAAATAAGCCATACGACTGTTGGGACAATCAGCTAAATGTAATTTTTCTGAT
29964	0.0246	0.0015	3.80858	-1.34275	0.877152	0.877152	1.83675	XM_683548	CTGTCGATTTGTCCTACCTTGTCAGATTGTCCCATTTAAAAAGTAAGAACCCGTCTGATG
12230	0.0457	0.0036	3.39786	-2.1952	0.882051	0.882051	1.84299	AW116858	GTTCAGACAGTACAGAGGTCTCCCTTCCACCTCCCACCTTTGATAACCTCCACGACAAGA
22623	0.0443	0.00345	3.41709	-2.15553	0.883768	0.883768	1.84519	AW115576	TTTTAACAGCAGAGGTGCTCAGGGCTAGTTTAAACATAGATGGGCTCTGGGCTAGTTTAC
26039	0.0418	0.00316	3.45843	-2.07016	0.885291	0.885291	1.84714	NM_001002156	TCATCAGAGTCGGCAGTTCAGCTCAACATCAGTGTTATACTGTATATGTAAATAAAGATG
1764	0.0465	0.00372	3.38284	-2.22616	0.885808	0.885808	1.8478	NM_001002156	ATCATCAGAGTCGGCAGTTCAGCTCAACATCAGTGTTATACTGTATATGTAAATAAAGAT
2306	0.0429	0.00329	3.43968	-2.10889	0.886605	0.886605	1.84882	NM_205726	AATTCAATGCAAAGGCAGTTGTTGTCAGAACAGAGAGTGCTCAGCGTAAATAAGTACACC
24447	0.0339	0.00235	3.59768	-1.7816	0.888113	0.888113	1.85075	BI897414	CTGGTGACGGAGCTCAATGTTGATCAAACTCTTGAGGCCAGTAACAAATCCAGACCCATG
11275	0.0275	0.00177	3.73112	-1.50412	0.889297	0.889297	1.85227	AI883283	AGTGCCTCACATGCCGGTGGTACAGTCCTGGATTTCATGAAGGACTTCTGGATCGATTTG
36709	0.0248	0.00151	3.805	-1.35022	0.890284	0.890284	1.85354	BI703078	TGTGATCGCATTGTTCCAGTGGACATCTACGTCCCAGGTTGTCCTCCTACAGCAGAGGCT
9369	0.0494	0.0041	3.33684	-2.32086	0.893536	0.893536	1.85772	AW281287	ATCTATCCAGCACTGTTTAGATAATTGTGCCAAAGCTGTGGTCCTGATGAGCCACTTGGG
29844	0.0466	0.00373	3.38137	-2.22921	0.893768	0.893768	1.85802	NM_001012375	CTGTGCCCCGGACCGTAACTACGACAAGGCTTTCTCTTACATCTGCCGTGACGGAACAAC
18333	0.0205	0.00116	3.93093	-1.08768	0.897875	0.897875	1.86332	BC090486	AGCTCCAGCTGTACTAAAACTCTGTCCAACTTTGTACGATGTTCAGTGTTCGGTTATTTT
22364	0.0412	0.0031	3.4687	-2.04892	0.89818	0.89818	1.86371	NM_001045051	GATGTCCCAGGGAGCCGAAGCCTGGTGGTGCGCAAAGTGATGCCTGGATACTCCATTAAA
19582	0.035	0.00246	3.57632	-1.82595	0.899426	0.899426	1.86532	BI326618	TAAGATCTGTTCACAGCTTTGTATATCTTTTGGCACTTTTTGCCAGCCATGTACCTTTAT
26901	0.0157	0.000775	4.12002	-0.693531	0.899433	0.899433	1.86533	BI879837	CACCAAACAAGTGTCCAGAGATTATGGAGTCCTGTTGGAGGGTCCTGGAATTGCTTTAAG
20236	0.0439	0.00341	3.42308	-2.14318	0.900131	0.900131	1.86624	NM_200761	CTTCAGATGTGTGAATGAATGCAGTCGATTTATTTTGCGATTATTAAACACCATGTTGTC
5853	0.0327	0.00224	3.62162	-1.73188	0.900203	0.900203	1.86633	BM185985	GATGGTCCTGGCCGATGACAACTTTTCTTCTATTGTGGCTGCTGTTGAGGAAGGCAGAGC
8488	0.0224	0.00131	3.87292	-1.20863	0.900895	0.900895	1.86722	BI841927	GCAGCCATACTGCTTCCCTGACCAACCTGGAGGAACATCCTATGAGAGATACGAGACTTA
15627	0.0358	0.00254	3.56153	-1.85663	0.902034	0.902034	1.8687	AI588467	CTAAGTGCCTTTGAATGTTGGTGAGCTGACTTTAGAAGGTCAATCACATGAAAAGATGAT
550	0.0284	0.00186	3.70796	-1.55232	0.90216	0.90216	1.86886	NM_200218	AGGCAGTTGAACGATGTTATTTTGCCATTATCAATAAATTTCCAGCTGTTTCCTCACACA
20274	0.0147	0.000705	4.16467	-0.600563	0.902871	0.902871	1.86978	AI397329	GTGCTGATTGGACCAGAACTCCTCCTCACCTGACTTCAGGAGCATGGTGGCCTTCACCAT
15651	0.0471	0.00379	3.37369	-2.24503	0.903583	0.903583	1.87071	AA497247	TGAGCCAGCCGATGCTCGCTTGACACATAACAGTGGGACACATGGTGCGCAACACACTCT
24598	0.0211	0.00121	3.91171	-1.12776	0.904226	0.904226	1.87154	AJ249797	TGCACTTGTGGAGGTACAGAGGAGGATATCCAGCCCTCACTGAAGTCATGAGTAAACTCA
28796	0.0227	0.00133	3.86486	-1.22543	0.905803	0.905803	1.87359	AW595788	TGAGCAAACATGCAGCGTTTAGCGTAACAGCACTACTGTTCACACCGCTTCTGACATGTA
8263	0.022	0.00128	3.88501	-1.18342	0.906087	0.906087	1.87396	NM_205538	GTCAAACGTGTCATCTGCCCTGTTGCGAAACTTGTAACAAACACGGTTCAGTGTTACTCT
14373	0.0182	0.000971	4.01381	-0.914872	0.90674	0.90674	1.8748	BI670898	AGTCTTCGTAAGTGGAGAAAAGCGCTCCGTCCGTCCAGCTTTAACACTCTCCGCAGAGAC
17864	0.0223	0.0013	3.8765	-1.20117	0.908656	0.908656	1.8773	BI879816	ACTACTCACTCCCTGCATACTTTGACCGACGAGAGAGTCCTCTTCCGGAAATCAAGTTTG
22405	0.0203	0.00113	3.941	-1.06667	0.909195	0.909195	1.878	AI964238	GTAATGACAAGCTGATCAAGGAGGGAGACATCGTCAAGAGAACAGGGGCTATTGTGGACG
10826	0.0249	0.00153	3.80093	-1.35869	0.90964	0.90964	1.87858	NM_205751	TCAACGTTCAAGCTAGTTGATCTTCGAGAAAGCTTGCTACCCTCATTCTGTGCAATGCCA
38134	0.0126	0.000575	4.26172	-0.398704	0.911666	0.911666	1.88122	NM_199995	AGATCCTGAAGAAGTGAAGCTCCTACCAGTCATACATTGTCGGGTGTGATTCTTGCACAA
29584	0.0239	0.00144	3.82956	-1.29902	0.911959	0.911959	1.8816	NM_200747	TTATGAGGATCTTAAACCATCAGACATGGAGCAGATTATTGATGAGCTGAAGGCAGGCAG
22436	0.0158	0.000785	4.11423	-0.705601	0.913521	0.913521	1.88364	BG308262	TCCTGGAGACGTCATTTTGGAAACAGGAGAGGTTGTCCCAGATTTTCCCGAAGACAGTCA
13801	0.0208	0.00118	3.9233	-1.10359	0.914044	0.914044	1.88432	NM_205540	CACACACACACATGAACAAACTCAGAAACATGCGATCATTCATGCAATAAATGCATTTCT
44381	0.0469	0.00377	3.37556	-2.24116	0.914567	0.914567	1.885	BG728396	AATTTTGCCTTAACAACACTACTTGTGTTTTGATCTAATACAAGTTTCTACCACATAATT
9443	0.02	0.00111	3.94904	-1.04991	0.914691	0.914691	1.88516		CACTGATATGGATGTAGAGATGGCCAAATACCGTCTGCCCCAACCTTCCTCTGGCCGACC
6651	0.0279	0.00181	3.72046	-1.52631	0.918055	0.918055	1.88957	EB786422	ATAAGCAGTACAAGGGCATTATGGACAAGCGCACCCAGTTTTGGAGGTACTTCGCTGGTA
25444	0.016	0.000808	4.10014	-0.73495	0.918338	0.918338	1.88994	NM_200855	GCAAACCTCGCTCTTCTATAACTTGTGTATATTTCTGTCTCTCTAATAAATCACATTTGA
19705	0.0132	0.000614	4.23049	-0.463617	0.918479	0.918479	1.89012	AI667493	TCTGCATGCTTGTTGTTCACATGGCCTCTTGCCTATGGTTTCTCCACTGCAAGTGCTTCT
21291	0.0361	0.00257	3.55558	-1.86898	0.919368	0.919368	1.89129	BG729133	TTATATCCATCAGTGTGTGCGGGATGTTTTGAGGGCTCGCAAACTTGGCTGTGAACGAGA
25548	0.0345	0.00241	3.58581	-1.80626	0.920968	0.920968	1.89338	AI793711	GTGAACGTTTCCTCCTCTGGTGCTTGTTGATTTTGCATAGGAAGGTACGACCATGAGCGC
43185	0.0195	0.00107	3.96868	-1.00896	0.92176	0.92176	1.89442	NM_213379	AGCTCTCACCTGTGTGAATCTTGATTACATAAACATGCACTTTGTGAGGATAAATAAAAC
13613	0.036	0.00256	3.55865	-1.86261	0.922076	0.922076	1.89484	BG985677	AATGGGGGCATTCGCTCTTCAGCCATTAGCAGGCTCAGGATTACTGGCACTCAGTGTTGT
446	0.0434	0.00335	3.43206	-2.12463	0.922296	0.922296	1.89513	NM_203427	CCACCCTCCCCCTCAGTAATCCACCGTATGTTAATTGAAACTGTAATCTTAGATGTTTCA
31726	0.0413	0.00311	3.46664	-2.05319	0.923527	0.923527	1.89675	AA495154	CACTCTTGTTACCATTGTAATTGCCAACTGTGTGAAGCTAAACTGCTTTGAAAGTGAAAG
10878	0.0411	0.00308	3.47113	-2.04388	0.923743	0.923743	1.89703	BI672082	AAAGGCAAGCGGTCTCTCAGCCGGAAAGGCTCCACAAGCTCGCTCACAGAGAACCTCACA
25018	0.0377	0.00273	3.52712	-1.92798	0.927273	0.927273	1.90168	BM103911	CTGCAGTTGATGCCATTCCTGAGAGACGGCAAATGTAGGTTGATCCTTATCAGCTTCGTT
1135	0.0259	0.00162	3.77282	-1.41726	0.927624	0.927624	1.90214	NM_153668	AAACAAGTTTCTCCGAGTGGCCTGTTCTGAAGGTGCTCATAATGTCATAACCAACATTAT
10573	0.0254	0.00157	3.78621	-1.38937	0.928505	0.928505	1.9033	NM_214723	GCCACCCCAAACTCTAGAGAAGCAGCTTCTGTCCGTGTCGCAGCAGATCACGTGTGTGTT
16949	0.0177	0.000923	4.03744	-0.86562	0.928605	0.928605	1.90343	NM_131734	GTGCAGCCCCTGGCAGATGTGTAGCAGTCGTCAATACCAGCCCATCATCAGCAGCTTCTT
6271	0.0476	0.00386	3.36529	-2.26233	0.930691	0.930691	1.90619	BC124726	ATATTCTGTTGTGTCTGATTCTGTTTGTTGGGTTGTGACCCCTATCTGCACTTGTAAACA
10607	0.02	0.00112	3.94845	-1.05114	0.931391	0.931391	1.90711	BC071437	CCCCTCCCACATTGGAGACAGACTAGTGTTGAAGGCAATCGTAAACAATGCTTTCAAGAA
16987	0.00587	0.000201	4.76562	0.641133	0.932879	0.932879	1.90908	NM_001003843	CCTCTCTGCTATTGTGTAGATGAATGACTTTGTCCAGTTGTGTTCCTAATAAATATTATG
18150	0.0331	0.00228	3.61299	-1.74981	0.933432	0.933432	1.90981		GTGCACACATGACAGTTGAAGGTTTCACACACCAGACGCGCACATTTGCATGGAATTTAA
23218	0.0218	0.00125	3.89285	-1.16708	0.933577	0.933577	1.91001	NM_213417	TCTGTGATGTCTCTTGTACTTTCTCTTGGTTCTTTGTAGTCAGATTTGATTAATAAAGGG
15159	0.0315	0.00212	3.64583	-1.68157	0.93473	0.93473	1.91153	BC071359	CTATATGCGTGGCATAACAAATAAATTATACCTATTGAAATGGACATGTATGTGTGGCTG
33481	0.0438	0.0034	3.42395	-2.14138	0.937011	0.937011	1.91456	NM_001004584	AAATGGTGCTGTTAGCAGGTAAGGTCTAAATAAATAAACATATTAAGGACAGCACTGACA
34257	0.0313	0.0021	3.64999	-1.67292	0.937072	0.937072	1.91464	NM_201496	ATTTCAGTAAGGATTGTAATTCAGAACAAACTACACTTGCCAAGTGTTAACTGTCTCCAT
34628	0.0158	0.00079	4.11108	-0.712162	0.93744	0.93744	1.91513	BM071061	TGCCATCTTTGGTATGACCACTTGTATAAGTGCACAGATCAGAGATGAACCTGACAGCCC
43020	0.0371	0.00267	3.53877	-1.90384	0.937789	0.937789	1.91559	NM_212620	AAATGCTACGAGGAAACACAACTGCATGTCGGCTTTCAGGCAGTCTGTTTGGATTTCATA
2194	0.0232	0.00138	3.84938	-1.25771	0.937894	0.937894	1.91573	CF550303	CTTGCTCTCCTTCAAGTTCCACGTGCCGATAAAAGCGTCTGCCATGTTTGAGCTGAAGCG
42715	0.0469	0.00376	3.37707	-2.23807	0.938026	0.938026	1.9159	NM_212785	ATGCAGCCACTAAATTATTGTTGGTGTTAATGACGTAGCTCTCCCCCTCTGGTTCAATGC
11768	0.0148	0.000714	4.15898	-0.612412	0.938514	0.938514	1.91655	BI890578	TTCGGTTACAGCAACCGTGTATGTGACCTGATGGCACACATGGCCTCCAAGGAGTAGATG
17614	0.0448	0.0035	3.41062	-2.16889	0.939242	0.939242	1.91752	BE556839	GTGAAAAGGATAACGTTCGCTTAGCCATTTACAGTCGAGCTGTGTTTAGGCTTGTGGTAA
10851	0.0354	0.0025	3.56829	-1.8426	0.939441	0.939441	1.91779	AY394955	TTTTGGAATTGCTGCCAAGGTTTAGCTGGACAAGGCGCCTCATCAGGTCTAAGGTAATTA
10125	0.0273	0.00175	3.73577	-1.49442	0.940312	0.940312	1.91894	BM183894	ACGTTTCTTTGGCGGTGCTCATTCTGGAACTTCTGGGTCGTGAAGAGCCCAGGCATCGTT
16166	0.0068	0.000244	4.67218	0.449659	0.940958	0.940958	1.9198	BG892288	AGAGTAAAGCAGCAAACTCATGTTCTGTGCCCACTGCATTCCTGGTCGACAACTGAATCT
9121	0.042	0.00319	3.45481	-2.07764	0.941161	0.941161	1.92007	CO248327	AACAGTGCTTTTTTGGGACTTGTGGAGCTGCGCATTGGTAGAATTGTTTGTTCAGTGTTT
13565	0.0114	0.000499	4.32854	-0.259928	0.941411	0.941411	1.92041	BI880587	AGCGCATCGCTAAACAGCTAGCAGAAGCTAATGAGGACACAATCCTGAAATGAGCTGCCC
18567	0.0464	0.00371	3.38412	-2.22353	0.942203	0.942203	1.92146	BI844240	ACTGTTCAAGTCCATTAGTGACGCGCACACTGCGCTGTAGATACGATGACATGCTCTCAT
26797	0.015	0.000726	4.15073	-0.629592	0.942391	0.942391	1.92171	NM_001002495	ACATGGGGCAATCATGTTCATGAAGAGTGCAAAAAGAAGAATCCCGCTGACTTCGAGAAT
21473	0.0245	0.00149	3.8107	-1.33834	0.942647	0.942647	1.92205	BI703339	GAGAAGCGACGCAGACAGGAAGAGGAAAGGCTGCAAAAAGTGGAAGAGGAGAGGAAGCAA
13134	0.0133	0.000624	4.22249	-0.480259	0.943817	0.943817	1.92361	BI708259	GAAAATCAACGCTGGACAGATCGAGGAGGTTATTGCACAGGCTGAAGCGGAGCTCTCGCT
5931	0.0366	0.00262	3.54784	-1.88503	0.944669	0.944669	1.92475	BI880328	TGGACAGTATTGATTCTGAACGAACCACTGAGGAAAGCTTCTCTTGGATTCTGTGTGTAC
38058	0.0145	0.000692	4.17401	-0.581127	0.944701	0.944701	1.92479	NM_200714	ACAATCCCCTGCGGCACCACATCACCTCTTCATGTTGTAAAGTTTCTATATTAAACCTGT
30922	0.00917	0.00037	4.47141	0.036	0.945558	0.945558	1.92593	BC083515	CTGGTCTTGTATGATGAGCTGAAGAAGTCATTTAATGTTTTCTGTCACCCATCATGTGAG
34561	0.0428	0.00327	3.44229	-2.10351	0.945639	0.945639	1.92604	BI867378	CGTTGTCAGTGACCTGAGCGGCAAAGCCATAAGTGCAGCAGAGACCATGGCAAAGGAAGG
13059	0.025	0.00154	3.796	-1.36897	0.946161	0.946161	1.92674	CN841684	CCTTTTTCTTTGCCTCGGGCACTAATAAACTAATTATTATAAGTGACTGCTATGTGTATG
35953	0.012	0.000537	4.29404	-0.331561	0.946846	0.946846	1.92765	NM_001005960	CTAAATGAACCTTTTCCTCGTCAACACGCCAGACTGGCAGTGTCGTCAAAAATGTACATA
38648	0.0493	0.00409	3.33782	-2.31884	0.947148	0.947148	1.92806	NM_001004584	CACCTGTTTACCAAGTTGTTATTGAAGCACGCTCTGTTCTGTTCTTAAAATGCAAATAAA
16765	0.0133	0.000626	4.22148	-0.482365	0.948104	0.948104	1.92934	AF165216	TCTCCTATAAACACTCCAGTAACAGCCAGGGCAACTGAAATGCCTTTAGCATTCACCCTC
22343	0.0442	0.00344	3.41929	-2.151	0.948532	0.948532	1.92991	NM_175082	GAGGATGTTTCACGCGGGAAACAAACAACAGACTTTAAATGACTAAGATTTAAGTGAAAT
26230	0.039	0.00286	3.50587	-1.97199	0.95126	0.95126	1.93356	BI847080	TACACACACACACACACACACACACACACACACACACACACACCAGCAGTGAAGAGATGC
19383	0.0436	0.00338	3.42776	-2.13351	0.95256	0.95256	1.9353	BI878961	TGATTTCTGTCCGTGCAAACACTCCTTTTTTACCTCTCTGACTACCTGCATAATCCCAGT
17942	0.00511	0.000167	4.85372	0.820987	0.954081	0.954081	1.93734	CO914630	TGTTTCACGTCCGCCGATTCCGACCCTTAAAATGAGCAAGTTTGAGCCGCTTTTACATTA
6228	0.0122	0.00055	4.28216	-0.356232	0.954178	0.954178	1.93748	BE605766	TAGAAGGTGCGAAATAGCGGACAGGAGGCTCCCGGCTCAGCCCTGCTCCAGATACAAGTC
564	0.042	0.00319	3.4543	-2.07869	0.954237	0.954237	1.93755	NM_001003448	AAGAGACGGACAGAAGCAGGATGTTTGGTTCCTGCTGAAGAGAAGCTAGGACTTTACATT
19496	0.0111	0.000484	4.34381	-0.228256	0.954334	0.954334	1.93768	AL719910	TTGGCAGAATCAGCGGGGAAAGGCTGACGACATCGGACACGATGCTCTCTCCAGGATGTT
5097	0.0397	0.00293	-3.49472	-1.99509	-0.957542	0.957542	1.942	AI601863	AGCATCCATAGGGGGTTATGGTTTCTGCTTTTGTTTAATGGAATTCTTGACAGACTTTCT
8248	0.0234	0.00139	3.84314	-1.27071	0.958099	0.958099	1.94275		CAGTACAAGGGCATGTACCGACGGCGTCAAGCGTATCCCCAAGGAGCAGGGTATCATCAT
28474	0.0261	0.00164	3.76753	-1.42829	0.958833	0.958833	1.94374	AI496951	GATCATGCCCAAGTCACTGCCCTGTTGATGAGAACTGTTTCCATAGTGTGGCAAATGTCC
30947	0.0122	0.000545	4.28706	-0.346064	0.959413	0.959413	1.94452	BM861027	TTCTTTTTCTTGCATGCTGCATCAGATTAGCTGCTATGGGATTTATGGACTACCTGATAT
16773	0.0292	0.00192	3.69222	-1.58508	0.960512	0.960512	1.946	NM_199564	GAAGAGTTCAAACTGAAGAAAATGTGGAAGAGTCCTAATGGAACCATCAGGAACATTCTG
20037	0.036	0.00256	3.5576	-1.86479	0.960829	0.960829	1.94643	BG303848	TACACAGCCAATTTTGTTTTTCCAAGGATTGGCCTGAATGCTGAATGAGGGATTTCTCGG
16363	0.0251	0.00155	3.79472	-1.37163	0.96131	0.96131	1.94708	CK142034	CTTCTCGCCAAGCCCGTGCAGGAATTTGATGTCTCACCCTGCCTCTCTTGCGCCCAGTGC
23742	0.0121	0.000541	4.29047	-0.338972	0.962247	0.962247	1.94834	AI106196	GAAGAATCCCGCTGACTTCGAGAATGACGATTAAAGTCGCTCCCTTGAAGACGTCTCTTA
15450	0.0068	0.000244	4.67171	0.448704	0.962762	0.962762	1.94904	NM_214701	AGAGTGGAAATCTGTGGTTGCAGGAATCTTCTTCTTTGTCGGCTTGACTGGCTTAGTAGT
7837	0.0199	0.0011	3.9531	-1.04144	0.962777	0.962777	1.94906	NM_212821	GCTACTACAGCATGCAGAAACACAACAACCTGCAAGCTGACAACTTCTACCAGACCGCGT
9026	0.031	0.00207	3.65755	-1.65719	0.962852	0.962852	1.94916	CN832935	GACTCCTCCTGAGGCTCACACTGTCTGTGTCCTGTGCACTCACCTCATTACGATCGCGAA
41420	0.0444	0.00346	3.41652	-2.15671	0.963589	0.963589	1.95016	AW421329	CCGGGTTCCTGCTTTCGCATAATATTGCTGGGCTTGAAATGAGGTTCGTTTGAATGGAGA
28292	0.029	0.00191	3.69572	-1.5778	0.965954	0.965954	1.95335	CK361167	GGTTTTACAAGAGGATGAGCACTCACTTTAGTTGACAATAAAGTTATGAGTTGACATATG
43781	0.031	0.00207	3.65678	-1.65881	0.966625	0.966625	1.95426	EH542472	ATGATGGCTGCAATGCTGGCGTATGTGGCCAACACACACTGGACACAAAATAGAGAAATA
6390	0.0208	0.00118	3.92161	-1.10712	0.968607	0.968607	1.95695	BI886415	GATGTTCTGCTCTGAGAGGTTGGGTTCTGGAGTGTCTGTCTGTGTCGTAGTCTCTTTAAC
15110	0.046	0.00366	3.39044	-2.2105	0.96862	0.96862	1.95697	NM_200834	TTTTCTACTGCAAAGAAAGATGTTTGTACGAAAGAATGCTGTACTATACTCTTGTGTTCC
30746	0.0181	0.000957	4.02063	-0.900649	0.970004	0.970004	1.95885	NM_213101	GTCAGTCAGTCAACAGTGACTCAAATGGCACTCGTCAAAGGAATTTGAGATCTGAAAAAG
32240	0.0261	0.00165	3.76556	-1.43239	0.970465	0.970465	1.95947	BI865553	ATTACGCACAGCTTGACATTGCTTCAAATGAGGATAACCGAGCGTGGATGAGGGAAAATG
11085	0.0204	0.00114	3.93775	-1.07347	0.970564	0.970564	1.95961	AI641141	TTGGCCGATCTGGAGAATGCTTGAACCTGATTGGTGGAAGAGTGAAAGGAGCCGTGTGTA
16701	0.0415	0.00312	3.46453	-2.05754	0.970782	0.970782	1.9599		CTGGTCAGAAGACAAACCAAAAAGCAGTTAAAAAAGCTATTCTTTCCTTCTTATCGCCCC
6833	0.0272	0.00174	3.73979	-1.48607	0.972262	0.972262	1.96191	BC045879	TTGGTGATGAGGCTCAGAGCAAGAGAGGTATCCTGACCCTGAAGTACCCCATCGAGCACG
6164	0.0147	0.000704	4.16569	-0.598436	0.973244	0.973244	1.96325	DQ060547	GAGCTGCTCTCTCTCGTCTCCAGATCCTCTGTCTTGTGCCACCAGCGATACTCTGGAATT
19763	0.0392	0.00288	3.50232	-1.97934	0.97331	0.97331	1.96334	BI474279	CATGTAGTACGAACATTTTGCGTTCATGTGTTTGATATGTCCGTCTGCACAGATATCAGC
15533	0.018	0.000951	4.02338	-0.894918	0.973534	0.973534	1.96364	NM_199526	GGCCTGGGTTTCAGTATTGCAGGCGGTACCGATAACCCCCACATCGGCGAGGACCCAAGC
28518	0.0244	0.00149	3.81368	-1.33211	0.973585	0.973585	1.96371	AI601278	TCAGCGCATGGTGGATGGATACATGAAGCTTTATCACCCCAATAACGCTCAGCTGGGCAT
12864	0.0428	0.00327	3.44256	-2.10296	0.976129	0.976129	1.96718	NM_199663	TCCAAATCCCCCAACAAGAAGAAGAAGAAGTTCAGAACCCCGTCCTTCCTCAAGAAGAAC
27075	0.0093	0.000378	4.46078	0.014029	0.97926	0.97926	1.97145	BM156927	CAGCCGAAAGAATACTGGAGAGTACACAATTACAGCAAGCAATCCATTTGGTATCAAAGA
12867	0.02	0.00112	3.94763	-1.05287	0.97944	0.97944	1.9717	AI793961	GAGCCTCCATTGTAGAAGATGGGCAGGACTGCTTTGGTGACCCTCTGGGCTCAGAGCCTC
23728	0.0258	0.00162	3.77404	-1.41472	0.979701	0.979701	1.97206	NM_130919	ATGCCGGAGCCAGAACATCAATGCGGCAATGAGAGTGCTCTGGGGGCTGAGAAAAAGCCT
9903	0.0274	0.00176	3.7334	-1.49936	0.979937	0.979937	1.97238	BI878334	ACTGCAGTTGTGGAGCAGAAGCGGATGGGCAGATTTATAGGGTTTCAGCAGGTTTCAGAT
39142	0.0437	0.00339	3.42587	-2.13742	0.980652	0.980652	1.97336	BI979574	GCTCATGAGGATCGAGGAGGAGCTCGGCGACAAGGCCAAGTTTGCAGGAAAAGACTTCCG
7240	0.049	0.00405	3.34216	-2.30992	0.981639	0.981639	1.97471	AW116322	ACTTAAAGCAGTGATTTCTGAGCAGATTTAGGATGTTTGGTTAGAGTTACAGTGCCTTAC
10519	0.0457	0.00361	3.39678	-2.19744	0.981999	0.981999	1.9752	BF937252	GCGGCAATCTGGAGCACTTGTGGGAGTTCAGAATGTTCGTCTTTATGCGAGCCAAACTGC
35974	0.0195	0.00107	3.9677	-1.01101	0.982677	0.982677	1.97613	AY124488	CCAAGAACACCCATATTGCTGTGAGCTGGACGTAAAGGAGCTGACATCATGTACAGTGGC
35490	0.0488	0.00403	3.34504	-2.304	0.983291	0.983291	1.97697	BC045879	TATTGTCACCAACTGGGATGATATGGAGAAGATCTGGCATCACACCTTCTACAACGAGCT
20830	0.0172	0.00089	4.05451	-0.830031	0.983358	0.983358	1.97706	NM_001002397	AACACTTCTTTTTACCTGGGATCCACAGTATTCTCCAGAAAATAAGCGCCACACTCTCTT
34599	0.02	0.00111	3.94961	-1.04873	0.983609	0.983609	1.97741	CO806844	GCAAACAGATTACAGCAGATAAGCAGTACAAGGGTATCATCATTTACAGAGCTGCCTACT
18400	0.0426	0.00325	3.44539	-2.0971	0.983853	0.983853	1.97774	BG883258	GACTTTGAGGCCCATCGCAATGTGATGCCCACTGATTTGATTGACAGGTGCCATGTCTCC
23996	0.0158	0.000784	4.11444	-0.705164	0.984011	0.984011	1.97796	AI878491	TGACCAGCTTTCCCAGCTTTATCCCAGAAATCACAATTGGTGCTCATGAGTTAGATTCCA
35301	0.0207	0.00117	3.92596	-1.09804	0.985086	0.985086	1.97943	AB055679	AGCTCTATGCAGAGTTATTCTTGATGCATTCTATACACGTGCTATTTTTGTTGACCATTT
29015	0.0387	0.00282	3.51214	-1.95901	0.985611	0.985611	1.98015	AW076786	TTAATACTCTCCAATTTATAAATGGGGATTTTTGTAACAGGTCAAATGGTGTCGTCTAAT
21766	0.0261	0.00164	3.76614	-1.43118	0.986329	0.986329	1.98114	BM183807	GAATGCCTGGATAAATGTATGCACCACAGTGACCGAGAGTGATGTGGCTCGAGCTAAGAA
36333	0.0358	0.00254	3.56204	-1.85557	0.986812	0.986812	1.9818	NM_212782	TCCACTGATCCCCAAAACAAAGTCATGATTGGTTTGAAACGTAGGAAATAATTTAAATGC
26933	0.0111	0.000478	4.34949	-0.216479	0.987392	0.987392	1.9826	NM_001003843	GGAGGTGAAGAACGAACAACCTCTCTGCTATTGTGTAGATGAATGACTTTGTCCAGTTGT
32887	0.0429	0.0033	3.43844	-2.11147	0.987563	0.987563	1.98283	BI840421	TTTCTGAAACATACCGAGTTTTGCTGGTAAAGTCACAGGCTGCCCTCTAGTTTAGGCCAA
1656	0.0263	0.00166	3.76065	-1.44261	0.987839	0.987839	1.98321	NM_200893	GAAGCCCATGAGATGACGTCCATGTCTTACTGCAGTTTGCAGTTAATAAGTTTACACCCC
31929	0.0182	0.000968	4.0151	-0.912189	0.990244	0.990244	1.98652	EH592645	CCAGGGTGTGATGGTGGGTATGGGTCAGAAGCACCATGAAGATCAAGATCATTGCTCCCC
17321	0.0231	0.00137	3.85159	-1.2531	0.990417	0.990417	1.98676	BC091656	CTAGTTAGGAACTTTAGGAGTCCTCTTGAAGTTTCTCTGGTTTTAGGTTTGAGTGAAATG
37044	0.0178	0.000932	4.03286	-0.875162	0.990699	0.990699	1.98715	BI842399	CCGGTGGAATGACCAGAGACTCACAGCGTTCAGGAACAAGAGCGCTTTATACAGCAGGGA
24329	0.0385	0.0028	3.51528	-1.9525	0.991974	0.991974	1.9889	EH455902	TTTTGTAAATTGTTCACCCAGTTTTGTCACTTTGCAAAAGTAACAATTCACGCTGTACAC
44515	0.0361	0.00257	3.556	-1.8681	0.992325	0.992325	1.98939	AF057040	TTGCCCCTGAGGAGCACCCTGTCGTGCTCACTGAGGCTCCCCTGAATCCCAAAGCCAACA
19554	0.0286	0.00187	3.7047	-1.55911	0.992499	0.992499	1.98963	BG304985	CTGCTGAAATGGAGCCTGATCGACCTATCGGTTACGGGGCGTTTGGAGTGGTCTGGTCTG
22224	0.0148	0.000715	4.15829	-0.613852	0.992859	0.992859	1.99012	NM_001007297	ACACCGGTCCCCTTTACAAATGTGACATTACAAACTCAACCAAAGCTGGTGACAAACTCA
15021	0.00708	0.000258	4.64358	0.390933	0.992901	0.992901	1.99018	NM_131105	TTCTGTGAAATAAAATTTCCTCCCATCTGTGTAAGCTCCCCACTCCTTTCTCTCTTTAGT
37038	0.0163	0.000827	4.08925	-0.757642	0.994646	0.994646	1.99259	NM_199652	ATTCTGGCTGTGATTTCCATGTTTAGTGTGCCAGTGGTTTACGAGAAGTACCAGACACAG
2026	0.0482	0.00394	3.35559	-2.28228	0.994768	0.994768	1.99276	AW466697	TGCCAATTATGTTATGCTAACATTCGTGTGCAGTTTAACTGTTCACTTCACCTACCCTTT
37172	0.0159	0.000801	4.10426	-0.726367	0.995843	0.995843	1.99425	NM_213033	TATAAACGCCCCTTTAAACTGTCATCCTAAAATTCTCAGTTCGCTGTTTCTTGCAACAAA
2714	0.017	0.000877	4.06179	-0.814855	0.995989	0.995989	1.99445	CK706292	TTCTTGCATGCTGCATCAGATTAACTGCTATGGGATTTATGGACTACCTGATACTGTATG
21492	0.0139	0.00066	4.19576	-0.535855	0.996186	0.996186	1.99472	CF347728	CATTTCTGTGTATATAAATAGCTCTGGCTGCAATAAAGATTATCTCGAGCCTTCAGAAGA
23676	0.0332	0.00228	3.61162	-1.75265	0.996377	0.996377	1.99498	NM_200586	GCTCTTTGGGAGGAGTCGCAGGTGTAAAATCGATGTATTTGAAATGCACTTCAGTGATTG
25777	0.045	0.00353	3.40702	-2.17633	0.996577	0.996577	1.99526	BI983703	GAACTGGAATATTGAGTAGGGGGCGGGGTTTTACTTTTGCGCTCCGCCTTTCATCTTTCT
39944	0.0182	0.000965	4.01667	-0.908916	0.996602	0.996602	1.99529	NM_199652	AGTAAACACTATAGCCAGTAAAAACTACAACTTTTGCCAGCACTGAAGGAACCCAACTAC
4486	0.00721	0.000264	4.63325	0.369698	0.996732	0.996732	1.99547	BI866916	CACAGTGTTGTCTTTGCTGGGTCCCTTTTTAACATCTGTGATGTCTCTTGTACTTTCTCT
5562	0.0404	0.00301	3.48246	-2.02045	0.997552	0.997552	1.99661	NM_200706	TCTCTCCATGTGTCTGCTCCTTCTGTCCTAATTTGAGGTGTTAGTCTCTTACCTATGAAT
22519	0.0403	0.003	3.48396	-2.01734	0.998416	0.998416	1.99781	BM104335	AACGCAGACTTTTCACTGGACTGGAGAGAAGCAGATGCGCTTGTTTTCTTGGGTTCTTTT
26499	0.0315	0.00212	3.64677	-1.67962	0.998423	0.998423	1.99782	NM_131051	TAAGTGGTTCTCGGCGAGAAATTTCATTATATTTTGCGCATGGATGATTAGAGTGGAAAA
41040	0.00557	0.000188	4.79868	0.708718	0.999087	0.999087	1.99873	NM_131522	TGGCACTGTTAATAGGAGACATCTGCACTCCTTTCATGCAAATGGCTTAACTATTGGAGG
17325	0.0388	0.00284	3.50855	-1.96645	1.0016	1.0016	2.00222	NM_201588	GTCTTAATGCCTGAGGTTGATACACATTTCCCCCTTTTCCACTTATTTGATTTCCTACTG
22347	0.031	0.00207	3.65688	-1.65858	1.00234	1.00234	2.00325	BQ093968	GCAGTATAATGTTTTAATAAGTAACGGTAAGGGGGAATAAACTTGTTCAAACCACAAACC
12498	0.0276	0.00178	3.72843	-1.50971	1.00299	1.00299	2.00415	NM_131521	AGCTGCCAACACCCGCTGAGGGGATTTATGCTAAACCACGGCACATATGATAATAGATAT
29570	0.0373	0.00269	3.53426	-1.91318	1.00347	1.00347	2.00482	NM_199602	GTGTAACATTATGTCATGTAAATACCTGTAGGTGCTGACATAGACTTGTGGTACATATTG
3948	0.046	0.00365	3.39094	-2.20947	1.00423	1.00423	2.00588	BG303647	ACAGTGATGACGCTCTCAACCACGACTTCTTCTGGTCCGACCCCATGCCCTCTGACCTCA
28221	0.0143	0.000681	4.18117	-0.566214	1.0047	1.0047	2.00653	EH542472	TGAAAATTGGTGCGGGATTTGTTGAATTTACTTCTATGTAAGGAATAAACTGAAAAATCT
23421	0.0157	0.00078	4.11715	-0.699512	1.00517	1.00517	2.00718	CN839826	CTGCAGTCTTTAGCTGTGAGACTGTTATTTGTAGCGCTAGATGAGGAGCTTGTCGTACAT
26715	0.0468	0.00376	3.37777	-2.23661	1.0056	1.0056	2.00778	NM_001002648	TCACAATCTAACACAACATCCATGAAAACGAACACATTCGTGGAAGTTCATGGATAAGTA
33114	0.0261	0.00164	3.76681	-1.42979	1.00609	1.00609	2.00846	NM_199899	GAACTGGAGCTCTGAAGCGCACATGACTGTATGACTGACACATCAGAACTGTATGACAAT
7635	0.0407	0.00303	3.47852	-2.02861	1.00616	1.00616	2.00855	BI671030	CTAAACATAGCCAGAACTTTTCCTGAACATAACAACTAGAGCTGGTTAGCCATGCAGCGC
27938	0.0189	0.00102	3.98982	-0.964889	1.00632	1.00632	2.00877	AI584440	TGACGCTGAGATGAACGTATGACTAAAGCAGATCTTCTTTGTACTGATATTGAGATCACA
15368	0.0179	0.000942	4.02794	-0.885412	1.00654	1.00654	2.00909	BC090826	TCACTAAGTTCACTGGAAATGATCTTTACTGCATCTGAGCCAGGCAGCACAATCACCCAA
22206	0.0458	0.00362	3.39528	-2.20053	1.00697	1.00697	2.00969	BG305385	ACTACATCCTGTACGGAGCACAAATATACTACTGATACAGTCATGCTCAATAACACCTCG
23777	0.0085	0.000334	4.5208	0.138019	1.00726	1.00726	2.01009	AW281075	TGCCCTTACCAGGTGGCTGCATGCACGTAATATCGTGTACCCGCATTTCAGACCATCTAC
20427	0.0452	0.00355	3.40439	-2.18174	1.00811	1.00811	2.01127	BI708887	GACAACACTGGTGTCCTAGGCTGGTGATCACTGACTTTGGCTGCTGTCTAGCAGAAGATT
29934	0.0254	0.00157	3.78632	-1.38913	1.0089	1.0089	2.01238	BM182866	CAGCATTGGGAAGTGTTTAAGGTGATCACCGAGGTCTTCATCTTGGTACCTGCTCTGGTC
15927	0.0486	0.00399	3.34883	-2.29619	1.00926	1.00926	2.01287	AL722947	CTTTGTATTCATACGTAGCAAAACTAAGCACTGTATTGGGGTATGTTTGGTTTCAGATGT
28723	0.0331	0.00227	3.61357	-1.74861	1.01076	1.01076	2.01497	NM_131340	ATTTGCATAGTTTAGGAGCAGTACCACAAAAATAGATCTTAGACTCTTTATTGTCTCAGG
1311	0.0376	0.00272	3.52871	-1.92468	1.01082	1.01082	2.01505	NM_001002645	TACTGTATGTTCCATGTAAGATGTGTGAACATGTAATCATTCGCACTTGATTTAGTCTTG
2953	0.00953	0.000393	4.4428	-0.023157	1.01091	1.01091	2.01519	AF250041	GAGGTTCAAAGCGATTGCCGCTGAAGTCATGTATGATCTCATTAGTGCTTAGCATCTGAC
8356	0.0146	0.000702	4.16693	-0.59586	1.01261	1.01261	2.01755	NM_200791	CACACCTTTTTCTGTCGAGGAAACTGAAAGTTCCTGTTATACATATGGACTTATTATCAA
32032	0.0278	0.0018	3.72427	-1.51837	1.01298	1.01298	2.01807	NM_001003448	AGAGACGGACAGAAGCAGGATGTTTGGTTCCGGCTGAAGAGAAACTAGGACTTTACATTT
2626	0.00485	0.000155	4.89083	0.896523	1.01336	1.01336	2.01861	BI673169	ATGAAGCACCAGATCCTTCCCAAAGACCAGTGGACGAAATTTGAGCAGGATGTGAAGTAC
26284	0.0264	0.00167	3.75785	-1.44845	1.01369	1.01369	2.01907	BM185005	TGTTATTGGGAATATATGAGCACGGCTATGGCAACTGGGACTTGATCAAGACTGATCCTG
42595	0.0449	0.00352	3.40779	-2.17474	1.01385	1.01385	2.0193	NM_001004555	GCGGAGATGGTTCATAAGTACAGCGACTCGACTCTGGTGCACATCAACACTGTTATTAAA
11509	0.0458	0.00362	3.3955	-2.20008	1.01426	1.01426	2.01987	NM_199969	GTCCAGACTGAAGTTTCAGCTGTTACATGTATGACAAAAGTTTGTCAGAAACTGTCACGT
9725	0.00629	0.000219	4.72305	0.554	1.0147	1.0147	2.02048	AW232844	TTTATGTATGTGTATATACAGTTGAAGTCAGAATTATTAGCCCCCCTGAATTATTCACCG
25261	0.0313	0.00211	3.64957	-1.6738	1.01577	1.01577	2.02198	AW154150	GACATTGAGAAACAGGCCGTCTTTTACAGCCGGAGCTGCCAGATCAGTGTTGTAATTATC
26084	0.0233	0.00139	3.84485	-1.26716	1.01582	1.01582	2.02205	NM_201093	AACTATCTGAGCTCAGACTCCCCTCTCTCATGATGAAATGGGAAGGAGCCCCAGGCTTGA
7718	0.00909	0.000366	4.47718	0.047924	1.01674	1.01674	2.02334	NM_131843	ATTAACCGCATTATTTCGCAGCCCACTGAGACACTGTACATCATCATCCTTTCACGAAAA
11702	0.0127	0.000583	4.25479	-0.413107	1.01748	1.01748	2.02438	AW420922	TTTTACAGTTGAAGTTGAGGATTTTGCTGTGCCGAGTTGCTGAGCTGATGATGTTTGCAC
2374	0.0109	0.000472	4.35485	-0.205346	1.01808	1.01808	2.02522	NM_212998	CCACAAGCGCCTCTGAATGAGTCCTGATTGTACAGTATCGTTCGATGACAATAAAAAGTC
13765	0.0367	0.00262	3.54658	-1.88765	1.01818	1.01818	2.02536	AW826477	CTGGAAAGGGCTTAAGTGGACATCAGCAATCAGAGTACATTAGGTCTTTCTGTGTCATTG
1406	0.0123	0.000552	4.28053	-0.359623	1.01852	1.01852	2.02584	NM_200848	TCCCTCGTCTCCATTCAGCTCATTTCTGTGTATATAAATAGCTCTGGCTGCAATAAAGAT
27640	0.00541	0.000182	4.8142	0.740401	1.0186	1.0186	2.02595	NM_001007300	ACCACCTCGGAAAATAATTGTCTCTCCAAGTACCCCCATAATGATGAGAAAGAATAATTC
29053	0.0271	0.00173	3.74097	-1.48361	1.02267	1.02267	2.03167	BG727473	GTGTCTGACCACACCCCCCCTGATGAAGAGCCAATCACCATCCTCATCTCCGTCTGTCAA
20709	0.00737	0.000273	4.61733	0.336949	1.02302	1.02302	2.03216	AI353538	TTTGCCTTGGCGTAGTATGGCGACATCTTAGCCCACCACACGTTGAATGCACCTGCCATC
17419	0.02	0.00111	3.94974	-1.04845	1.02379	1.02379	2.03325	CN016354	TGGTTTGAGTCCAGCTCCTCCTTTGAACCTGCAATAAAAAGACTTTCTGCTTTTAAAAAA
27511	0.0258	0.00161	3.77501	-1.4127	1.0247	1.0247	2.03454	NM_201505	TTAAAGAACGTGTTATAGACAGTGCTTCCCCAGTGTATCAGGCTGTCATCCCCAGTGAAA
29133	0.0361	0.00257	3.55699	-1.86606	1.02545	1.02545	2.03559	NM_131585	TCGTTCACAGTTTGACCTCTCTGCATCTGCATGTGCTGCTTGTGTGATCTGTCAATCAAA
3643	0.0248	0.00152	3.80257	-1.35528	1.02605	1.02605	2.03643	CN836690	ACTGGGGTGTTGCGTCGTCTCATGTTAACATGGCGTCCTCAATGTCATTCTTTGGTTTAA
21562	0.014	0.000665	4.19282	-0.541973	1.02803	1.02803	2.03924	AI943227	GGAGAGCTTGTGAGAATCACAGCCAAGTCGTGAACCAAAGAGAAGGTTAATGGAAGAAAG
23667	0.0181	0.000962	4.01792	-0.906315	1.02805	1.02805	2.03926	BI891860	GCACTGAGGAAAAAACAGAAGCTGTACTGCATCTTACCTGGCCATCGGTCAAAAAGAAAT
23401	0.0426	0.00325	3.44647	-2.09486	1.02847	1.02847	2.03987	AI957973	TTTTTTCCATACCACAACAATAACTCGCTAAAATAATTTGGGGCTCCCCCCATATACAAA
6925	0.0133	0.000621	4.22461	-0.475857	1.02927	1.02927	2.041	BM102825	ATCGGTGTGTCTGGATTGGGTGGCCTGATTCTGGCACGCAAAGGCTCTCGATTGAAGAGG
2265	0.0471	0.00379	3.37297	-2.24651	1.03113	1.03113	2.04362	NM_001002150	GCTGAACACAGCTCAGCTTATGAAAGACAGAACTAAATGCCTCACAGTTCACCAAATAAA
9574	0.0418	0.00317	3.45753	-2.07201	1.03196	1.03196	2.0448	NM_174862	TTTCTGTAAGTCGTTGGAATGTCATTTGCTGTCCTGTAGTGCTTTTCGTGGTTTATAAAG
3145	0.0232	0.00138	3.84813	-1.26031	1.0322	1.0322	2.04514	NM_199962	AGGGTGGGGATTTGGTAAAATTGTCAGTAAGGACTGACAGAGTACCTCACTTATATAAAA
22811	0.0475	0.00384	3.36694	-2.25892	1.0325	1.0325	2.04556	NM_001002150	TGATGTCATGTAGCAAACATGCTGAACACAGCTCAGCTTATGAAAGACAGAACTAAATGC
16656	0.0152	0.000738	4.14307	-0.645545	1.0345	1.0345	2.0484	BG728570	ACAACGTCAATCTGACTTCAATCTGTGCCTGCTGGAGTTGTGCAAACTTGTGTATCACAA
13356	0.0428	0.00328	3.44196	-2.10418	1.03452	1.03452	2.04844	NM_200940	AGTGATTTTGTTTGTTTCAGCACATGTCATCAATTCAAACAAGTCACATGAAACCAGCAG
41539	0.0128	0.000588	4.2509	-0.421201	1.03464	1.03464	2.0486	BI891423	TCATGTTTGCCTCGTCCATAGTAAACTGCCCACGTCCTCCTCCATCACAGTCCTTGTAGT
39892	0.00504	0.000164	4.8645	0.842933	1.03518	1.03518	2.04937	CK027543	GACAAATTTCAAGCTTTATGGTAAACTCTGCAAATAGTGTATTAAACAGATGATCTAACT
22923	0.00923	0.000374	4.46671	0.026275	1.03609	1.03609	2.05066	CK689096	TTTTCAGGGAGGTTCCCAATTTCCCCCAAAGTGACAGGAAAAGGACATTGCAGAAATCTG
44342	0.0371	0.00267	3.53766	-1.90614	1.0369	1.0369	2.05181	AB002301	TTACTTCACACAGAAGTGGTGGAGCTGTTGCTGAAGGTACATACCATTGTTACAAACACA
30619	0.0185	0.000989	4.00515	-0.932929	1.03752	1.03752	2.05269	NM_001002040	GCAACGAATGTTATTGAGCCTTGTTTGTTAAAAAATATATTCTGTAGCTCACGTTGTACC
19345	0.012	0.000535	4.29602	-0.327455	1.0386	1.0386	2.05424	BM186485	AAGCAGATCTCATGTAACGTTTGTGAGAAATACTGCAGTAAGGTAATATCCACTGCTATA
15059	0.0136	0.000641	4.21023	-0.505768	1.04073	1.04073	2.05727	AI793671	TTAGAAGACGTTTGCAACCCCCCCCCCCCCACGCCCAGGTTGTCATGTTTTGTTTAGAAC
2111	0.0228	0.00134	3.86329	-1.22872	1.0408	1.0408	2.05737	AW826486	TTCATTCATACATGAGCAGTGAAAGGTGCTTCTGGAGGTCCTTACTGATGTCCCGCAAAA
43712	0.0491	0.00407	3.34052	-2.3133	1.0432	1.0432	2.06079	AY556396	GCTTACCTGGGGCTCACACTGCCACCGCCAGCCAAAAAACCATTGACGAAGATCGTGTCT
9295	0.0249	0.00153	3.80098	-1.35859	1.04337	1.04337	2.06104	BI672297	AGATGCATTATGAAGCCGCTAAGCTGTTGTCTTTCACTGAAGAGGAGTTCATGAAAGCAC
30841	0.0295	0.00194	3.68704	-1.59586	1.04369	1.04369	2.06149	AW019809	GATGTGCATCTAGGCCAGCTTTACTAACTTATCCATTTGTTAACATCACTGTCAAGCCTC
41636	0.0193	0.00106	3.9734	-0.999124	1.04384	1.04384	2.06171		ACCCAAACCACTGACCCTCTTATTCTTACATCACTAGGAATTGCTTCCTCTCTCATTGGA
9068	0.0211	0.0012	3.91358	-1.12385	1.04389	1.04389	2.06178	NM_200363	AACATTTCCTTTCGGTAGATCGCACACTCTGGAAATGTAGAGGTATCCTATTTGCTCTAC
19431	0.0485	0.00399	3.34977	-2.29426	1.04463	1.04463	2.06284	BC117589	ACTACCTGCTTCATGGCACAAAGTTTTGGATTTCCAATGGTGGATGGGCAGACATCATGA
20107	0.00702	0.000255	4.65072	0.405595	1.04492	1.04492	2.06326	BM035134	ACACCAGCTCATCCCAAAAGCCAACATCACAGCTAAACCAGCTAAACATGCGCTTTCCGC
23767	0.00347	9.96e-05	5.1081	1.33606	1.04516	1.04516	2.06359	NM_001002495	GAATGACGAGTAAAGTCACTCCCTTGAAGACGTCTCTTATGTAATTTGTTTCTGTACAAT
15816	0.043	0.00331	3.43691	-2.11462	1.04582	1.04582	2.06454	AB030898	TTCTAGATGTTTTCTCGCCTGCCACCAGTCTAGAAGGATTCAATGACGTGTATCTGGTGA
19810	0.0283	0.00185	3.71008	-1.54792	1.04622	1.04622	2.06511	NM_131756	ATTTGATTTTATTTCACCTTATGCCATTGATCCTGCCCTGAAAAGTAACTCCTGTTAATG
12165	0.0135	0.000633	4.216	-0.493757	1.04682	1.04682	2.06597	AY922320	TGGAGCAGTACTATGATCCTACAGATGAGCCTGTTGCTGAGGCTCCGTTCAAGTTCGACA
3927	0.00524	0.000173	4.8377	0.788331	1.04745	1.04745	2.06687	NM_001003423	TTGCACGTTTCACTGTCAAAAAGTGCTTTTGCATTCAAACTACACATCCAACAAACCGTA
28009	0.0459	0.00363	3.3932	-2.20482	1.04758	1.04758	2.06706	CT620708	TGCCCTCTGAGTTTCTAAAAGGGTGGGCAAAATACGGACCTGGACTTTAAATTCACCTGA
10027	0.0031	8.5e-05	5.18661	1.49365	1.04865	1.04865	2.0686	NM_214702	CACATTTTGTCCCAGACTGAAGCAAGTGACCGTACACTGGAAAGCTGAATGTTTTTGTGG
28946	0.0156	0.000772	4.12189	-0.689643	1.04882	1.04882	2.06884	BI709483	AAACCTGCCGCTGAAGAACTCAAGCCTGATCCGGAAGAGATGAGAACTGCAGGACAACAT
43128	0.0229	0.00135	3.85939	-1.23684	1.0489	1.0489	2.06895	BI890897	ATCTTCACCTCCCACACCCCTGGAGAGCATCAAATCTGCCTGCACTCAAATTCCTCCAAA
25885	0.0137	0.000649	4.20421	-0.518292	1.04903	1.04903	2.06913	CK147568	TAAAACCTTGACTTTTCCAAACCTTGAAAACGGTTATCCCATGCCTACTTTAGTGTGGAT
28628	0.023	0.00136	3.85605	-1.24381	1.04923	1.04923	2.06943	BG308791	CATGAGTTGGTCCATGCTCATTGGGTCAGTCTGAATGTTCAATCACTGTGGAGCGAACAA
11837	0.0135	0.000634	4.21543	-0.494953	1.05116	1.05116	2.0722	BC107983	TTGTCTTCCCATGGTTACATTCTGCCTCTGTCGCCTGCGAAGGGTCCGGAACCTGAGGAA
37788	0.0159	0.000797	4.10658	-0.721544	1.05119	1.05119	2.07224	BI706369	TAGTACTACTGGTTTGGGCCACTACAAAAATGGTTCCTCTGATGGAACTTCTACTAGTAA
19565	0.0208	0.00118	3.9222	-1.10589	1.05213	1.05213	2.07358	NM_001007765	GGTCATGATGTGGATCTGAGCTACTCTTACAACCATCTGGGTGAAACCACACAGGTTCTG
44445	0.0327	0.00223	3.62256	-1.72993	1.05216	1.05216	2.07364	CK739236	CGGGAGGTTCCTGTCCTCCCTGAGCTCGCCTTAGGACACCTGCGTTACCGTTTGACAGGT
5818	0.0114	0.000502	4.3256	-0.266037	1.05396	1.05396	2.07622		GTTTTCCATCGCAGTAGGTTTATACAGGTGTTGGTGCTGCCACATTTCACAGGTTTGTTT
17136	0.0194	0.00107	3.96974	-1.00677	1.05415	1.05415	2.07649	BM184049	CCAGCTAGTGGACGAGAAAGTGGTCTATAAATACCTCTGACAAACTGTGCTCAATACAAG
38252	0.0429	0.00329	3.44024	-2.10775	1.0542	1.0542	2.07657	NM_001005600	AGGACAGCCAATGAGCTCCCACCACTACTGCTGCTCATTAACATAAAACTGTGAAACAGA
28497	0.0252	0.00156	3.79199	-1.37732	1.05589	1.05589	2.079	DN900352	ATATTATTATTAGCTCCATACACCAACTCGTACTGTACTGAACCGTACTGCTCAGTGGGA
35461	0.01	0.000421	4.40997	-0.09113	1.05628	1.05628	2.07956	BI891596	TCTACCAGCAAATAAGCCATACGACTGTTGGGACAATCAGCTAAATGTAATTTTTCTGAT
8928	0.00941	0.000386	4.45176	-0.004624	1.05656	1.05656	2.07996	AI353094	ACTACAAGCATCCAATCACCCGCTGGATTGCTCGTTACGGTTATGACAGCCCAGTAAAGG
26963	0.00575	0.000195	4.77993	0.6704	1.05735	1.05735	2.08111	EH433570	CTCATTCTGATTACGTACCCCTATATACATTTCTGGGGAGAGCCAAAAAACCATCCCAGA
24354	0.0345	0.00241	-3.58643	-1.80496	-1.05759	1.05759	2.08146	AI943195	AGAGTTTGTTCTCATGACCACCTTCCCCAACAAGGAGCTGACGGACGAGAGCCTGACACT
17204	0.0487	0.00401	3.34721	-2.29953	1.05767	1.05767	2.08156	BC081617	GATAAAGAGATGAAACTGCGCTTCGCCTTTAGGATCTACGACATGGACAAAGACGGCTAT
24132	0.0351	0.00248	3.57358	-1.83163	1.05775	1.05775	2.08168	NM_212561	GAAGAGATGATGTGGTACTGTGCCTGTCCCTCACTAACCTGTGTGACTTTCCTGTAATAA
8140	0.0157	0.000779	4.11782	-0.698117	1.05853	1.05853	2.08281	BC066728	TGGAGGTCTTGGTGGAGGCATGGGCTTCGTTGCGGCTCCTATCACAGCTGTAACTGTCAA
31340	0.0304	0.00202	3.66973	-1.63186	1.06003	1.06003	2.08497	BI980495	ACACATGAAGAGAAGGACTGAGGTGCACCATGATTGCCTTTGGTTTGTCTGCTCAATGTA
26055	0.00627	0.000218	4.72487	0.557734	1.0601	1.0601	2.08508	AI964279	AACGGGACGTTTTTGGTTCACACATCACCAGCATCCAGCACAATACCGGTGGTACGGCCG
34535	0.0273	0.00175	3.73647	-1.49297	1.06126	1.06126	2.08676	NM_207095	GCCAAGTCGTTAAACTGGTCAGAAGACAAACCAAAAAGCAGTTAATAAAACTATTCTTTC
37298	0.0125	0.000569	4.26628	-0.389222	1.06158	1.06158	2.08722	AL729595	TTCTCACAACATATTCAACTCCCTGCTGCAGACGAGAAATCTTCAGCCTTGTAGAAGTGC
3838	0.0404	0.00301	3.48199	-2.02142	1.06241	1.06241	2.08842	AW420788	ATGGGTGGTTTCCCACTCCTACCCCTGTTCCTGCTCAAGCCCAATTGTCTCCACTTAAAG
16107	0.0297	0.00196	3.68276	-1.60475	1.0626	1.0626	2.0887	BF723636	TCCTGTAGCACGTCCACTCCTTCACTCCTCACCAGCAAGCTCACATTCCGACCTCCATAA
9898	0.0499	0.00415	3.33044	-2.33402	1.06317	1.06317	2.08952	AI477401	GTGTCCAGCTACCCTGCCAGAGATGTTCATGAGTTCCTTAGGTGTGTTCACAAGTCCTTG
11781	0.0322	0.00219	3.63178	-1.71076	1.06331	1.06331	2.08971	BE606011	GTGAATTGCATTATAGGCCTACTAGATGTTGATCTCTGCTTTGTCGACTTATGTTAAAAA
8047	0.0153	0.000745	4.13885	-0.65433	1.06332	1.06332	2.08973	BI878863	GAGCCTGAACCCTTCGACAACACCACCTACAAGAACCTGCAGCACCATAACTACAACATG
12808	0.0109	0.000472	4.35552	-0.20397	1.06388	1.06388	2.09055	BI864145	TCAACGATCGGGATGGGCGCTCATCTTGTGCGGAGTTATGTCACGGAAATTGACGCAACA
14294	0.0459	0.00364	3.39247	-2.20632	1.06408	1.06408	2.09084	BC086809	GCATCCCGTAAAGAAACCCCGAATGGAAAAACACTGGATACACCTGTCAAACAGATCCAA
25235	0.0244	0.00148	3.81516	-1.32904	1.06412	1.06412	2.0909	BG306268	ACATCTTCGGAAAGAGTCGTGAAGGTGACTCAAAGCAGAGAGCGGTGAACACAAACCGGT
11314	0.0243	0.00147	3.81786	-1.32342	1.06778	1.06778	2.09621	AW421129	TTCCTGTACACTGGTTATGGATGTTGATGGGTGTGCATGTTCATCTAGTGCAGGGATTTG
18682	0.0352	0.00249	3.57172	-1.8355	1.06782	1.06782	2.09627	CN837902	CACCGGACCGCAGTGTGAAGAGAGGAAGAAGCTTTACTGATGTCAGAATAGTCTGATCTC
24821	0.0148	0.000715	4.15833	-0.613774	1.07039	1.07039	2.1	BM154147	AGCCTTTCATTCATCTGTCCCCTGACCCTCCATATACAGCAAGAGTGGAGTAACATGAAT
20087	0.0481	0.00393	3.35673	-2.27994	1.07055	1.07055	2.10024	AW342711	CACCTTGTGTTAAATCATGTCAGAGCTAAAAGAATGACTGTTGAAGATGCCAGTGCTGAT
21700	0.0159	0.000794	4.10891	-0.716686	1.07163	1.07163	2.1018	NM_199899	ACATGACTGTATGACTGACACATCAGAACTGTATGACAATGAATAAATGTCAATCTGCAA
42546	0.0319	0.00215	3.63915	-1.69545	1.07178	1.07178	2.10203		AGAGATGGATAAGGATGAAGACTCCATTGTAATCACTGCGTAATAGTTATTGATATTGCT
31144	0.042	0.00319	3.45442	-2.07844	1.07184	1.07184	2.10211	NM_131217	ATCAAATTACATGACACCAATCCTGCCGCATGTAAATAAACCCCAGCGCACACTTTATAA
3134	0.0137	0.000651	4.20274	-0.521347	1.07237	1.07237	2.10289	BI889301	GCACAAAAGTAGTCTTCGTCACGTACATGAACGAACACAAACCTCTGTTTCTGCTTACTC
2470	0.0259	0.00162	3.77294	-1.41702	1.07238	1.07238	2.10289	AI964259	GGGGGGGGAAATAAAATAAAAAAACACCCTCTGGAGCCCCCCCCAAAAGGAGGCTCTAAT
41704	0.0345	0.00241	3.58696	-1.80385	1.07249	1.07249	2.10306	AW077452	TTAGCCCCTCTGTATATTTTTTCCCGATTTCTGTTTAATGGAGAGCAGATCTCAACACAT
5846	0.00273	7.21e-05	5.26836	1.65703	1.07275	1.07275	2.10344	NM_212862	GTCTGCCCTCCATCAGCGATGTGCCCAGACGTCTTCAGGTTCGACAGACTTGAGTCCTTT
15382	0.00917	0.00037	4.47145	0.03609	1.07346	1.07346	2.10447	NM_001004555	GTCGCAAACTTCAAGCACTGTTTCTTCATGCAGGTCATTTGTAAATGATTATTCAGTTTT
44187	0.0428	0.00327	-3.443	-2.10204	-1.07527	1.07527	2.10711	AI617974	ATGAAGATGACAGTGGTGATGAGGAGGCCAGAGGTTTTTTGCCGGTGCTCAGAACGCAGG
35703	0.0492	0.00407	3.33955	-2.31528	1.07531	1.07531	2.10717	BI981109	CAGCAGAGTTTCCTCAAGACAGCACAGTGTTGTAGACGGGTTACACACACGCAGATCTCA
24462	0.0135	0.000639	4.21176	-0.502589	1.07654	1.07654	2.10897	CK400728	TGCCATAACTGTGTTTGCAGAAACATCAAGGGATTCCAATAAATCTGTTAACAACAAAAA
31530	0.0118	0.000525	4.30488	-0.309054	1.07794	1.07794	2.11102	BI890730	TGGAGTGCTGCGTTTCTGCGGGTTCCAGGTCCTCGCCCCTCAGATCTTCTGGTCTCCTGC
23752	0.0283	0.00185	3.71118	-1.54562	1.07799	1.07799	2.1111	BG303234	TGCAGACGTCATGTCCCTACTGTCGTAAGCCAAAATTGACACCTAATGTCTGTCTAACAG
25413	0.0422	0.00321	3.45149	-2.0845	1.08056	1.08056	2.11486	XM_683958	GTTCAAAAGAAGCGTTTGCATCTATTAGCCAACTGTGATCTGAACTAATAACGCTACATA
27749	0.0374	0.00271	3.53163	-1.91863	1.08127	1.08127	2.1159	AW232140	TTTCTCATGCCAGTAACCGGGCTGGAGTGGGACTCATTTTCAGCATTGGAGTTTTTTGTA
39785	0.00952	0.000392	4.44364	-0.02142	1.08143	1.08143	2.11613	AI106363	GGAGAGACGTGTCCTGCAGGCCATGAAGAAGGGCCAGGATCCCTACAGCATATTAAGGGC
23776	0.00785	0.000299	4.57399	0.24772	1.08157	1.08157	2.11634	BM082412	ATTAGCAGAAGACATGAGATTCGAGTTATTGCTCTTTGTACACACTAGATGGTGCTGTGG
27534	0.0406	0.00302	3.48034	-2.02483	1.08265	1.08265	2.11792	AW281994	TCACATGTAGGACGAGACTGGGCGAATGACACCTGTTGATCTCCGGCTGTAGACTGTGTT
36393	0.00878	0.000348	4.5002	0.095485	1.08273	1.08273	2.11805	CN172372	TTGCCTTAACAACACTACTTGTGTTTTGATCTAATACAAGTTTCTACCACATAATTGTGC
42327	0.0484	0.00397	3.35225	-2.28916	1.08288	1.08288	2.11826	EB928961	AGGTTTCTGTGCTTACCTGGAAAGAGCTCAGGTCTCTGGCCTCCGGGCTAATCCATGCAC
41136	0.024	0.00145	3.8261	-1.30624	1.0829	1.0829	2.11828	BM154187	AGACCCCCTAAACCCACCAGCATTGTTTTCAAATGATACCGCCCTTCATGCACCCAATTG
7912	0.0066	0.000234	4.69112	0.488542	1.08317	1.08317	2.11868	XM_001339294	GAAGGTTTGCAGAACCTTACAGCCCGTCTTCGCCATCAAGACACTCTCTTCTTTCGGCTT
23700	0.00508	0.000166	4.85904	0.831821	1.08341	1.08341	2.11904	BI672209	AGAATAAGACCTGTTTTTCGGGAAAATGGGACTCGTGCCTGATGAAGCGAAGGGGTTGCC
29567	0.0418	0.00317	3.45801	-2.07102	1.08427	1.08427	2.1203	BG729043	TCTGTGCCTTAGCTGTTGTTCCCAACTTTGTGTCTGTAAGCATCCAACATGTCGTCTCTG
11279	0.041	0.00307	3.4725	-2.04106	1.0845	1.0845	2.12063	NM_001005773	TACATCCACAACGCAATTCACATTTACAAAGTACAGTTTGTAAGCTCAAAACACATTTCG
20085	0.0176	0.00092	4.03885	-0.862665	1.08475	1.08475	2.12101	BI897147	ACGCAAGCTTATGACCTGCGCTTACTGGGAATTCCTCGTTGATGGGAAACAGTTTCAAGC
40251	0.0191	0.00103	-3.98379	-0.977471	-1.08476	1.08476	2.12103	NM_001004605	TCTTGGCTTGTTTCTAACTTTTGTACCATTTTGTAAGTCATCTATGTTGTCTCACAGCAA
22205	0.00276	7.3e-05	5.26207	1.64449	1.08674	1.08674	2.12394	AI957555	CTAGACCAACATGGCCATTGTAGTCACCGATAGCAACATAGGCCTTAAACCTGGTGCGCT
28355	0.0249	0.00153	3.80044	-1.35972	1.08755	1.08755	2.12513	AW171394	GAGAGGTTCTGGTGGCCAACGACACCGACAGCAATGCTGCAGATTTAGACGACACATGAC
22848	0.0221	0.00129	3.88161	-1.19052	1.0893	1.0893	2.12771	NM_181601	GTTCAGGTGCCCAGAGGCCCTGTTCCAGCCATCCTTCTTGGGTATGGAATCTTGCGGTAT
26	0.0293	0.00193	3.69071	-1.58822	1.08939	1.08939	2.12784	BM187416	CCATTCCCTTCTAGAACTACACACACACACACACACACACACACACACACACACACACAC
32198	0.00784	0.000297	4.57627	0.252425	1.09189	1.09189	2.13153	NM_131843	ATCTGACATTAACCGCATTATTTCGCAGCTCCACTGAGACACTGTACATCATCATCCTTT
30734	0.0257	0.00161	3.77681	-1.40894	1.09428	1.09428	2.13507	NM_131246	CTTTTACTTGAAATGTGTGATTGTAGAATTAAGACACAGCCCGACTGAATAAACATTGTG
21048	0.0132	0.000616	4.22841	-0.467955	1.09438	1.09438	2.13521		GCTTCACCATAGATAATGTCATTCAGACTGGCGTAGATAATCCTGGCCACCCCTTCATTA
27974	0.0206	0.00117	3.92686	-1.09617	1.09652	1.09652	2.13838	M24635	TCAGTACAGCACAGACGCTCGAAGCCTCTCTCAGTCCAGTGTTTGGTGCGGCCACACATA
23150	0.0123	0.000557	4.27644	-0.368116	1.09936	1.09936	2.1426	BI844825	ACATTCACTCGGGTTGACTGACATACTCTTCTCTCACCGATTCTTGCACTGGCATGGGCA
19229	0.0171	0.000883	4.05823	-0.822284	1.10124	1.10124	2.14539	AA605947	CTCTGGAATTCTTTGGTCAGTGTGAGTGGCTTTCAACCTGCTTTATGGCTGCTTTACTGT
45050	0.0141	0.000673	4.18682	-0.554457	1.10228	1.10228	2.14694
14415	0.0269	0.00171	3.74726	-1.4705	1.1024	1.1024	2.14712	AI964190	CTCCCGGCGGAGATGGTTCATAAGTACAGCGACTCGACTCTGGTGCACATCAACACTGTT
26364	0.0314	0.00211	3.64813	-1.67678	1.10437	1.10437	2.15006	AA494754	TATATACAAGTCCGTTAGTTCACGTTTTGGATGGTATGCGTTGTGATTGGTGTTGAAATT
24865	0.0334	0.0023	3.60761	-1.76098	1.10475	1.10475	2.15062	AF069500	AGGAATCTCAATGCTTCAAATTATCGCCCCAGCCTAGTTATCTACACAGAACATGCAAGA
3235	0.0149	0.000721	4.15407	-0.622625	1.10752	1.10752	2.15475	CK698094	TGTGTTTGTTGGCTCTGCTCATCGCTCTGGCCGTCGTCTGCCGCAGGAAAATCAAGGAGA
5936	0.0327	0.00223	-3.6649	-1.67841	-1.10762	1.10762	2.1549	BI474829	GTTTCACAAAATCAATCTGTAACAAGTTTCAAACAAGTGAAAGGTTTGTAAATGATGACG
11629	0.0255	0.00158	3.78392	-1.39414	1.10854	1.10854	2.15628	NM_205759	CCATGATTGCCTTTGGTTTGTCTGCTCAATGTACAGTACAGATTCTGTAGCAACAAACAT
22666	0.0279	0.00181	3.72159	-1.52395	1.10905	1.10905	2.15704	BI888015	CAGAAACACCCGTTCACCTCTCAGCCCCTGTACTCCCGCTGTGCTTCTACACTCATTGAG
42311	0.022	0.00127	3.88625	-1.18085	1.10934	1.10934	2.15747	BC067332	AGCCTTCCACTCGCAGGCTGTTGTTTATGGAGGTTTTATTGCAGGATAAATGACGCTCAA
25009	0.00504	0.000164	4.86516	0.844284	1.11128	1.11128	2.16037	BG308696	GAATCGAGAGCGAAGGCGAATGCAGATCGAGGACCTGGAGACCAGAATCGCCCTCTTACC
24016	0.0228	0.00134	3.86113	-1.23322	1.11129	1.11129	2.16038	CO920034	GTCTCTTTTCTCCCTCTTCTTCTCTCGCTTTTACTGTTGCATAAAGCTAAATACAAAAGA
10202	0.0159	0.000796	4.10737	-0.719891	1.1126	1.1126	2.16236	CN018999	GGCTTTGAGGAGCAACAAGCAGGAACCTCTTCCCTTCAAGGGTCAAATCTGAAATCAATT
4710	0.0125	0.000571	4.26454	-0.392851	1.11278	1.11278	2.16262	BI672330	CGACAGAGAATGTATCAGGTTTGCACTAATGAGGCGTTCCAAACTCAATGCTGTTTAACT
4917	0.0466	0.00373	3.38076	-2.23046	1.11289	1.11289	2.16279	NM_200449	AACAGCAAGATACACGGCTTGTAATTATGTCTGTGACAAGTCTCCACGTTTTAATGGATT
45219	0.00807	0.000311	4.55437	0.207287	1.11322	1.11322	2.16328
6033	0.0195	0.00107	3.96784	-1.01071	1.11374	1.11374	2.16406	AF057040	TGACCGTATGCAGAAGGAATCACCTCTCTTGCTCCTTCCACCATGAAGATCAAGATCATT
6275	0.046	0.00365	3.39102	-2.2093	1.11752	1.11752	2.16974	BG305485	CGACAGTAAGGTAACATCAAGAGCAGACATCGTGCCGTACAAGAGGCCTTTTGGACAGTG
18925	0.0145	0.000695	4.17183	-0.585663	1.11919	1.11919	2.17224	AF179405	CGTCACCTAGGGATTCACCCAAGTGATCAAGCGTCCCCAAACCTATCCAGGGCATGACTT
10806	0.0175	0.000912	4.04326	-0.853482	1.11938	1.11938	2.17254	BQ419161	GTGTGACACGTTCTCATGATTCGATGCCCTCATTCAGGCTCAGACTGGTCTCGGCACTGC
28393	0.0155	0.000765	-4.12594	-0.681205	-1.12	1.12	2.17347	BE557932	TGCACTCCAGGACTCTTGGATGAGCCAACTAGACTCGCAATGTCTTTGACCTAATGGCTT
27327	0.0125	0.00057	4.26551	-0.390836	1.12018	1.12018	2.17374	BG305735	TATATGCCCCCTGTATACCCCCACTGCCCCCTCGCCCCATTTTCTACTTAACGGAAACAC
33053	0.0308	0.00205	3.66133	-1.64934	1.12022	1.12022	2.1738	AI545039	GAAGCAGGAATGAGCTCGAGTTCTCATTGGGGTTTCTCCTCAGCCGTTCACTTCTGTTTC
27154	0.0223	0.0013	3.8758	-1.20264	1.12231	1.12231	2.17696	BI865641	AGATTATTAGTGAGATGGGAACTCCATTGCTTTCCAACTTGCTGTGATTTAAAACCCTAA
1653	0.0204	0.00114	3.9373	-1.0744	1.12256	1.12256	2.17734	NM_001002560	AGAGAAGTGGATGGGGCCTAATCCAGTCAAACCCATGGCCAAAATGTGATCAGTTTTCAT
23644	0.0159	0.000798	4.1061	-0.72253	1.1233	1.1233	2.17845	BI979541	AAGGATGCTGTGCTTCTATTGCTTTAAATACGCATCAGATGGGCTATTTTACACTGTTGA
26883	0.0161	0.000816	4.09556	-0.744483	1.12347	1.12347	2.1787	NM_181601	ATCACCATTGGCAATGAGAGGTTCAGGTGCCCAGGAGGCCCTGTTCCAGCCATCCTTCTT
32469	0.036	0.00255	3.55894	-1.86201	1.12564	1.12564	2.18198	BI709791	GTTCCACAAGTACGTTTTCACCCCGGACGGAAACTGCAACCGTGAGGCTTTTGACGTTTA
17422	0.041	0.00307	3.47255	-2.04096	1.1257	1.1257	2.18207	EE210921	TTTATAAACCCGTCCAGTGCCATCCCTCCACTGGGTACTGCTGGTGTGTCCTGGTGGACA
23132	0.0377	0.00273	3.52732	-1.92757	1.12576	1.12576	2.18216	AI558730	ACGGAAACCTCTCTGTATGTTCGGAATCACCGACTGTCCCTCAGATCATCCGGTTGAAGA
4988	0.00325	9.08e-05	5.15399	1.42825	1.12635	1.12635	2.18306	AI793909	TTGTTATGCTTTCCTTTTAGCTGCTGCTTCTGTGACCTCTTCCTGTGCAATCATCATCAC
19908	0.00387	0.000115	5.03929	1.19738	1.12639	1.12639	2.18312	XM_001339294	GGCAGAACCTTACAGCCCGTCTTCGCCATCAAGACACTCTCTTCTTTCGGCTTTTCTGAG
33700	0.0227	0.00133	3.86497	-1.22521	1.12684	1.12684	2.18379	AA495477	TGACGATGTTGCCATGCTCGTCTGTGAATTGCTCCTCGCTCACTTGCTCTCCTGGAAGAT
8174	0.0287	0.00189	3.70098	-1.56685	1.1269	1.1269	2.18389	NM_200217	ACGGTTTTCGCAAGTCTGTGTGTGATTCGCCGAAAGATCTGGCCTTCTAAGGGAAATATT
1488	0.0373	0.00269	3.53418	-1.91334	1.12704	1.12704	2.18411	AW019247	CTCGTAGAGAAACACACAGCTAACCTTCACTTTTCCCAAGTTAACCCTACGCCATGGCTG
21192	0.0485	0.00398	3.35093	-2.29187	1.128	1.128	2.18556	NM_001004637	CCGCTCTATGGAAATATGTGCTGTCGTCTGGTTGCTCAGCCTCTCTGTATGATTCAAAAT
40180	0.016	0.000804	4.10285	-0.729306	1.12984	1.12984	2.18835	XM_001331435	CATAACAGTCTTTTGTTGCATAAGTACATTTTTGGCAATAGCCAATACATTGTATGGGTC
37714	0.0128	0.000592	4.24775	-0.427729	1.13182	1.13182	2.19135	BM156062	TCTTACAGTTGATTCATATCATGTCATTTGGACTCCAGTGGCGTCCGATCTCTGACTGTT
20333	0.0235	0.0014	3.84112	-1.27494	1.1324	1.1324	2.19223	NM_001002406	GGCGGATGGTATTTTTAAAGATTGGAGAAAGACTGCCCGGGACAAAACTGAACAGTCCTA
18911	0.00691	0.000249	4.6607	0.426101	1.13297	1.13297	2.1931	BC090279	CAGTGCTCCTACATTGGCGGTTGCCTGCTGGAGAAGATCGAGCGTGCAATCACCCATGAA
35099	0.00932	0.00038	4.45829	0.008865	1.13451	1.13451	2.19545	BI705776	ATGGGAAGAGCTCCAGGGGATTGGACCAGACACCTGGCTCTCCAGATTCCAGGCATTTTG
29173	0.0178	0.000939	4.02947	-0.882221	1.13469	1.13469	2.19572	AW115890	GTCTCTCTCTGTCCGCTCCTCATCCCACCCGCTGTATAGCAGTTAAACCGTAGCATTGAC
25209	0.0189	0.00102	3.99116	-0.962099	1.13543	1.13543	2.19684	AI667550	GGACATGCAATCCAGTGATAAGTAGCTTATGCTTTCCTAGTTTACTCATACTGTAGCTAA
15455	0.0369	0.00264	3.54287	-1.89533	1.13621	1.13621	2.19803	NM_213052	ATGTTGAATTCACTCATTTGACTGTTGTTGACAATAAAGAATCAGCTGTATGCTGCTATG
38092	0.0181	0.000957	4.0205	-0.900918	1.13648	1.13648	2.19844	AF164442	ATATGACCGGACTTTGACCCCTTTGCTGTGGTGGTAACTGAGAAGACTATTCGGACTCTT
6353	0.00099	2.08e-05	5.89896	2.88972	1.13742	1.13742	2.19987	BG727634	TTCAACTGTGTGTGTGTATTTAATGTGCTCAGCATAAATTAGTACACCCCTCACAAATCG
8279	0.00608	0.00021	4.74389	0.596674	1.13775	1.13775	2.20038	NM_001005969	GAGCAATTCACAGACGAGCATGGCAACATCGTCACCAAAAAGATTGTGAGGAAAGTGGTC
6936	0.0091	0.000366	4.4763	0.0461	1.13777	1.13777	2.20041	BC065452	CATCAAGACACTCTCTTCTTTCGGCTTTTCTGAGGTCAAAAGCTCCCTGTCATCATGTCT
5137	0.0124	0.000565	4.27001	-0.381479	1.13777	1.13777	2.20041	BC046026	TATACGTCAACGATGCCCTCAGTAACGTATTAGTGCTTTAAGGCTCTTCTGCCAGAGGTT
40569	0.0458	0.00363	3.39442	-2.20231	1.13788	1.13788	2.20058	BC090696	GGAAGTTCTGGTTTGAAAATCAGCCGCATGTAAGAGTATGCAAACCTGCATATCTTCTGC
17705	0.0199	0.0011	3.95375	-1.0401	1.13861	1.13861	2.20169	AL721137	AGAGTTAGGCCTGTGGTCTACCGTCCGCTCATAACAGACCTTTCAAATCCACAAACTTAT
33335	0.019	0.00103	3.98682	-0.97115	1.1397	1.1397	2.20335	NM_201025	GATTGTGTCACGTTTACGGTGCTCCACATGTACAAACAAAGATCTATATCTATTATGAAT
4206	0.0272	0.00174	3.73976	-1.48612	1.13996	1.13996	2.20375	AW116619	GTGTTTGTCTTTCCACCCATCCTTCCCTACACCGCTCATCGCCCCATCTCTCCACCTGTC
37051	0.0346	0.00242	3.58398	-1.81004	1.14001	1.14001	2.20383	BM185353	GTGTTGCTGTAGGACAAGCATCCTAAAGTCCTGACCCTCAAATTCCAGCCCCAGGATACC
6945	0.0171	0.000883	4.05834	-0.822048	1.14017	1.14017	2.20407	DQ060548	CTAACCCAGGACCAGTGCAAGACGGACTGCACAGAACAGGGCACAGAGAGATATTTTAGC
27691	0.022	0.00127	3.88677	-1.17976	1.14048	1.14048	2.20454	BI867041	CCTGGTTGAACTGGTCCATTAACCCGTTATACCGAGATGCCCACAGTGGTCTGACACACA
23978	0.0495	0.00411	3.33533	-2.32396	1.14072	1.14072	2.20492	CF996801	TTGTGATTGGTCGCTCTCGAGGGGAGGCCCTGGCAGACAGGAGGAAAGATGAGCTAAATG
12980	0.0342	0.00237	3.59356	-1.79016	1.14119	1.14119	2.20563	BG729002	TGTGGGTAATCTGCAGTGGGTTATAGTCTGATAAGCAGCACCAGCACAGCTGAAGCGGCT
4941	0.0436	0.00337	-3.46579	-2.08045	-1.14125	1.14125	2.20572	AI641589	CGAGATTCATTCGCCCAAACAGGGTTTGTGTGAGTGAAGTGTATCTCCTGACGGAAAATC
45049	0.00595	0.000204	4.75714	0.6238	1.14164	1.14164	2.20632
19507	0.0241	0.00145	3.82403	-1.31054	1.14226	1.14226	2.20726	AW076889	GCAGTGTTGTGGATTTCTTCCCTGCTGATGGGATCCCAGGTTCAGAGCAGTGCTAACCTT
3798	0.0283	0.00185	3.71107	-1.54585	1.14242	1.14242	2.20751	BI892041	GGTCTGTGGAGAACTAGTTTTGCTCACATGTAACCTATATGCACACTGCTTCGGTAGACT
33842	0.0206	0.00116	3.929	-1.0917	1.14299	1.14299	2.20838	NM_001004555	GTCAATTCCACCACATCTCAATATACAGCTTCTTTCAAAATGAAATAAATGATGGCAGTC
28894	0.00385	0.000114	5.04303	1.20492	1.14481	1.14481	2.21117		TGAACACACACACACACCTGCAGAAACACTGATGCTTCTGCCATGTACAGCGCTTAATAA
40195	0.0283	0.00184	3.71278	-1.54229	1.14611	1.14611	2.21316	BC050155	CTGTTACACAAATTCCAGCTCCACTCTATTTATTGCTGTGTAAAATAAAAGCCTATGCTA
8277	0.0159	0.000802	4.10363	-0.727687	1.14738	1.14738	2.21511	BI876886	TGTGGAGGTGGCAGAAGCAGTCGAAGATGTGAATGGTGTGGAGCTGGCGGCTGTAGACTG
37678	0.0476	0.00386	3.36436	-2.26422	1.14738	1.14738	2.21511	BE693134	CTTCACATTCCAGATGGCTGACAAGGTCAAACGAATCGATTCAACGAGACGCCTGTGCTG
15386	0.00937	0.000383	4.45488	0.001813	1.14744	1.14744	2.21521	AI667571	GAGCCTCCCAGACCCCAGAGACCCTCTAAAGACAACAAAGATGACGACATCAACTTGAGC
7631	0.0454	0.00357	3.40158	-2.18754	1.14872	1.14872	2.21717	BE558041	ACATGAGGGAAACTAGCCATATTGGGCTCTGCCTCCAACCCTGACATGGCAATACTGCTT
24948	0.027	0.00173	3.74327	-1.47881	1.14879	1.14879	2.21728	NM_131246	CAGTGGTTTTAGCTTTTACTTGAAATGTGTGATTGTAGAGTTAAGACACAGCCCGACTGA
3052	0.0415	0.00312	3.46442	-2.05776	1.149	1.149	2.2176	CK018163	CAGGGCTTTTTCGGCGCCCTCCCCCAAGTTTGTTATAAAAACACCCAAACTTTTGAAGTT
18195	0.0225	0.00131	3.87205	-1.21046	1.14917	1.14917	2.21786	NM_205759	CCATGATTGCCTTTGGTTTGTCTGCTCAATGTACAGTACAGATTCTATAGCAACAAACAT
42047	0.0448	0.0035	-3.41033	-2.16948	-1.15064	1.15064	2.22013	NM_213103	GCCGACATTCACACATTCTGCACTTACTACACCGGCTGAAGAGTCACCTGTGTTTGGTTT
33859	0.0217	0.00125	3.89448	-1.16369	1.15232	1.15232	2.22271	CK353929	TCCATGGACAGCAGTTTACAGCAGATGAATGTTACACATCTTGCTAGACTAGTTAAATCA
28384	0.0207	0.00117	3.92403	-1.10206	1.15337	1.15337	2.22433	AI497234	TCTTTCAGTACCCACTCTACTGGTTTACCATCCCTGCCATCATGAAGGGCTGGATCGACC
39151	0.0102	0.00043	4.39921	-0.113415	1.15447	1.15447	2.22602	AF211890	ATCCCCTCCCACCCCCTTAAATACATTTTGTGTCTTTTCTTTGGCATTGACATCTTCAGC
30974	0.0125	0.000567	4.26786	-0.385951	1.15463	1.15463	2.22627	BG304697	ACCCAACAGACCTGGACAGCTCCAAGATCACCAATGGGATGTTCGACGAGAAATACGTGC
40818	0.025	0.00154	3.7964	-1.36813	1.15473	1.15473	2.22643	CO935328	GGATTTCCCCTGAGTTCCTCTTTTTTATAATATAGTAGCTCTTATTTAACCATGTGTTGC
45118	0.0375	0.00272	3.53031	-1.92136	1.15666	1.15666	2.2294	XM_001338541	ATAAGGAGTGGAAAGTCCTCCCATCTCTACTACGTGATCACATCAAGTCCTGCAAACATG
12684	0.0192	0.00105	3.97786	-0.989825	1.15716	1.15716	2.23018	AW019138	TGGTTTGCAGCAATCGGTTTCCTCAAACATTTTGAGTTGCCTTAACTTATTGGGTTTAAC
41500	0.0157	0.000778	4.11851	-0.696681	1.15802	1.15802	2.23151	CN016187	CTTTTTTGGGGGAATAAAAAACGGCTTCCGGCCCCCGTCCGCCGTTCTTTTTTATAAAAA
38363	0.0403	0.003	3.4841	-2.01707	1.15816	1.15816	2.23173	BC075738	TCAATCTATTGTAACTTAAGACTTCTATCACAGCTCTGCCAACAGTTTTGTGTATATGCA
10358	0.013	0.000603	4.23912	-0.445671	1.15855	1.15855	2.23232	BI980240	TTTGTTTTTGACCATAGCTGAAGAATGCAAAAGCAGGGCTGGCGGGTTTCACACTGAACT
31290	0.025	0.00154	3.79661	-1.3677	1.15865	1.15865	2.23248	BM154034	CCACTGGCCAATACACACGCCAACATTCACAAAGTGGCCCTCAACAACTTCAGGCTGATC
41068	0.0159	0.000793	4.10948	-0.715496	1.16062	1.16062	2.23553	BE201762	GAGCCATGAAGCGCTGTAAAGCAGAATGATCCTCAAGTCCCTCGATACCATGTTTACCAT
12268	0.0352	0.00248	3.57239	-1.83411	1.16064	1.16064	2.23556	BM102197	CCTCACACTTGTCTCTCCTCTGGTTGGTCAATTTGCACAAAGATGTGGGTGCTACTGTTT
1811	0.00191	4.71e-05	5.48205	2.08036	1.16102	1.16102	2.23616	BM187492	AGATGTACATGATATGTGTGTGTGCTGGCGCTCATGGGGTCATAAACAAACAACGGCTTA
27054	0.00251	6.5e-05	5.32028	1.76039	1.16124	1.16124	2.2365	NM_001002495	TGACGAGTAAAGTCACTCCCTTGAAGACGTCTCTTATGTAATTTGTTTCTGTACAATTCT
30320	0.0239	0.00143	3.83053	-1.29699	1.16139	1.16139	2.23672		TTAAATGGTGTTCATTTTTATGCCAAGAAAGTGAATAAACCACACTACACTATTACGGCC
27330	0.019	0.00102	3.98815	-0.968364	1.16141	1.16141	2.23676	BM183970	TGGAGACATTGCCAACCAGTGTGCTTCTGATGCTGTCCAGATCTTTGGTGGAAACGGTTT
28148	0.0187	0.001	3.99799	-0.947852	1.16171	1.16171	2.23723	NM_200900	TTGTCCACTGCTGGTTGACCCTAAATTCCACAGCACACTGCTGCTTTTTACATCTAGTTG
17710	0.0475	0.00385	3.36596	-2.26094	1.16186	1.16186	2.23746	BI704198	ATGATCACGTTGAAGATGGGCTTTACGCTTCATCCGTGAAGACTTGGGCGTTTGGAGAGG
24396	0.0164	0.000831	4.08714	-0.762031	1.16235	1.16235	2.23822	XM_687831	GTTCCTGCTTCATTTATGCTCCGAATGCTGGCATCATTAAATCACATCAGAACAGACCGC
23826	0.0206	0.00116	3.92794	-1.09392	1.16471	1.16471	2.24188	AI497431	CTCCACAGGATATTCACTATTGAAACCGTTTCCACCAAAGATCTGGACAGCATCAGAAGC
27602	0.024	0.00145	3.82535	-1.30781	1.16493	1.16493	2.24223	CN503751	GTCCATAATGGAAATGAATGCTCGAGCTTAATAAATACTGTACAAATGATGTGGTCAAAG
7518	0.00675	0.000241	4.67748	0.46055	1.16503	1.16503	2.24238	NM_182872	TGCCCCCCTTTAAATTGTATTTCTTTTTTAGATGTTTCCCAGATGATGTTTAACAGAGCA
9908	0.0172	0.00089	4.05451	-0.830038	1.16544	1.16544	2.24302	AW116620	ACAGCTCATGCCGCCTCCGTGTGCTCCAGCGCTGCTCAAGCCTCTGAGACCTTTGAAAGC
34182	0.0184	0.000981	4.0089	-0.925113	1.16565	1.16565	2.24334	BM024218	CTCCTGGTCCCGTAATTCTGCTATTGCTTCATAGCCTGTAAACTGTGAACCTGCCCTTTA
41574	0.00841	0.000328	4.52909	0.155126	1.17024	1.17024	2.2505	CN507033	AACATCAGGAACATGATATATTCACATGACGGCAGTGTCAAAGATCATGCATTGGGTTTT
28012	0.0482	0.00393	3.35615	-2.28114	1.17061	1.17061	2.25107	XM_001336281	TGCTTATTTATATAGCGCTTTTTACAAAGTAGCGTGTGTAAAAGCAGCTTAGCATAGTTC
21561	0.0239	0.00144	3.82954	-1.29906	1.17129	1.17129	2.25213	AF164695	TCATAAACATCCTGCAAACAGCACCACTGCGGCACGTCTCACCTTTACAGCGTTTTACAT
12553	0.00359	0.000104	5.08607	1.29172	1.17146	1.17146	2.2524	NM_001004680	TTCCCGGTGTGAGTGTCTGCATGGCAAACGTTTACCTGAAGATGCAGGCTCATTCCCATG
26292	0.0377	0.00273	3.52817	-1.92581	1.17156	1.17156	2.25255	NM_001007310	TTTCAGTGGCATTGAAGGTTAGGATGATTTCTATATGTTGAAAGCCTGTTTTGTGTTAGG
42594	0.0478	0.00389	3.39684	-2.21923	1.17351	1.17351	2.2556	AW171380	ATGTTAGAACTATTTGCCAAGATGTTAAAGATCCAAACTTGGAGGAGAACCTCTGAAAAT
13125	0.00793	0.000304	4.56547	0.230162	1.17355	1.17355	2.25565	NM_131116	ATGAAGGAGAAAAAATCCTCGAAGAAGTGCCCCAAGCCCGGAGCCACTGCAGCTGCAGCA
13737	0.0126	0.000575	4.26128	-0.399612	1.17403	1.17403	2.25642	AI477292	GACTACTCATTATTGGTGGGCTCCTCCCTTTTTCACGAAACCGGGCGCCATTTTAAAATA
17684	0.00648	0.000228	4.70339	0.513709	1.17505	1.17505	2.25801	AW281819	CGCCCAGATCAGAGGCAAAAGCCCCACCAGCGTCACTCTTATTGAAGATGCTTCCCATCA
25974	0.0376	0.00272	3.52945	-1.92314	1.17558	1.17558	2.25884	NM_001005995	ACCGCTGTAAACAGAATATGCATTTGTAAATCACTGTCGCTGTTTAAACAGTATATACTG
45220	0.0101	0.000422	4.40839	-0.094405	1.17581	1.17581	2.2592
26564	0.0487	0.00401	3.34713	-2.2997	1.17594	1.17594	2.2594	BG738196	AAGAACAGCAAAACACACTGTACTGCTGACTTGGCGTCTTCTTAGAAAATGAATTAATCC
20549	0.00372	0.000109	5.06433	1.2479	1.17624	1.17624	2.25987	AW419572	TTAATGCCAACCTCTTAGGCGGTTTCATGTGGTTCTGGATCCTATGGCACACCTGGCACA
19372	0.00964	0.000399	4.43539	-0.038511	1.17777	1.17777	2.26227	AJ245490	AACATTAGGGTCCCCATTTGCACCTGTATTCAGTGCCCTGCACTTGTGATCAGCTTAAGC
28244	0.0288	0.0019	3.6989	-1.57117	1.1778	1.1778	2.26232	AW279987	TGGACAAGATACTGATAGAGAATCCCAAACGCTGGCTGACGTTCAAATAAACCAGCTGCT
9315	0.0187	0.00101	3.99708	-0.949746	1.17798	1.17798	2.2626	AI942997	CTCCACCCAACCCGCTCCGGCAGATCTAAAAGAAGTAAATCTTAATATCCTCAAAAGAAT
39513	0.0338	0.00234	3.60005	-1.77668	1.1791	1.1791	2.26436	DQ360073	AGTCTCAGATTCAGATCCCAGCGCCGCTGACATTGCCCAGTCCTCTATCCAGAAGAAGCC
17612	0.0338	0.00234	3.64308	-1.72254	1.17978	1.17978	2.26542	AI584617	GCCTGGGATAAACTCAGTCAGTCCCTCCACAGAGAAGGAAAGGATGGGGTGGGATGGGGG
21955	0.0113	0.000494	4.33373	-0.249171	1.18083	1.18083	2.26708	M24635	CACTCCAGCTCAGCGTTCAGTACAGCACAGACGCTCGAAGCCTCTCTCAGTCCAGTGTTT
40781	0.016	0.000808	4.10048	-0.734237	1.18279	1.18279	2.27016	AF412285	CCTCTCTCCATCACCTGCCATCCCATCCAACACAGACTACGCTGGCCCACACACCTTTGA
18631	0.0283	0.00185	3.71139	-1.54519	1.18316	1.18316	2.27073		CGCCATTTTCAGATAGATTATGACGAGGACGGAAACTGTAGTCTGGTCATTTCTGAGGCA
22069	0.0404	0.003	3.48316	-2.019	1.18336	1.18336	2.27106	NM_001003984	AATCAGTGATCTGAACCATTTGCTCTTCCTCTATCCCAGTCAGCCCAAAGAGGAAGTCTT
7794	0.00441	0.000138	4.9478	1.01222	1.18486	1.18486	2.27342	AF202053	CCCCCTGAGGTCAGCCTGTGGTTCAACCCGGAGAATCTGGTGTCCTACGGGAGCTGGCCC
32801	0.0277	0.00178	3.72728	-1.5121	1.18507	1.18507	2.27375	NM_212865	TCCAGGATCTGCAGCCGCAGCTGCAGCAGCATTCGGTCAATATCAACCCCAACAACTGCA
25982	0.0279	0.00181	3.7201	-1.52706	1.18544	1.18544	2.27432	NM_001003569	TGAGGAACCACTTCAGGAGTCACATCGACGAGCTCTACGCCAACATCAAAATGTAGAAAA
23603	0.0258	0.00161	3.77537	-1.41196	1.18687	1.18687	2.27659	NM_001008573	GAGGCTGTTGGACAGTTTGCCCCAAGAAACTCTTCCTGATGTCCTGGCTGCCATGATCCG
21899	0.00427	0.000131	4.973	1.0633	1.18708	1.18708	2.27691		ACAACAAGGTCTTCCTGGATGGTACTGCACAAGCACACCCAGCTTCAGGAGGTACTTCGC
26925	0.0446	0.00348	3.41359	-2.16275	1.18708	1.18708	2.27691	AI626603	ATATATACATCCATCCATCCAGCCGTATACACACATATACACTACATCAGTGGTTCTCAA
13260	0.00628	0.000219	4.72402	0.555991	1.18869	1.18869	2.27945	AI959260	AGAGACTGTCGAGAAAAGTACATCTCCCCTTACAGAAAACCCCTGACCCCGCTGACCAAC
19556	0.027	0.00172	3.74461	-1.47603	1.18884	1.18884	2.2797	NM_200405	GGCCTCATTCAAACCGTGTCCAGTAAGACACATGCCTTTCTCATATGGATAACAGGTCTT
40236	0.0267	0.00169	3.7521	-1.46042	1.18935	1.18935	2.2805	AW232222	TGTAAACTGATTAACCAAAGCTAACAGGAACTAACACATGAGTGTACGGCTGGATCTATC
19511	0.0122	0.000546	4.28621	-0.347817	1.18958	1.18958	2.28086	CA854276	CCCCCCACACACACACATCTGTTAAGAACTAGACATGTAAACAAACACAAATTTATTTAG
26877	0.0337	0.00233	3.60309	-1.77037	1.19025	1.19025	2.28192	NM_131118	GCGAGGTCACGTTCTACCCACAACCGCACTCTCGACCCCTCTCCCTGAACCAAGCCATCA
23515	0.00535	0.000179	4.82246	0.757251	1.19077	1.19077	2.28274	AA495477	AGGTTATACTGAAGGGTGATGAGGCTGAGGATCTTCCAGGAGAGCAAGTGAGCGAGGAGC
22577	0.048	0.00391	3.35914	-2.27498	1.1911	1.1911	2.28327	NM_001002524	GCTTATGTTTCAGATTTACACTGCAAGCAAACAGAAATTTCTAACATGCTACCATATCAG
26999	0.00165	3.87e-05	5.58136	2.2752	1.19257	1.19257	2.28559	CN022637	TTGTATTTAAAAGAAAATGTATTATGTGATGAGTCCTTATTAAAATTTCCTTTCTGACAA
15282	0.0258	0.00162	3.77418	-1.41443	1.19286	1.19286	2.28605	BE016153	AGGAACCGGTTAGAACTGGTTTGACTCCTTTCATGCAGTGACCAGCCCCTGCTGTAAGAA
43103	0.0101	0.000424	4.40638	-0.098563	1.19363	1.19363	2.28727	NM_212677	GGCGACATTGTAGCTGCACCTGGAAAGAGTGTTATGGAAACATTGCATTCCTGATAAAGT
10232	0.0279	0.00181	3.72187	-1.52336	1.1939	1.1939	2.28771	BI865912	ATCAAATCATGAGCCAGTTTTGTCCCTGTTCACTGTTGCACATTGTAACATCTAGCCTAT
25127	0.00182	4.41e-05	5.51538	2.14589	1.19403	1.19403	2.28792	AB011155	CATGGCCCTCAGCCTTTAAAAGCAGACTCCGCCCCCACACCCCCAACCCCGCCTACTCGC
14842	0.0451	0.00354	3.40551	-2.17944	1.19423	1.19423	2.28823	NM_212856	CGCTCCGTCTCTCTGCTCACCAACCCGTGGTGCATTCTGGATGATTACAGAAGAGCTCCA
22105	0.038	0.00276	3.52282	-1.93689	1.19426	1.19426	2.28827	U31079	TTTTCGGCAGTGAGAAGATGAGGAACCCCAAGCTCTTTTACGCCGACCATCCCTTCATTT
20242	0.0398	0.00294	3.49286	-1.99893	1.19491	1.19491	2.28931	AI584361	GTCGGAGGAAAGAGCTGAGATTGGGAATTAATTAAGCCCTACAGAACTGAGAGAAATCCT
39761	0.0111	0.00048	4.34731	-0.221004	1.19499	1.19499	2.28943	BI876870	TCAGGGGTTCCATCTGTGACACTAATAGTGGGCTGTGGTCTGTCCTGTCTGGCCTTGATC
26455	0.0472	0.0038	3.37215	-2.24818	1.19526	1.19526	2.28986	NM_131339	ACTGCCGCTTTTATAAAACGTGTTTGTTTGCTTTGAAAAGGAGAAGCCAAATGGGCTTTT
45151	0.048	0.00391	3.35909	-2.27509	1.19704	1.19704	2.29269	BC054635	CTGCTTGCTGCGATTTATTCCTCTCTCTCTTTTCTATTCAACACAGTTACTGTAATTGAG
45135	0.0047	0.000149	4.91068	0.936868	1.19769	1.19769	2.29372
33338	0.02	0.00112	3.94848	-1.05109	1.19812	1.19812	2.29441	BI878538	AACTTATCCAGAAAATGAAGCGCTTTGAGGAGGTTTATGGTAACCAGTTCAGTCCCTGCC
26663	0.00375	0.00011	5.05876	1.23667	1.19815	1.19815	2.29446	BC124351	AATGTTTATTTCCAGATGTTGATTCAGACAGGCTCCAAACAAATGAGCCTCAGTAACAGG
5834	0.0283	0.00185	3.71021	-1.54765	1.19849	1.19849	2.29499	BI980468	CCGCTCTGGTGCTCTCCAGTCCTCCGCTTCGGCACAATACCTCAATGCTGTGGTTGGTCC
8513	0.0266	0.00169	3.75293	-1.4587	1.19881	1.19881	2.29551	AI667180	GAGATCTACGAGGGAACCAGCGAGATCCAGAGACTGGTCATCGCAAACAACATCCTAAAA
36355	0.00509	0.000167	4.8561	0.825833	1.19885	1.19885	2.29557	CN500784	TCTTAGTTACAGCTGTACTACTTCTTTTATCTTTACCAGGAGGGGGAGATCCAATTCTTT
22939	0.00857	0.000337	4.51566	0.127411	1.19982	1.19982	2.29711	AW343754	TCATAAGGGGACCATCCGCAACTGTCCCGTTTCCTGCTGAGAAACCTGTCACCCCATTCA
9174	0.0464	0.0037	3.38486	-2.22201	1.20014	1.20014	2.29763	NM_131585	AAACTGATGAAATTTCAGAACCAGAGGGGAGGGAGGATCTTTCTGCAGGACGTGAAGAAA
6879	0.036	0.00256	3.55795	-1.86406	1.20112	1.20112	2.29919	NM_001007433	TCTTCTCTTTTTACTTTAAAAATGTTGTTCAAGCAAACCAGCTCCAGCCCCTGCCGTTCT
13069	0.0028	7.44e-05	5.25316	1.6267	1.20171	1.20171	2.30013	BI889693	GAGAGACCCCTATTATCAGTGGGACCATCCAGATCTCAGGAGAAACTGGGGAGAACCGAT
16588	0.00751	0.000279	4.60636	0.314376	1.20228	1.20228	2.30104	AF448057	CTCCACACGACACTACGTGAAAGCAGAATAAAGGGAAAGCTGAGCCTCAATCCGTCCTCA
20745	0.0128	0.000587	4.25178	-0.419374	1.20241	1.20241	2.30124	AF131070	GAACTCCTCTTTCACCAGCCTGATCCCGTCTTATCGGACACCGATCTACGAGCTCACGCC
11103	0.00685	0.000246	4.66679	0.438609	1.20328	1.20328	2.30263		AGGAAATGGATGCTGATCAGTCACAGTGGGTTATAAAATAAAGTCACTTTGGATCGTATA
6682	0.0127	0.00058	4.25718	-0.408131	1.20353	1.20353	2.30303	AI959535	CACGTAACAAATGTTTGTATTTGGTGTTCAGAAGTGCCTTGGTACTCTGTTTTGTCTGCC
17477	0.0197	0.00109	3.96101	-1.02497	1.20466	1.20466	2.30484	NM_131585	TCGGCAAAGAGAGCAGCTAAAGGCTCCGTCCATCTTTGTGTTCCTTTGCTGATTAGTATT
29367	0.00371	0.000108	5.06785	1.255	1.20491	1.20491	2.30524	CN175443	TTGTCTGCTTTGAGCTTGTGTATGTGCTCCATCAGGATGCGCTTGTTCTTGAACACGTTA
36532	0.00651	0.00023	4.69923	0.505176	1.20811	1.20811	2.31034	NM_001004598	TGTGGTAGAAGACTACAGATAATGTTGGATTGACAACCAGTGGACGTTTTAGCTCACCGT
9401	0.00391	0.000116	5.03194	1.18253	1.20899	1.20899	2.31176	NM_213284	CCACACCCGAGAACATCTCTTAATGACTTTACACCTAATTCCTATCATCTTACTTATATT
21909	0.00613	0.000212	4.73854	0.585727	1.2095	1.2095	2.31257	BI706981	TGCCGTCTTTGGGTTGTTTTCACACCACACTGCTGGCTTTGGTCCGAACCAGTTGAAACG
20863	0.0286	0.00188	3.70307	-1.5625	1.2124	1.2124	2.31723	NM_131085	TTTTTTCTCCTGGAGTCATTTGATTTTAAGTATCTACTGATACCGAAACCTGATCCGCTA
16577	0.0322	0.00219	3.63212	-1.71006	1.21241	1.21241	2.31724	NM_201095	AGTCTGTTGTTACTAGTTCTGTATTTTCAGTTTACTCTGTTTTTCAATGTTCTTTATTGT
38524	0.0343	0.00238	3.59189	-1.79362	1.21341	1.21341	2.31886	BM185251	ATTAGCCCTCCTGAATATTATTGACCCTTTTCCTCCCCAATTTCTGTTTCATGGAAAGAA
35132	0.0093	0.000378	4.46086	0.014185	1.21388	1.21388	2.31961	BG308371	GATAACCACTAGAATGATGCCCTACTTTAAGGCAAATGTTACTGTCTCATTTTATGGCAG
22570	0.0429	0.00329	-3.44071	-2.10677	-1.21442	1.21442	2.32047	AI942567	CCGATCCAGGAGCTGTTGCCTCAATGTTCTGGGTTGATGCTGAATTAGGAAGTGATGTTT
2799	0.0193	0.00105	3.97504	-0.995713	1.21451	1.21451	2.32061	NM_212827	TCATACACTTTCTTCCTATAGACCATTTCAATGTGGTGATGTCATTGAGCCATGAACATT
6239	0.0151	0.000734	4.1459	-0.639645	1.21571	1.21571	2.32256	AF124435	ATCCTGTATTTCAGTAACATCCCTTCCTGGTTGGCTGGTCTTCTACCAAGTTGTGTATGT
20444	0.0133	0.000625	4.22166	-0.481998	1.21655	1.21655	2.32391	NM_001002595	TCGTAAGCCAAAATTGACACCTAATGTCTGTCTAACAGCTCTGAGTTTTAATTAAAGAAG
15593	0.0125	0.000572	4.26423	-0.393497	1.21847	1.21847	2.32699	NM_212974	ATGGCTAACTGAGGAGCGATTGTTGGCGTAAAAAGGAAAACGAAAGGCAAAGACGCACTT
18901	0.0434	0.00335	3.43196	-2.12483	1.21865	1.21865	2.32729	BE017827	TGTTCTTCTTGTAGCAGACGCGCTTAAAGTTACACGTTAGACGACGATGATGGACTTTTT
19479	0.0048	0.000153	4.89726	0.909597	1.2197	1.2197	2.32898	AI957925	TTGGTGACCCCTGCATTAGACTAGATTTGCATGTATTCTCGTTAATTAAAGAAATGTCGG
12845	0.046	0.00365	3.39098	-2.20939	1.22148	1.22148	2.33186	BI533225	ATGCTTTATGGGCCGTACATGTGCCTGAATGTTTTGGAAGTTGTAAAAGCTCACTGTGGA
37383	0.0102	0.00043	4.55185	0.008883	1.22387	1.22387	2.33573	BI879567	CTCACTCTCCGCTGTTACCTCCTGGGTAGGGAATTCGCTCTCTGTTCAGATCACGCTCCT
3188	0.0215	0.00123	3.90219	-1.14761	1.22413	1.22413	2.33615	EH454886	GGGGGAAAAGTCGTAACAAGGTAAGTGTACCGGAAGGTGCACTTGGACATTATCAACATA
29028	0.0053	0.000176	4.82866	0.769891	1.2244	1.2244	2.33658	NM_200702	CATCTCAGCAAAACTTGCATCTTTGCCAGAGAAACCATCTACGATCAACTGGAGCCACTA
391	0.0171	0.000881	4.05971	-0.819206	1.22449	1.22449	2.33672	NM_001004119	ATACCACCTCACCATCTGCAGCCTTAGCCAAGACACTCGAATTCTAATAAAACTTGTTTT
10496	0.0164	0.000832	4.08667	-0.763013	1.22534	1.22534	2.33811	AB002301	TTACTTCACACAGAAGTGGTGGAGCTGTTGCTGAAGGTACATACCATTGTTACAAACACA
30480	0.0125	0.00057	4.26536	-0.391138	1.2254	1.2254	2.3382	NM_152961	GGGTGACGTTTTCACACTTAAAACCGTCAGCACTTTCAAATCCACAGAAATCAATTTCAA
13392	0.0194	0.00107	3.96984	-1.00654	1.22678	1.22678	2.34044	BI888475	TGCTCTAGACTGGAAGGACGGCATATCCACGTTGCCTGGAAGTGACATTCGGTTTCGGAT
19308	0.0496	0.00412	3.3341	-2.3265	1.22894	1.22894	2.34395	AI793597	CCTGCTGTGAACAAACAGCCCTCTCTGCTCCTTTTAGCCAAGCATCTGTAGCAGTTGAAG
7002	0.00682	0.000245	4.66934	0.443846	1.22921	1.22921	2.34439	AW154396	AGCGGATTCTGCTCAGTGCTGATGGTCCACACCGCAACGTTCTGAAGTTCAAGCCTCCCA
7587	0.00359	0.000104	5.08646	1.2925	1.22939	1.22939	2.34468	XM_682868	AAGATGAAAATAAGTGTGAGGCTTGCGAGTCTCTAACTCTCTCCCTCTCCTTGAAAGTGA
44946	0.0357	0.00253	-3.56385	-1.85182	-1.22969	1.22969	2.34517	AW281219	CTGATTAAGGGAAGTATCGACGAGGTTGAGAAGAAGGTTCACATGACTTGGGTTCAGCCC
30944	0.021	0.0012	-3.96739	-1.06633	-1.2305	1.2305	2.34648	BC050480	CTGTACCCAGAAAAACACTGACTTGCGTTTGCACTGCATGAAAACCGCGGGTGAATAAAT
2226	0.0216	0.00124	3.89874	-1.15479	1.23223	1.23223	2.34931	AW116863	CTCAGCAACCATCCAGAAGACAGGCATCGACTACAAGCCTCCAGTGTACAAGGAGCACGA
39624	0.0342	0.00237	3.59369	-1.78989	1.23226	1.23226	2.34934	AF364085	GACACAAAGAAAAGGGCTCCATCCGCCTTCTCATGAGGAGAGATCGTACCCTCAAAATCT
19449	0.0262	0.00165	3.76319	-1.43732	1.23264	1.23264	2.34997	NM_130923	GCCAACTAAATTTCATGAACCAAAGTTAGACAATTAGATTTGTGTGTGTGTGTGTCTTGT
30363	0.0231	0.00137	3.8528	-1.25059	1.23272	1.23272	2.3501	AW419741	GAAACTCATGTTTTTTGCCCCCCAGTTTGACCATTTTTTAAAGACCTCAATGATTTTTTG
32070	0.0309	0.00206	3.66034	-1.65139	1.23283	1.23283	2.35027	NM_200709	CTATGAGGACAAACAGAATGTCAAACACAGATACATGATATCTACATATAGAGGTGAATC
7220	0.00792	0.000303	4.56673	0.232759	1.2339	1.2339	2.35201	AI959515	GCTGCCTTACAGATTCCTCTCTTGGTCTGCTTTTTCTGCTGTAGTTTGACACTGAAAACA
29612	0.0195	0.00107	3.96812	-1.01013	1.2345	1.2345	2.35299	BM095435	CAGGCTGGTTTTGGCCGTTCTCCCACTATGGTTTTAGCTGGTCTCTGAGAGTATAGACTG
2523	0.0215	0.00123	4.01575	-1.02817	1.23522	1.23522	2.35417	BC097110	CTGCACATTTGAACCCCAAACCGACGGCTGTTTTGATGCACGTGACACGCAGAAGCTGAA
1693	0.0437	0.00339	-3.42593	-2.13729	-1.23644	1.23644	2.35616	AW116458	GTGGGAAGGGGGATTGAAATGTGGGGATTTGTGTCGTGGATGATCGATTTCGCCTGCTAA
37727	0.0122	0.00055	4.28217	-0.356222	1.23657	1.23657	2.35637	BC083506	ATAACTTTGTCATCGTTGAAGGTCTTATGAGCACTGTTCATGCCATCACAGCAACACAGA
41508	0.0478	0.00388	3.36285	-2.26734	1.23723	1.23723	2.35745	AW116871	GTGATTCTCTCCTGATGCCCTTAGAGGACAAACTTGGAACACGTATGTCTGAAGAACCTG
13312	0.02	0.00111	3.9506	-1.04667	1.23998	1.23998	2.36196	NM_174862	CCCAAAAATCACACCATTGGCTGAGACAGTTACATAGCGTTTATTTTGTTTTAATCAAAC
38866	0.0309	0.00206	3.66049	-1.65108	1.24046	1.24046	2.36275	AW826694	TGGAGAGATGGGTACTTAAACCGTAATCTGTCTGCAAATGCAGTCCTAGACTGTTGAGCC
29078	0.0217	0.00124	3.89706	-1.1583	1.24199	1.24199	2.36524	X81128	TTTGTGCTGCTACTTTGTCATTTAGAAAGTTCATGGTCTCGGAAATGAAGGACCTTTTTT
13696	0.0154	0.000756	4.13192	-0.668767	1.24245	1.24245	2.36601	NM_174862	ATCTGGTTCTGTATGTGGTAAAGGTGAAGTGTGTCATTTCTGTGCCGCTAGAAGAATGAA
21853	0.00776	0.000293	4.58318	0.266644	1.24359	1.24359	2.36787	AI584366	GAACAAACCAGAGGGTGGCACTGCCAAATTCTTTGGCTTTGTGGCTAGAAAGCAAGGCAG
32310	0.0473	0.00382	3.36997	-2.25268	1.24608	1.24608	2.37196	BE017585	GAGTGGCACGGTTAGTAAGCAGCGCTCATGAGATATACATATTGCATTGGTAGCACCTAT
26968	0.0185	0.000989	4.00522	-0.932775	1.24678	1.24678	2.37312	NM_001005996	ATAACTGAAAGCTACTGCAGAGGTATGTGAGGGAGAATTGGGATCTCACCTTTGCTCTAG
38155	0.0475	0.00384	3.36729	-2.25821	1.2473	1.2473	2.37397		TCACGCCTCTGCACGGGACAGCAACATGTTCCAGAGGTTCACCAGCGTCTTGTTTGGAGA
10348	0.00497	0.00016	4.87495	0.864219	1.24753	1.24753	2.37435	BC090424	TACTTCCACATGCTACGTCAAAGGAGGAGGGTACTTCATGGAGAGATCATAGTGGAGAAA
39486	0.0123	0.000555	4.27834	-0.364162	1.24791	1.24791	2.37497	NM_001004555	ATTACGGACTGGTGAACAAGCAATTCAAAGATGTTGTGGGAAAGATCCAGGCCAAGATTC
7111	0.00666	0.000237	4.68564	0.4773	1.24931	1.24931	2.37728	BI889202	ACAAGTTCCTTGCTCGCAGGTTTAAGCTGTTGGAACAGGCTCTGGTGATTGAGGAGCAGC
36434	0.0174	0.000905	4.04684	-0.846013	1.24963	1.24963	2.3778	CV481502	GAAAAGCCGGTTCGGCTGAAATAACCACTGTATTAATAAACCAAACCAATAAAATGAATG
28439	0.00476	0.000152	4.90234	0.919931	1.24964	1.24964	2.37782	BI878943	ATTTCGCCCCTATATTAGGAGAGCTGGATGCCTTACTGGACCCCAAAACCTTCATCGGCC
17622	0.0247	0.00151	3.80718	-1.34567	1.24983	1.24983	2.37814	AW019450	TATGTGTAGTCAAACAATGTAAGTTAAATTCTTATGTATTGTTTTCTGAAAATCGTAGCA
34434	0.0366	0.00262	3.54721	-1.88633	1.25003	1.25003	2.37846	AW019179	CTCAAAGACATCCAAATGTGTGAAGTCCGAGCTGAGATGGACACGGGCGGTCCACTGTTT
27478	0.0158	0.000787	4.11283	-0.708509	1.25031	1.25031	2.37893	BM183976	ATGTTAGATGTAAACAGAACTACACTCTCAGAAAATAGAGTTGTGACTGAGGTTGTACCC
40085	0.0259	0.00162	3.77228	-1.41838	1.25175	1.25175	2.3813	CK027389	AGTCTGTGTGACTGAATGTGAAGGCCAGGAAGATATTTACTCGGTTAAAGGACAGTAAAA
38272	0.0319	0.00216	3.63796	-1.69792	1.25192	1.25192	2.38158	BG303940	ATACGAAGACCCCATCAACCCTGACTACGAATCCACTAACAGAATGTACCACAGGTGTCT
28460	0.0107	0.000455	4.37319	-0.167325	1.25225	1.25225	2.38213	NM_001003515	GTCCCAATGATGAAGCTAGTGGGAGTGATTAATACTCCGGCAACAAGCCAACAGACATTT
21295	0.0185	0.000992	4.05908	-0.881029	1.25286	1.25286	2.38314	BI880896	GCAGCATAAGATTTTCATTTTTGTTCATGTTCACGGCTGTTTTCGCCCAATTGACTTCCA
15152	0.0346	0.00242	3.58391	-1.81019	1.2535	1.2535	2.38419	BG304651	AGATCAGTCATGACTTCACTGTGGCCCTGAGGACTCTACCAGCAGAACAACACCAGGTGG
19367	0.0242	0.00146	3.82125	-1.31635	1.25428	1.25428	2.38548	AA606175	AGATTTCCTCATCCTCTGAAGACCACGCAGAAGCGCTGAACACTGCTTCATGTGCCACCT
24285	0.032	0.00217	3.63632	-1.70134	1.25468	1.25468	2.38615	NM_001005959	TGGAGGACACAAAGAAAGGCATAAACTTCTCTATTAATGCAGCTATTCATTCCCAGAGCT
10738	0.0307	0.00204	3.66375	-1.64431	1.25469	1.25469	2.38615	AW202742	ATTACTGTCCTCTGCCTCTTGTCCTTCACACTGCTTCTTTACTGTCATCTGTCTCATTGC
44687	0.0125	0.000573	4.26305	-0.395948	1.25642	1.25642	2.38903	AW826383	GGGCATCGTTGTATTTCACTGCCTTGTCAAGTCTAACTGCTCAATTGGTCATGCACATAA
4534	0.018	0.000947	4.02534	-0.890844	1.25724	1.25724	2.39038	CT670033	AAATGCATTCTTTGAGTCTATGTGAAGACAACACTATCTTAACACAACATTTATTTACTC
19358	0.0371	0.00266	3.53912	-1.90311	1.25759	1.25759	2.39095	NM_213257	CATACTGGCAGTATTGATTGGGGTTTTGGAGTACACTAATTTCAACAAGTCTCCATGGGG
30556	0.0254	0.00157	3.78652	-1.38873	1.25798	1.25798	2.3916	XM_001333184	CACTTTACAGTTTTTGAGTCACAACAGTGTACAAGAGTGTACAACAAATAACCCCCTCAA
5374	0.00417	0.000128	4.98625	1.09014	1.25823	1.25823	2.39201	Y13948	GGGGGAAACTTCGTTGATTCAATGCCAGCCTCCGGCCCCATGTTCAACCTCGGTCATCTT
15548	0.0112	0.000489	4.33863	-0.238995	1.25878	1.25878	2.39293	BM023679	CGTCACTGGGGCACAACACACAGCTTCACAATCACTTCGCAAAACTTTCAGGGCTAAAGC
40520	0.038	0.00276	3.52284	-1.93685	1.25958	1.25958	2.39427	BI473894	TCTCTCCAGCAGCTCTGGCTCCATGCTGTTGTCTCCTCCGTCCAGATCCAAGCTGGCCCA
40447	0.00526	0.000175	4.83366	0.780097	1.26029	1.26029	2.39545	AI877575	TACCCTCAGAGAGTGCCAGTCACCCACTGCGAAACTCCGCTCTGCCTTCTGCCTCAGCCA
28996	0.0041	0.000124	4.9997	1.11737	1.26052	1.26052	2.39582	NM_213131	TTGCTTTTAAGTTCACACCATTCATAATGTTGCTATTTTTCTTTGAGGTCTTGACCTGTG
15938	0.0489	0.00404	3.34364	-2.30688	1.26177	1.26177	2.3979	CF550113	GAAAGACTATCATGGGTGCCGTCGGCGAAGCTGTTGACCCGGCCAACTTCAAGATCCTGT
22587	0.0327	0.00223	3.62374	-1.72747	1.26227	1.26227	2.39872	EE688958	GCCGAGAAGTTTGACCTCAGCGAGAAACTCAAGAGGCAGAAATATGATATCACTCAGCTT
31219	0.0417	0.00315	3.4608	-2.06526	1.26498	1.26498	2.40324	AW171177	ACTAATGCATGTCGCCAAAGGTGGAGATGGATCTAATGTCTGTTCAAATGAAGCATATGG
23376	0.0177	0.000925	4.03632	-0.867947	1.26964	1.26964	2.41101	BI882735	TCTTGATGCTCCCGGAGCCCATGTCCATGAGCAGGTGGAGGAATCCATCCAGCAGTTCCA
783	0.00345	9.85e-05	5.11362	1.34715	1.26987	1.26987	2.4114	BI880511	AAGGGGTCGGGGCCATAGGTTACTGAAAAGCATTACAGACTTCTGTATCCATCTGAGTTA
21356	0.00863	0.000341	4.51106	0.117927	1.2708	1.2708	2.41296	BI879680	TATGGGTCGCTTTTTTACTGTCCAGAAAGTATGCATGAAGGGAATTCGTTATGAGCTATT
24828	0.00658	0.000233	4.69267	0.491723	1.27082	1.27082	2.41299	NM_131313	GCGGCGGTCTCATTCATCTACCTGCAGAACGTCTTCCTGTCAGCTGAGGAAATGAGCGTC
6986	0.00509	0.000166	4.85784	0.82938	1.2712	1.2712	2.41362	BF717724	TTCTGCCCTGCTCCTGCACTGAACTACTGACCAAACCTGAACACATACAATGGATGTATA
11309	0.0183	0.000975	4.01175	-0.919178	1.2713	1.2713	2.41378	AI667028	TGAAGCAGATGTGTAATCTCTGTGTTTAAAACCTCCAGCTTCGCCTCTGTAAAGTGCGTT
19776	0.00756	0.000282	4.60093	0.303202	1.27156	1.27156	2.41423	AB002301	TTACTTCACACAGAAGTGGTGGAGCTGTTGCTGAAGGTACATACCATTGTTACAAACACA
20149	0.0241	0.00145	3.87344	-1.2564	1.27204	1.27204	2.41503	NM_001004617	ATCATGTCTGTCTCTCTTCCAGAGCCCTACACTGTTGTATGTAGTCAGTCGAGTCTGATT
5124	0.00971	0.000403	4.4307	-0.048213	1.27218	1.27218	2.41526	BM025136	ATAATATATTTGCAGATATCTCCAATCTGGTTTCGTGCTGGTGCAGTTGTGGTTGCGGGT
38579	0.046	0.00365	3.39145	-2.20842	1.27307	1.27307	2.41676	AY054971	CTATTCCACTACCCACGGTGCTTTGTTGTCAGGACAGAGGGAGGCCAACCGTTTGATGGA
15320	0.0115	0.000508	4.3207	-0.276202	1.27312	1.27312	2.41683	CK688765	TGAGAAGATAGACTACGAGCGCATTTGTGCAGAGTACCACATCACTGATTTCCGTCACAT
38790	0.0364	0.0026	3.55102	-1.87843	1.27324	1.27324	2.41703	BC085414	CAGTGGAAAGAGCAATGGCCAAGCAAGAGGTCACACTTGAGGTTAGTGTGCTAATCTATA
42953	0.0053	0.000176	4.82902	0.770633	1.27435	1.27435	2.4189	CK395617	TTATAATTCTCTTGCTGTATCAACATTGTTTAATATACAATAAATCAATTGATTCCATGT
2764	0.0165	0.000839	4.08235	-0.772011	1.27443	1.27443	2.41904	NM_212793	AACTTTATCCTCAACTGTCCTCACCATCACGAAAACCCAGGAAGGATATCGTCTTCGTGA
25625	0.0328	0.00225	-3.61897	-1.7374	-1.27556	1.27556	2.42093	AI883343	CAGCCAACCTGTATATTTGGGTCAAACTTGTTGGGCAACATTAGTACTGAGTGGCATGAG
6513	0.00509	0.000166	4.857	0.827663	1.27616	1.27616	2.42194	NM_200471	TCCTCCCTCCTTTGATGGCACAACAATGAGCTTTGTGGTGGAGCATCGATAACGGAAGGA
7242	0.00776	0.000293	4.58306	0.266403	1.27668	1.27668	2.4228	CA975419	TCCATGTCCGCAGCAGGATCAGGAGGTAACTTCGGCTTTGGAGGTGGATTTGGGTCTGCA
37690	0.0027	7.08e-05	5.27724	1.67473	1.27767	1.27767	2.42447	NM_214726	CTACTCTGATTCAGGTTTGTTTTTTGGTAAGCGATTATACCAAACGTCCTCAATAAAGTG
22357	0.00441	0.000138	4.9489	1.01445	1.27782	1.27782	2.42472	XM_001345429	TAATAATAAACAGACCCAACTCCCTAAACCCTCCGTCAGCTCCTCTAGAATAGGAGTGTA
45147	0.039	0.00286	3.50667	-1.97034	1.279	1.279	2.4267	BC046090	CAGTCTGTGTGAGTAAACGCTTATCTTATCCGTCTCTAAGCGTTCTCTTGAACCTTTTAT
11832	0.00262	6.85e-05	5.29398	1.70808	1.27912	1.27912	2.42691	XM_680355	CATATTATATAAGTGCTGCCGCTTTATACAGTCACTGTGCCATACGTGTAGTTTATGAGT
15716	0.0023	5.87e-05	5.37152	1.86208	1.27991	1.27991	2.42824		TGGTGGTCCCCCCATGTAAATTGCACTCCCTTCCATTGTAAAGCAGCAGTCTCTTCGCTG
25218	0.0329	0.00226	3.61748	-1.74049	1.28035	1.28035	2.42899	BI846231	TAGACAATATGACTATGATGATGACGACAATAATATAAAGTTAGTTTGTTAACGTAATTC
22728	0.0124	0.000563	4.27147	-0.378441	1.28076	1.28076	2.42966	BG303387	CGGTGATGATCCTGGGTGAGGCGTTCGCTTCAGAGGAGCCGTTCGACTTCGGAGCTCAGA
15363	0.0198	0.0011	3.95527	-1.03693	1.28261	1.28261	2.43278	NM_200686	GTGTTCATTCAGTAAAGGGACGAGGCTGTGCTCCTCATGACACACTCTGCTGTTAATAAA
26099	0.0144	0.000686	4.17799	-0.572846	1.28282	1.28282	2.43315	XM_685252	ACTGAGAGCGTTTATCCCATATTCAGCCCCTGCCTCAACCAGGACGGCAAGAATCCCGGA
8092	0.0176	0.000916	4.04136	-0.857441	1.2837	1.2837	2.43463	AI415761	TGCGCTGCTGGACGACTCGGTTCTCCATAAACCCATGATTCCTCCAGATCCTCCGTCAGA
29476	0.0023	5.87e-05	5.37138	1.8618	1.28371	1.28371	2.43464	BC090279	TATTTTTAAGTCCATCCTAGCCAAAACTAACGTGAGCAAGTTTGACCTGCCCAATCGAGA
9282	0.00849	0.000333	4.5216	0.139686	1.28411	1.28411	2.43532	NM_212793	TCCTCACCATCACGAAAACCCAGGAAGGATATCGTCTTCGTGAGGACTTTTGCATTCAAA
11387	0.00873	0.000346	4.50319	0.101667	1.2867	1.2867	2.43969	BI881879	AAGGAAAGCTCTCGAATGTCTCACGCTGACTCCGCCCTCCTTGCTGACATCATGGATGAA
1430	0.0416	0.00314	3.46135	-2.06412	1.28676	1.28676	2.43979	NM_001007455	GATGAGCATCTGTTTTTACCTCACCCCCACTGTTTCCTCTCTGTTTGAGGAGGACTTTAA
18578	0.0206	0.00116	3.93044	-1.08871	1.28774	1.28774	2.44146	NM_212647	ATCATTAATCGAGATAAAATGATTATTGCATCATATACCGCCCATCGCTTTATCCAGAAG
4257	0.00723	0.000265	4.63121	0.3655	1.28777	1.28777	2.4415	BG728868	AGTAATTTTGTCTCATGCTTTATAGTTTTTCCCCTCCTGTCACTTTTCATTTACCAAACA
15085	0.00127	2.84e-05	5.74001	2.58383	1.28972	1.28972	2.4448	BC061452	AAGAGAGGAGAAGAGAGGAAAAACGAACCACCTCCCCCTCCAACTCCCTTTCTGACCCAT
45051	0.00372	0.000109	5.06409	1.24741	1.28985	1.28985	2.44502
8581	0.00312	8.6e-05	5.18113	1.48268	1.29147	1.29147	2.44778	AA605664	TCATGTCCATCCCCACCAAAGGAAACCCTGAGCGCTGTGTATGTCTTAATTGTGTAGAAT
45136	0.00359	0.000104	5.08617	1.29191	1.292	1.292	2.44868
11079	0.0349	0.00245	3.87939	-1.51003	1.29202	1.29202	2.44871	AJ320232	TTTTCATTCAGCAGAAACTCTCCATCAGACTCTTGGAGAATAAAGAGCCCAGCGCTCACA
13116	0.0109	0.000472	4.35489	-0.205284	1.29398	1.29398	2.45204	BG727755	TTGGGGCTTACTTTGGATTATCAGTGGCTCGTGTTCTCTATAGGCCTGGTCTGCGTAACG
25032	0.0173	0.0009	4.04965	-0.840158	1.2953	1.2953	2.45429	NM_174862	CAGGAAGCCCAGCCCCAAAAATCACACCATTGGCTGAGACAGTTACATAGCGTTTATTTT
8129	0.0217	0.00125	3.89555	-1.16144	1.2963	1.2963	2.45598	BG728808	AGATTCACCTCTACTGGCACGCAATGATGCTAAAGCTGACCAAATGCACACTGGACTGAA
21439	0.00863	0.000341	4.5112	0.118202	1.29636	1.29636	2.45609	BI887628	GGAACTCCTCAGAGAGTGCCCGGCATCTTTTCCTCCGTGCCCTTCGCTTTCATCCAGAAA
25332	0.0293	0.00193	3.78727	-1.47511	1.29749	1.29749	2.45801	NM_200608	TTGTACAGACAACCTGTAAAACAGGCTATTGCATACAATGTAAATGACTTCTACTCATTG
39903	0.00497	0.000161	4.87428	0.862843	1.29764	1.29764	2.45826	BI897409	GGATCAACAAGCTGATGAGCGAGTCTCTGATGCTGGTCACCGCTCTCAATCCACATATAG
17457	0.00504	0.000164	4.86499	0.843932	1.29802	1.29802	2.45891	BI982951	TAATCCTGATCATGGCCTTCAAACGTGTGTATAATCACCCGACTGTAGCACTCGCAGCAA
45137	0.00389	0.000115	5.03585	1.19043	1.29819	1.29819	2.4592
27927	0.034	0.00236	3.59637	-1.78433	1.30014	1.30014	2.46253	AI957848	GTTCTATGCATTCTTCAATGGAGCTTGCTCTCCTGAACACTACAGTGGTGACGCTAGCAG
15277	0.0202	0.00113	3.94318	-1.06214	1.30024	1.30024	2.4627	AB030900	GTTTACCATCCAAAATCCTCAATCGCCCTCCAAATTCCTCCATTCTACCTCAGTTACCTT
13995	0.00269	7.06e-05	5.27911	1.67845	1.30331	1.30331	2.46795	BM071886	AGCTCCTCTGGCTGTCAGATGTTACTCCCATGCTAAAGTGGAGACAGATGAAGAGTTTGA
19986	0.0107	0.000457	4.37086	-0.172162	1.30381	1.30381	2.4688	AW344177	TTTAAACGAATCCAGCAGAGTTTTCACAGCAGCCTCGCCTGTACAAACTGTTTCCATTGT
26197	0.0373	0.00269	3.53411	-1.9135	1.30459	1.30459	2.47014	AW282047	CAGCTTTTCATGAACATTCTGCACACAGTACTAATAAGCAGACGTGATCAGATAGTCACT
6368	0.0445	0.00347	-3.41531	-2.15921	-1.3058	1.3058	2.47221	NM_201323	CGCGAGAGGAACCACAAACCATCACGATCTTTCTCCCGGTCGAGGAGTCGTTCCAGATCT
26164	0.0371	0.00266	3.53985	-1.9016	1.30588	1.30588	2.47234	XM_678721	AAGAGGTTACACCTCTTTATAGACCTGCTGGTACCACCACCGCCTGGGTTTTCTCTTGCC
30814	0.0084	0.000328	4.52987	0.15675	1.30686	1.30686	2.47402	NM_199707	GTGCCAAATGACCTGTTGTATAGGTTTGCATCGGATGAAATATGTTGCTGTTTTAGCAAA
13049	0.00341	9.71e-05	5.12084	1.36168	1.30871	1.30871	2.4772		GAGAGTACAACAACTACAGTTGGCAGGATCTGGTGGCCAGCGGTGTGGTGGAGTACATCG
15151	0.0185	0.000992	4.00361	-0.936137	1.3094	1.3094	2.47838	BG308520	ATTTGGGGATCATGTGCCTTCCAGGTGAACAGTATGACAATGCATCCGTGAAGAACTTGA
30042	0.0159	0.000793	4.10923	-0.716021	1.30953	1.30953	2.4786	BI671347	TTTCTGACTGTTGAAGACGTTAAAAGGGCAAAGGCCAGTGTTTACAGCGGTTTTACGCTG
43035	0.00489	0.000157	4.88432	0.883275	1.30965	1.30965	2.47882	BM104021	GCCTACGGAAATCCAGGTAAGTTGGTTATTCGTCAGGCATGGTTGATTGATTGGCTGTTG
11430	0.0124	0.000565	4.27	-0.381505	1.31058	1.31058	2.4804	BC045879	TATGTGCAAAGCCGGATTCGCTGGAGATGATGCTCCCCGAGCTGTCTTCCCATCCATCGT
38250	0.024	0.00144	3.82675	-1.30488	1.31086	1.31086	2.4809	NM_200925	GTGCTCCTGGAAACTTCCCAACAGCCAAAGAGATTGGCCAAGGGTCAGCAGGGCCATTCT
35095	0.0485	0.00399	-3.34964	-2.29454	-1.3114	1.3114	2.48183	NM_213015	TCACATTTTTAACAGAGGAGCAGATGTTGGAGCAGTCTGTGGGGATGGAATCAACAGGAA
17796	0.0122	0.000551	4.28185	-0.356875	1.31141	1.31141	2.48183	BI475924	GTAGTAGTTTTCATGCAGAGTAATGCTTGAATGATCAAAAACTTACCCAAAAAGGGAAGC
22862	0.0385	0.00281	3.51442	-1.9543	1.31251	1.31251	2.48373	NM_131166	TGTTCTGTTGATAGTCCTGAGATTCCGGTCCCTGGCTATTTTAGACTGAGCCAAACTTAC
33307	0.0258	0.00161	3.77562	-1.41143	1.31253	1.31253	2.48377	CK027389	ATGAGAGTTTGTGGATTTGTGTGTTAGCTGTGAGGGATGTTTAGTTATAGGATAGTTTGA
12733	0.0159	0.000792	4.10966	-0.715128	1.31292	1.31292	2.48444	BI846208	GGAGACTCAGAGTCAGATTCCCATATCTGTATGTCATCGCCTCCATGATGTTCAACGTGC
34501	0.00167	3.91e-05	5.5765	2.2657	1.31387	1.31387	2.48608	NM_001005938	ATCAAGTTCTCCAGCTTTGCACTTAATAACTTCTGTACCAGAATAAAACAGTTGTGCACT
39116	0.0091	0.000367	4.47592	0.045319	1.31411	1.31411	2.48648		TCAGGCCGCGGGTCCATCAGGCTGGTGGGTTCTGGGGGAGACTGTGCAGGGAGGCTGGAG
6081	0.00112	2.4e-05	5.82689	2.75145	1.31569	1.31569	2.48922	DQ060536	TCCTTTTGAGCAGACCATTCCAAGCCTGAACCCCGGCAGCCACCCTCGCCACAGCCGGCC
37814	0.00836	0.000325	4.53355	0.164337	1.31633	1.31633	2.49032	AA606011	TCTGAAATGGAGTGGGAGATAAGAGAGACAGACAGCCCCTGTTCATCTCTCACGTGCACT
24322	0.0258	0.00161	3.77436	-1.41405	1.31758	1.31758	2.49248	AF200950	GTGTGTTTGCACGTCCAGACATCACTCAGAGTCCCGCATACACACAGCAGATATAAGGTG
26627	0.0105	0.000448	4.37995	-0.153309	1.31804	1.31804	2.49326	AI793723	GCAACTCTTTACAGAGCAGCACTACTTTAGCGGAAGGATCCCAGGGTTCTTTCTTTGTGT
33690	0.0254	0.00157	3.7885	-1.3846	1.31972	1.31972	2.49618	AW171233	GTTCCCCTTCAATCTCAACTGTGTTTGAATTCATCTGTGCAACATTTTAGGAACAGAAGA
11691	0.0243	0.00147	3.81884	-1.32136	1.3199	1.3199	2.49649	AW153860	GAGACACATTTTACATTTCAAGTTGTCATAGATTGGTAAACGTCTATAGTGGCGAATGGA
13321	0.0126	0.000574	4.26232	-0.397446	1.32035	1.32035	2.49727	NM_131020	CTGCCATGAAGTTCGGCCAAGCTGGTTTCAATGCTGATGTCCAGGAGGCCTGGCAGAAGT
15086	0.031	0.00208	3.65645	-1.65949	1.32108	1.32108	2.49852	BI672264	ACATCAATCAGACACTCTGTGGTCGGGAAGCGTATTTGCTCCCCTCTCAGCTCAGATGGA
18588	0.00145	3.3e-05	5.66233	2.43313	1.32204	1.32204	2.50019	BI702683	CCCCATCACCATGGTAACAACTCAAATCCGACAGTCACCTGCCCCTACAGTCTGTCAGGC
13769	0.00286	7.68e-05	5.23733	1.59511	1.32274	1.32274	2.50141	NM_004087	GTACCGATAACCCCCACATCGGCGAGGACCCAAGCATCTTTATCACCAAGATCATCCCAG
30153	0.00734	0.000271	4.62014	0.342729	1.32362	1.32362	2.50294	BC045879	TATGTGCAAAGCCGGATTCGCTGGAGATGATGCTCCCCGAGCTGTCTTCCCATCCATCGT
7565	0.0134	0.000631	4.21774	-0.490137	1.32428	1.32428	2.50407	BC095613	AGCAGAACATCGGCCGGTTTCTCCAAGCACTACGCCTCCTCTCCAGGCCAAAACAGGAAT
39312	0.0241	0.00146	3.82289	-1.31292	1.32652	1.32652	2.50797	AI721936	ACTGAGAGCTGTGGAACTAACTGATGCTTGAAATGCTGATAAAGGTACAGAAATATTAGT
19094	0.031	0.00208	3.65646	-1.65945	1.32809	1.32809	2.51069	AW171154	GTTCACTCATAGGTCATAGCATGTATGTAAAGCAGTTTTGTACTGTTTGCTTTTAACCAG
6344	0.0473	0.00382	-3.44762	-2.14871	-1.32834	1.32834	2.51114	AW233144	GGACCTGTCGGTTTTGTAAGGTCTAGATGAGCCTAAACTGCTTGTGAATGCGATAGAGGA
10058	0.0498	0.00414	3.33197	-2.33086	1.32927	1.32927	2.51276	AW154517	TGTTCTTGGCTTTGTCGTGGTATACGAGGATGTCTGGTTGATTTGAAGACGAATGCACTT
44881	0.00252	6.56e-05	5.31533	1.75055	1.32972	1.32972	2.51354
44769	0.00728	0.000269	4.62499	0.352712	1.33031	1.33031	2.51456	NM_001002447	TATACATGCACTAAATAACAGCCTACAGTGATCTAGCGCTGAAATAAACATTTGTCAATC
8159	0.00535	0.000179	4.82249	0.757313	1.33044	1.33044	2.51479	NM_199707	CGATACTTCAAGCACTGACAACACAACTTGGGGAAGACATGTGCCAAATGACCTGTTGTA
26673	0.00224	5.68e-05	5.3874	1.89354	1.33044	1.33044	2.51479	AI942954	ACTGTGATGAATGTTCCCCATTTTTTGTGAATTTCAGTGAGGGATGATGTCTACTGACGA
23900	0.00526	0.000174	4.83401	0.780815	1.33217	1.33217	2.51781	AI617075	CCAGTCTTCCTGAAACCTTTCAGCGACAAAAGACAACAGAGCTAAAGATGGCATTCGCCG
18755	0.0102	0.000431	4.39876	-0.114353	1.33327	1.33327	2.51974	AI477424	TGTGGCCTTTGCGTTTTCTGGGAAACCTGCCCCCCTGTAAAATACACACGGGGAGGGTGT
10827	0.0293	0.00193	3.69123	-1.58715	1.33353	1.33353	2.52019	BC066545	CTCTGCCTGCCCGTCTCAAAGACTATATTCGCTTCAAAGAGTATGATATTTACAGCAGAG
19179	0.0108	0.000465	4.36291	-0.18865	1.33491	1.33491	2.52261	NM_001012490	ACCTCTGTTCATTTATAAAGTTGGATGCTCTCAGCTGCGGGTGGCCTGCATTTATGGTTT
10272	0.00219	5.54e-05	5.40031	1.91907	1.33558	1.33558	2.52377	NM_001003993	ACACAGACAGCCATGGCAGATAAAATCAAAAATGCTAAGATCGTCTTTGTCGTGGGTGGT
24602	0.00598	0.000206	4.75395	0.61726	1.3363	1.3363	2.52502		GCCCTGTGGATGTGATCGTGTCGTCTGCGTTTCTGCTCACACTGTCGGTGGTGTTCATCT
13132	0.0437	0.0034	3.42513	-2.13895	1.33692	1.33692	2.52611	BC057437	TGAACTGAAGGCTTATCAACATGGCTTTTGTGTCCAACACAGTGAATAAAAACATTCCAT
23462	0.00676	0.000242	4.67549	0.456466	1.33707	1.33707	2.52638	BI888674	AAGCTTGAAACTTGACCGGTTATTGTTCATGTAGCTATTCTGACTTGTCTATGCCTGTTC
24008	0.00255	6.65e-05	5.30914	1.73825	1.33817	1.33817	2.5283	BC076165	GTAATGTGAGTGGAGACCTTCACGCCCCCCTCCATAACAAAAGCTACACCATTCCCTGCG
1241	0.00579	0.000198	4.77357	0.65739	1.3386	1.3386	2.52906	AY556395	TACAGCATCAAAACCCGTGGCGGCGTGCCAATGCACAAACTCTTCCTGGAGATGCTGGAG
4795	0.0235	0.0014	-3.84053	-1.27615	-1.3389	1.3389	2.52958	NM_213502	GAAGCAACAGGTCCATGGGTATTATTATAATACAGTAGCAAGCATGTAAAAAGTCAAATG
34098	0.0179	0.000941	4.02825	-0.884764	1.33932	1.33932	2.53033	BC045879	TATGTGCAAAGCCGGATTCGCTGGAGATGATGCTCCCCGAGCTGTCTTCCCATCCATCGT
24084	0.0457	0.00361	3.39628	-2.19846	1.33971	1.33971	2.53101	BE556826	GAGCTCATTCGCATCAGCCAGTGCAAGTTCACCGTCTCAGACCTCAGCCGAATGGAGAAG
10286	0.000502	9.14e-06	6.33314	3.70755	1.34014	1.34014	2.53176		ACACGCTACCCAACCCGGCCCACCGCCCCACAGCCATTGCACAGCCCTCAGAACCTGCAG
19261	0.00928	0.000377	4.46266	0.017911	1.34161	1.34161	2.53434	BI877719	CTCCGTTCGTAGCTCTTGGTGCTAATATACGGTTTTGGAAACATTTGACACGCATACATG
30326	0.0392	0.00288	3.54216	-1.92644	1.34285	1.34285	2.53652	NM_203479	AGATGAACTCTTCTCCCCCTCATTTTTTCTCCTCTCTGAAGGAGGGAAAACCCCGTTTGC
45192	0.0344	0.00239	3.59009	-1.79737	1.34293	1.34293	2.53665	NM_198374	CCCATTGTTCGTTGGATTGTACAACTGCTTAAGGTTAAAGAAATGATTATTTTTTGGCAG
42312	0.00493	0.000159	-4.87905	0.872553	-1.34331	1.34331	2.53732	NM_205738	GTGACAGGTTTAAAATGGGGGTTCTGTTGAGTGTGGTATTTTTATGATCAATGTCAGATG
26438	0.0273	0.00176	3.73492	-1.4962	1.34335	1.34335	2.53739	BM096082	CATTCCGCTCCTGTCCCGGAGTCTCTCGCTACACCACTGTGTGAGAGGATTCACCATTAA
29344	0.0115	0.000508	4.32034	-0.276946	1.34605	1.34605	2.54215	CK399020	GCAACAACAGTATTAAGGCCTTACATTGTGTTCTGTTGCACCAACTTGTGATTACTTTTT
29800	0.044	0.00342	3.42156	-2.14631	1.3471	1.3471	2.54401	NM_131204	CAGGCTAGTTCGCCCTAAGGGTGATAAAATGAGAGATGAATTGTAACTTTTAGGCTATTT
16832	0.00434	0.000135	4.95887	1.03468	1.34763	1.34763	2.54495	AW076957	GTGTGATATGCATCCCATGCGAGCGCTCTTCCTCATACCCAGAAATCCTCCTCCCAGACT
10374	0.00408	0.000123	5.00418	1.12642	1.3485	1.3485	2.54647	AW184205	CGAGATAAGATGGCAAAGAAGAGTGTTGCATTAGTTCTGTCTGGCTGTGGCGTGTATGAT
36741	0.0118	0.000524	4.30586	-0.307004	1.34887	1.34887	2.54712	AW419561	CGTGAGAATCACCTGGTCAAACCCTCCGTCACAGGGAGCTCGTCTGGTCGCCATCACACT
20194	0.004	0.00012	5.01639	1.15111	1.34905	1.34905	2.54744	AW170954	CCGCATCATGCGTTAGGACTAAGCAGCCGCTATCACCCGTATTCAAAGAGCCCGTTGCCT
38088	0.0475	0.00384	-3.36706	-2.25868	-1.3495	1.3495	2.54824	NM_201000	CGTGCTACCGTCCGTGAAAAAGGCCTATTCTGTTTCTCTAGGAACTGCGTCACAATATAA
21128	0.025	0.00154	3.79672	-1.36747	1.3498	1.3498	2.54877	BI702983	TCTCACTCTGTGTGGCCCCTTTGACCTGCGAGCGCGTGACCAATCATGACAAGGCTCAAA
35335	0.00358	0.000104	5.08912	1.29785	1.35069	1.35069	2.55034	NM_199706	TCGGAGCCAATGCTAAAGTGCCTTACAAGTTTAGTTTGTTTGTTAACATAATAAACACGT
37636	0.0209	0.00119	3.91938	-1.11177	1.35119	1.35119	2.55122	BE693124	CTTATGGTTTTGGCCTTTGGTACAAATCCCATGGATACCCACATTAACTTTGCAGTATCT
22079	0.000731	1.43e-05	6.09522	3.26266	1.35179	1.35179	2.55228	BC076165	GTAATGTGAGTGGAGACCTTCACGCCCCCCTCCATAACAAAAGCTACACCATTCCCTGCG
11160	0.037	0.00266	3.54054	-1.90017	1.35228	1.35228	2.55315	NM_001003515	CCAATCGGTCTTGATAAAAAGAGCAACATGATCCACATCTAGTGCCTTGCTACTGTTTTA
34824	0.00832	0.000324	4.53564	0.16864	1.35501	1.35501	2.558	AI666878	TAGCTCAAACTCTAAAGATTGTGTACAGGATATTCCTTCGCGTCGGGAGTTCAGTGGCGG
22125	0.0457	0.00361	3.39619	-2.19865	1.35527	1.35527	2.55845	BC049043	TCAGCAATGAGACTGAATATTATTGCAGTGGATGTGGGCAGTTGGCAGCTATGGATGAAC
18888	0.0106	0.00045	4.37855	-0.156229	1.3555	1.3555	2.55885	AF057040	CGGTATGTGCAAAGCCGGTTTTGCTGGAGATGATGCCCCTCGTGCTGTTTTCCCCTCCAT
29128	0.0215	0.00123	3.90147	-1.1491	1.35582	1.35582	2.55943	AW466674	GTAGCAGATTCTGCGTAAATGTGAGCTATGCATGTTTGGCCATGGTCATAATACACGTCA
40012	0.0299	0.00198	3.67845	-1.61372	1.35705	1.35705	2.56161	BG305112	TGAGACCGGCACTTATGCAACAGACTGCCCTGCCCACAGCTCTGTGAAATACGCTTCACA
15142	0.0183	0.000972	4.0134	-0.915723	1.35954	1.35954	2.56603		TCAGTGGGCAGGGTAACAGCATGGTAAAGAGCTGCCAAATTCGGCATTGATGACACAGCC
6905	0.0388	0.00283	3.51021	-1.96301	1.36004	1.36004	2.56693	BI980545	ATGAGTTTGGACAGGAGTTCAGGAGACCCTGCTCTTTGTCACAATGGGAATGAAAGACAC
8200	0.0147	0.000704	4.2265	-0.543492	1.36109	1.36109	2.56878	BI473894	CCTGATTATCATGACCTCCACCAGCCTTCGATCTCCCCTGTCGACCTCTATATGAATCTT
37927	0.00818	0.000317	4.54606	0.190155	1.36167	1.36167	2.56983	BI429297	ATTCAGGCTCTCTGTGGAAGCGCAGATCGGCTCCTCCTGCGGTGAGATTTTCTCCTCAGA
726	0.018	0.000954	4.02192	-0.897957	1.36373	1.36373	2.5735	BI534303	GAGTGTGTGAGAAGACGAGCGTATTTCTCTCCTGCACTGCTATGAAGGAGTGTGTGTACA
21998	0.012	0.000533	4.29728	-0.324831	1.36392	1.36392	2.57383	DQ060532	AATTTACAGTGGCCTCCCTTATCAAAGCGCAAACGGTTTAGGTTATGATGCCAGTCAGCA
2519	0.0483	0.00395	3.354	-2.28556	1.36417	1.36417	2.57428	AI204794	GTGTGTTATGCCTTCACATATATCGTTATCATAATGTTAGCATATCTGCAATAGTGACAT
32548	0.039	0.00286	-3.50624	-1.97123	-1.36486	1.36486	2.57551	NM_001002070	GGAGGTTTGGAATCGACACGATCTTGTTTTTGTAGTACAAACCATCATATGGGACTATTT
86	0.00127	2.83e-05	5.74175	2.58719	1.36632	1.36632	2.57812
1	0.00135	3.03e-05	5.70679	2.51948	1.36667	1.36667	2.57874
29763	0.013	0.000602	4.23992	-0.444027	1.36738	1.36738	2.58001	NM_001005587	ATTGACAATGTACCTAAAAATATGCATTATGGTGAACCCGTTGTTGAAAATGCTCATGTG
12538	0.0162	0.000822	4.09208	-0.75174	1.36825	1.36825	2.58157	BI867263	CCTCACGTGTGCGGTAGCTGACTCCTGGGTCGCTCATACTGTGTCCATGATAACGATAGG
32577	0.0344	0.00239	3.58953	-1.79853	1.36835	1.36835	2.58176	CN842650	GGATTAATCAGGTTCCTGAACCTCTGCCCCTGTCACTCCTACGAACTCCTTCCTCGAGTG
13667	0.0108	0.00046	4.3671	-0.179945	1.36857	1.36857	2.58214	BC083506	ATGGAAAGTACAAGGGTGAGGTTAAGGCAGAAGGCGGCAAACTAATGTCTTCTCCATGTT
43927	0.0169	0.000871	4.06467	-0.808861	1.36861	1.36861	2.58221	BC065982	CCAACACCAAATACACCTTTAAAATCACTGTGTCCCCCAATAAACCCCCATCAGTGTCTC
577	0.0237	0.00142	3.83571	-1.2862	1.3688	1.3688	2.58256	BI672093	TGGTGAAGGACCTGCACTGAAGGATTTGCTGTTCAAGAAGTCTTCTACTGATTCTGCTCA
39236	0.0124	0.000565	4.27001	-0.381481	1.36885	1.36885	2.58265		CAGGTACCTTGTGAATCGGGTTCAGGATCACATTCAGAGTCGTATAGTCTATTTACCTCA
544	0.0208	0.00118	3.92184	-1.10664	1.36928	1.36928	2.58341	BI981220	GGTTGTGCGAGTTGGATCGTGCGGGTTCCTGCGAGTTGGCCGCTGGATCAAGGGGTTGCG
38730	0.0202	0.00112	3.94459	-1.05919	1.37063	1.37063	2.58584	AI793790	TTGTGCTGAAAACTGAATGTGTTAAAGGAACTATAGTCATCTGAAAACAAAACAGACTCC
33244	0.00785	0.000299	4.57398	0.247707	1.37101	1.37101	2.58651	NM_200586	CTGATCTGATGACGTCATAATGGTTCGTTAGGGTCTCAGGAGGAGCAAAGAGCATAGAAT
41020	0.0282	0.00183	3.71519	-1.53728	1.37134	1.37134	2.58711	AF466189	AGCATCAAGGTCACACAGGCTCAGGGGAGTGTTGTAGATTTAGTTTATTTATTCCTGCAT
23534	0.0164	0.000832	4.08647	-0.763426	1.37137	1.37137	2.58716	EH478468	AGTCGCAGGTGTAAAATCGATGTATTTGAAATGCACTTCAGTGATTTGCACATAAAATCC
41208	0.0229	0.00135	3.85799	-1.23975	1.37696	1.37696	2.59721	AB002301	AAGGCTGGTCTTAAGGCTGGAGATCTAATAACTCATGTGAATGGAGAAACAGTTCATGGG
10937	0.0198	0.0011	3.95598	-1.03544	1.37838	1.37838	2.59977	CN330502	TTATGGTCGCACTTCCGGTTGGTGGAACTTCCATCAAAAAATCTGAAATGTATTATCTTT
38257	0.00999	0.000418	4.41376	-0.083272	1.37922	1.37922	2.60128	NM_131597	GCCATGTCACTCTATTGTAACTTACGACTTCTATCACAGCTCTGCCAACAGTTTTGTGTA
183	0.0232	0.00138	3.90001	-1.20263	1.38129	1.38129	2.605		CCTACATTGGATTGTGTCTGCCTAAACTCTTCAACCCTCTTATTCGGCTGCAGCTTATCT
40624	0.0194	0.00107	3.96962	-1.00701	1.38195	1.38195	2.60621	CT626103	GGTATAATTATTTGCTCCTCTCTGCCCTTCCTCCTGCAATTAGGGTGTCTAAGTACATCC
4797	0.00786	0.0003	4.57277	0.245194	1.38243	1.38243	2.60708	AB045623	GATTCCTTTACCACCTGGGTTACTCATCTGACCCCACGCACAGCTCGCCCTTACTGGCCC
16300	0.0132	0.000616	4.22871	-0.467323	1.38256	1.38256	2.6073	BM095161	GACTGACTGCAGGGTCTGTTTATGATACTTGTCCATTCAGGTCAACAGAGATGGGATGGT
41748	0.00579	0.000198	4.77252	0.655251	1.38329	1.38329	2.60863	BE605957	CTGGAGGTGATGCAGCGAATCGAGTTGCCGGTCTCTCCTCCCGCCTTCGGTTGCCAAGAC
20806	0.0399	0.00296	3.49026	-2.00431	1.38385	1.38385	2.60963	BC095873	TGGATGATAACAGTATTCAGATGAAGAAGGATCTGGCAACCTTCCTGTACCAACTCAGAT
8852	0.0324	0.0022	3.62878	-1.717	1.38457	1.38457	2.61094	AI878705	TATCTTGTATCGAAGCACTTTGGACAGTAGAGCAGCCGCTTGCGTCCACTTCAGACAATG
9249	0.0062	0.000215	4.73191	0.572157	1.38499	1.38499	2.61169	AW281686	TCTTTATGACAGCATGTGAGATTTACATCGTGCCTGTTCTCCGTGACCTCTGTAGTGATG
27269	0.0484	0.00397	3.35193	-2.28982	1.38502	1.38502	2.61175	BM185062	TTCATTAGGCTAACATTTCACCCATTTTAAGTGAGTTTGAAGTCATGCAGTTCTTGAATT
15381	0.0451	0.00354	-3.40619	-2.17802	-1.38543	1.38543	2.6125	AI588271	CACGTCCCTTGTAAGTTTGTTATCATGACTATGTACAAAAGGACATTGGGAGAGAATCAC
2474	0.00578	0.000196	4.77652	0.663432	1.38674	1.38674	2.61487	BC046041	CTCTGGAGAACTGAGATCGCTTTCTCCCTTTTCTAACAGTTTGTACAAATAAACATTATC
39328	0.00756	0.000282	4.60183	0.305058	1.38679	1.38679	2.61497	NM_001003764	CTTTTTAATGGAGTACATAGTTCTTAATGTAGGGATAGTGTTCTTGCCAGAGGATATGGA
21244	0.000741	1.46e-05	6.08656	3.24632	1.38979	1.38979	2.6204	BE017569	TTAAATGCATAATTAAATCTATTACCAACATGACACCCCCCACCCCCCAAAAAATAAAAG
16115	0.0115	0.000505	4.32359	-0.27022	1.39077	1.39077	2.62219	NM_212962	AGCGCTTTGATGAATCCAGAGTTTGTTTTGTATCACATGTTTATAAACTGCCTCAGATGC
8659	0.00806	0.00031	-4.63185	0.266756	-1.39123	1.39123	2.62302	DQ060535	AATGATGACGGCACGGAATACAGTCCGCATACTATACTACAGCCTGAAGTCTTCACAAAC
35621	0.0192	0.00105	3.97795	-0.989643	1.39184	1.39184	2.62413	AI722900	CCGGCTCCTCCGTTTCTCCTCCCAGATCCACAACAACGGACAATCTGACTTCAGGCCCAA
5811	0.00593	0.000204	4.75895	0.627497	1.39197	1.39197	2.62436		TCTCAAGATTAAGGTTCAGGATCTGATTGGTAAATACAAGAAGCCCGCTTTGGTGACTCT
40615	0.0495	0.00411	3.33488	-2.32488	1.39285	1.39285	2.62597	AF102865	GACACCACTCTCTCGCTGGACGGTTCCTCTCCGGTTCCAGTCTCTGTACCTGATGCTGTT
29464	0.00136	3.06e-05	5.70181	2.50983	1.39317	1.39317	2.62655	CK025978	TTTGCAATAGGAAGTCCCCCCTTTCCCGGGCCTTAGGTCCCCCCTTCGGTTTTTGGAAAA
16687	0.0415	0.00313	3.4642	-2.05823	1.39384	1.39384	2.62778	BC055163	AGAATTAAAGCTGCCTCCGGAAAAGAGGGTGATGAAGAACCTCCAAAAACTGGAGGCAAA
40835	0.00727	0.000267	4.62738	0.357618	1.39394	1.39394	2.62795	NM_212924	TTCCTGAAGCATCAGCTGTATCTCTAATGTTTAGATGCTGTTCTTTAAATCCTTAAAGGG
43124	0.00488	0.000157	4.88523	0.885137	1.39492	1.39492	2.62973	NM_201079	TCAACTGTGATGAATGTTCCCCATTTTTTGTGAATTTCAGTGAGGGATGATGTCTACTGA
36570	0.00968	0.000401	4.43271	-0.044041	1.39496	1.39496	2.62981	AW171426	TTGTACTGGATTTCTAATGTGTCGTGCAGATGCCTTTGTTAAATGGGAACCTTGCTGAGA
2418	0.0397	0.00293	3.49452	-1.99549	1.39565	1.39565	2.63107	BE693151	GCTCCTGAGATATCGCTTGACGTTTGATTGTGATGTCTAACATGTCTCCTTGTCCCCTTC
532	0.0193	0.00106	3.97429	-0.997275	1.39686	1.39686	2.63327	NM_032415	AAGAAGAAGCCCACTGGACCCTGCAGAGATGTTCTGGACAAGTGCATCTTCATTACAAAT
17212	0.0192	0.00105	3.97877	-0.987919	1.39723	1.39723	2.63395	CK680396	TTTAATTTATGGCCATTTGATGTGCTAAATTGAACTCAAGGAGAGGCCTTATGGAAGGGA
13966	0.00117	2.55e-05	5.7948	2.68966	1.3974	1.3974	2.63427	CA470797	AAACAGACAGAGGATAAACTATCCGCGGTGCTCTCCACGAGCCCCCTGCTCTCCGACATA
28459	0.0395	0.00291	3.49768	-1.98896	1.39807	1.39807	2.63548	BI878777	CTCAGCTCATTACAGCAGCCGTCTGATCCAGCACACGTCTGCTTTGGTCGACCTTGGACG
17647	0.00182	4.4e-05	5.51586	2.14685	1.39902	1.39902	2.63722	AW826237	GTCTATGGGACCAGGACGAATGCACCCTGCTTTCCCCTTCCAAATCCATGGTGGAGATTA
25688	0.0161	0.000816	4.09599	-0.743594	1.3998	1.3998	2.63865	BI839784	CATCCATTACTTCACTAGACTATCCCAGCAGTCTACTTAAGACATTGGTTCCTGTGGTTG
14075	0.039	0.00286	3.50632	-1.97107	1.39981	1.39981	2.63866	BI866377	CACACTACTTCATGCGTCACACTAAGGTATTGGGCTGCCAAACTTATAGGAATGTGCAAT
26063	0.0116	0.000514	4.31476	-0.288547	1.39981	1.39981	2.63867	NM_198374	TACTTTGGATGTATGAATTGGTTTTCCCATTGTTCATTGGATTGTACAACTGCTTAAGGT
38164	0.0283	0.00184	3.81116	-1.4283	1.40077	1.40077	2.64042	AW423109	AAGCATATCGCCACAGAGCGCTTCAGTGTCCATCACGGTTCCCTCACCTGCAAGGGCTCA
25872	0.0246	0.0015	3.80848	-1.34296	1.4017	1.4017	2.64213	NM_200231	ATTGCCTTGTATAATCACATGTATATATCGGTCTGTATGAGTAAACGCTTATCTTATCCG
36470	0.0323	0.0022	3.63	-1.71447	1.40194	1.40194	2.64257	BC057437	TTATGAACTGAAGGCTTATCAACATGGCTTTTGTGTCCAACACAGTGAATAAAAACATTC
16039	0.00341	9.74e-05	5.1191	1.35817	1.40211	1.40211	2.64288	BG729087	TTTATGGCCACATTTTTGGCTCCCCCTTGGGCGGGGGCGGTGTTTTCTTTAAACCTGGGC
27201	0.00382	0.000112	5.0491	1.21717	1.40212	1.40212	2.64289	AI601382	TTGTCATTGCAATGCAATACAGAGGTTTATCCAGCAGATGGCTCTCCTGTCCACTTTCTC
18451	0.019	0.00103	3.9874	-0.969927	1.40237	1.40237	2.64336	AI626599	GTGCTGCAGTCCGCTGACTTCAGGGGCTCGATGAGCAGTCTGGAGTCGAGTCACAGTGGT
6485	0.00173	4.11e-05	5.55027	2.21434	1.40399	1.40399	2.64633	BI708514	TAAGTTTTCGTCAAAGGCCTGGAACAGTACAAACTGCCCAGTGTTGCTGGATGTTGAAGT
8369	0.0169	0.000868	4.0663	-0.805458	1.40547	1.40547	2.64903	BM035416	CCATGGGGTTGCACTCATACAGCAGTCTGAGCTGAAGAAGACATAAAGTTTTTAACTGGT
43675	0.00271	7.12e-05	5.27466	1.66958	1.40698	1.40698	2.65182	XM_692648	AGTCATTGGGATATTGTCAGGCTTGTGAGGGAAAAGAGCGAGGAGTCACTTGCAAACTAA
36144	0.00353	0.000102	5.09678	1.31327	1.40746	1.40746	2.65269	AW154202	CGCAATTCCCAGTATATCAGTGCAAAATCCAGTCCCCTAGGCCTCTAAATGCTTGTGGAG
6780	0.00937	0.000383	4.45449	0.001017	1.40883	1.40883	2.65522	NM_201025	GTAAGCATGGGTTCTTTGTAAACCCTTCTGACTCTGTGGCAGTCATTGGTGCCAACATTA
350	0.00189	4.62e-05	5.49215	2.10025	1.40953	1.40953	2.65651	AW128211	AAGTACCGTTACCGATATCCAAAGGGTGAGTCATATGAGGACCTGGTGCACCGTCTCGAG
34596	0.0148	0.000718	-4.15616	-0.618279	-1.41005	1.41005	2.65745	XM_683958	ACTATTCCTCCTCAAAATACAAATAATATCGCCCAAACCATAACCATCCAACATGGTTGA
10009	0.0012	2.64e-05	5.77729	2.65587	1.41047	1.41047	2.65824	AI641045	TGCACTACACAAATTGTCAATATAAGGGATTCACTGCTGCCTCCTGATCTACTTCCACCA
12719	0.0069	0.000249	4.66221	0.429198	1.41057	1.41057	2.65842	BI981233	CTCAGCCAGATCTCCAGCATCTCCCCTCACCTGATGATCGTCATCACCTCCGTCTGAACT
26929	0.0016	3.71e-05	5.60229	2.3161	1.41164	1.41164	2.6604	NM_001003764	TTTCTATGAGACTCCTTTTGGAACCACATATTTGTGACGAAATGAATTATTTGGCTAAGG
16242	0.00347	9.94e-05	5.1092	1.33827	1.41234	1.41234	2.66168	NM_200899	GGAGAGCTTTAGAAAGAGTTTGTTCATATAGACCTGTAAATATGTATTTATGAAGGGCTG
29554	0.0205	0.00115	3.93215	-1.08513	1.41531	1.41531	2.66717	AI957754	GACCTTCTGGAGCAAATATGGCGAGAGGACGCCCTATGAGCTGAGCGTCTCGCAGGAGAA
25648	0.00665	0.000236	4.68651	0.47908	1.41541	1.41541	2.66736	NM_131256	GGGGCTTCCGGTACCTCCTCCTCCTCTCATGAATGTGACAAGAAACTATTTTATGCATTT
26096	0.0283	0.00185	3.75546	-1.49518	1.4155	1.4155	2.66753	NM_199731	TCGCAGACACATTATTTCACAATGTGCTAAACTTAATTAAACCTGAAACTGGACACTTTC
10935	0.0143	0.000681	4.18156	-0.565404	1.41587	1.41587	2.6682	AI584463	AATTGTATTCTGGTCCAGAAACTTCACTAACGAGTGTGAATGGGATTTGACGTGCATCTG
22042	0.0151	0.000734	4.146	-0.63944	1.4177	1.4177	2.6716	AF362684	GGACGACCACACGGCCTCCGTCTTCAGTCCAGCCCTGATGGCCGATATGGGCTTAGGGGA
5086	0.0108	0.000464	4.36374	-0.18693	1.41815	1.41815	2.67243	NM_213181	TCAACAGAGATGGGATGGTAAAAAATGACCCTGTGTGAATGAATTCTGAGATGAGACTGT
17208	0.0219	0.00127	3.88843	-1.1763	1.42218	1.42218	2.6799	NM_201098	CAGCAGAAACTGCACACTTACTGTATATTAGACGCACATTTTCTCTACTTTGTTACAAAT
7894	0.0329	0.00225	-3.61761	-1.74022	-1.4223	1.4223	2.68012	AI497382	ACTGCCTTAAAGGGAGATATCACCCCAAAAATGATTTCATGTTCAAAATCTTCTGTTGAA
13881	0.0154	0.000754	4.19338	-0.610164	1.42566	1.42566	2.68637	AW232547	AAACCTACATGTAAAGCCTTTTTCACACAACAAGAGCCAACCCAACCAAATCTTTACAAT
6180	0.00157	3.63e-05	5.61339	2.33778	1.42688	1.42688	2.68864	BI886312	ACATTCGACGCCCACCACGCTCCTCTTAACTTCCCCCTCTCCGGCTCTCACACCTATCAC
17821	0.00807	0.000311	4.55419	0.206915	1.42732	1.42732	2.68947	AI641124	CCAGCACTAAATGGCTGTCAGTGAATGGGTTGAACAGGGACCAAAACTGAACCGCAAGCT
29258	0.0329	0.00226	3.61641	-1.7427	1.42865	1.42865	2.69194	BI839860	TTTTCTGTTGTGCGACTCTCACGTAGACTTTGGCTCTGATATTATAGTTTGCGGGAAAAG
10229	0.00349	0.000101	5.10358	1.32697	1.42919	1.42919	2.69296	BI877561	CCTATGGCACACTCCCTCCGTTTTAGCACTGTGTTACTGTACATGAGCAGCATCTGATGT
26752	0.027	0.00172	3.74396	-1.47737	1.43017	1.43017	2.69478	EG570285	TGGATCTGCTGGCTAAATCTCACCCGTACAACCCGCTGTGGGCTCAGTTAGGTGACCTGT
19583	0.000671	1.28e-05	6.15407	3.37345	1.43083	1.43083	2.69601	EB928961	AGGTTTCTGTGCTTACCTGGAAAGAGCTCAGGTCTCTGGCCTCCGGGCTAATCCATGCAC
85	0.00203	5.04e-05	5.44811	2.0135	1.43132	1.43132	2.69694
22480	0.00277	7.33e-05	5.25993	1.64023	1.43155	1.43155	2.69736	CA471393	CACGCTACTCAGAACATTCAGCCTCACTGTCTATGCTCGTCTGTCTGCTCCTGTCATCAG
23100	0.0488	0.00402	3.34586	-2.30231	1.4318	1.4318	2.69782	CF347101	TAAATGCCCTTTTCTACCAAATGCTATAGTAAATCAAGCTCTGTGTGTGTGTGTTTGTGT
26032	0.00341	9.66e-05	5.12349	1.36701	1.43215	1.43215	2.69849	BG985445	TGCTGCGTGTCGTCTCTAATGCCATGATGTGAATGCTATGCTGTTTTACTGTCTGGTATC
38011	0.00754	0.000281	4.60365	0.308805	1.43258	1.43258	2.69929	BI710443	TCACTGCCTGAACTGACGCGTTACGACTGCGAGGTCAATGTCCCGTTGCAAGGCAATCTT
1938	0.00435	0.000135	4.95818	1.03328	1.43377	1.43377	2.70152	AI721318	CTTTCCTGAGGACAACGAGGACCCTCCTCCTGATGACAACTCTGGCTGGGACACTGATTT
41684	0.0247	0.0015	3.80768	-1.34462	1.4338	1.4338	2.70156	NM_200440	GGCAACTGAAAGGCAAAACCCTGCTGTAACACAACATGGCCTTTCCTTTGCTTTTTGTTT
26214	0.00429	0.000133	4.96771	1.05259	1.43403	1.43403	2.70201	BM185003	TTTACAACCTTGCTTTCTCCCCTGTCCTCCTAAAAACATTCCCTCCCCATTCATAATCAG
11123	0.0268	0.0017	-3.74972	-1.46539	-1.43544	1.43544	2.70465	BI889621	CGGTCAGCTTTTCGGAGTTCTCCAAAAGATGCTCCGGAAGGTGGAAGGCGATGACTGATA
13617	0.00747	0.000277	4.60961	0.321053	1.43566	1.43566	2.70506	BG728956	GCTCTTCAAATGACTGACACACAGATCTGCCGTAAATGATTAACGTGAATGTTCCATGTC
26771	0.00411	0.000125	4.99705	1.112	1.43569	1.43569	2.70511	AI816662	TTCTACTTCAGGTATTACCCCTGCTCCACCCTGTCCTACCGTTGAAGATGCCCCACCTGC
34348	0.00879	0.000349	4.49903	0.093083	1.43821	1.43821	2.70985	AW165068	TTTTTCCCAAAAACTTCCTGCCCCTAAAACCCCCAAAACCCCTTTTTTGTTTTGGCCCCC
33112	0.0167	0.000856	4.07308	-0.79134	1.43864	1.43864	2.71066	NM_001002740	TGTAATAAGATCTGTAGAAGCATGGGCCTGACTCGCTTTGACTTGTCCCCTGCTGAAATT
7546	0.00451	0.000142	4.93382	0.983862	1.43905	1.43905	2.71143	AW116838	TCATCTTATTCCTGAAGAATCACTCAACCTGCTATTGACTCCATCATTTGACCCATTCCC
43379	0.0121	0.000539	4.29198	-0.335844	1.43983	1.43983	2.71288	NM_001002740	AGTGACACGGACTCGATTCCCTGTTCACCACTTAGCATGGGAGTCTCTGTAGGCCGCTCA
35348	0.0204	0.00114	3.93652	-1.07601	1.44116	1.44116	2.71539	BI878630	TGTTTCCTCGAGCTCCAGTGCCGTTCCCTCAACACATGGGCTTCCTGCCACCCAGAGCCC
170	0.00178	4.28e-05	5.53076	2.17608	1.44124	1.44124	2.71555
13921	0.0156	0.000767	4.1848	-0.627433	1.44154	1.44154	2.71612		TGGCTCCATCACACAGGGTACTCCAGTGCAACTGCACAATCCATCCCATGGCTCTGAGCA
22144	0.048	0.00391	3.48478	-2.09126	1.44239	1.44239	2.71771	DQ060538	AAATGTAGTACCTACATGTGGTCCATATCAAGGCATGGAAACATGGTTGGAGACGTCGAG
30058	0.0418	0.00317	3.45743	-2.07221	1.44307	1.44307	2.719	XM_001336938	TACTGTTATATCCTGGCCTGGGTGTGTGTGCCACTTTTACTAGTCAGTGGTGCACTTTAT
3177	0.0211	0.00121	3.91153	-1.12814	1.44312	1.44312	2.71908	CR536610	AATCACATGACCCAGCTCAACCTTGGCGTCTCCCAGAATACCCATGGTGCAGTGCAGCGA
41262	0.025	0.00153	3.84707	-1.30977	1.44366	1.44366	2.7201	CR536610	CAGCCCCACATCCCAGCCCGCGCAGCAGATCTACCAGATCACCCATCCTGCAGCACCGCA
4779	0.000294	4.79e-06	6.68421	4.34927	1.44404	1.44404	2.72082	NM_001007105	GACCTCTTCCGTAAAACCAAAGCTGCTCCGTGTATATACTGGCTCCCCCTCACTGAGGAG
10911	0.0254	0.00157	3.78647	-1.38883	1.44472	1.44472	2.72211	AI384843	GAAAAAGCTGCAAAATGCAACAAACTTCTTCCTCCGCTCACTCGCAGTGGCAGACATGCT
44821	0.0399	0.00296	3.52902	-1.95295	1.44626	1.44626	2.72501	XM_693590	AAAGATTACTGTGACTCAAATTTTGATTCAGACAGCGGTTCAGGGGGATCCGCACACTGT
8560	0.0235	0.0014	3.83985	-1.27758	1.44663	1.44663	2.7257	CN320247	AATTCCCCTGTTAATCATTTGGCAGGATATGAACTGCTACCCTGAAGGCTCTGTAAATTA
25854	0.0195	0.00108	3.96556	-1.01547	1.45037	1.45037	2.73278	BI891012	CATCTCGATATCCACTGCTTTTAAAAGGGCCCAAACTCTGGGAACGGAGGTCGTATTGAG
20563	0.00539	0.000181	4.81698	0.746057	1.45124	1.45124	2.73442	BC079521	CCTTGTATGGGTCAGAAGGACTAACCACAGTTAAACTGAAAGAACTTTACTTGATGATTT
18057	0.0148	0.000717	4.1571	-0.616324	1.45263	1.45263	2.73707	BI473765	ATGAGTATCTATTGGAGAAGACAAACAAGGAGTTGACAATAACGCTGCCTGGTCCTCCTC
37663	0.0124	0.000559	4.27477	-0.371597	1.4532	1.4532	2.73814	AW128379	AATGAGCTTCTCTTTCAATGGTGCTTTTTAACGACAGACATGCCACGTAGGGACTCTGTA
84	0.00133	2.98e-05	5.71505	2.5355	1.45338	1.45338	2.73848
3980	0.0034	9.61e-05	5.12599	1.37204	1.45363	1.45363	2.73896	NM_131799	TGAAATTTGTGAGACCCTCGCCTGCAAACCCAGCTCAGTGGATTAGCCATGTAATTCTTT
8399	0.00087	1.77e-05	5.98396	3.0519	1.45524	1.45524	2.74202	BI887633	CGCCGAGATACCCTCAGGGGGACGCCTTACCCTTGCACCCTGCCCTTTGTTACGCCATTT
24926	0.0025	6.46e-05	5.32291	1.76561	1.4554	1.4554	2.74233	NM_001007175	GAAGAAGGCCCTGCGGCTCGTGCTGGTGTCAAAGTTGGAGACAAACTTCTTGAGGTAAAC
17893	0.00322	8.94e-05	5.16168	1.44368	1.45593	1.45593	2.74334	AI588367	TGTGATTCCAGACCCAAATCGTGCCTCCTGACATCTCGGCCTTTGCTGCTAGAATGATCC
4684	0.000424	7.53e-06	6.4371	3.89943	1.45634	1.45634	2.74411	AY338730	TTCAAGATCAGCCTGCACTGTCCCTGCTGCACATTTGTGCCGTCAAATAATTACATCATC
494	0.00249	6.42e-05	5.32667	1.77309	1.45656	1.45656	2.74453	AW344031	ATTTGCCCAGCAGCCGCATTTTGAGAGGGTTCGCAAAGTTCAGCAGGCAAACATGGTTTT
14609	0.00189	4.62e-05	5.49161	2.09917	1.45866	1.45866	2.74854	AI878428	GATGATCTGATGATGAATCTTCTTGGCGATCAGCAGCTCTGCCTCCCGCAGCAGCTCAGC
29972	0.00767	0.000288	4.59107	0.282889	1.45896	1.45896	2.74911		CTTGGAAATTGCTCTCCTATTACCACTCCCATGAGGAGATCAACTTAATAACCCAATAGA
4355	0.0288	0.00189	3.70068	-1.56747	1.45951	1.45951	2.75015	BC125888	GTCACATGAGGATTGTGTTCAATCAAACCTGCTTGTCCCTCACTGGCACTTACTCTGAAT
23781	0.00289	7.76e-05	5.23161	1.58369	1.46025	1.46025	2.75157	AI878786	CATTGACAGCTATGAGAAAGACCCCCAGAAAATCTACCAGGACCCACAGGTCATGTTGGC
43147	0.00199	4.9e-05	5.46162	2.04012	1.46068	1.46068	2.75238	BI885997	GTGTGGCGCGTCGCTGCCCGCCGCCCTTTATTCCCCCCTCCCACTTATGTCCCCCCTCCC
26467	0.000825	1.67e-05	6.01564	3.11208	1.46115	1.46115	2.75328	CK397453	AAACAAAGGTTTTTTAATGTGGGACCGGGAACAACAAATATCCCTCCCCTCCCCACAAAA
31974	0.039	0.00286	3.50592	-1.97189	1.46162	1.46162	2.75417	AW343601	TTTTGTTTAGTTTTGTTAATATTGTACAGGTCCACGTTCCCATCCATTTCTTGCACAAAC
19209	0.00341	9.69e-05	5.12208	1.36416	1.46192	1.46192	2.75475	AI641754	TCTAGTGGTAAAAATGCCCTGTCTCCCGAACAAAGCATGTCTATGGATGAAAGTGAGAAG
45197	0.0261	0.00165	3.81187	-1.38102	1.46196	1.46196	2.75483	NM_001002219	AAGGACTGCTCAACTGGGCAGGTAATGGATCACTGTAACTGCTGCCTGGTGTGCGCGTCT
37850	0.0475	0.00384	3.71102	-1.8786	1.46215	1.46215	2.75519	EB905124	GTACAAATGTCTCCACTTCCTCCTTTGCCTGGCCGGGTAAACAACCAAAAATGAATACTC
26227	0.00172	4.1e-05	5.55207	2.21786	1.46246	1.46246	2.75578	NM_214820	GGCATTTCTGTATGTTTTATTGCATTTGTTGTTTCATGTGAGACACATAAACTGAACTCC
26245	0.0328	0.00224	3.62052	-1.73417	1.4638	1.4638	2.75834	NM_213172	GTGTGATGTTGTTAACCTACTTGCCAATTTAGTATGTTTCACTTTAGCCGATGTATGAAG
26262	0.00869	0.000344	4.50606	0.107601	1.46423	1.46423	2.75916	CK027389	ACTGCTAATATTTACCCTCGCACGAGTCTGTGTGACTGAATGTGAAGGCCAGGAAGATAT
20641	0.0025	6.45e-05	5.32408	1.76795	1.46431	1.46431	2.75932	NM_200490	TCCTCAGAAAAATTCATAAATGGAGCAATTAAAGAAGATGCTGTTTAGTCACGAATTGCC
20532	0.0124	0.000564	4.2704	-0.380675	1.46503	1.46503	2.76069		TTCAGATTGACTCCAGTCCATCAGTTTCTCCATGTGTGTGTGTGTGTTGCTGATCTCCTT
44554	0.0151	0.000732	4.20736	-0.582012	1.46628	1.46628	2.76309	AI641680	ATCTTCTAGAAGTCAAATAGGAGTATGATACAGCAATAGAGAGATACCCTCGTTTTCTCC
22274	0.00419	0.000128	4.98395	1.08548	1.46641	1.46641	2.76334	EE300919	TGCTTGTAACCCATTCTCTTAAGTCGACAACCCCCCTGAACCCCAAGGCCAACAGGGAAA
39566	0.00699	0.000253	4.65468	0.413728	1.46701	1.46701	2.76448	BG306062	TATCTGGGGTCGCCACAACGGCCTGAACCGCCAACCAATCCTTTTACGCAGCAGATGCCC
11257	0.0258	0.00162	3.77412	-1.41455	1.4675	1.4675	2.76542	CK396708	TTTTAATTTTGGAAACATTTAATTTTGAGACTTATCTGGCTCACACCCTTTGGCCTCAAG
21858	0.00998	0.000417	4.41485	-0.081017	1.4681	1.4681	2.76658	BG305593	ACAGTCTTAAGACAAAAGCCCACATCTACCTGATATGCACTGCATCACCTGATGGATCAT
6043	0.0244	0.00148	3.81441	-1.3306	1.46824	1.46824	2.76683	AI477051	CCCCCACCCTGGTGTCTTTCCTCTTTAAAGATTTTAAAAACCCAGGAGGAGGGTTTTCTT
6413	0.0265	0.00168	-3.92212	-1.28209	-1.4684	1.4684	2.76715	AI877707	CAGGAACTGGCTGAACCCCTGAAGAACATGGCCGACTGTCTGGACAGATGCTATAAGGAG
29055	0.0366	0.00261	3.54825	-1.88419	1.46969	1.46969	2.76962	NM_213196	ACTACTGCGCACTGTGTACAGCGTTCTGCACACCTCCCCAGCGGCCTTTCTCAAAGAAAT
26304	0.00313	8.62e-05	5.17966	1.47973	1.47084	1.47084	2.77182	BG306810	ATCAGATCTGCTTCCAGAATCATCCGGTTAAAGAGTTCATCATGTGCCTACAGAATCATC
25637	0.00816	0.000316	4.54748	0.193076	1.47146	1.47146	2.77303	NM_213328	CGGCATATGTTACAGGATACACATTATAATGCCCACTGTATGGATATACGTCAAAATAAA
28945	0.0328	0.00225	3.61882	-1.73769	1.47225	1.47225	2.77455	BI875879	CTGTCATGGCTACAGCTGGCCATCGTGTGGAAAGGTGCTTCCGAAGTGGTATGAACCGTT
18676	0.0172	0.000889	4.05532	-0.828338	1.4729	1.4729	2.77579	AW343382	CGCGTTGCTGCTGCTCTTCATTCACTGTCAGCTGTGCTGGTCTGCGGACTTCCAGCTCAC
6818	0.000751	1.48e-05	6.07723	3.2287	1.47361	1.47361	2.77716	AI883688	ATTTAATGTTGAAATGACGCTGCTGCCTTACACCGCCTGTCACATTTACGTGCGCATGAA
15825	0.000593	1.11e-05	6.22833	3.51255	1.47376	1.47376	2.77745	AW116371	CAGTTTAAGAAGTGAGCGACGCTCCTCTGATGAAGGCTGGACCCAACACAGCACAAAGAA
19907	0.0361	0.00257	3.55588	-1.86836	1.47497	1.47497	2.77978	AW281861	ACTGTGAGACTAAATTCGTCCCACAACTCAATAGCGATGTTATTTGTCTCAGAAACGTGG
22797	0.0081	0.000313	4.55206	0.202509	1.47515	1.47515	2.78012	NM_198068	TGGCTTCAGCAGTATCTAAAGAATGCCCTTAACAAAATAAAGAAGAAACGCTCAGAGTAA
36028	0.00506	0.000165	4.86208	0.838006	1.47525	1.47525	2.78032	AI416336	CATCCCCTCCTGCCCCTTTAATTGATTAGGGATGTTTGGTTATATTAGGCGAATCCCACC
15730	0.00913	0.000368	4.63235	0.162537	1.47577	1.47577	2.78133	AL591482	CAGGTTATGAGCAGGAGCCAGTTGCTCAGTACCAGCTGAAAACTACCCCAACCTAGCTGC
3225	0.00303	8.24e-05	5.202	1.52447	1.47799	1.47799	2.7856	NM_001002514	ATGCTTTGTATTTCATATACTGTATATTGTACTGTTGGTCTCTCTTGGCATAAAACGTGG
33354	0.014	0.000668	4.19067	-0.546449	1.47846	1.47846	2.78652	NM_131204	AGGCTCTTTTATTTCACTTTCATCCAACAAAACGAACTGCTGCAGAAATCTCCAGGTTGA
11299	0.0038	0.000112	5.05173	1.22249	1.48011	1.48011	2.7897	DN835159	AGCCCTGCATTTCTGAGAAAAGGGGAATCTGAATTTTGAGAGTACAAATTAACTTACAAT
15497	0.0409	0.00305	3.47548	-2.03489	1.48021	1.48021	2.78989	XM_685083	CTTGGTTAACACAATCGTGCAGTATTTAGAAACCAGCTGCTTGCGTCATGTCTGCCACTT
8639	0.00578	0.000196	4.77676	0.663912	1.48061	1.48061	2.79068	CT706513	TGCTGTGCCGATCCGCGCTCTTCTATTTTATCCCCAGTTTCGTTTGAATTCTGTATTTAC
25453	0.041	0.00307	3.47281	-2.04042	1.48166	1.48166	2.7927	NM_199567	AAACACCTCCCTCGCCCGGACCTGTCTTACCCAGACCCTCCGTCATCTGCCACACCACTA
42130	0.0023	5.86e-05	5.372	1.86304	1.48189	1.48189	2.79314	NM_001005969	GACGTGACAGCAAGGTGGGCTTTTGAGTTAGATGAGGTGGTTTAAAAAGGGAAATGCAAA
33443	0.00341	9.7e-05	5.1216	1.36321	1.48233	1.48233	2.794	NM_201207	CAAATGTAGTTTGTGATTATTTGCTTTATTATTCACTCGGCATACAGTGTCTGTGCAATC
17131	0.00274	7.25e-05	5.26555	1.65142	1.48255	1.48255	2.79442		GTTTAGTGTGCAGTGGTTACGAGAGTACAGACACAGATTGATCATACTAGACTGTGCGCA
15515	0.0084	0.000328	4.52974	0.156482	1.48265	1.48265	2.79462		GTAGCCACAGCTCGAACCCACGGATCTGACCACATAAAAAACCTTAATCTACTACAATGC
34002	0.0228	0.00134	3.86197	-1.23146	1.48268	1.48268	2.79468	BG307301	CTGTTACTCTGTCCTATATGCTGCCTGTCCCTGGTAGAAGAGATGTTGTACCTCAGTGGG
8120	0.00412	0.000125	4.99538	1.10862	1.48273	1.48273	2.79477	CN500586	AACAGATTAGCCAGGCCCAGGCGGGGGTTGGAGTTGAAAACCAAAGTCCTAAAATTAATT
38489	0.0186	0.000995	4.00209	-0.939303	1.48414	1.48414	2.79751	NM_144764	GACGCACCCTTCTCAGAATCCCCCGCAGCCTGAAACATGAGGGTTGCACAAAACGACAAA
38808	0.0446	0.00348	-3.41334	-2.16328	-1.48423	1.48423	2.79767	BM025947	TTCGTCTAGAGTCCAACAAAGAGGGCACAAGGTGGTTTGGAAAATGCTGGTATATTCACG
24067	0.0235	0.0014	3.83989	-1.2775	1.48491	1.48491	2.79899	BE200777	TAGCTGGAAACCTAACGTTGTACAGCGAGGTGCCATTGTGCCTGAAACCAACCAGTCCAA
11978	0.00866	0.000343	4.50821	0.112045	1.48553	1.48553	2.8002	BI474804	ATTAAAGCTGTAGATCTGCTTATTAGATGCCCGTAATCTTGGATATATGATGAATCTGTT
23344	0.00524	0.000173	4.83749	0.787894	1.4859	1.4859	2.80091	BM777478	TGCTCCGGGTGCAGAACAAACACTTCCACATCAAGTGCTTTGTTTGCAAAGGTAACACAT
32395	0.0027	7.11e-05	5.27544	1.67114	1.48817	1.48817	2.80533	AW305583	ATCGGCCTGTCTGCTCTGCTTCGAGGCTCGGTGACGGAGAAACTGAGATGGGCCTTCAAC
12214	0.00289	7.76e-05	5.23184	1.58415	1.48824	1.48824	2.80546	CK142082	GTGAGTGTCAGTGCTGCCAGTCCCTCACTGCCCCATATGAGACACCATGTCCAACACTTC
15911	0.0161	0.000815	4.0962	-0.743169	1.48874	1.48874	2.80644	NM_001025534	GCAGTGTGTTGGTGATCACCAACCACGAGGACCCCATCATCTCTCTGTTCCAGTCTCCAC
21034	0.0227	0.00133	3.86548	-1.22415	1.48919	1.48919	2.80732	CA787302	CCCACAACAGCCTGCACAAGCAACAGCAATGTTCATGGGTCCGTCTCAGATGCAGTTTCC
31452	0.0154	0.000754	4.1329	-0.666714	1.48956	1.48956	2.80804	AI884122	TTCTGTTATTTGCTCCCGAATTCCTTTATTTGGGGTGAAGGTCACCCCCCTTTGTTAATA
24567	0.000885	1.81e-05	5.97213	3.02938	1.49163	1.49163	2.81206	NM_001005938	CAGTCTGAAAGACCCTCTATTTAATTGGTTTGGAATTTGCCTTGAGTGTATAGGAAAATT
4907	0.0465	0.00372	3.38236	-2.22715	1.49217	1.49217	2.81312	BG302800	GACCTTTGTTGTGTCCTCCTGTTCACTGTGATGTGCTTGTGCCCTGTTCTGTCACTGTAA
27912	0.00169	3.98e-05	5.56745	2.24798	1.49239	1.49239	2.81355	AW154331	GTGGATCCTACATGCTGAAGGAATTCATCAGCCAGAAACCTTTCATAACTCTCCACAGCA
17755	0.000432	7.73e-06	6.42337	3.87417	1.4924	1.4924	2.81357	AL922183	TTGCTATTGGACGCTACCCCATCCCCCCTCCCGATGCTAAGGAACTGGAGGCCATATTTG
1735	0.0451	0.00354	-3.40542	-2.17961	-1.49283	1.49283	2.81441	BC045381	TTACTGGACGAGGGTTTTGTGGCGAAGATCTCAGACTTCGGCTTGACTCGCTCTGCGGCT
16430	0.00691	0.000249	4.74141	0.483489	1.49395	1.49395	2.8166	NM_205629	TCTCGACATCTGAAAGTGTTCCTCTATATGTTTTCATCAAAGTTGTTCCCAAAAATTGTC
42468	0.00602	0.000208	4.74917	0.607487	1.49402	1.49402	2.81672	NM_001006068	GACTTCGGCATCAAACATGTAAAACTGTGATGTTTTCAATTGTGATATTTTTTGCGTCTC
22606	0.000233	3.64e-06	6.83538	4.62012	1.49503	1.49503	2.8187	BC065982	GTCCGGCTCCTCCTTCAGCCAGTATAACATCCAGAACATCTCCACTGGCCCCCGCAAGAA
6049	0.00261	6.82e-05	5.29602	1.71212	1.49562	1.49562	2.81986	AJ005812	CTCTTCGTCTTCTCTGCCCTGCTGGAGTATGCGGCCGTCAACTTCATTGCACGCCAACAC
45157	0.00712	0.00026	4.64011	0.383794	1.49904	1.49904	2.82655	BM101617	TGAGGTGTACTTGAAGTTTCACTGAGGTATATAGGGGTTAACCACACATTTGCTGACAGC
32902	0.00383	0.000113	5.04737	1.21369	1.49921	1.49921	2.82687	AJ245493	CTTACACTACAGCCCGACTGACCCGTACCTCAAACCCTCATGCGCAGTGATGTTAAGGAC
14160	0.0114	0.0005	4.32753	-0.262025	1.49925	1.49925	2.82696	CN508670	CGCGTTTTTCTCTCCCTGATGGAATACAGTCTAATAACAGACATGTCAGTTTAGTTCAAA
28649	0.0329	0.00226	-3.65981	-1.6887	-1.50078	1.50078	2.82995		ACCAGGTGGTTTATTTAGACTGGAACTTTGCATTTGGCATGAGCTCTCTGACTGGGATGA
44064	0.0111	0.000481	4.34631	-0.223069	1.50161	1.50161	2.83159		GTGCTTTCGTTAAAACCCATACGTTATGAAATAAACAAATAAACGGTACTGTAACACTGG
24791	0.0347	0.00243	3.67305	-1.70685	1.50212	1.50212	2.83259	AF219949	AGAGAATCGGTCTGAATAATTCGCCGGTAAACGGGAATAACAGCTGTCAAATGTCGTTTC
17270	0.0174	0.000904	4.04727	-0.845119	1.5022	1.5022	2.83274	CN502486	TATGCCCCTCCGTTTGAAGAAAAAAGAGCGAATAAAATCCAACCCAGGCCTTTCATAAAA
8815	0.00279	7.41e-05	5.25509	1.63057	1.50224	1.50224	2.83282	XM_686896	TAATGTTTCCCCCCATTTTGTTTGACAAATGTCAGATGCCAATTAAAGTGAGCTTGCTGC
8825	0.000333	5.58e-06	6.60039	4.19767	1.50268	1.50268	2.83368	AF186476	TCTGCACCCACTCCCACCAGTGTTCAGCTCTAGCCTCAGTACGACCACTTTGCCTCGCTT
29047	0.00428	0.000132	4.96949	1.0562	1.50501	1.50501	2.83827	CK028193	AAGAAAATTTCACCCAGCCGCTTTTTTAAAAATCCCTCCCCCCATGAAAATAAAGCTTCA
3305	0.0373	0.0027	3.53348	-1.91481	1.50578	1.50578	2.83978	AY427783	CCAGGAGCCCTACATCCAGGTCTCAGAGAATCGTTGTATTTGTCCGGTAGTGAAGCCGGA
32323	0.00515	0.000169	4.85002	0.813444	1.50578	1.50578	2.83978	BM185295	GGTTGGGACGTTCCCGACTGCATCTTCTACCTCATTTGCCTCTCCCTAAAGCAATGAAGA
23258	0.0168	0.000861	4.07013	-0.797483	1.50685	1.50685	2.84189	BG883783	TTTGATAGAGCTGTGGAGTCCTGTTCATGTCCCGAATGTTCGCGCATAGTTCTGAAGAAT
19441	0.00125	2.77e-05	5.75195	2.60692	1.50808	1.50808	2.84431	BG729054	ATGTTGGCGTGCCGGTTTCTGCCTCCATCTTTCCTGTCGGCTCCTGGGCAGAGGGTGGGC
26306	0.0254	0.00157	3.78765	-1.38636	1.50969	1.50969	2.8475	CN013775	TGCTGTGGCACTGGAAAAATATAGTGCCACTTCTTCTTCTTTGTGCTCTTGCGCGTTTCT
40122	0.0414	0.00312	3.60159	-1.88845	1.51019	1.51019	2.84847	AL919653	AGCATCTGCCACAAATGTAGGCGTAGTGTGTGTTGTGTTAAACAACTGTTCCTGTAAGTG
37906	0.004	0.00012	5.0172	1.15275	1.51127	1.51127	2.85061	BI672108	CTAAGGGTAAACAAGAACATTCAAACACCCTCAGTCCCCCATCCCACCCCCAAGGAGGTG
12747	0.0278	0.0018	3.72402	-1.5189	1.51161	1.51161	2.85128	NM_001002528	TGTGCTAAAGCTCACTTTGACTGTGCCCTGTTGTTGCTCAATGCAGGTGCAAAAGTGAAT
15448	0.0307	0.00205	3.6632	-1.64545	1.51449	1.51449	2.85697	AW282104	GTACTTGTGTGCATGTGTGATAGTCTATCCATACGGCCATATTATAGGAGTCTCACACGC
43733	0.0273	0.00175	3.73633	-1.49326	1.51524	1.51524	2.85847	AI957627	GTGAAAGCGCCAGTCAAGCCTTCCTCAAAACTCCATTGTCACCTACCCTGATTTTGAGGC
25071	0.00112	2.41e-05	5.82446	2.74677	1.516	1.516	2.85997	AJ400367	CTGTGGGAATTTGGGGTCGGAGGCGCTTTGTTAAGGGCCGTCTCGTCGCTGTATGAACAG
16429	0.0174	0.000903	4.04796	-0.843677	1.51633	1.51633	2.86063	XM_695816	AACTAAACGTGGGCTGGTGTGTTCACGTCTTTTCCAAGCATGGCATTGTAAATGGTCACT
17616	0.0253	0.00156	3.83943	-1.32522	1.51637	1.51637	2.8607	BM736005	AATACATCTAATTTAATGTAGATCATCCATATGCTGCGGCCCTGTGCCCAAGCTACCTCA
39647	0.00761	0.000285	4.76593	0.409662	1.51784	1.51784	2.86362	CO351447	TATTCCCAATGTCGGAATCGCCAGCGGTGTTGTTGTTGTTGTTATGGTGATGGTCATAAA
27948	0.0104	0.000442	4.38657	-0.13959	1.51795	1.51795	2.86384	NM_200377	GTGCAAAAAACTACATTGTCCATCTCCCATTAATAGCTGCTAATGAAATGATGTATTCAC
34191	0.00501	0.000162	4.8697	0.853525	1.51924	1.51924	2.86641	BI878011	AGCAACGATATGTCCCACCCTGTCTTCTGTAATCTCATACCTGTTTCGGTACATAAAATT
12062	0.0127	0.000581	4.25618	-0.410214	1.51968	1.51968	2.86728	AI558519	TTCACATCCCAATGTTGACGCCGTTGTGGGTCCCCCAGAGTTACTATTAGGGGTCCCAAA
2454	0.0128	0.000589	4.25043	-0.422161	1.52026	1.52026	2.86842	AY556398	AACACATACCAGGTTTCTGCGCGCTGTCTCTGCTGGATCAGATGGCTCTCCTTCAGAGCG
15370	0.00113	2.43e-05	5.81922	2.73668	1.521	1.521	2.8699	AW018976	TTTTAGGACATGGCTTTTGCAATTTGAGCAATATGTGCTATACTATATTTTGGCCCTGCG
9741	0.00346	9.89e-05	5.11169	1.34327	1.52214	1.52214	2.87218	CA496333	TGTAAAGCCTGCAGCGGTCTCTTCTCTGGACCTGTTTAAAAACTGATGGGAACGTTGAAA
7273	0.0297	0.00197	3.68208	-1.60618	1.52258	1.52258	2.87305	AY575072	CCCTTAAGTTAAAATCAAAGTAAAGGTGCTAATTGCGATTTCTAACAAGCTGCATATACC
6146	0.00853	0.000336	4.51797	0.132186	1.5227	1.5227	2.87328	AI721719	TTGATGTTTGAGATGGTGAAAGTTGGACTCTTAGCTCACAGTTTACTCAAGGGGACAGAT
36455	0.0277	0.00179	3.72559	-1.51562	1.52324	1.52324	2.87436	AI558440	CTGTTAAAATGGACTAGATTGATTTGTCTCTGTCGAGCCTATGGGAAACGTGTTTTTATT
22486	0.00119	2.6e-05	5.78545	2.67163	1.52378	1.52378	2.87543		AACAGCTCTCTGACCACAAATATACTAATCAAAGTACATTGAAATAAATGAAGATCCCGG
35252	0.0195	0.00108	-4.08289	-0.89723	-1.52463	1.52463	2.87712	AI584407	AGTAACCCAGAACTACCCACCCACGAGCGGGGGAATTCCAAGGACGTCACAGAAGCCACC
15930	0.0109	0.000471	4.35623	-0.202501	1.52482	1.52482	2.8775	XM_001332129	CCCAGTGACTGCAATGTTCGTCCCCTGCGTCTATGCTCGCGTCTCTACATCGCAATGGAT
30016	0.00487	0.000156	4.88752	0.889792	1.52518	1.52518	2.87823	CT657911	GGCATGTTCAACCTTCAGCAAAAACAACTAAACAAACTATAAATCTGCAAACTGAATCTC
12699	0.0215	0.00124	3.90027	-1.15161	1.52574	1.52574	2.87935		CAGACTAACCAGTAAAAGCCTCCATGCATTGTTCAAGTGTTTTACTGCAGTTATTTACTT
19273	0.0154	0.000757	4.13116	-0.670345	1.52632	1.52632	2.8805	AW077121	ACACCAAAGAGAGCATACCTTCCTATTAACTCTCTGGTGCTTAGTGCATCATGGGTAAAC
14713	0.0408	0.00304	3.47718	-2.03138	1.52693	1.52693	2.88173	BF158468	AGTGAACCCAGTCTCCGTGAAGGATGGGTGGAATGGTTTGGCATGGAACGTCACCTCAAA
4058	0.00637	0.000223	4.71428	0.536038	1.52898	1.52898	2.88581	AI545128	CCACTGCTCTACCTCCAAAATGATAAGGATGCCTTTAGATCTTTTAGTTGTCCGACATTA
25492	0.00036	6.11e-06	6.55021	4.10642	1.52953	1.52953	2.88692	AW076959	TCCACTGAAATGCGTGTTAACTGAGAAGCATCGTCGGGCTTTAGGGTCCTCGCCTTTTAC
27065	0.0143	0.000681	4.18111	-0.566343	1.52956	1.52956	2.88698	EH581924	ATGCACACTCGACTTGGCTATTTGCTTTGAGTTCCGCTCACTCCTGCATTCTCAATTTGA
23703	0.000788	1.57e-05	6.04581	3.16927	1.52989	1.52989	2.88763	CN509404	TCTTTTGGTTAGGAGGATGTGGTTTATTTGGTGTTGGAGTTTGGCTCGCCTTCACACAAT
16883	0.00122	2.68e-05	5.7685	2.63891	1.53088	1.53088	2.88962	NM_001007057	TGTAGCAGCAGGATTCTCTCACCGCTGATTGGCTGCTTCTGACAGCCCCACCCACACTTT
32593	0.00296	8.03e-05	5.2152	1.55087	1.53183	1.53183	2.89152	NM_001002447	TGTTCAAGATGAGACAGCAAAGAGTGGAGAAATTCATCGTCAGTGACGAGAACCTGTTGA
17404	0.0137	0.000651	4.26485	-0.466357	1.53276	1.53276	2.89339		CCTTAGCTGGGAGTACAGGAAGAAAGGCATTATGGAAGAGATCACTAACTGTGAAGCTGA
41304	0.0394	0.0029	3.53895	-1.93293	1.53464	1.53464	2.89717	AI544517	TCCTGTGCTCCTTCTCTGCCCAGCTCGGTGTGCCACCCATGGCCTTCTGGAACTGCTCCT
9299	0.000766	1.51e-05	6.06682	3.20901	1.53834	1.53834	2.90461	XM_001340576	TGACCTGCAGTCTTTCTCCTCCCGTCTGTCCCCCAAATATATTCTTTTAGTAATCTGATT
7224	0.0475	0.00385	-3.44398	-2.15584	-1.53845	1.53845	2.90483	BI709310	AAGTTTAGTGATGATTTAGTCTCCATCACGTCATATAAGGTGGTGACTTTTTCCATCAAT
28754	0.00864	0.000342	4.50976	0.115233	1.53861	1.53861	2.90515	AI657624	AGATCTGTAGAAGCATGGGCCTGACTCGCTTTGACTTGTCCCCTGCTGAAATTGCACAAC
22223	0.00943	0.000387	4.44972	-0.00886	1.53934	1.53934	2.90661	AY556397	CAGGACGGCAAAGTGCCCATGCACAAACTGTTTCTGGAGCTGCTGGAGGCCAAGGTGTAA
18689	0.0204	0.00114	3.93659	-1.07587	1.53949	1.53949	2.90692	U50380	CAGCCATCCTTGGCCTGTGGGGAAAGCTCAATATCGATGAAATCGGACCTCAGGCCCTAT
18566	0.000554	1.03e-05	6.27046	3.59113	1.53957	1.53957	2.90707	CO924928	TTCCCCGGGGTCCGGGCGCTCAATTAATTTTCCTCTTTCCCCTTTCCTGCTTCACGAAAA
21320	0.0371	0.00267	3.53838	-1.90465	1.54197	1.54197	2.91192	NM_001004543	TATAAGCCTCCTATAACTACCCAAAATGCCGGTCTCCTGCCTGGTCAGGTTTTCCAAAAA
8726	0.0238	0.00142	3.83381	-1.29017	1.542	1.542	2.91197	AI558521	TTTCTATCCGAGCCTCACCGTTGTTCGGCACGGGATTCCCTGTTACGACATGCAGGTTGG
1519	0.00274	7.25e-05	5.26582	1.65196	1.54295	1.54295	2.91389	AI641485	CCACTTCCCTCCCCATCTGGAGTTGATGTACAGTGTTTGGTGATAGTGTTAAAGATGTAA
16289	0.03	0.00199	-3.67602	-1.61878	-1.54314	1.54314	2.91428	BM095991	GGAAGACATAGAGGAGGACATCCAGGCCACCGTAGCCCATCTAACCGAACTCTTCTTTGC
12905	0.00422	0.000129	4.97941	1.07629	1.54412	1.54412	2.91626	BC116600	GACCATCCATCCATCGCCAATGGAGACAAGAGGACAGAGCAGCCCCTCAACGTCCTCTTT
26464	0.0449	0.00352	3.40887	-2.17249	1.54451	1.54451	2.91705	NM_199214	TAGAAAAGTCCTAAAATCATGAGAGAAGGCACACCTTAGGGGGGTAAAAACAAGAAGATC
10970	0.007	0.000253	4.73369	0.46824	1.54472	1.54472	2.91748	NM_001089471	TTTTGTATGTCCAACCAGCTGCTCAATGTACAAAGTGACAAAATAAACATGGTGTTTTGT
4543	0.00637	0.000223	4.71395	0.535354	1.54473	1.54473	2.91749		GTGGCCACCTTTGTTAAGGACCATCGAATAGCGTCAATCAAGTCTTACCTAGCCGTCTTC
10627	0.0056	0.000189	4.79573	0.702694	1.54482	1.54482	2.91768		ACACTACCCGAACCACCTGGCCCGCACATGAAAACCCACAGTGGAGAGAGCCATACAAGT
12773	0.0134	0.000629	4.21866	-0.488232	1.54518	1.54518	2.91841	U14940	AGCCCGGCCTGCTCTCTACACTCGCCTGTTTATGGAGAACAAATTCAACAACAAAAGTTT
45076	0.00562	0.00019	4.79346	0.698038	1.54558	1.54558	2.9192	CF594744	GCAAATAACAACTGGAATTGAAAGTGGTCTAATATCCTTTCCCCTTCCCTTTGGAAAAAA
14800	0.000161	2.34e-06	7.08195	5.05473	1.54565	1.54565	2.91935	NM_001037391	TGCTATTGGACGCTACCCCATCCCCCCTCCCGATGCTAAGGAACTGGAAGCCATATTTGG
5962	0.0276	0.00178	3.72847	-1.50963	1.54712	1.54712	2.92233	BM103272	GGCGGTGAAAGAGCACAAAGCTGAAATCCTGGTTCTGCAGCAGGCGCTCAAAGACCAGAA
2097	0.0225	0.00131	3.87209	-1.21037	1.55035	1.55035	2.92888	BC125867	TCTTCACTGATGTGCCTTCAGACTGCAAAGAGCTGACAGTAGACGAGCCACCGCAGACGT
6024	0.00706	0.000258	4.64518	0.394205	1.55096	1.55096	2.93013	EH530045	TTGGAGAAACAAAAAAGTTGTAGTAAGCAAGTATATATTACATCTTTCTCTCCCAGGAGC
18342	0.0328	0.00225	3.66223	-1.6838	1.55118	1.55118	2.93057	NM_131554	TACGTTTCGCTAATTCCATTCTATTGATATGGACATGACATGCAATCAGTCATTCTTAAG
2169	0.00357	0.000103	5.091	1.30163	1.5516	1.5516	2.93143	AF047837	AGACTGGACCACCTGGCTGAGAAGTTTAGGCAGAAGTCAACCCTACACCAATCGTGGACC
8832	0.00124	2.76e-05	5.75492	2.61266	1.55172	1.55172	2.93167	BE605987	CCCACCAAGCTCCACACCGCACCAGTACCAGCCCGAATCGTCCTCCGTCAGGTTGCGCAT
26848	0.00103	2.17e-05	5.87731	2.84826	1.55518	1.55518	2.9387	NM_212794	AAGACTTTTTCGCCATACAGCGGTGCCGCTCCTGCTGTCAGCTCCAACCAGCCTTTCAAA
19143	0.0484	0.00396	3.35273	-2.28817	1.55574	1.55574	2.93983	BI883197	ATTTATTATACCTTTCAGAATCTGGGAAATTTGAGCTGTTAGGACAGTGTAGTAGTTTTT
26399	0.0074	0.000274	4.61534	0.332859	1.55585	1.55585	2.94008	BM035509	ACACACACAGACTGATGCAGATGAATGTAAACAGGTGAAACACACATTTTCACACTCGCT
44519	0.01	0.00042	-4.41051	-0.090015	-1.5559	1.5559	2.94018	BI886248	CAGGAGGTCAATAAAGCTGGAGAGGGAATCTGGGTGGTGCTGCACCTCTACAAACAAGGG
27606	0.00339	9.59e-05	5.12716	1.37438	1.55602	1.55602	2.94043	XM_679416	ACGTCTGGAACATTCCATCATTGCGAGAGATAAACATACGAAGTACACTCTTAGAAATAA
34697	0.0029	7.81e-05	5.22889	1.57825	1.55794	1.55794	2.94433	BM185041	TCAACTGCTATAGGGATATACGTGTGTGTGGATTTCGGTCATACACTTTCCATCTCCAGG
22711	0.000181	2.68e-06	7.00739	4.92424	1.56065	1.56065	2.94987	CN512633	AAACTCCCCCTCCCGACAGACAAAGAAGCATTTTGTTATGTTGGTCTTGGTAAATAAATC
16317	0.0125	0.000569	4.26607	-0.389668	1.56078	1.56078	2.95012	BG307570	AATTCACGGCAGGTTCCGCTCTTCCTGAATGTGTCTGCGTCATGTTTTTCCTGTATAAGC
41283	0.00965	0.0004	4.43456	-0.040214	1.56163	1.56163	2.95186	NM_212935	GTTTCCTGCTCATAAGATCTTCAAAATTCTGGGCAGTGCAGGATTCCTGGGAGTCAACAA
21518	0.0478	0.00388	3.43948	-2.15649	1.56261	1.56261	2.95387		CTGTTCTGGTGGAGAAGTTACTAGAGCAGGCATCATATCTGCTTTCCTCAAATGAGTCCA
13172	0.0152	0.00074	4.45662	-0.394543	1.56382	1.56382	2.95635	CV481604	TCACCACCATATCCACCATTCCTCGCCTCTGCTTCGAGAACAGTGTGACCATGGCAGTGT
19296	0.000591	1.11e-05	6.23123	3.51796	1.56497	1.56497	2.95871	NM_212611	AGCGAGTGGGTTCCGTCACATTGTGTTCTTCAACCACGGGAGTGCATTAATACTTCATAT
2539	0.0336	0.00232	3.60438	-1.7677	1.56533	1.56533	2.95946	AW117032	ACCAGCTCTGAAGTACTTGAATCTGTCTTCCTGCCGTTATCTGCCCAGAGGACTCAAACG
6933	0.0371	0.00267	-3.53895	-1.90347	-1.56535	1.56535	2.9595	NM_001009914	TGTGGATGGGTCTGCAGAATGATAAATTTGACCAGTTCTGGGCCATGAATCGCAAACTCA
3879	0.0089	0.000355	4.49097	0.07643	1.56737	1.56737	2.96364	NM_130971	AGGCATGAGGGACCAAGTGTGGTATTTGGGCTGTGTGACCCGCTGCGTTTACTCTGCAGT
12717	0.00208	5.2e-05	5.43212	1.98195	1.56814	1.56814	2.96523	CK703263	TGTAGTCCACCCTGCGTGTACTGTTTGTCCTTTTGTACGCTCCTTATTGCATTTTTTCCA
32755	0.03	0.00199	3.67708	-1.61658	1.56841	1.56841	2.96577	XM_690348	GAAAAGTAGCTTTTCTGTGTTGTGTATTTCTGAACTAAACTGTGAAATAAAGAGCCAGTG
26105	0.00286	7.67e-05	5.23752	1.59549	1.56853	1.56853	2.96601	BM035036	CATTACAGTGATGTGCGATCCATTACTAACCCGTTAGTCTCTCACATGTGTGTGGTATAT
12316	0.0113	0.000492	4.33516	-0.246202	1.57015	1.57015	2.96935	BI887093	TTTCTGAAGGCGTATCTCCTGGCTCTCTGGGCAGACTGGCTACAAGGGCCTTACCTTTAC
36438	0.00173	4.11e-05	5.55041	2.21461	1.57053	1.57053	2.97015	AI964241	GCTGCAATCCTCAGCGAGTGGGTTCCGTCACATTGTGTTCTTCAACCACGGGAGTGCATT
16093	0.0197	0.00109	-3.96065	-1.02571	-1.57065	1.57065	2.97039	AI588301	AAGTTACGAGCTCCGTTTGAACCTCAGAACTGACAATCATGTCAGGAGACGACGACCAGC
24858	0.0137	0.000652	4.20213	-0.522619	1.57066	1.57066	2.9704	BG985824	GAAAGAACAACTGGGGCAGAGACCTACCTTCCCTTCCATATAAAAGCCATAAGACCATCA
21530	0.0259	0.00162	3.7719	-1.41918	1.57109	1.57109	2.97129		CAGCTTGACATCAAACCTAAACAAAGTGATCCAACTCGTTTCTCATTTCTGAAAAGGGAA
23911	0.0219	0.00126	3.88965	-1.17375	1.57356	1.57356	2.97638	AW281995	TTGAACTGCATGCTGCCCTGAATCCTGCGCTGGAGTGAACTTTGGAGACTTGTGTGTCCC
31999	0.0441	0.00344	3.61253	-1.87762	1.57537	1.57537	2.98011	BI843668	CACATACAGCCAGGGCACCTTCATCCCGCTGATGTCCCCGCTGGTGTGTGTCAGCACACA
21527	0.0421	0.0032	-3.45309	-2.08119	-1.57988	1.57988	2.98945	AF231015	GAACCATCATAAGCTGGACGATGTCCTACATTCAGGAGCACGTCATTAACTGGATCAGGG
19106	0.0145	0.000696	4.17082	-0.587766	1.58	1.58	2.98969	BC066413	ACAAGGCTGCCATGTGCCGCTATCTCTGGTCCTTATTTGTTCTGATTATTTTTAATCCTT
30414	0.0168	0.000863	4.06914	-0.799545	1.58041	1.58041	2.99055	BI842488	ACATATACCATACATGTTTGCACATTCTGTGCTGTACATAAGTTACTTTACCCTCAGTTA
38289	0.0468	0.00375	3.50597	-2.05113	1.58065	1.58065	2.99104	BI889991	AGAGTGACAGTCAAAGTGTGCCTCAGAACTCAGAGAACCCCTACACGTGTAATGTGGTGT
42091	0.00743	0.000276	4.61217	0.326341	1.58567	1.58567	3.00147	AY928940	GAAGCCGCAAATAGGAGACTGTTTTCAGTTTTCTAGTTTGGACCCTTGCAAACAAGACCC
37627	0.0271	0.00173	3.9071	-1.29309	1.587	1.587	3.00423	AF219989	AAGACTGCAGGTGACCAGCTCTCCCGTTTCAATGGATATGAACGGACTTTCAGTTCCGAC
30078	0.0241	0.00145	3.82472	-1.30912	1.58771	1.58771	3.00572	NM_200553	GCTTGTTACAATTTTCAGTGTGATGAGTTCCTAAGAATTCACTTGGGTTTTGTTATCTTC
32472	0.0048	0.000153	4.89715	0.909376	1.58791	1.58791	3.00613	BC093368	CCTTTTACATGTAACCACAACTACCTTATCTCTGTTGTCTGATTTTAAAAGAGAATGAGC
19243	0.000547	1.01e-05	6.27863	3.60634	1.58822	1.58822	3.00678	BG883325	CTTTCTTCCACTGTTATGTGTGGCTTTTACTATGGAAACACATCACTGCATGCTGTGATC
14113	0.00149	3.42e-05	5.64378	2.39702	1.58869	1.58869	3.00776	XM_001343336	TATAGCAAACATGATGCATGGGGGCCCGGCAGAGAAGTCTGGCAGACTGAACATCGGGGA
32732	0.0253	0.00156	3.83869	-1.32672	1.58933	1.58933	3.0091	AW279791	TTCAGCCAATTATTCATTTGCCAGCTCAAAACAAGTTCCCCTCTGTTTGGATGGTGGTAC
18699	0.00684	0.000246	4.66728	0.439616	1.58982	1.58982	3.01012	AI584257	CTCAGTAAGAATGACAAACCTTCCACCTTCACGTTTCCAGCATCCTTTCAAAGATCAAAT
2908	0.00117	2.54e-05	5.79604	2.69204	1.59022	1.59022	3.01095	NM_131196	TGCAAACTTGAACAAGATGCTAGATAGTTCATTTTCTGGTAATATGGTGCTTCCACACAC
32684	0.00642	0.000225	4.71033	0.527925	1.59028	1.59028	3.01107		CAAGCAGAAAGATGAGCTGGGAATCTGTCCGTGTAAACATGCCTTTCACAGAAATGCCTT
29872	0.00978	0.000406	4.42659	-0.056707	1.59071	1.59071	3.01197	NM_194377	TAAGTGGAGGTGTGTGCTGAAGATCACTCCCACAACCCCTTCTAGACTGGCCATCATCGA
18862	0.0211	0.0012	3.91232	-1.12648	1.59171	1.59171	3.01407	NM_178286	TGCTGTATATAAGTGTGTTTTTCTGCCCAGCGGGACGTTAATGATGTCCCCAGCTGTAAA
19341	0.0152	0.000743	-4.14028	-0.651338	-1.59304	1.59304	3.01684	BM026622	GCTGTTCTCCTCAAGTGCCTGAGATGACAATCAATCACTGATGCGGAGATGGGTTATTAT
21978	0.0123	0.000558	4.27607	-0.368878	1.59311	1.59311	3.01699	BI842458	AAGTAATCTATGAGAGAGAAATGCTATCTGTTAAGCTGACATATGCCAATACTGACACAT
9758	0.00631	0.00022	4.72077	0.549332	1.59455	1.59455	3.02001	BI888635	ATGGTGCCCCACTCTGTTGTATCTAGGTGGTAAACTAGCCTCGATTGTCATCTGGTGTTT
41236	0.00475	0.000151	4.9046	0.924525	1.59732	1.59732	3.0258	CD589918	TAAATTCTCCGATGTCAAAATTCTGATACGTGAAAAAAGGTCCAAATTCTGAAAACAATT
34020	0.00545	0.000183	4.8109	0.733657	1.59891	1.59891	3.02915	NM_001002707	TTTGGAGATACAAAAAAGTTGTAGTAAGCAAGTATATATTACATCTTTCTCTCCCAGGGG
17566	0.0211	0.00121	3.91063	-1.13001	1.59906	1.59906	3.02946	BC055637	ACTGTAGGTGAGGTGAGGTCACTGAATCGTACAGTGCTTGCTCCAGACAGAAAAGTTAAT
12873	0.000242	3.82e-06	6.80781	4.57096	1.59987	1.59987	3.03116		AAGATGTGCCCGCAGCCCGTCTGGTGAGGGTTGAGGACGATGCCCCCACAGGACGGGCAG
5314	0.0318	0.00215	-3.64084	-1.69195	-1.60043	1.60043	3.03235	NM_213253	TTATTCAGGAACTTCTTTGGGAAAAAACATTTAAGAACAAAGCAGGATTGCCAATGACAG
24429	0.0187	0.001	4.05331	-0.892679	1.60118	1.60118	3.03391		AGTGGTTTGCAGAGAGCTGGACTGCGGCTTCGTGCTGGACATCCCGAATGGCATTCGTTA
36362	0.0493	0.00409	-3.92554	-1.75099	-1.60123	1.60123	3.03402	AW077170	AATCAACACTAAACCTCTGTCTGTGTCTCAATCACTTCTCTAGTGCACTAGTCATATATA
43560	0.0158	0.000788	4.24093	-0.590032	1.60174	1.60174	3.03509	AW116794	AGGAGAATACTTGATGGGGCTGGGGGCGTCGATTTGCTTTGAATTATAAACTTATCACTA
13220	0.0197	0.00109	3.9606	-1.02581	1.6022	1.6022	3.03605	AY575072	CACAGTTCACACTGTAGCTATATCACAACAAGTGATTAAATACTGGCCAATTTTTTACGT
11780	0.0307	0.00204	3.70782	-1.59159	1.60381	1.60381	3.03944	AI641097	AATGGCGGGCATGTGCGGTAAAAACCTGCTGAGGACGTGCTGCTGCGTGAGAGCGGATTC
29616	0.0428	0.00328	3.44151	-2.10512	1.60543	1.60543	3.04287	AW076688	TGCTTCAGGAATAAGCGCAGTACCTTCGATGCTGTGGAGCTTTCTGAACCGGAGATCGAC
24817	0.00404	0.000121	5.01073	1.13967	1.60555	1.60555	3.04313	XM_683620	CGGTTTATTTACGCTGCCATATAAAGTTGTATTATATCAGATTGCCATCTAGTGGTGGAT
17034	0.00428	0.000132	4.96993	1.05709	1.60572	1.60572	3.04348	AW076820	GCTGCATGACGTAGGCTATGTGTATTAACTCCTCCCTGGATCATATGTTCCAAACTACCA
9262	0.0366	0.00262	3.54785	-1.88501	1.60576	1.60576	3.04356	BC095377	TTTTATCAACAGCTTATTCAAGGTTTGGGATTGGACGACACTGACCTGCCCTCACAAATG
24025	0.00191	4.69e-05	5.48361	2.08344	1.6062	1.6062	3.04449	CA476850	GATGTGTTGTGCTGTCCTGAAGTGTGACCCGCGCCTCACCTCTCAGTGTCTGCATCAGAA
13415	0.0458	0.00363	3.43087	-2.15078	1.60622	1.60622	3.04453	AW595245	CTTTCTAGCCCCTTTACAGCACTGACTATTGGTGTGTTTGTGCACGTCATTGCATACAAG
29509	0.0354	0.00251	3.56801	-1.84318	1.60695	1.60695	3.04607	NM_131115	CGTTCCCGGGCCCTTTCCACACTGGACACGCTAGTGACAGCTATAACGCTGATGGACGAC
3661	0.000289	4.68e-06	6.69682	4.37199	1.60761	1.60761	3.04746	EH440075	CTGAGAAAGGCAGGTTCTTTCCTGGTGTGGATTCTATTATGTTATTGTAAATAAAATGAC
1762	0.00847	0.000332	4.52404	0.14471	1.60782	1.60782	3.0479	NM_001003620	TGAGAGTATCTGGTTTGATATGGACGATGATGACATGCCAACAGTTGATGAGCTGGAAGA
20727	0.000404	7.07e-06	6.47132	3.96226	1.60807	1.60807	3.04843	AW165172	TATTGCAGATGTGTCGGTGCAAATGGATGCCCACTGCTCCCAAATGCCTCGTAACCATTG
13846	0.0089	0.000356	4.49053	0.07551	1.60829	1.60829	3.0489	AI332232	CCACGAACATTACGACACGCAGCGCTGAACCCTTCCTGGTGATGGAAAACGCAACTCATT
44521	0.000201	3.02e-06	6.94035	4.80623	1.60868	1.60868	3.04973	AI964260	AAATAATAAACTTGGGTAGGCCCCACTCTCCCCCCTTATATTGCGTTCTAAAAAATTCCC
31506	0.0035	0.000101	5.10255	1.32489	1.60933	1.60933	3.0511	NM_201021	ATGAGTCTGTTTTGTTTGTGTGCAATAACGGCACAATAGGATTGTAGGACAATAAAGGTT
19563	0.000265	4.23e-06	6.75196	4.47107	1.60982	1.60982	3.05214	AI385078	GTCCTGCATTGGACTCACATAATCTGTGTGCTACTTTATAACCGTGGTGGGTGTTTTTCT
41942	0.00386	0.000114	5.13836	1.25838	1.61056	1.61056	3.05371	AW826754	CACAGTGTACCTATACTCATAGACCTGTCCCTGACCTTACTTTCAATGACAACAAAAGTG
12494	0.000348	5.88e-06	6.57152	4.14522	1.61139	1.61139	3.05547	BI879637	CATCCTGTTTTGAAATGACACACAGTTGAAGTCAGAATTGTTAGCCCTCCTGCATTATTA
15018	0.0303	0.00201	3.67144	-1.6283	1.61324	1.61324	3.05938	AL049654	AAAACTAAAGTAGAGGTGGCCAAGATGATCCAGGCTGTGCAGGTACAACACAAACACAAA
11357	0.00208	5.19e-05	5.43255	1.98279	1.6146	1.6146	3.06227	CO358665	GATTACTTGACTAAGTATAAACACCTCTCGGTTTGTCTGTCTGAGGTTCTCGGGTTGCTG
7204	0.00135	3.02e-05	5.7075	2.52086	1.61642	1.61642	3.06614	NM_001007389	CTGTTATGTGCCTGAGGGTGTTGCTTTGTTGTTCCCTCTACCCCTTTCTGTTTTTATTTG
4622	0.0105	0.000445	4.38358	-0.145789	1.61696	1.61696	3.06729	AI641131	TCTACTGGCTGGCTGGCGTATCTATGGTTCCTGCTCGACTCCGCTCATTGACGTATGCGA
6381	0.0147	0.000705	4.16472	-0.60047	1.61816	1.61816	3.06982	NM_205640	TCTCAATAAACCCTGGACACGCTTCATGATGGAGACGTGTGCTGCACAGCATTTATTCAA
11242	0.00012	1.65e-06	7.28185	5.40061	1.61842	1.61842	3.07039	BM071278	CCGCTGTTCTCTTACCCTCCCCTTTATCCCTATATCCCTACAATAAAGTTTTGCTTAAAG
17135	0.000803	1.61e-05	6.03331	3.14558	1.61909	1.61909	3.0718	BC115278	GTCAGGAAGTCCCGCCTCTTCCGCCGTACAGTTGAAGACTAAAGATGCACGCTGCGAAAA
2947	0.043	0.00332	-3.43642	-2.11563	-1.61995	1.61995	3.07364	BM096052	GTGAATGCCTGGACATACATGCTTATTAGGTTTGCTTTCACCTTCCCCTCATTGATACTG
44647	0.0385	0.00281	3.65552	-1.78623	1.6201	1.6201	3.07397		TGCCCAAATCTACTCTGCATAACTGGATGAATGAATTTAAACGGTGGGTGCCCACCTTGA
29319	0.000198	2.96e-06	6.95064	4.82438	1.62285	1.62285	3.07982	BM186907	GACCCCCTGTCACCCCTGAGACGCCCTATCACACTCCATACCCCACACCATACAGGCCAG
35217	0.0137	0.00065	4.2036	-0.519556	1.62355	1.62355	3.08133	AW134290	CGTGATGCCTCCTGCTTATGAAGCCGCTGTTCAGTACGGGCATGCAGATGCTACAGTCCC
33737	0.00104	2.19e-05	5.87223	2.83851	1.62403	1.62403	3.08235	BI427755	GGGAGTCGCTTGCTGATCTGTTGTCAAGACCACTGTTGACAGGGTAGGACTCTGAGCCAA
1815	0.00535	0.000178	4.82306	0.758466	1.62438	1.62438	3.08309	BG883639	CTTAATACTAGTGCCACCAGTGGTCATTAAGTGATCTGCAGCCAGCAACTAACTGAATTC
19981	0.0093	0.000378	4.46147	0.015456	1.62671	1.62671	3.08809	AY575072	GCTGATGTCAGCCAAACAAGAGAGTTAAATATTATGAACCATGTATATTGCAAGATACAC
25328	0.0227	0.00133	3.8659	-1.22327	1.62711	1.62711	3.08894	XM_685057	TCGGTCTGTGCTGAATCCTGATGACTCCCCTGATGATGCGGTGTTGCTGGCGGACAGTAA
11671	0.00853	0.000335	4.5184	0.133066	1.62747	1.62747	3.08971	BC122297	GGCTTCACCTCGACCTGTAACAAAGACTCTAACAACGTGTGCAACTCTGCCTCAGCCACA
11801	0.00106	2.26e-05	5.85655	2.80844	1.62822	1.62822	3.0913	BQ284788	TGGAGATGGCACAAGAGATTGCCAGCAAAAGTCCGGTAGCAGTCCAGGGAACCAAAGTCA
44121	0.00634	0.000222	4.7176	0.542828	1.62823	1.62823	3.09134	NM_200586	TAAAAACAAAACGTTGAAGCGCGAAAACTTGAATGAGCAGAGCCAATCACGTCGCGTTCA
26059	0.00122	2.69e-05	5.76637	2.6348	1.6299	1.6299	3.09492	AI588365	ATAGTTAGCATCCATTTGTTCTGAAAGTGTTAGCGTAGACCCGATCTCATCTGTGTCGAT
25055	0.00325	9.08e-05	5.15418	1.42864	1.63028	1.63028	3.09573	AW232429	GAATGGTTTTGTCTTAGTCTTGCTAAAGCTGATGTTTCACACTGTCAGTTGTGCAGGACA
16404	0.00307	8.4e-05	5.19263	1.50572	1.63141	1.63141	3.09817	AI626457	TTTTTAGAGCTAATAGCGGACCCATTTCTATTTCGGTCTGCCCTACTTGCAGACTGTTTC
28539	0.0254	0.00157	3.78708	-1.38756	1.63226	1.63226	3.09998		TGCCACAGGTGGAATGTGAATTAATTTCAAAACATGGTGCAAACTGTTCATTAAACCCTT
19848	0.0158	0.000788	4.17171	-0.653807	1.63283	1.63283	3.10122	BG308301	TGATGAACTCCTGGTGGACTGTGGCTTTGAGCGCCTGTCTCGTGCTCATGGTTCGGGCTG
1331	0.000315	5.2e-06	6.63846	4.26665	1.63305	1.63305	3.10167	DQ060542	TACGGCTCGGCTTCAACCGGTGCACCGGTCTCTTCATCATCTTCTGTCTCCCTGCCGAGC
59	0.0172	0.000894	4.05288	-0.833438	1.63588	1.63588	3.10777	BI473894	GTGCCTGATTATCATGACCTCCACCAGCCTTCGATCTCCCCTGTCGACCTCTATATGAAT
10980	0.00684	0.000246	4.66732	0.439681	1.6359	1.6359	3.1078	BC124331	TTCAAAGTTGATGGAGAGTGGTGGACATGGATTGACTATGAGCGCTTTCAGGAGCTCATT
31188	0.0137	0.00065	4.2659	-0.464242	1.636	1.636	3.10803	AI721569	TAGAAGGAGGATCATGCTTTCTGATGGTACGCCAAATCTGACCCGCCATCCCATGGGGGG
38662	0.0472	0.0038	-3.37236	-2.24775	-1.63659	1.63659	3.10931	BI892172	GCTTCATGTACAGATCGTTCATTTCACATGTCTGTGAACCAGTTACGGAGACTCGAGCAG
41351	0.0205	0.00115	3.93193	-1.08559	1.63758	1.63758	3.11143	NM_212801	ATATGCCCTTTCCCACATTTCCACATTCAGTCTCAGTTTGTCCTGTCAGTGTTGGATGGT
23975	0.00315	8.72e-05	5.17416	1.4687	1.63767	1.63767	3.11163	BI864195	GAAGTCAGAAACATCTTAGCCAAAGAAGAGGAAGAGAGGACCTTGAACCGCATCAGAGAG
9060	0.0112	0.000486	4.40871	-0.177822	1.63809	1.63809	3.11254	AF047348	TCAATCAACAACACCAGCCTGGTGGGGCTTCCTCTCGCCACCTGTCAGGGAATCATCAAG
37816	0.0344	0.0024	3.88959	-1.4924	1.63812	1.63812	3.1126	CA477180	TTCAGAGGCAGACTGTGCAAACAACAAGCGCAATCACCAACGCACACGCACAGGCCTTGC
306	0.000891	1.83e-05	5.96748	3.02052	1.63871	1.63871	3.11387	BG883076	ACAAGAGATCTTCAGCTCCATCCCTCCATTCAGGTCTCAGGTGTACATGCACCCTAACCT
8339	0.000439	7.87e-06	6.41371	3.85639	1.64055	1.64055	3.11785	AF168008	TGTGCCACTGTCCCACCTCGATGAGGGAGTTTCTTACCCTCCCGAACCAGCTGCCACCAA
40707	0.0228	0.00135	4.03921	-1.04486	1.64078	1.64078	3.11835	BI670847	GGTCCATCTTCTGTCTTTCACATCCAGCGGTTCTTTGTGCACTTGCTTTCGCCATGAGCG
7100	0.0016	3.73e-05	5.72562	2.37001	1.64111	1.64111	3.11905	AF072549	CTCCGGTTCAGCCTTCCTGGACCTGTCTGCCATTTCGTCTCCGTCATCTGCGCCCGTTGC
4255	0.0411	0.00308	3.50975	-1.99184	1.64141	1.64141	3.1197	BG305568	TCCAGGTGGTGTGTCGTATGACCAACCCCATGGCCAACCCATTACCTCTCGCACAAACAT
11308	0.00191	4.68e-05	5.48556	2.08727	1.64166	1.64166	3.12024	NM_001007175	GAAGAAGGCCCTGCGGCTCGTGCTGGTGTCAAAGTTGGAGACAAACTTCTTGAGGTAAAC
12866	0.000583	1.09e-05	6.23959	3.53358	1.64198	1.64198	3.12093	BI890616	GGACAGTGGATGCAGAACCAGGATCACTTCCATCCGTATCCCAACTCGCAGGATTCACAG
36522	0.000409	7.17e-06	6.4641	3.949	1.64358	1.64358	3.1244	NM_200019	CTCTGGAGAACTCAATCCTCAATCGCTTTCTCCCTTTTCTAACAGTTTGTACAAATAAAC
20897	0.00592	0.000203	4.76014	0.629938	1.647	1.647	3.13181	AI477651	GACCAGACCCGACTGTAGGTGAAGTTAAGGCAAACTTTCGTTCAGTGCTTGTTCCCAACA
31079	0.0416	0.00314	-3.54572	-1.94851	-1.64781	1.64781	3.13358	BC023638	TAGTGGAGGAATAACACTCAAAATATTACCCAGTTACAGAGACGCTCCAGCACCACCACA
20802	0.0261	0.00165	3.76445	-1.4347	1.64911	1.64911	3.1364	CN501780	GTGTTAAAACACTACACTACTGAAGCAGGCGGTGGAAGAAGAGTCCAAATACTTTCTCCT
35157	0.0334	0.0023	-3.70067	-1.64483	-1.6506	1.6506	3.13963	XM_693212	ATGAAGGTTGTGGAACCTTACCCAACAAAGCTGGGTGCTCTTAAAGGCAAGACCGTTTTT
44354	0.0017	4.04e-05	5.55933	2.23209	1.65068	1.65068	3.13981	AW567217	TTGCCATTGCCAAATTTAATTGTGATCCACTCTTTGGTTAAGTGTCTCTGGGAAACACGG
3691	0.00727	0.000268	4.62623	0.355254	1.65183	1.65183	3.14231	AW115780	CAAACCGACTAACTCAGGCACCACTGCTCAGGACTGCAAGGATTCAAAGGCTGTCGTCTA
16593	0.00113	2.44e-05	5.81759	2.73355	1.65425	1.65425	3.14759	AI667561	TACTGTGACTTGAAACTGCTTCCTAGGACTTGACTGCAATAGCGGATATACACATTCATA
18930	0.00765	0.000287	4.67146	0.345248	1.65441	1.65441	3.14794	XM_001343336	TCCATCAATGGCACCAGCCTGGTGGGATTGCCCCTCTCCACCTGCCAGAGTATTATCAAG
14730	0.00112	2.42e-05	5.82151	2.74109	1.6546	1.6546	3.14837	BI984492	TTCGTGATGAGGGACGTTCGGCCACCTTCTGCCTCTCGGTTTCAGTGCCTGTCTGTGTAG
731	0.0413	0.00311	3.46673	-2.05299	1.65521	1.65521	3.14968	AI497566	CTGGCCAAAACCTCTCCCATCTTCCACGCCGTCCTGTACGCGTACGGAAACGAGTTCTAC
5778	0.00043	7.66e-06	6.4279	3.88251	1.6554	1.6554	3.1501	BI889245	ATGACCCCTGCCGTGATCTCAGAAACAGCCCCTCATCTTCGCCTCTGCCTCAGTCCCCAG
23216	0.00144	3.28e-05	5.66584	2.43995	1.65694	1.65694	3.15347	BI473340	CTTCCCGTTTGTCCTGGTCCTCACTGTGCCATTCAGAAGGTTCCTGCTGTCCCGGATATT
16901	0.0137	0.00065	4.20318	-0.520429	1.65777	1.65777	3.15529	BC115278	AAAGCAGTTGAGCTCATGTCTCTGGTGCCCAAACAGTGTAATGACATGATGAATCTCGGA
11639	0.00272	7.18e-05	5.27069	1.66166	1.65791	1.65791	3.15559	AW116422	CTTCCTGCGATTCATCTTAACAGAGCGGTTTCTCTGTATTCGTGAAGCACTTGCTTTGTC
2920	0.0313	0.00211	3.64935	-1.67424	1.66061	1.66061	3.16151	AA605680	TCTTATTAATGATGTGCATCAAATTTATCTGGTTCATCATCCCAGCCGTCCTTGTCCCAG
23983	0.000162	2.36e-06	7.07815	5.04811	1.66112	1.66112	3.16262	XM_001344944	GAAAAGCCCCACGCCTGCCTGTACTGTGAAAAGAGTTTCATTAGTAAACAAAGCCTTACA
7409	0.0003	4.91e-06	6.66999	4.32363	1.66161	1.66161	3.16369	AW454672	GTCCCAGCCACCTCACTCAAGTCCGTCCCCACGCCTGCAACCTCAGCCCTCACCTCACCA
15819	0.00487	0.000156	4.88811	0.890978	1.66209	1.66209	3.16476	AW019272	TTAGTGGAAACTCACTGTAAAGTTTTACTGAGGTAAACGCCCCCTGCTATTATTGGCTAA
33728	0.00417	0.000128	4.98664	1.09092	1.6667	1.6667	3.17488	CF265909	AGAAATCTTGTGGCTCGGAATTAACTCATCGGAAACATTCCTCCTCCTCCCTTGTAAGCA
28354	0.0149	0.000719	4.15527	-0.620144	1.66824	1.66824	3.17827	AW343789	GCAAGAGACTCACACACCCTCTGCCCATCCCAGAGAAAGTATCTGTAAGTCAACTAAAGG
15324	0.00317	8.79e-05	5.17023	1.46083	1.66849	1.66849	3.17882	BM102179	CAGTGCCATCTTTTGCGTATCGTATGACTCTTTTGTCCTACCTCCACTTGTGATCAAGAC
12232	0.0128	0.000588	4.31554	-0.364541	1.66898	1.66898	3.1799	AW175372	CTATGCTCCCTCTATTGGATTCCCTTACTCCCTGGGAGAGGCTGCTTGGTCCACTGCAGG
24060	0.0246	0.0015	3.80808	-1.34379	1.66928	1.66928	3.18055	CN021230	GATTCATACGCCTCAATCTCTCACAGTTAACGCGTGTCGTCTTAGCCAGTATGGATTGTA
25322	0.0321	0.00218	3.67777	-1.65238	1.66991	1.66991	3.18195		CGCTTTTCTCCGGATGGTAATTTCCTCGCAATAGGGTCTCACGACAACTACATCTACATT
7062	0.00121	2.65e-05	5.77527	2.65199	1.67018	1.67018	3.18253	CF997147	TTTGACCATAGAGATGCAAGCAAGGGTTACCTTTTTGTATTGATATGTAAAGAAAACGTG
11829	0.000571	1.06e-05	6.25243	3.55753	1.67052	1.67052	3.18329	DQ060540	AAGCCTTGGACCCAAAGGCTCTTCGCCCCCTTCCGACCAAAGCACCACCACTGCGGGTAA
8748	0.041	0.00307	-3.47264	-2.04077	-1.67093	1.67093	3.1842	AW305462	TGGCTTTTAGAGACGCTGCATGTTACGATTGTTACAGAAACGTGCCTAAAACTGAGCTAG
44145	0.00645	0.000227	4.70688	0.520853	1.67167	1.67167	3.18583	BI888368	GGACAACAGCTACACCACACCTGACAAACTACTGTGAAGATGGAGAATACGTAGTCATGG
8224	0.000112	1.53e-06	7.32658	5.47721	1.67188	1.67188	3.18629	DQ060552	GCCACCCCTTCGGCTGCATCTTCCGCCTGCAATCAAGCCACCCCGGAGCATCCCAACAGC
31971	0.0174	0.000904	4.04748	-0.844676	1.67256	1.67256	3.1878	NM_001007443	ACTTCAGCTTTGTGACACTGCCCGTCAGGATGAGTTTGACAAGCTCCGGCCGCTGTGCTA
25408	0.00432	0.000134	4.96283	1.0427	1.67444	1.67444	3.19195	AI957474	ATATCACACCGAGAGCATCCTGATTGACAGTGTTTCCAATAGTACTACCATGACTGCCTG
11449	0.0147	0.000707	4.16321	-0.603616	1.67565	1.67565	3.19464	BC095716	AGGCAAACTTTCGTTCAGTGCTTGTTCCCAACAAAAAGGTCAATCTGCACTTTGTGGAGA
16136	0.000577	1.08e-05	6.24657	3.54659	1.67581	1.67581	3.19499	AI617763	CTTCATCAGAAGATTGATGTGGTGGATGAGGAAAGATACGACATGTCTCTCAAAGTGGCC
5093	0.028	0.00182	-3.71909	-1.52916	-1.67631	1.67631	3.19609	NM_001002064	GATAGTTCTGCCCATGAACCACAAAGAGAAATTTGAGAATCTGGGCATCCAGCCACCAAA
18541	0.00252	6.55e-05	5.31615	1.75218	1.67693	1.67693	3.19746	AW202621	TCTATCTGACAGATGCTGGAACCGGAGCCATGAACAGGACCGTATCCGGGAGTCCCTTCT
23272	0.000691	1.33e-05	6.28875	3.39181	1.67769	1.67769	3.19916	CO358855	CCCAAAAGCTCCTGACACACCTGCACAGTGGCCCCCAACTGGGCCCTTAACTGATCGGCT
10953	0.000108	1.46e-06	7.35439	5.52468	1.67812	1.67812	3.20011	NM_131776	TTTCAACAATGAAGACGTCCCCCCTCACATTTAGACTGCTAAATACATTTCATGATTTCT
30842	0.0405	0.00301	3.48142	-2.0226	1.67876	1.67876	3.20152	BI841554	TTATCTTCGTCCGGTACTCCAGTAAATGATGGTCAGCTTCGCCGTTTACTTGGAGATCTT
22356	0.000709	1.37e-05	6.11749	3.30464	1.6795	1.6795	3.20316	AI793921	CCCTTTTCCTCACCTATTCTCTCACTTTTTAATTTGTTTTCCCCCTTTCCTTCTAAAACT
18830	0.00381	0.000112	5.14832	1.2776	1.68014	1.68014	3.2046	BI882119	ATTCTTCATCGAGTATGTCTCCATCGCTGCCATATCCAGTCACGTCCACCTCAGGTCCCA
30651	0.0054	0.000181	5.00582	0.866271	1.68046	1.68046	3.20529	AI721533	CCCGGGGACCTTTTTGGGTTTGGGCCTGGTTTTCCCCCTTTTGGGAGGTTGAAATGACCC
15411	0.000449	8.09e-06	6.39909	3.82945	1.68221	1.68221	3.20919	BI476488	CCCTCACCTGTCAGTCATCTCCAGCTCCCTCATCACGTCTCGCTGCTCATCTTCTCACTT
19915	0.0111	0.000479	4.3485	-0.218532	1.68316	1.68316	3.21131	AW420699	ATTATGGGGGACTAATTAAGTTTCCTGTCACTTGACCTCATTAGCCCCTCGGATTTTGAC
30679	0.0169	0.00087	-4.06534	-0.807467	-1.68475	1.68475	3.21484	NM_212959	AAGTTCTGGATCTCTGTACTTGTATAGGTACATACATGGATACAATATTGTATGCATTGC
8392	0.0221	0.00128	3.88356	-1.18644	1.68479	1.68479	3.21493	NM_131219	GCCTCCCTCAGAAAATAAGAATATGCCTTATCTCCATATTTTCTACAGTTTAGTCTCATA
7538	0.000159	2.29e-06	7.09427	5.07622	1.68676	1.68676	3.21933	BG302933	AGTACGAGAGCTCCCCAATCCCACTGTTCCTTCCACTGTGCAATATTAGTATTCGTTGAG
19395	0.0215	0.00123	3.90112	-1.14985	1.68751	1.68751	3.221	AF045432	ACAGGAACGTGTACATAAACCAGGATAATGTTGTGCGTCTATAACGATGACCCTTTAGAC
21750	0.00913	0.000368	4.4738	0.040945	1.68801	1.68801	3.22213	AI722206	TATCACGAGCGATCTTCAGCGGCTGATCCACCGACGACAGCAGGTCCTCACACAGACTGG
41775	0.042	0.0032	3.49193	-2.02777	1.68831	1.68831	3.2228	BC054934	AGGCTTCACTTGATGACTTTAAAACTCAGGTGATGACTCTGCCAGCTCTTCAGGATGTGT
44652	0.00449	0.000141	5.02967	1.04792	1.6885	1.6885	3.22322	X98883	CCTGACAGTATGGGTCAGTAATGATCCACTGGGCTATGCTGCCTCCCAAGCCAACTTTTA
26201	0.0192	0.00104	3.97949	-0.986431	1.68979	1.68979	3.22611	BG304198	CAATGCTAGATGATGTAGCCTCTCGAACACCTGAAATAGCTTGACTCTTTTAGGTTGTAA
3900	0.00676	0.000242	4.67625	0.458029	1.68986	1.68986	3.22624	AI793940	GAAATATGATGTACCTTCTATCAAGATGGCCTAAAGCAGGGGTGTCCAAACTCAGTCCTG
9698	0.0342	0.00237	3.89674	-1.48005	1.6911	1.6911	3.22902	CV119538	TTCCTCTGGGCTGGGATCACTGGTTCGCCCTGGAGAGAAACTCTAAATATTACAACTATA
21966	0.00315	8.72e-05	5.17393	1.46824	1.69151	1.69151	3.22994	BE605771	TCTGGTGTTGGGTCTGCTGGTCCTGCTTCTGGTGCATCTGGGAAGCTCAGAGGGAACATT
26153	0.00242	6.19e-05	5.34448	1.80846	1.69519	1.69519	3.2382	XM_695024	CACTCCTGCCATCATCATCTCCACCATGGACAAGTACAACGTCACCAATCCTGTGGAGTA
26528	0.000701	1.35e-05	6.12485	3.3185	1.69983	1.69983	3.24862	BI884206	AAGGACCCGTGCAAGCCTTAACGGAGCAGAACAGTGTAGCTTCTTGTATGTAGTCGGGCA
8189	0.00729	0.000269	4.62401	0.350687	1.70209	1.70209	3.25371	BI429216	GTCTCAGCTGACTGGCACAGTGAACGTCGAGGTCGATGCTGCTCCTCAACAAGATCTGAA
17178	0.000208	3.17e-06	6.91273	4.7574	1.70588	1.70588	3.26228	AI588226	ACAAATAGGAGTAACGCCCCACTCCACTGTAAGTACTGTGCAAGCACATTGTCATACTGA
25925	0.0313	0.0021	3.65037	-1.67213	1.70857	1.70857	3.26836	NM_131519	AACCAAAGACTCTGGTGGAAGATGCACTGTAAAACAATGAAGCTCTGCAATGCCTCCATG
14970	0.00011	1.5e-06	7.33901	5.49845	1.7087	1.7087	3.26866	NM_199526	ATAACCCCCACATCGGCGAGGACCCAAGCATCTTTATCACCAAGATCATCCCAGGAGGAG
30399	0.0063	0.00022	4.72137	0.550561	1.70903	1.70903	3.26941	AW281023	TTACCGCAGTGTCTGAACTGTTGCCTGAAATACTGCAGAAACGCCTCAAGTCTCCTGTGT
43448	0.0304	0.00202	3.67032	-1.63064	1.70947	1.70947	3.2704	NM_131602	TGAAAGATTTCGGTTTCACCCAGGACCTTCGGCTGTGATGGATGAAGATGTTTTGCCTTT
30666	0.00858	0.000338	4.67633	0.239691	1.71069	1.71069	3.27317	AJ249170	ACAGAAGACATAAGAGGAGCACCGAGGCCTTCACACTTCATCTCTGCCTCATGTTCTTGA
26667	0.000778	1.55e-05	6.05378	3.18435	1.71128	1.71128	3.27451	AW306089	TGAGTTGCATGCTGAATGTAGCACTTAAAAGGCCAGTTGATTCTGATGCTAGGTAAGAAA
34619	0.0446	0.00348	3.41356	-2.16282	1.71139	1.71139	3.27477	BM005308	TAAAACGTATTGGACGAGAAAGCTTGTTACAATTTTCAGTGTGATGAGTTCCTAAGAATT
3293	0.00609	0.00021	4.74291	0.594679	1.71355	1.71355	3.27968	AI558351	ATCAAGTCTTCCGTTTGACACGTAGCCTCATTTTTGGAGTGGTGTTGTTCATATCGATGA
23541	0.000481	8.73e-06	6.35806	3.7537	1.71727	1.71727	3.28814	BG307786	GAAGTTCCTGTCACAGCAACACACTCCCCACACTGGTCCGGACTCCGTCTCTAATGATGC
44755	0.0137	0.000652	4.26462	-0.46683	1.71811	1.71811	3.29006	AW115775	ATTTCTGCCGGATACGAGTCAAAGTCGATGGTGATGCTCACGTGATGCCGGTGATGATCT
20568	0.0413	0.00311	3.50533	-2.00075	1.71961	1.71961	3.29346	BI473831	AGCTGCAAACACAATCACTACTTTTCTCTCTCTCAAAGTGGACCTTTGACCTGCTGCAAA
41344	0.00821	0.000318	4.54405	0.185991	1.71966	1.71966	3.29359	NM_212929	TCCCGTCTACATGTTTGTTTGTTTACAAATATTTTTGGGACATAATCTGTGTGCTGTATC
20928	0.0255	0.00158	3.78444	-1.39305	1.72096	1.72096	3.29656	AW419935	AGACAGTTGTTTTAAGAGCAAGAGGGAACAATGCAATGATGACATCTACTCTGACCTACA
4986	0.00333	9.34e-05	5.14025	1.40067	1.722	1.722	3.29893	AF533659	GATCCTTCTGTCTGACCTCAGCTTCAACACAGATGTCACTCAACACCTCCTACATCTTAA
25486	0.00122	2.69e-05	5.76766	2.63729	1.72263	1.72263	3.30037	BI846987	GACTCCGCCCACCAGGATATTAACCGGAGACTCCGTTAACTGGAAAAGCACACACGACAG
21449	0.00509	0.000167	4.8556	0.824806	1.72298	1.72298	3.30117	AI722722	CTGTTGAGATCAAACAGATCGTAAACCTACCCACGACCCTCCCCATTACCTTGCCATGGA
20114	0.00203	5.05e-05	5.44667	2.01065	1.72306	1.72306	3.30136	AI396953	CTTTTATTAACAAGAAAAGGAACAACTGAAGGTTTTAAGTGACAGGATATGCAGTACGAA
29125	0.00973	0.000404	4.42895	-0.051822	1.72389	1.72389	3.30325	BG737908	TGGACACCCACTCCAACGCATGCACAGACTCCCATCTTCCCCTCTGCTCCATTTGCCAAA
16653	0.00235	6e-05	5.36035	1.83994	1.72454	1.72454	3.30475	BQ419577	CAGATGTTTTGTGTTTCCTCGTCAAACATCTTGTCGTACAGCTCCACCTTCTCCAGGATT
25290	0.0118	0.000525	4.30435	-0.310152	1.72458	1.72458	3.30484	BF158508	CAAAGACCTTCCAGCAGATTCTGGAGTATGCCTACACTGCCACGCTCCAAGCTAAAGTAG
19386	0.0397	0.00293	3.63433	-1.82639	1.72521	1.72521	3.30628	BI888320	GTTGTAAGTTCGGACGCTGAATTTCTGTCTCTAAGGCTTGGCTGGAAACGCAGACGCGAT
17032	0.0461	0.00367	3.42478	-2.16303	1.7267	1.7267	3.30971	AI588545	TTCCGCTCCCCGCTCAATTTTAAGTCTGGTTATTTAACCTTTGTACGTTTTTGGTCATTG
8695	0.000113	1.55e-06	7.31971	5.46547	1.7297	1.7297	3.3166	AY922320	GCATCATCAACATTAAAGCAAGAAATTACCTGCTGTCCCTTCTTCTCCGCAGCAAAGTGC
24466	0.000856	1.73e-05	5.99453	3.07198	1.73104	1.73104	3.31966	NM_131166	TTATTCCAGCAGTAACATGTACATGCCAGCAGCCACTGCAGAAATGGGAACCTATGGAAT
31954	0.00182	4.41e-05	5.51518	2.1455	1.732	1.732	3.32189	AW154716	TTTCCTCCTGCTTCATCTCTCAGTATTCCCTCCTCACCTGTTTTAGGACCTGTTGGAATA
1864	0.022	0.00127	3.88718	-1.17891	1.73463	1.73463	3.32795	BC078393	ATGATGCCCTTTCAATCAGAGAAAAGACCCTGGGCAATGACAACCCTGCTGTTGCAGCCA
24195	0.00787	0.0003	4.57139	0.242353	1.73756	1.73756	3.3347	BI882970	TGCGCTGTCCCACGTGCTGCTCTGAGAACGCTCCATACCGCGTTTCGCACTGCTTCCCCT
13261	0.0159	0.000798	4.10618	-0.722379	1.73854	1.73854	3.33697	NM_131425	TGTGGTTCAAGAGATTGCTTAATAAACCCAATATTACTACTATAAACGAGGGGGCCCGTA
7131	0.00576	0.000195	4.77894	0.668372	1.73955	1.73955	3.3393	NM_001004571	TTTTTTGTGTGTGTGTGCTTGACCCTCATTTAACCTATTGTACAAATGAGTGTACTGACT
19316	0.00249	6.41e-05	5.32731	1.77435	1.74775	1.74775	3.35834	BI867256	AGGAAACTCGAATGTGTTACACTGAACAGATTCTTGTCAGTAAAGTATTTGGACAGAGAG
23335	0.0244	0.00148	3.81603	-1.32722	1.75038	1.75038	3.36447	AY050502	ACATAAGCCTGCCCTTTAACCAGTCTCAGTCCTGGGTTGTCAAAGTCAATCTTGAGTCAT
4718	0.00825	0.00032	4.54038	0.178439	1.75072	1.75072	3.36527	NM_001044966	GATTCACTCAGCCCCTCTATCCTGGCTTTAGATTTTTACATGTATTTGTTGGTATTTTAA
24954	0.0299	0.00198	3.67836	-1.61392	1.7508	1.7508	3.36546	BM102603	CAACAACAATCTCAAGTTCAAGTTCAGTCTCGGCGCAGGATGAGTGTGGGCTTCATTGGA
14847	0.0193	0.00105	4.1686	-0.802871	1.7514	1.7514	3.36686	AI584260	TTTTTTAGAATTAGCAAAAGCTGCCGCGGGGATAATTTTTATCATAGAACCTCCGACAGT
7832	0.035	0.00247	3.57505	-1.82859	1.75143	1.75143	3.36693	BI896467	TGGGTGAGAAAGCTAAGTTTATTTCAAAACATTAAAAAATCCTACTGTCCCCAAAATTGA
17075	0.000774	1.54e-05	6.05741	3.19122	1.75261	1.75261	3.36967	EH440181	ACAGATGCAGTCTGTGTGTTTCAGATGCACAATATTCATATGAGGATTTGAAGATTGGGA
29808	0.00412	0.000125	4.99474	1.10732	1.75523	1.75523	3.3758	AW305660	AGAGAGCATCGCCTTAGTGGAACTGAACCCGTTTCTTATGGACCCCCATCCCAATTGCGC
42089	0.00538	0.00018	4.90607	0.806986	1.75559	1.75559	3.37665	BC067135	GGGAAAAGCCTTACTTCTGTTTAACATTGAAATTAGCGCCCTCCTTTCTAAACCTGGATG
21195	0.00123	2.71e-05	5.7634	2.62905	1.75642	1.75642	3.37858	NM_131116	GCAGCTTCCCCCTCTCAGGCATCTCCAGGCTACACAACCGCGGGACTGGAGTCCCCGACA
10796	0.00727	0.000267	4.6272	0.357257	1.75664	1.75664	3.3791	BI980133	TCCTCTCAACCTGAACTAGCCGCCTCGCTTCTTCAGATTATGTAGTTACTGGGTGTATGA
7893	0.0349	0.00245	-4.28762	-1.2443	-1.75681	1.75681	3.37951	AF052245	GACAATGCACTGGGCCATTTCCATACAATCCTTTGCACTAGTGACCTCTCTGTTCTTCAC
14938	0.000412	7.24e-06	6.45871	3.93912	1.75685	1.75685	3.37958	CO927615	TCTGATGGACTTCTATGCACGTTTCCTGTCAAAAGTGCTTTGCATCAACTACCATCCACA
29790	0.0195	0.00107	3.96597	-1.0146	1.75829	1.75829	3.38297	BG891926	CGTACTTGTGAAACTTCAACAGAGGCTGAAAGACGAGAGAAGAACGGAGAGAAGCTGTAC
39562	0.0193	0.00105	3.97481	-0.996187	1.75868	1.75868	3.38389		CACCTCAACCAATGTGTGTGTGTGCTATTCATTCTTAGCTGTGTGTTAAAATTAAAAATG
43926	0.00344	9.83e-05	-5.11463	1.34918	-1.76024	1.76024	3.38754	NM_200547	TTAGTTATTATAGAGGACAGAGCTTTGCGGGGGAGTGTATTTTCACTCCATCCCCTTCTG
41170	0.0116	0.000513	4.31543	-0.287143	1.76157	1.76157	3.39068	U93468	AGAAGGAATGATTGCATCATTGACAAAATCCGCCGGAAGAACTGCCCTACCTGTCGTTTC
26456	0.00294	7.96e-05	5.21941	1.55929	1.7626	1.7626	3.39309	NM_200925	TCTGAAAGCCCCCACGACCGCCGCTGCATCCTTCTACACGTGTCAACATGCAATATGGTG
30211	0.0149	0.000721	4.1542	-0.62237	1.76312	1.76312	3.39431	U93473	TTCTTCAGGCGGACGATTCGGCTCAAACTGGAGTACGATAAGTGTGAACGCCGCTGTAAG
10293	0.0429	0.00329	3.80369	-1.71235	1.76568	1.76568	3.40034	BQ259957	TGTGCTTTGGGCATCTGGTTCTGGGTGAGTGGACAGACCGTGTGCTATCAGAACTGGGCT
27294	8.83e-05	1.15e-06	7.49332	5.7602	1.76703	1.76703	3.40352	BM024217	GCCACACAGAATAATCCGCAGCAGCTGCTAAGCCCCTCCCCATCTCCAGCACAGTCACCT
39194	0.000854	1.73e-05	5.99639	3.07552	1.76708	1.76708	3.40365	CF543835	TATCATTTCCCATCATGCACTCCTCCTCCCCCATGATGGAGGACCGACAGCTGAGAACAT
20217	0.0132	0.000613	4.23104	-0.462473	1.76814	1.76814	3.40615	NM_200251	TTGTGGCTGTTTTACTGTACTTGGCTTTTGGGTTTCTTCATTCTATTACTATATAGCACC
8380	0.00029	4.7e-06	6.88249	4.4194	1.76817	1.76817	3.40622	BM858969	TCTTCGGCTTCGGTCTCGCCCACTCACAGAGAAGTAATAATCCATACTGACCTTTCGGTA
8059	0.000153	2.2e-06	7.11701	5.11581	1.76864	1.76864	3.40733		CCGCTCTTCGTGTACCTGTTCATCGGCACCTCTTTCCTCCTGGCGGGATTCGTGTCGTTG
21008	0.0234	0.0014	3.8425	-1.27205	1.77069	1.77069	3.41218	AL049654	GAAAACTAAAGTAGAGGTGGCCAAGATGATCCAGGCTGTGCAGGTACAACACAAACACAA
10703	0.000202	3.05e-06	6.93422	4.79539	1.77161	1.77161	3.41435	NM_131826	TCTTGAATGTAAGGTAGGGTATAGTTTGCAATCGAACCCCCGTGGATGCGTAGCATATAG
308	0.0343	0.00239	3.59093	-1.79562	1.77179	1.77179	3.41476	AF014926	GCCTGTAGGTGGATGAGGATGGACAATTAGCCATTGCCTGCATCTGCGCCAATAATGAAG
44524	0.0123	0.000555	4.27792	-0.365051	1.77212	1.77212	3.41555	NM_194377	GAGCTGAGCGATATTGCTCAGAGGATTGTGGCCCCTGGCAAAGGCATCCTTGCTGCTGAT
21208	0.0141	0.000674	4.18648	-0.555178	1.77231	1.77231	3.41601	BC124404	AAAGGTCCCAGGAGCATGACCTCAGGGTCCATAATCACCAAGACTCTGAGGAGCTCCGCA
17582	0.000362	6.17e-06	6.54552	4.09788	1.77417	1.77417	3.42041		TCTTCACTGGAACTGGTGTTGTTAGCCTCTCCCCATGATGTCTTTGCCTTTTATCAGAGT
32542	0.0149	0.000725	4.21255	-0.571563	1.77528	1.77528	3.42304	CO931570	GAATTCTGAAATACGGGCAACCTTAACGCAGTGACCCTGTTCTCCTCTTCTCACTTTGAT
43851	0.0314	0.00211	3.64856	-1.6759	1.77544	1.77544	3.42343	AW420553	TTAATCAGTTGTTGGATGACAGAATCCCCTCGACTCATATCCCTGCCTATTGAATACCTA
1981	0.0305	0.00203	3.66771	-1.63607	1.77666	1.77666	3.42632	CD014962	TTAACAATTGTCCCGGACTCAAGTGAGCCAGCTCAAGAGTGTTAAGATGTTATAGATACA
4499	0.000533	9.83e-06	6.29469	3.63619	1.77673	1.77673	3.42649	AI878468	CGCCCCCTTGTTGCAGTCTTTTTGCCCTGTAGTCGACCCACCCCTGACCCAGTCCTTAGA
1517	0.00127	2.82e-05	5.74313	2.58987	1.77708	1.77708	3.42731	AW280829	TGTGGCATCTCCTCACCGTTTAGCTGTTGTACCGATGAAAGCTTGCGTGCTATCTAGCTC
1176	0.0129	0.000596	4.24439	-0.434728	1.77745	1.77745	3.4282	AW059104	TAAGATGCTCTCCCTCCTAAGAGATGGTTAAGTCCTCAAATTGACCAGGTCAGGGTTTCT
22993	0.00386	0.000114	5.04167	1.20218	1.77784	1.77784	3.42913	CN170491	TAGTCCCCCTGGTTATTTTGGTCCTTAATTTCTATTTAACAGGAAGAAGATTTTCTCAAC
15297	0.000515	9.45e-06	6.31573	3.67527	1.77787	1.77787	3.42919	XM_001333509	ATGTCAAAAAGAATTGAAAAAGACATAAAACCATATTTGAAGAGTCACCCCTGTCCCAAG
15913	0.0106	0.000454	4.37428	-0.16508	1.77792	1.77792	3.42931	BC095646	GATAAAGTGGTACCCAGAAGTTCGTCATTTCTGCCGTGACGCCCCTATTATACTGATAAG
43503	0.0158	0.000782	4.11558	-0.70279	1.77812	1.77812	3.4298	AI496860	ACTGGGTTATACGGGTTCCTACTGCCTGCCAACCAGATCATTCCCACTGCTGAGGAGACC
10486	6.34e-05	7.94e-07	7.70964	6.12139	1.77893	1.77893	3.43172	AI354050	TCCAGACCCGTCACAATCTGGGTGTCCGTGGAAAGACCAAGGAAGGTTATGACTGCTATA
31355	0.0329	0.00226	3.76797	-1.57328	1.78109	1.78109	3.43685	XM_687684	CTTAGGGGCATCCCAGAGAAATATGTCACCGCCTCTTTTGGAAACGTGCCTGCGTTCGCT
11841	0.000345	5.8e-06	6.57898	4.15879	1.78196	1.78196	3.43892	BI350560	TGTTTGCTGTCTCTCATGCTCAGCCCATGTTCTCTGTCACCACGGATACAGTTCTGCCTC
24626	0.00169	3.98e-05	5.56706	2.24722	1.78342	1.78342	3.44242	AW077874	GAGACCTGACCCTGGCTCTGTCAAAGATCCTCCCCATATTCTCAATTAAAGGTAGAGAAA
7605	0.031	0.00207	-3.7014	-1.60457	-1.78704	1.78704	3.45106	BM157091	AGTCCTTGTTTTAAGTGGCAGGCCAGAGAAAAATCTGACATACGGAGGATCGAGAGGAGA
12017	0.00296	8.05e-05	5.21378	1.54805	1.78825	1.78825	3.45395	BI982411	CTTGCATGTGTCCATAGTGTTCGTGTGCTCAGACATCTCGTCTTTGTCGCTGCAGAGATT
27374	0.00303	8.26e-05	5.20085	1.52216	1.78834	1.78834	3.45417	NM_200311	CAGAATTTGAGCGCAGTGGCCCTCATTCTGATAGTGGCTCGCTGTCTCCATCCTGGGACA
10236	0.0426	0.00324	3.44657	-2.09467	1.79078	1.79078	3.46002		TGTTGGAATTAACCCTCTATACTCCATCCTGCTACATGCAGCTTGATCTGCACAGACACA
4909	0.0111	0.000485	4.34271	-0.23053	1.79127	1.79127	3.46118	AJ318213	AAACCATCTCGCCTTCCCATCCTCGACATTGCACCTTTGGACATTGGTGGCGCAGATCAA
10345	0.000213	3.26e-06	6.896	4.72779	1.79253	1.79253	3.46423	CK026627	TGCACTCTTTGCCGTCTCTGCTGCTCTTCCTCGCTCATGCGTCTGGGGCATTGTTATAGA
14320	0.000252	4.01e-06	6.78175	4.52441	1.79279	1.79279	3.46484	BG306150	AGTATGAACGACCCCCTCTCTCTTCGGCAAACAATGCAACTCCCCCTTAACTGGAAGCAA
21403	0.0152	0.000743	4.14034	-0.651214	1.79474	1.79474	3.46952	NM_213179	CACATCACACTCTTACTCTGTGATTTTTGTACGTTTAAGGTGCTTAGTATTTTTAGCTGT
8127	0.00109	2.33e-05	5.84161	2.77975	1.7952	1.7952	3.47063	CO927615	GTCTGTCTTGTTCCCCAGATTTTCATAAGGAGAGCACAATAAGCCTGCCATCATGTCTGA
5414	0.000106	1.41e-06	7.37196	5.55463	1.79691	1.79691	3.47474	BG892358	CCCCACCTCTCGACCCTCACGGATCTCCCAAAGTAAAGCCTCCCAGTCATGAAGACACAG
10351	0.00154	3.55e-05	5.62546	2.36133	1.79785	1.79785	3.47702	BI709116	ACCTGCCAGTGCCCTTCTCCATATGTCGGAAAACAGTGCAAGCTACGCTGTACATCTCTA
26311	0.035	0.00246	3.57596	-1.8267	1.79928	1.79928	3.48047	BM183263	AGCTGATGGGGAGGAAATACCTCAGAAGAAAGTCTGTCGTTGTGGGGCATCGAATTGTTC
42933	0.0269	0.00172	3.8472	-1.35773	1.79939	1.79939	3.48074	BF156926	TGGTGCCAAGGGACTTCTGATTGTCAGCAAAGACAGGCTGACTCCACCCTCAGGCAATAA
40367	0.0469	0.00378	3.50277	-2.05721	1.80008	1.80008	3.4824	DQ060534	AAGCTACAAAGACAGTCCAACTGCGACGCCTGTCCGGTACAATCAGCCGGTTACCGCTAG
1690	8.34e-05	1.07e-06	7.53127	5.82405	1.80095	1.80095	3.4845	BI842502	TAGTTTTGCTTGCCTACTCGTATATGGTGACCACTGGCACTGGAGCACTACACCACTTAC
7436	0.00353	0.000102	5.1964	1.37019	1.8019	1.8019	3.4868	AW165295	ATAGATTCAACCCTAAGTAAACGTAACCTAATTAAGTTCCTCTGGCGTGTTGAGAAGCAG
10875	0.0217	0.00125	4.07782	-0.972522	1.80356	1.80356	3.4908	AB112073	CCATTCTGGCAAGGCTGCCTTTCTACCCCAACCTATCCGCACACGCAAACGTAAGAAGAT
30713	0.00394	0.000117	5.02859	1.17576	1.80458	1.80458	3.49327	AW232163	GCGGTGTGTGCAATGTATACCGGGAGTTAAACTCGCTGCAGTGTACTATATGCCTTGTCA
20327	0.00901	0.000362	4.48219	0.058291	1.80651	1.80651	3.49796	NM_001002708	TGCAATGTACACTGCTTCCTTTTCAGCTCTTTTTAAAAGGTTTTCTCCCAGTCTGTGGTC
26238	0.00142	3.22e-05	5.67484	2.45745	1.80925	1.80925	3.50459	NM_213307	ATTATAGAAAACACTGCGTCATCATCTTCATGATCCCGTAAGCTATGGCTTGATTTAAAA
37809	0.022	0.00127	3.88607	-1.18121	1.81046	1.81046	3.50753	AF281858	GGGACTCTAGATAAAGCCAAAGCCATGTGCGATTGCCTTCATCCAAACCAAAGACTCTGG
12318	0.00637	0.000223	4.89456	0.652099	1.81165	1.81165	3.51044	CK353539	ATAGAAAATAAGCGTCCTGATGCTGGAGCTCTCTTCAACAACACCAACAACAGCAATAAC
36043	0.043	0.00331	-3.5193	-2.00027	-1.81377	1.81377	3.51561	NM_001007170	AAGTTTTTATATGACTCAGGAATTGAAGCATCTTTTCTGAAGGGTTGATGTTTCTATGCC
14923	0.0018	4.33e-05	5.52487	2.16452	1.81421	1.81421	3.51666	AA497156	TTGCAAACACACTGACCCGTCCCTGGTTTTTCCCATGGTTTGCAGAGGAGGCCTGGTTGG
9895	0.00776	0.000293	4.58357	0.267444	1.81481	1.81481	3.51814	AW595786	GGCTGGTCCACCTCCAGCAAATCATACCAACCTAGATACTAATTTCCCGTTGTGTAATGA
37741	0.000729	1.42e-05	6.09831	3.26848	1.81501	1.81501	3.51863	NM_001002729	CTGTTGTTGCGTATAGATGTTTTCCTCCTCTCCCCTCTGCACCTTTGTGGCTTTCTAAAA
21381	0.0199	0.0011	3.95386	-1.03987	1.81543	1.81543	3.51964	BI979906	ACACTGATTTTAAGTGTTTAAGACTGACAGGCTCACCGCTCTGTCACTATAAATCAGATC
29169	0.0418	0.00316	3.4583	-2.07042	1.81637	1.81637	3.52194	CO918378	GGCCGCGCAATACTAAAAAACCCCCTCCCGACTAACAAGACATTGTTAATTTCGCTAAGT
17442	0.0268	0.0017	3.91674	-1.29224	1.8167	1.8167	3.52275	EH463222	CTTTCAGCTTTAAAAGGCTCTAAATGATCCCATCTGAGGAATAAGCATCTTGTCTAGCTA
22761	0.00146	3.34e-05	5.65703	2.42282	1.81691	1.81691	3.52326	AW171300	TAACGTCTCTCAAGCTACCATGGCAACCCTCACCTCCAGTACTCCCAGTCAGTGCCAGCC
13933	0.000103	1.36e-06	7.39408	5.59227	1.81792	1.81792	3.52573	CT668866	TACTACAGATGAACATTTGTGAATTTAGGTACATCACCCCTGCCTGCTGTCTTGCTATTG
44751	0.00249	6.44e-05	5.43598	1.82734	1.82008	1.82008	3.53101	AI415904	CTACCCCGACCCCCGTGGCGCCAGGCCTGGCCCCGTACACCCTGGTGACACGGCGGGCAT
40718	0.00593	0.000204	4.84363	0.684631	1.82084	1.82084	3.53286	AI588199	GCCAGTCCCACTGCAGATGCTATCAGTTACCCGGAAATACTAAGCTCGACAAACAAGCCC
29826	7.98e-05	1.02e-06	7.56058	5.87322	1.82461	1.82461	3.54211	AW116457	GTATCCCATAGCCAAGGCGTTTGCAGACGCCAGAGTTCAGCCCATCTACGGAGGAACCAA
42452	0.00816	0.000315	4.62408	0.251346	1.82485	1.82485	3.5427	XM_001336483	CGACCAAAGGCGATAAAGTGGTGGAGCTGATTTACATCGACATCGTGGGCCTGGCGCAGT
27247	0.0047	0.000149	4.9102	0.93589	1.82521	1.82521	3.54359	BI880123	TTTGCTGAACATGAGGAGCTCTCAATAAACCCTGGACACGCTTCATGATGGAGACGTGTG
28410	0.0442	0.00344	3.41924	-2.1511	1.82526	1.82526	3.54372	U18311	ACACTCCTCTACCACTTTGCCCTACACCCATCACCCAAACTCTGGCATGATGCCCACACT
13068	0.0159	0.000802	4.10417	-0.726565	1.82533	1.82533	3.54389	BC065982	AACAACATGCTTAGCCTTCCTGCCGATCACCACTATGCAGAGCCGGAGATAAGCCAGCCG
39870	0.000201	3.02e-06	6.9389	4.80366	1.8271	1.8271	3.54822	BC095152	AGAGGGCAATGAATTGTTTCACTGTGTGATTTATCTGGCTCCGGGTGATTACCACTGCTT
33764	0.043	0.0033	3.51987	-1.99914	1.82911	1.82911	3.55318	AF308597	TAATGTTTCCCGTGAAATTCCAATGGATGCTACACTGTAATGCCTTTAATGCCACATGAG
10916	0.0398	0.00294	-3.57831	-1.88466	-1.82963	1.82963	3.55447	AI722818	CAATTTCTTTAATCAGTGCTGGGCACGGGACGTTTTCAAGGTTTACAATGGTTTGGAAAA
689	0.00324	9.01e-05	5.15761	1.43552	1.83037	1.83037	3.55628	BC054690	GGCCAGGTCTGTTTATTCTTTAAAATTAAAAACAGACTTGAACGCTTCTAGATGCATGAG
9736	0.0419	0.00318	3.49382	-2.02396	1.83043	1.83043	3.55644	AW077571	TCTTCCCTCTACAGACAGTCTTCCTTGGTGTCTTCTTCTTAGTTGTGCTCTACTCCAGAA
498	0.0416	0.00314	3.46133	-2.06415	1.83051	1.83051	3.55664	BG303266	AAAACGTCACTAGATCAAAACTAGCCCACAGGAAGCGCTGGTGTTTGGCCTGAAGTTCAG
17462	0.000372	6.37e-06	6.52772	4.06542	1.83068	1.83068	3.55706	AW233356	CGCCACCGCCCATAAATAAAGAACATATTTTACATCACTATATGCATTAAGTACAGTTTC
3480	0.00785	0.000298	4.57449	0.248743	1.83097	1.83097	3.55776	NM_131166	TGTTCTGTTGATAGTCCTGAGATTCCGGTCCCTGGCTATTTTAGACTGAGCCAAACTTAC
13079	0.000149	2.14e-06	7.1331	5.14379	1.83113	1.83113	3.55816	AI584251	CCCCCCTTTACATGAAAATAATGATTTGACAAATATCAACTGGCCTTGGGACGTTCTGAC
8311	0.00794	0.000305	4.56452	0.228213	1.83301	1.83301	3.56281	BI882214	GGTTTTAAATGTCGGTTTATTATCCCATTATACGTGTATGAGCGTGGAAAAATGCCCACA
25817	0.000356	6.04e-06	6.5567	4.11825	1.83528	1.83528	3.56841	AI397347	ACAAGATCCAAGATGCCACCCGTGTGAACGGAGGAGTCTACTTGGCAGTTGATAATGCGA
6178	0.0332	0.00229	-3.6105	-1.75498	-1.83693	1.83693	3.57249	NM_001003645	AGGGGACACAATGTCAGGCACTGCACTTTTAATCGCCAACAAGAGACAAAGCTACGATAT
20364	0.00136	3.06e-05	5.70178	2.50976	1.83737	1.83737	3.57358	BC095650	GGGACGTTGTCAATCATGACTCTGTCTCCGCCTCCTCCAACTGTAAAGGTGACTCTGAAG
7821	0.0487	0.00401	-3.93799	-1.71623	-1.83738	1.83738	3.5736		ATAGGAATGCTGTCTAACGGGCATTTCGAACTTCCCCCATTTTCAGTGTATGCTTTCACG
5511	0.042	0.0032	-3.4536	-2.08014	-1.83782	1.83782	3.57469	BC100001	GCACCTGTAATAAGTTTTGTTGTTGTTTTTGGCAAACATTTCTCCACAGTATTTGTGGAC
42509	0.00786	0.000299	4.57351	0.24673	1.83795	1.83795	3.57503	CA787302	CAACAGCAATGTTCATGGGTCCGTCTCAGATGCAGTTTCCTGCCCAGCCACAAGGGAACT
33683	0.00206	5.14e-05	5.43748	1.99252	1.83883	1.83883	3.5772	AW826376	AAATCTCTTCCTGTCCCCCTCTTTTTCAAGAAATGTGTGTCTCATTCAACAATTACATGC
40401	0.00908	0.000365	4.55112	0.10639	1.83959	1.83959	3.57907	CO354356	AGACAAAAACGATTTGGGTTTAGCAAACCTGATCTCCAGATGCTCAGCCATTGTCTTGCT
19519	0.0245	0.00149	3.81307	-1.33339	1.83977	1.83977	3.57953	BI884917	GTGTGGAGGAGAGCTACATCGTCTTTACCCTCCGCCCATGTGGGTGCTGTTCGTTTGTTG
8654	0.000131	1.85e-06	7.21818	5.29108	1.84102	1.84102	3.58262	CA474012	ACTGTTTTTTCTCTCCCTCCCCTCTTTGCCGGACTCGTCATTTCCCGGAGTTTAAACGAC
25589	0.00415	0.000127	4.98996	1.09766	1.84112	1.84112	3.58288	XM_694296	TGAAATCCTATTTATCGAACAGCGTGAAAACTCATCTTAAGAGCCTCCCTCGGTCTCCGT
8870	0.0263	0.00166	-4.0075	-1.20308	-1.84151	1.84151	3.58385	AW420983	ACTGTTATCTTCAGCACAAGACTTCATCTTACATATGGTTAAAACAAAATGACGTAAAAT
16387	0.000378	6.5e-06	6.6946	4.09981	1.84368	1.84368	3.58923	AY445095	TTCTGGTCAAGCAGCGGGTGTGCAAACCACCTGTCATCGTCTCGGACCTCATCCGGGGAG
522	0.00812	0.000314	4.55072	0.19975	1.84382	1.84382	3.58958	NM_131511	GCCGTTATACTGCACATGTCCAAGACTGACCCCTACTCAGACTGTCCCACACATGTATGA
16182	0.0163	0.000826	4.14869	-0.700223	1.84443	1.84443	3.59111	BC065982	AGATAGAGATAAAGCTGGAGTCTCCCCAGAGGGGTTCAGGTTCATCCTCGCTCCTGCGCT
7266	0.0283	0.00185	-3.80985	-1.43859	-1.84447	1.84447	3.59122		AGCAGCAGAGATGTTCAAAGAAGACCGTAAGATTGCATATGCTGCAGTGGACTGCACAAA
40476	0.000825	1.67e-05	6.01562	3.11205	1.84654	1.84654	3.59636	AW019696	AAACATATCATCAGACATACTGTAAAAAGTTCCTTGCCCTGTTAAGATAACTCGCGAAAT
22034	0.0187	0.001	4.05292	-0.893481	1.84804	1.84804	3.60011	BC076370	CCTTTGACATTTACTTTGGGACACCCTTACATGCTGCCTGTGCTAAGCTCACTTTGATGT
7492	0.000187	2.8e-06	6.98289	4.88119	1.84817	1.84817	3.60044	AY389462	CCATCCGAGTGCTGACGCTCATCAAATGGCAGGGCCCCAAAAGCAACCAGCTGAAATCCA
23137	0.000387	6.68e-06	6.50205	4.01851	1.84883	1.84883	3.60207	XM_691939	ATCGAGGCCTGTCAGTGGAATGAGAGGCCTCCCGTAACTACTATGTGCATTTTCAATAAA
3506	0.000267	4.28e-06	6.74589	4.46018	1.85208	1.85208	3.6102	CN840974	ATCGAGGACGTCCTCAAATTTGTGGCTGACAAAACTAAAACCATCCTGCCTCCCCAGTAA
12173	3.96e-05	4.71e-07	8.02481	6.63571	1.85578	1.85578	3.61949	BI706368	GACTCCGGCTCCTCCCAATCAGGCGTTTCCTCTGATGTCAGTCTTCCAAGTGTCAGTAGC
21537	0.00291	7.84e-05	5.22671	1.57389	1.85581	1.85581	3.61955		ACACTTGCCCTCCAGACCGAATTTGAGCCTCCCGATCTAAAACATGGGACTAAAATCAAT
29625	0.0253	0.00156	3.7908	-1.3798	1.85611	1.85611	3.62031	AF159135	AAAGAAACCGAATCTGGTGTGGACACTGATTCAGGCAAGCAGCTGGTCCAGTACACGTCG
23092	0.0254	0.00157	3.78813	-1.38536	1.85642	1.85642	3.62109	BM156433	TTTAACGCGCAAACCGCGTGATTTTGCTGTCTTTACATGCGACCTGCCAGCTACAAGCTA
33432	0.00279	7.41e-05	5.25497	1.63032	1.85687	1.85687	3.62221	BI887057	AGAATATCCGAGATGCGTGCTGTAAAGGCTCCACCTACTTCTGAAAAGGAGGTGGGGAGA
23417	0.0497	0.00413	-3.45666	-2.14449	-1.85869	1.85869	3.62678	CK360825	AGTCTAGCATTTCATTTCATGTGTTTCTGTTAGGATGAAATAATTGAACAGGTCCTGTTC
10323	0.000107	1.44e-06	7.35988	5.53405	1.86306	1.86306	3.63777	NM_001043350	GCTGGCACCAGGACCCTCTGCAGCGGCCCTCCTTCACAGATTGCTATAATCGGTTTTTAC
147	0.00336	9.47e-05	5.23468	1.44372	1.86362	1.86362	3.63919	XM_001339562	CACAACTCTACAACTAGTAAAGATTCAACGAACCGACACCCGGATTTTCGCCTCCGCACT
9721	0.0165	0.000843	4.08029	-0.776298	1.8637	1.8637	3.63939	BI839765	GCCCCCTGCAGGACTCTCAATAAACAATGATGGTGACCAGTTTACATGTCGAATCCAAAA
42930	0.00518	0.000171	4.84471	0.802614	1.86424	1.86424	3.64077		AGTCTGAGTGCCAGCGGGAGCCACATGGAGCGTATTGGAGCAATGAGAGACAACCTGAGT
42198	0.0218	0.00126	3.94368	-1.11428	1.866	1.866	3.6452	BI877860	TACACAGACGCTTTTGCTCAAATCGGCTCCATCGCCTTTCAGTCTGCAATACCAGTCCAC
21726	0.00159	3.7e-05	5.60434	2.32011	1.86629	1.86629	3.64594	U51388	ATCACCACTTCTGATCGAGACCGTAATAAATATGGCATGTTGGCCCGTCTTGCAGTGGAG
5009	0.0148	0.000716	-4.15748	-0.61553	-1.86969	1.86969	3.65454	AY394959	GGGAAGAGACCGCCAGACATTCTTCAACATACTTCAGGAAGCACGTGAACTTGCTTTAAA
11568	0.000276	4.43e-06	6.7271	4.42646	1.87101	1.87101	3.65789	AF288817	AAGATACACGACCGCTCAGCAGCCTGAGCAAGGCCAGCAGTCGCGCAAGGTCAGATGACT
23919	0.00411	0.000125	4.99737	1.11264	1.87174	1.87174	3.65974	AB002301	GTCTTAAGGCTGGAGATCTAATAACTCATGTGAATGGAGAAACAGTTCATGGGTTACTTC
35125	0.0355	0.00251	3.65726	-1.73782	1.87333	1.87333	3.66378	AL917369	CACATAATGGTATGATCCTAGTTTGTCCTCCCATGTGATTAACTCCATGATGTTCTATAA
24580	0.0225	0.00131	3.87133	-1.21195	1.87423	1.87423	3.66607	NM_131257	AACAGCTTTTTCTGAAGAAACCTCACTTGAGAAAAAGAAGACGCAGCGATGAGTCTCTCT
38514	0.00172	4.1e-05	-5.55178	2.2173	-1.87515	1.87515	3.6684	NM_199880	GAAACTCAAACTAGTTATGCTGTAAAAGTTTGACCAGATGAGGACCAATAATAAAAGTCA
8640	0.041	0.00307	3.61025	-1.85374	1.87562	1.87562	3.66958	NM_001003834	TTACAGTATATGTCATGCACGTCCACCTGCTACTTTACCCAGCTAGGCCTATTTAGTACT
18468	0.0222	0.00129	3.92938	-1.14321	1.87594	1.87594	3.6704	BI671448	CACAGTGTGAGACTATTCCAATACGTTGCAGCCCTAATTAACACACATGCTCACAGTTGT
9590	0.0067	0.000239	4.76377	0.527577	1.87624	1.87624	3.67116	CK704639	TGTTTCTCTTCTTCTCCCTGATGTGAAGGCTGAGGCTCAGTGTCATCCTCTATTTTGAGT
26415	0.000748	1.47e-05	6.08066	3.23518	1.8767	1.8767	3.67234	XM_001339551	GAGGTGCTGTGGAGGGATGTGAAATGCTCAGGTGATGAGTTTGCCCTGGATCTGTGTGAA
22365	0.000731	1.43e-05	6.0966	3.26527	1.87702	1.87702	3.67315	CF347664	AATGGCCCTCACTGAATTACAAGAACACAAAGAAACCGTCTGTCCTGCATTTCCTGTACC
40594	0.0475	0.00385	-3.40244	-2.20797	-1.87783	1.87783	3.67523	BI533290	AGTTACTCGCGTTATCAATGCGTTGCGCTGTGAAGCAACATCAACATCGATGAACAGAAA
27380	0.00336	9.48e-05	5.13244	1.38499	1.87808	1.87808	3.67586	BC049024	CAGAACGCCGCCCACCCTATAGAATGCCTGATTTGTTGTTTTTAATTTGTGAATGTATCT
33919	0.00179	4.3e-05	5.52786	2.17039	1.87888	1.87888	3.67789	CK017029	CATCTCATCTCTGCTATAAACATGATCTGAATGCCCTGTGCTCCTGCATGGTCTGAAACT
25476	0.00332	9.31e-05	5.14179	1.40377	1.87915	1.87915	3.67857	BQ092110	GTCCGTCTTATCGTCCACTAGTGGTTCTTCGTACCATTAGTCTCAGTTTTTTGCCTTTTT
16513	0.000115	1.58e-06	7.30916	5.44742	1.87928	1.87928	3.67892	DQ060556	AAACCACCAGTCTTTACTACCTCGTGGGCCCCTGTTCACTCCCAGTCGTCAGTAGTTTAC
28554	0.00216	5.46e-05	5.40788	1.93406	1.88019	1.88019	3.68122	NM_131169	AGAATCCCTGCCTTCATTGATCTACCTGTGGTTCAGAGAGCAATGATGGGAGATCTTAGA
17712	0.00167	3.91e-05	5.57584	2.2644	1.88033	1.88033	3.68159	NM_001002190	GGGGACAACAGCTACACCACACCTGACAAACTACTGTAAAGATGGAGAATACGTAGTCAT
38209	0.0377	0.00273	3.56749	-1.87529	1.88105	1.88105	3.68343	BQ481013	CGTGTAAAAGAAACTGATTTTACCGAGTCTCTCTCTCATCGCTTGAGGACACTTACGCTG
27431	0.000824	1.66e-05	6.01774	3.11606	1.88175	1.88175	3.68523	CN014268	GGGCTGTTTAACACGGGGGCCACGGGCCCCTTTCCCCCCTTTTCAATAAAAAGGTGTGAA
23283	0.000129	1.82e-06	7.22649	5.30541	1.88317	1.88317	3.68886	BI326630	GTTTTAGTAAAAGCTACTTTTTAATTTCCTCCCCCCGGTCACATCCAGTATGACAAAAAC
17189	0.00553	0.000186	4.80275	0.717015	1.88366	1.88366	3.6901	BI887789	TTAATTCGTTTAGTAGCCTCAGTTGGAAAGGTACGGCTGGTTAGGCTTCTCGTCATGCTG
36748	0.0476	0.00387	-3.49059	-2.08026	-1.8837	1.8837	3.69021	CN177940	AGTCACAATGTCATTCTGTTGATATGGCAAAAATGTCCTGTCATGAGAGAATTTTTCAGG
22817	0.00537	0.000179	4.82025	0.752747	1.88408	1.88408	3.69118	BG302637	TCATTGTTTACCTGGTGTTTTATCTAGGATTAGCTCTGCTCACCTCTTCTGGCATGTCTT
6785	0.00029	4.7e-06	6.69435	4.36754	1.88517	1.88517	3.69396	AY205256	AGCTGCATAATAGTGTTCATCAGTGTCTTAGTGCCCCCTTTGCCCTTCTTGTCTTTCTCA
25416	0.000562	1.05e-05	6.26172	3.57485	1.88528	1.88528	3.69426		TTCTTCGCTGCTCTGGTGGCTGCTTTTGTGCTGCGCTCCATCAACCCGTTCGGTAACAGT
17125	0.000885	1.81e-05	5.97226	3.02962	1.88755	1.88755	3.70007	NM_200822	TTCCTCATTACGTCACCACATACGCTCCAATGCTGCTGGTGCTGGCCGTCAATCCAGTGC
7172	0.000171	2.51e-06	7.04242	4.98566	1.8879	1.8879	3.70095	DQ060536	CAAGCAGAACCCTAATGGCTCATGCCCGCTGCCTGCCGCATCCTTACCCCCAGAGTACCC
26418	0.000477	8.64e-06	6.36325	3.76328	1.88936	1.88936	3.7047	EH511842	GCGACTCTTTGTCCACTAATAAACCTTTATGAAGACATTTCTAGAAGAATAACTTACTGG
275	0.00849	0.000333	4.52235	0.141227	1.88955	1.88955	3.7052	BI473894	GTGCCTGATTATCATGACCTCCACCAGCCTTCGATCTCCCCTGTCGACCTCTATATGAAT
18143	0.0222	0.00129	3.87938	-1.19516	1.8898	1.8898	3.70585	NM_001007409	CAAGATTGTTTCTGCCAAACATCGCTCCGTCCCTGTGAGAGCACCATTAAATCAGAAACA
10524	0.000789	1.58e-05	6.04423	3.16627	1.89001	1.89001	3.70637	NM_201339	TGCGGAAACTCATTCCCACGCACCCGCCGGAGAAAAAGCTTAGCAAGAATGAGATCCTGC
2688	0.0392	0.00288	3.54286	-1.92502	1.89066	1.89066	3.70804	BQ826528	ATTGGACAAACACTGCATGCGACATGTTTGCAAAAGGCTCTGGCTTTGGGCATCTTCATA
32832	0.0218	0.00125	3.89292	-1.16694	1.89177	1.89177	3.71091	BI704187	GGACCCTGCAGCCTTCCAGATCTAGTATCTAGATCGTGGGTCTTAAATTGGATTCCTGGA
36766	0.0193	0.00106	-4.50344	-0.590819	-1.89291	1.89291	3.71385	AI722603	AGCTCCACCTCATTGCAATGCCAAATTAGTACAATTAGCAGCATTGCTTGTGCATTGCGT
5954	0.00829	0.000322	4.53809	0.173698	1.89394	1.89394	3.71648	AA495419	AGTCAACATGTTGGTGTAGCGGGCCTGTGTGTCTGCCAGAGTGCCTTCCAATGACGCTTT
15562	0.000292	4.75e-06	6.87671	4.40966	1.89503	1.89503	3.7193	AA494790	ATAAGAGCGCCATGACCAGTGGAGTGATGCTGCCCGTGGATGGAGGTTTCCTGGCTTGCT
9658	0.00705	0.000257	4.64698	0.397919	1.89648	1.89648	3.72303	AI477248	GGGAGAGCCCTATAATTTGTGGTGTAAAACGCATGCTTACCCCCTCCTCCTTAGTATAAT
5742	0.00502	0.000162	4.8684	0.850883	1.89702	1.89702	3.72442	NM_213083	TAGGGTCTTGTGCTTTTTAAAGTCAGCTAAAGCTGGAAAAATAAACTGTTGTCTTAATGC
16394	0.000664	1.26e-05	6.16145	3.3873	1.89746	1.89746	3.72557	AW058763	TGAAGACGCTGAATCAACTTTCTCTGTGACCTGAATTGCTCTCTCTCATCACTGTTGTTG
38639	0.000125	1.75e-06	7.24981	5.34556	1.89789	1.89789	3.72667	CN508959	GTGTTAGCTTTTGAGGGGGCCCAACTATATGTAGGGGGAGTTGTTGGATCTAGAATTTCA
7838	1.94e-05	2.13e-07	8.51808	7.41287	1.89994	1.89994	3.73197	BI886814	TTGCGCTACCCTGGCTCACGCTGCTCCACACTGCCCTGAACACACTCACAACTGTTTTCT
16297	0.0057	0.000193	4.87091	0.738138	1.90155	1.90155	3.73614	AI558347	AGTCTGGTTTGGTGCCAGCATTTATTGGCTCCATGACCCTCTGAGCAATATTGTGCATAA
17067	0.00082	1.65e-05	6.02059	3.12147	1.90208	1.90208	3.73751	BE606158	TCAACGGAGACTATGTGGACCGAGGGAAAGAGTCGATGGAGGTGCTGCTGGTGCTGTTTG
19321	0.000464	8.38e-06	6.37967	3.79363	1.90332	1.90332	3.74074		TTCCACACCTTACAGCTCTGGCCCCCCAAAGCTAGGTGGGGGCATGGTGTTTCCTTGCGG
23795	0.000608	1.15e-05	6.213	3.48391	1.90423	1.90423	3.74309	BI983866	GTTCCTCCGTCTCTCCTCGCTGCTGCTGCGTTTGCTGAATCTCGCAGGATTCTGGACTCT
45008	0.0181	0.000963	4.07347	-0.851977	1.90474	1.90474	3.74442		TTCGCCTGGGACATCCTGTCCCCCCAGTTCCAGTACGGCTCCAAGGTGTACGTGAAGCAC
8998	0.017	0.000877	-4.47782	-0.474883	-1.9052	1.9052	3.74561	NM_001004003	AGTTCATCATTAGTAGAGCACAAGCCCTCATGGACAACATCGACACTTTTATTGAGAGTC
7146	0.00465	0.000147	4.91726	0.95024	1.90531	1.90531	3.74588	BE556974	CTTCATCTCTCCTGTAGTGTGTGTTCACTGTAGTCTCCTGTAGTGTGTAGTGTGTGTTCA
12334	0.000934	1.94e-05	5.93587	2.96027	1.90576	1.90576	3.74705	AI884226	CCACATTCCTTTACTTCTCCGTCTTCGCTCCTCTGATCTACGTGACGTTCCTCAAGGGGT
41009	0.0112	0.000487	4.40815	-0.178939	1.9058	1.9058	3.74718	BI533104	AGCGGCACATGATCGTGGTCTCCACTCCAAAGGGGTCATTAACTGTGCTGGTTACAGAGC
1412	0.000241	3.79e-06	6.81334	4.58083	1.90617	1.90617	3.74813	BM036364	GATCTACAGTTGATCCCTCTCTTACATCTCCAACTCCCCCTGAACCCACTGCACATTCCT
10061	0.0288	0.00189	3.79901	-1.4521	1.90846	1.90846	3.75409	AW059236	ACTTGACAGGGTTGAGCAGGCAAGATCCAACCGAAGGCTTCTCTGTTTTTGTGAAGAAAA
15855	0.016	0.000808	4.22765	-0.615791	1.90849	1.90849	3.75415	BG303776	CAGCGCTTGCAAGTTCTTCAGCCCAACTCTGTCCCCCATGGTCACAGGCCTGTGAATGAT
14522	0.0283	0.00185	3.7576	-1.49086	1.90948	1.90948	3.75674	NM_001045203	ACGAGTTTTGCACAGCCTGTTTTCTAAAGTGAGCCAGTATTCTGAGCTGACCAATCACAG
7302	0.0177	0.00093	-4.76928	-0.382644	-1.90957	1.90957	3.75698	EB846951	GGGGAAAACAAAACTTGGTTTGCTTGTGAAAGTCCTCCAGGCAGGATGATGTTTGCTTTG
21710	0.00508	0.000165	4.94879	0.89046	1.91048	1.91048	3.75933	BI672182	ACCTGCCTGACATATACCCTGATGTCCTCAACCTCCTCTACTATGCCAATGTCTGCAAGT
3823	0.00227	5.77e-05	5.37937	1.87763	1.91112	1.91112	3.761		AGCTCTCATCCAACTGGCAAAGCTGCATTCACACAGATTTAACAGCTTAACGCATTCTTG
27015	0.0122	0.000547	4.51827	-0.156109	1.91156	1.91156	3.76215	AL922691	CTGCCTCATAACCTGCTAAATTTGAGAGCAAAGCCAGCAAGGTCTCCAGGTCTCTCCTGC
8634	0.00406	0.000123	5.10179	1.18772	1.91196	1.91196	3.76319	BI876140	AAAGTGCCAGGATGCCAGAACACCCCTTCCTCATTTCGAGGATGAAAAACCCCTCTTTCA
10121	0.0242	0.00147	3.81952	-1.31995	1.91204	1.91204	3.76341	NM_001007175	GAAGAAGGCCCTGCGGCTCGTGCTGGTGTCAAAGTTGGAGACAAACTTCTTGAGGTAAAC
14105	0.00923	0.000374	4.46584	0.024478	1.91278	1.91278	3.76533	EH451623	CATGGAAAGTGTTTCAAACTGCACTGGTGCTGCCATTTGGGCTGGTGTCACTGTAAATAT
30355	0.00918	0.000371	4.54317	0.090563	1.9128	1.9128	3.7654	AW232262	GTCTGTCTTAAGTTGCTGTTCTGCTTTTGCAGGATTCCAATCACAGCGATGCAGAGCTTT
18109	0.00429	0.000132	4.96835	1.05389	1.91355	1.91355	3.76736	NM_131115	AGCCGCCACCTGGGAAGACATTCGATTGGATGAAAGTCAAAAGGAATCCCCCCAAAACAG
274	0.0249	0.00152	3.80216	-1.35612	1.91372	1.91372	3.76779	AW116636	CGGACTATTCCATTACAGCTTGCTCTATCTATTCCAGATGTCATTGTTCAAAGTGATACA
40660	0.00888	0.000354	4.49217	0.078902	1.91574	1.91574	3.77307	NM_001006031	CATTTGAAATGCTAACTCAGTAACAGCAGGCAGATTTGTAGATATGCTGCAACAGTAACA
18757	0.00314	8.64e-05	5.17842	1.47725	1.91606	1.91606	3.77391	NM_001007400	AAGGGAAGTAAATGTGGATCTTGCTGGCCCCCTTGCTGATGGAATATCTGCAGTTAAAGA
97	0.0228	0.00134	3.86276	-1.22981	1.91704	1.91704	3.77647	NM_182968	CGACCCAAACCAGGTCTGCACAATGAATGCCATCAAGGCCTTCTGCGACTTCTCTACTGG
4313	0.031	0.00208	3.65638	-1.65963	1.91727	1.91727	3.77707	NM_131166	TGTTCTGTTGATAGTCCTGAGATTCCGGTCCCTGGCTATTTTAGACTGAGCCAAACTTAC
10328	0.0311	0.00208	3.75022	-1.54771	1.91754	1.91754	3.77778		ATAACGTCAGGTGTTCAGGCTCGGAGAGCTCCCTGTCGGAGTGCCGCTCTAACGGATGGG
8820	0.0261	0.00164	-3.93439	-1.25897	-1.92004	1.92004	3.78434	BM034833	CCTGAGCGTGTGAGTGAGTGATGATAAGGAAAACTTTGGATAACATCCCGTCAAGTGCTT
17280	0.000277	4.45e-06	6.72409	4.42104	1.92089	1.92089	3.78655	NM_199808	GAATTACAAACAGAGTGGGATCCAAATGAGACCACATCTGGGACTTTTATTTTTTAACTG
39832	0.0337	0.00233	3.75332	-1.60101	1.92201	1.92201	3.78951	BI843189	CCTAGAGCTCTCAATCTCTCTTGCTGCATCCCAGTTCTCACACTCGCACTACGTCCTAAA
16265	5.39e-05	6.64e-07	7.81687	6.29796	1.92463	1.92463	3.7964	AI641642	CCGATCCTAATTGATCTGCTGCTCAGTGCTTGAGGACCCCTCAGTTTTCCTGAAAAATGT
12593	5.62e-05	6.95e-07	7.78911	6.2524	1.92504	1.92504	3.79748	AI794623	GGTCTCCCCCTTTTGTGCACAAACCGGGCCGGGGGAAAGTCTTTGGAATGGGATGTTGAA
3941	0.000209	3.2e-06	6.90792	4.74889	1.92572	1.92572	3.79927	AI957809	CACTCTCCTCACCTGCTTTCTCCTGGTCCCTCTTCTGGTTGTCGTTGATATCCCAGAGTT
20300	4.56e-05	5.48e-07	7.93199	6.4857	1.9258	1.9258	3.79947	U93480	CAACCGGAATCGGTGCCAGCAGTGCCGTTTCAAAAAGTGTCTGTCAGTGGGAATGAGCCG
6812	0.00203	5.04e-05	5.44787	2.01302	1.92771	1.92771	3.80451	AW115744	ACCTCCAAGCCCTGCACCTAACGAATCACGTTCTCGTGGCCACTGTGCCCGTCAGTCTTC
12582	7.81e-05	9.92e-07	7.5782	5.90272	1.92974	1.92974	3.80986	DQ060565	CCAGGGCTCGTCGGTGCAGCCGCGGGGTCATGTGCAGGATCAAGCCAGCACCCCTAGCCC
14872	0.00037	6.31e-06	6.53287	4.07482	1.93267	1.93267	3.8176	BI877823	CCTGTGTAGCTTTATGAACTCGGTACATTACACGCTGTGATTCTCTGCCCACATTCTAAA
23548	0.000313	5.15e-06	6.6443	4.27722	1.934	1.934	3.82114	EH505587	TTATATGGACATCCAAAACAATCCAATGAAGAGCAAGACTCACAAGAAGTCCCCAGTGAG
10564	0.000434	7.78e-06	6.41975	3.86751	1.93425	1.93425	3.82181	AW343713	CGGAAATTGAATGGACTGCGTTGCCCAGTGCATTTCTATATGTGTGTTTAGCATTTGTAC
43398	0.00112	2.4e-05	5.82505	2.7479	1.93475	1.93475	3.82312	AF387819	CAAAAAGAGCATCGAAGAGCTCGCCAATACACTGAATAGCGCCAAGCTCAACCCAGACAC
26075	0.000107	1.43e-06	7.36437	5.54171	1.93644	1.93644	3.82761	BI881813	CTCTGCCCTGCACCAACTGTGAGCCAGTGGCATAATTCCCCCCTCCTTTTTAGTGTTGAA
13796	0.0385	0.0028	3.55523	-1.90005	1.93708	1.93708	3.8293	BG306900	TTAGCAAACCCTTGTAAATAGCCCATGCATGCTGGCACTATGTTAGCCACATGCTACTGT
903	0.0362	0.00258	3.84974	-1.53843	1.9394	1.9394	3.83545	AI437042	ATTTTTGCTGTTTTTTAAGTCCAACGGGGGCATGGGAAGGTCAGGCTCTTCCGAAAAACT
38343	0.00204	5.07e-05	5.4444	2.00619	1.94137	1.94137	3.84069	CN503365	TGCTCATCTTTGAAATGTGCTGCCCGCCTGTCTCTACTCTCCAACATATGTTTGTCAAGA
19598	0.000241	3.78e-06	6.81403	4.58206	1.94187	1.94187	3.84203	NM_213523	ATGACTTCAAGACCAAGTACGAGAATGAGTTGACCATGCGTCAATCTGTCGAAGCAGACA
16868	0.0234	0.0014	4.02028	-1.09731	1.94357	1.94357	3.84655	BG884568	TTTTTTCTGTTTTCTCCATGATCAGTTGTGAAGGCGAATGTCTCTGGTGGTGTTAACCGT
5673	0.0487	0.00401	-3.42367	-2.18741	-1.94428	1.94428	3.84845	AL591482	CAACAGGAGCGCTCAGTGTGAGAAAAGCTCTGATCTCAACTCCACTGCACACAAATGCAT
9298	0.000107	1.42e-06	7.3678	5.54755	1.94432	1.94432	3.84857	U12895	TGGCCAGTAACATCTACAGTTCTCCTGTCACCACCCCACTGCCCGACATGCAGTCTGCGC
22663	0.00115	2.51e-05	5.80386	2.70711	1.9446	1.9446	3.84931	BG305809	ATTAACGACCCGAAGCCCTGCCCTGGCGCTGTGTGCGATTCAATCTAAAGGGATTCAGAG
30456	0.0118	0.000525	4.37087	-0.253573	1.94473	1.94473	3.84967	NM_001045159	TGTACCTAGATGATGTTAACGAAATCATCAGGAACGATCTCTCCAGCATCTCCGTCCACA
17552	0.0327	0.00223	3.62212	-1.73085	1.94489	1.94489	3.85009	AY192988	GCTCCGTCTACAGTGACCGATACGTGTTCGCCTCCAATCTCTTTGAGTCCGGAGATTTGA
27155	0.00412	0.000125	-5.08996	1.16484	-1.94528	1.94528	3.85113	BI887869	TAGAAATCCTGCATGACGTGATTCAGTGCATCAGTGTGGAACGCATCGCTGTGGCCAAAG
10052	4.12e-06	4e-08	9.61915	9.03083	1.94659	1.94659	3.85462	AI330415	TCTGCACGTCTGCGATTTACTAAATCCGTATTTCATGTTCTCCCCCTCCCTAATTAAAAG
22009	0.0206	0.00116	3.9286	-1.09254	1.94676	1.94676	3.85508	AL920330	AAAGCAGCACTTGTCTGGATTTTGGCTGAAATCACTTCCATCAACTGAGCAGAAAGCGAC
12073	0.000329	5.5e-06	6.60798	4.21145	1.94751	1.94751	3.85707	BQ092110	GTCATGGTCCGCCGTGAGTGTTTCTTTATACATATGTTTGTTTGTTTGTTTGAATGATTT
37327	0.0299	0.00198	3.67932	-1.61192	1.94791	1.94791	3.85814	CF347664	TCAAAATGGCCCTCACTGAATTACAAGAACACAAAGAAACCGTCTGTCCTGCATTTCCTG
39385	0.0436	0.00337	3.42892	-2.13112	1.94981	1.94981	3.86323	CO354731	TCGTGTGTAGAGTGTGCTAGATTTCACTGCTGTGAAATAAAGCTATATTTGCTCGAAAAA
27633	9.94e-05	1.31e-06	7.41568	5.62893	1.9519	1.9519	3.86884	NM_201181	AGAATGTAGCCTCTGTTTCTTAATGTTTTTGCCTTCCATATGATCAGTCTGCAGCACTTC
20324	1.39e-05	1.47e-07	8.75483	7.77409	1.95281	1.95281	3.87127	BI881818	GTCAGCTCCGCCTCGCTGGCACTCCCAAAGGGCTGCTTTAAGGGGACTGTGTCTTTGAAA
13283	8.27e-06	8.39e-08	9.11999	8.31672	1.95296	1.95296	3.87167	BI892313	AACCCTTCCCCACCCTGTCACCCTCTGGGCCCGCAACCTCCCCCAGCTTCCCCTTCGGAC
6841	0.0436	0.00338	-3.50864	-2.02923	-1.95442	1.95442	3.8756	NM_212590	AGAGATGCTCTGATCGATTACTACTCACTGATCTGGCCGATCTCATATACCAATCACAAG
9345	0.00012	1.66e-06	7.28052	5.39833	1.95676	1.95676	3.8819	NM_212935	ACAAATTGGTGCCTTAATAAAGACTGGGATGATGAAAACCTTCTAAGGTACATGTAACAT
33430	0.048	0.00391	3.48475	-2.09132	1.9583	1.9583	3.88605	BM024131	GCACAGACATATAAGTAGAGTGTATGCATATAATAGAATAATCCATGTATTTCAGGTGAC
41312	0.0126	0.000575	4.26113	-0.399934	1.95852	1.95852	3.88663	BG305574	TGATACTGATGGTTTTCATGTCTCTTGTATTGGTCGCAGTGGAAAATTGCACTGACGATT
20566	0.0009	1.85e-05	6.10481	3.06303	1.96273	1.96273	3.898		GGCCCAGCTTCCCCACACCTGCACGGACACCGCATTCAGCTGCGCAGGAATGGGCTAGAG
19405	0.00426	0.000131	5.06837	1.12303	1.96275	1.96275	3.89804	AI883472	AACAGGACTGTATCTGGAGGTCCGTGAGCTCTCATTGGCTGTTTCTGCAGATGGAGAACA
29656	0.0104	0.000439	4.45975	-0.075784	1.96401	1.96401	3.90145		CTCCGTGAACGGCCACGAGTTCGAGATCGAGGGCGAGGGCGAGGGCCGCCCCTACGAGGG
35182	0.0349	0.00245	3.61971	-1.76978	1.96505	1.96505	3.90427	NM_001002530	TTTGTATGCGGTTGTGTGTGACGGAGAAAATGGCTGCGAACGCGAAAAAGTGTGGAAAAA
22969	0.0382	0.00278	3.60602	-1.83832	1.96553	1.96553	3.90556	AB219579	CGTCCGTCAAGGCATGATTTCGGGTGACGATCACAAGGGTATCAGATTGCTGAGGAAAGA
43734	0.000377	6.48e-06	6.51894	4.04939	1.96591	1.96591	3.90659	AY822039	ATGTCATTGTGGTGCGTCAGCCTGATGGCACACTGCAGTGCTCACCGTTTCACGTCCGAT
26563	0.00187	4.55e-05	5.49965	2.115	1.96646	1.96646	3.90809	AL910232	GTGTCTTCCCCTCGCAGTCCAGCGATGATCAGATCCACTCCTCCAAAGTTAATATTCCCT
3363	0.0349	0.00245	3.98214	-1.38177	1.96697	1.96697	3.90946	XM_677857	CAACAAAAAAGATAAAGGATTTAAAGGGATAGTTCACCCAAAAGCCTTCTCTTCAAGTTC
27929	9.91e-05	1.3e-06	7.4205	5.63711	1.9673	1.9673	3.91034	BG306327	ATTGGTGCAGGAGCTGATGAAGTGATGCTGTCAATCATATGCAAGTACATGGACACTCTA
26847	0.0198	0.00109	4.07378	-0.914997	1.96843	1.96843	3.91343	BI883047	AGAGAGAAGGCTGGTTATGTGTCTGGAATGCTGGCACCGGTGGGCATTGGTATCGCTGGA
11178	0.00128	2.85e-05	5.73671	2.57744	1.96902	1.96902	3.91503	BF718227	CACTGCAGATAGCGTCTAATCAATAGTGTAGCTCTCGTCATGGAGAACGAAACTCTTCAG
23400	0.0385	0.0028	3.55522	-1.90008	1.97025	1.97025	3.91836	XM_679328	GAGTTACACTCGGAAACAAACGTTTACAAACCACATAAGAAATCACACTGGAGAAAGGCC
8469	0.000185	2.75e-06	7.20119	4.94968	1.97056	1.97056	3.9192	BF158397	TTCCGAGTTTCCGTACCTCTTCTCTTCGCTCACGTTGCTGCTGTGCATCGCTTAGGATCT
37412	0.00776	0.000294	5.14849	0.632846	1.9721	1.9721	3.92339	AY960152	AACGGCATGGCCATGAATCTAAAATCAGCCACTGTTAATGGAGGAAACCAGTCAGACTCT
24811	9.93e-05	1.3e-06	7.41824	5.63328	1.97265	1.97265	3.92489	AF160635	CCAGCCTTCCACACAGCACCAACCATGTGTGACCAGTTTGCTCTCCTGACCAATCACTGC
12723	0.02	0.00112	3.9484	-1.05125	1.97378	1.97378	3.92796	BQ616657	ATTCTTTAACACACAGGAAGCAAAGAACGGCTGGCTTCTCAGCTGCTGAGGGATTTCAAA
42537	0.014	0.000668	4.25227	-0.491643	1.97543	1.97543	3.93245	BI673100	AGCATCGCCTTCCCATTCCGGCATGACTTTGAGGATCTTTCTCAGAGGACCTGCCTCCTG
11767	0.00012	1.67e-06	7.27648	5.3914	1.97584	1.97584	3.93357	BG305646	GTTCTGGGTGGTCTGGTGTTCGCGTGGATCGTCGAGGAGTGGGTGTGGGATTACGCCATT
2795	0.0388	0.00283	3.59663	-1.84876	1.98375	1.98375	3.95519	AW115851	GTCTCTGTTACATTGTCTTGGTTTTGAGCAAGTTGCGTTCCTCTGACCCATTGACTGGAT
39793	0.00173	4.14e-05	5.66942	2.2656	1.98391	1.98391	3.95563		CAGCTGTGACCCCCGAATCCCTCACTTTCAGCGCCATCACAAATACAGAGTCGAATACGG
6034	0.00398	0.000119	-5.11723	1.21759	-1.98463	1.98463	3.95761		CAGTATTTGTGATGTATGGAAGCAGAAGAATTAAATCGCATACACTATTTTCTTCCTGGC
11616	0.0265	0.00168	3.80191	-1.40117	1.98482	1.98482	3.95815	BI891540	GTACACAGCCACCATTCAGAGCCTCACAGAGCAGGAGCTTCACCTCAAGCCTCAGATCAA
11496	0.0101	0.000424	4.4068	-0.097691	1.98709	1.98709	3.96436	BM156883	TCCTTTGTGTTGCACACTATCGTGAGAGGCTCCATTCACTCTGCAGTTGGCGGTTTGTAC
8963	0.000694	1.34e-05	6.13139	3.33081	1.99287	1.99287	3.98029	DQ060563	TGGATACCCACAATCTCATATTAGCGGCCCCGTTACCCTAAACCACACATACAATCAATC
42086	0.0257	0.0016	3.88118	-1.2912	1.99313	1.99313	3.981		TACCACATGGTGTTTGAGCTCTTTAAGAATGCCATGCGCGCTACCATGGAGCTTTATGAA
19659	0.00341	9.69e-05	5.12185	1.36371	1.9934	1.9934	3.98174	BM186366	ACGGGCCAATCAGCTGGGTTTATGAGAAGTCTTCCATTAGTGGAGCTGCACCAGCAACAG
25189	0.00488	0.000157	4.88583	0.886354	1.99386	1.99386	3.98301	BM183918	GAGATTAGTGGGCACATTGTTTTCAGCACAAGACTATTCCTAGTTTAATTTTGGACACCG
20198	0.0122	0.000551	4.28184	-0.356906	1.99456	1.99456	3.98494	BI985013	GGCAGCAATAACGCCACTTACCCATTCACCGACGGAAACTACCTGTCAAACCGTACGATG
9839	5.55e-05	6.85e-07	7.79799	6.26699	1.99471	1.99471	3.98535	BC108019	TGTAAGAGGATCATAAATTTGGGGCCAGTCCATCCAGGTCCAGCCAGCCCAGACCCACAA
44945	0.024	0.00145	3.82626	-1.3059	1.99547	1.99547	3.98745	BC128888	AACAACACACCTGCTGTCTACATCTACACATCTGGCACACAGGTCTCCCTAAGCTGCATG
27807	0.000518	9.51e-06	6.312	3.66835	1.99713	1.99713	3.99205	CO814057	ACGCCCAGCCCCCTTGACTATTATTGAATGCAAAGGCTTTCTTCCTCCTCGAATGAATAA
9015	0.0254	0.00157	3.95811	-1.19712	1.99805	1.99805	3.99461	BI673470	ACCTATGACCCATATGACTTCAATCAAGACCTGTATGACCCCTTTCGCCATGCTGCTCCA
22263	0.0283	0.00184	3.71273	-1.5424	1.99897	1.99897	3.99715	CO960168	TTGTCTCTGTGTGGCCCAAAATTCATTGTTCATGTTGCAATTTTGGAAACCGAGCAGTAT
16740	0.043	0.00331	3.43742	-2.11358	1.99909	1.99909	3.99747	AW116568	AGTACCCTTGGCTTTCGTGGCCCTTCTGCACTTGGCTAATGAGAAAAACTTGGAGCTGCA
34481	0.0206	0.00116	-4.04423	-0.972599	-2.0016	2.0016	4.00444	NM_212949	ATGAACTAACGTCAGGGCAGGAGGGAGGACACAGTAAGTGTCAATTAAAATATACTCTTG
19021	0.0001	1.33e-06	7.40882	5.61729	2.00175	2.00175	4.00486	AI601733	CCCTTTGTACTTCAAAACCCCTCTCCCTCCACTGAAACTGATGTAAAAAGGCAGGAATTT
17157	0.0161	0.000818	4.15346	-0.690592	2.00297	2.00297	4.00826	AF252293	ACCCAACTGGCCCGACTCAACCGTCTGCAGACCCCGGAGAAAAACAGACTCTTCTACTCC
11196	0.001	2.11e-05	5.89194	2.87628	2.00298	2.00298	4.00826	BE015672	AAACAGACTTGAACGCTTCTAGATGCATGAGCATGTTAGTGATGAACCATTCTATTTAAA
20617	0.035	0.00246	3.66698	-1.71087	2.00441	2.00441	4.01226	XM_001331947	AAATCAAATGAGCTCCGCCGACCAAGGGAAAGTTTGAATAAATCTGAGCTCACCTTTAAG
286	0.0158	0.000783	-4.11503	-0.703942	-2.00487	2.00487	4.01353	AW128377	GGAGGATGTGACATTTACTCCCTTCTGAAAGCCTCTTTCATTCTGTGATGTGAAGTGAAG
19069	0.000118	1.62e-06	7.29148	5.41712	2.00621	2.00621	4.01727	BM034770	TCAAGATGATGATGTATTTGTGGGGTAATCAAGACGCCCCAGCACCCCCAGAAACCATGG
32222	0.0224	0.00131	4.53532	-0.717069	2.00633	2.00633	4.01758	CK026142	TTCAGCTGGTTGGATCAAACAAAACTGCCAAAAGACTCACAGCCTGTTTCTCCGTGGTTA
27500	0.0358	0.00254	3.5619	-1.85587	2.00933	2.00933	4.02595	AI877503	GGACCTTTCTAATTTGAGTCTGGCTCATGAGATCGTAGTCAACCGAAACTTCCACCTGGA
25356	0.00353	0.000102	5.09772	1.31516	2.01205	2.01205	4.03355	XM_679897	TATGTGGACGTCAACAGCCTCCCTGTCTCCTTCTTCTACTGGGACCGGGCCAAGAAAGAG
12827	0.0425	0.00324	3.64386	-1.85265	2.0134	2.0134	4.03734	DQ060533	TCATGAGTTCCTACTTGATCAATTCAAATTACATCGAACCTTCTTTCCCACCCTGCGAGG
17554	0.000667	1.27e-05	6.1582	3.38121	2.01468	2.01468	4.04091	EU191610	GCTGCCGCTGATCACCGTGTCACACTCCAAGGTGCTCCTGGTGCTCTTCTACCCAATAAA
18162	0.00158	3.66e-05	5.60921	2.32962	2.01585	2.01585	4.04419	NM_131780	AGACTCCTCGTATCAAAGCAGAGCTCACCTCTTCTGCCCCGGCTTGTTATGCGCTGGCTA
22181	0.000145	2.07e-06	7.15281	5.178	2.01648	2.01648	4.04595	CO920252	CCCCTTGCCCCCTTTCTCTTTTCACATCCTCCTTATGTTGTTGGTTATTTTCTGGAATAT
20110	0.017	0.000877	4.11923	-0.759625	2.01666	2.01666	4.04647	XM_001332662	GATACTGGGACTCATATCTACTCTTTCAGAGACAGTTTCACAGATAAGCTCCACCCTATC
12185	0.000412	7.26e-06	6.45722	3.93638	2.01857	2.01857	4.05182	DQ060540	ACTCTGCACCCCGGACACAACAGAAGCAAGAGACCACGGCAACCTCCACTACCTCGGCGA
16918	6.21e-05	7.77e-07	7.72326	6.14391	2.02077	2.02077	4.05799	XM_682997	TTTTGATGAAAACGAACTGGAGCTGTTGATGTGTGGTCTGGGAGATGTGGACGTCAATGA
919	0.00919	0.000372	4.46909	0.031211	2.02281	2.02281	4.06375	NM_131511	CACTACAAAGCACCTGCCGTTATACTGCACATGTCCAAGACTGACCCCTACTCAGACTGT
9631	0.0478	0.00389	3.95975	-1.68541	2.02385	2.02385	4.06667	NM_001004559	GATTGTCTGTATGTAGGTTTAGCTTCCTCACTTTTGTCCATGCTTGGTGGCGGACTATTG
3036	6.06e-05	7.53e-07	7.7413	6.17369	2.02567	2.02567	4.07181	NM_131826	TCTTGAATGTAAGGTAGGGTATAGTTTGCAATCGAACCCCCGTGGATGCGTAGCATATAG
4994	0.000427	7.59e-06	6.43327	3.89239	2.02651	2.02651	4.07419	AF160678	GGCCTGCATCCCTACACTACCATCCAAACGCATCTGCCCACCGTCTGCACCCCACAGTAC
21594	8.33e-05	1.07e-06	7.53367	5.82809	2.02653	2.02653	4.07422	DQ060546	CACGTTCTCACTCAAGCAGATGACCACATGCGCCTTCAGTCCCCTGGCTTTTCCGTCGTG
23964	0.00306	8.36e-05	5.1951	1.51065	2.0279	2.0279	4.0781	CO355761	ATATACGATAGTCCTCTGATATTTGATTTTCTGCTCCTGCTTTCTGCTCTGATTAAACAA
23315	0.000346	5.83e-06	6.57622	4.15376	2.02848	2.02848	4.07974	AF254955	CCGCTCAGGTGTGACCCTTCCTGTCCACTTCCGTTTGACTCAGCTGGAGGCTATGATGTC
4881	0.00441	0.000138	4.94987	1.01643	2.02897	2.02897	4.08113	AI666884	TCCGCTTTCCTGCGCCCACCTCTGAGTCTGTGAAGTTGAGTCTGGCACTGGACTTTCTGA
5769	0.00477	0.000152	-5.22703	1.10022	-2.02981	2.02981	4.0835	AY389465	ACCACAGATTCTGCGATTGTAAATTCGCTGGAACACCACCACAAGCTGAACTCCGTTATT
18552	0.00138	3.13e-05	5.69017	2.48723	2.03021	2.03021	4.08464	NM_001004575	AATCCCATCTGCCGCCAAATTCTGGAATACCTGAACCATGGCTAACATAAACACGACTGA
402	2.39e-05	2.68e-07	8.37134	7.18517	2.03126	2.03126	4.08763	BI890097	CTCTGAGATGTGCCAAACGGTTGCAGTGGGCCTGTTTCCCTTTCTGTGGTTTCCAGAGTA
19593	0.00578	0.000197	4.77605	0.662469	2.03176	2.03176	4.08904	AW077448	AGGATAAAATTAAAAGTACGGCTTTACAATGGGTTAAAGGGGCCTCCGTCGAAATGGCCC
40908	0.0079	0.000302	4.56895	0.237335	2.03375	2.03375	4.09466	BI704448	CGTCCTCCATGACCTGCATGCCTGGCACCTGTTTGGTCCACTTGACCTGTTCATCGTCTG
15639	0.000593	1.11e-05	6.2282	3.51231	2.03375	2.03375	4.09468	AY166825	ATCGCCATCTTTCACAATGACTGGACGATGGGCTCCCTGCACTGCCAGCTGAGTGGCTTT
32233	0.00782	0.000296	4.57797	0.255923	2.03698	2.03698	4.10385	CO357994	TTCTCCTCAATCTCCATTGGCTCCTCTTCTCTGTCAGTTAGCCCATACTCTTTGAAGTCA
8590	0.0203	0.00113	4.13049	-0.874023	2.03805	2.03805	4.10689	CN174698	ATGAGCTCATATTTCCAGTAGAGAGTCCAGAAAGTGTGTTTGTTGTGCTGCTGCTCTGTC
26323	0.000342	5.75e-06	6.5837	4.16737	2.03978	2.03978	4.11184	AW280117	CACACACATCCGTGTTGAACTACTGTTATATGGAAATCGTAAACTGTGACTTGAGCTTTG
9785	0.0158	0.000789	4.1117	-0.710862	2.04091	2.04091	4.11504	AF025306	AAGGAGCTGGTCGATCCCTCAGGTCTCTCAGAGGAGCAACTCAAGGAGATTCCCTACAAG
17630	0.0244	0.00148	3.81434	-1.33074	2.04121	2.04121	4.11591	AW077636	CATCAAATGTACTGTACATAGCAAATCAAAGACTGTGCGTGGTTGCACATCACACTCTTA
25393	0.00307	8.42e-05	5.19156	1.50358	2.04245	2.04245	4.11943	NM_131019	GCCATTGTTTCCATTAACAGTTGCCTTTTTTAACCACAGTTAGTACATGTATAAGAACAC
41637	0.00517	0.00017	5.03877	0.921632	2.04293	2.04293	4.12081	XM_693146	TGTCATTGGTGCTACGTGACAAAACCAATAATGCCGAAGAACATCTGCTGCGTCCATCAA
16190	0.0113	0.000496	4.57088	-0.059861	2.04298	2.04298	4.12095	BG728522	CATGTCTGTGTCAGTACCTGCCCTCTTTTCGTTAACGGTGCTCTGGAACAGGGTTGCTTT
19492	0.000769	1.52e-05	6.06232	3.20052	2.0435	2.0435	4.12244	AW078386	AAGCTTCCCGATGTCCTCCAACGTCTCGCGCCCGACATTCTGCTGGTTCATGGTGACCGT
1501	7.63e-06	7.7e-08	9.17667	8.39939	2.04391	2.04391	4.12362	NM_131118	CGCCGACCCACCCTACTCATCGTGCCAGGGTCCGGGGCAGCCTGCCGCGGTTATCTCTCC
20567	0.00155	3.57e-05	5.62209	2.35476	2.04461	2.04461	4.12562	NM_001004558	TGCCGCTGATCCTGCATGTGCTTTTCACACCACCTCTTCTGTTCGCAATGATTTGTATAT
24782	0.00676	0.000241	4.67658	0.458711	2.04492	2.04492	4.12652	AJ245964	CCTCTGTGATCTCCCCTACAGAAGGCCCTGGTAGTGTGCACTCTGATACCTCGAACTGAC
19196	0.00406	0.000122	5.00681	1.13175	2.04513	2.04513	4.1271	EE702596	GCTCTCTGAAGTTTGCTCAGCGTGTTCGCACTGTTGAAATCGGACCCTCGTCTTCCTCCT
36608	0.0165	0.000842	-4.20701	-0.655835	-2.04587	2.04587	4.12923	BG305413	AACAACCTTTATCCCTGGGTTCATGTAATGGAGTTTAACCACAGCTATGAAGCAAGAGGG
15579	0.000109	1.47e-06	7.34772	5.51331	2.04696	2.04696	4.13233	BM182153	CTTTGGTCTTCGCACCCCAGAACAGCACTTACGCCTCTCATTTGCAAACGTCTATGGCCC
23948	0.000616	1.17e-05	6.20372	3.46653	2.04699	2.04699	4.13244	AW173935	ATACCTCTCTGAACTGAGCCTTTCCCTGCCAACTGATTCCCTAACGATCACCAACCAGCT
10335	0.0173	0.000895	4.17587	-0.716313	2.04742	2.04742	4.13367	BM023958	CAAGAGAATCAGCCTCACAATACCTCATTGCCAGAGGAACAAACATCTCCCACATGGGGA
9474	0.000718	1.4e-05	6.26015	3.34101	2.04852	2.04852	4.13681	BG308935	AGGTGTTGGTTCTGCTTCTACTTTTTCCTCTGGTTTGGGATCTGGCTCTGGTTCAGTTTT
4014	5e-05	6.12e-07	7.86613	6.37852	2.04904	2.04904	4.13829	CK236946	GTCGCTGTCCCACACCCCACTGCCCTCATTGCTCATATGACTAGAGGCCACTGAATATGT
42523	0.00934	0.000382	4.45638	0.004931	2.0499	2.0499	4.14078	AI793474	GAATGAATGATGTTAGGCTTTTATGTGGAAAGTCTTCTTTTCGTCTACAGGACAGACCTT
19022	0.0103	0.000436	4.46327	-0.068753	2.05086	2.05086	4.14353	NM_205728	CACTCCCCTTGTCCTCCTAGCATCATGGAGCAAATCAGCACTTGAGAACATTTTCATGAA
33698	0.0344	0.00239	-3.58987	-1.79782	-2.05215	2.05215	4.14723	AI721437	TAAATGTTGGCAAAGTTTTCAAAGAGGTAGTGAAGACTGCAGCGTATCTGACGCTGTTGC
23262	9.94e-05	1.31e-06	7.41676	5.63076	2.05246	2.05246	4.14813	AI497035	CGTTCCTGCCCATCCCTCCAGTTGTTACGCGGCTATCTCCAGGATTGTTGAATGGTAGAG
9787	0.00881	0.000351	-4.5704	0.144732	-2.05702	2.05702	4.16126	BI886266	CAGTCAAAAGCCCTGCAGAGGATCACTTCAGGAACGCCATCAGGAAGGCTCAAGAGCAGA
42364	0.00388	0.000115	5.24966	1.31675	2.05759	2.05759	4.16291	CA477047	GAGTTTTCTTGAAACCGCCTCCAACGACCCCTGGCTCTGCGCGGTTCTCCCAGTTTGTTT
5682	0.017	0.000877	-4.06144	-0.815585	-2.05875	2.05875	4.16624	BI704280	ACCAGTTGGATTCTACTAGCAAGTCAGACGCCAGACCCAGAATGAAGGCGATCAGTCCCG
13877	0.00881	0.000351	4.5704	0.144746	2.0611	2.0611	4.17305	CK361229	ACATTTAGTCAGGCTACGCTGAGCCATGCCTAGAAATGATTTATGGATCGAGCCTCATCT
331	0.0439	0.00341	3.42325	-2.14283	2.0652	2.0652	4.18493	AI522704	ATAGTTGCCAGGCCTCTGATCACTCGATGATGTTTAGCGTCTGTCCTCTGGAAATCTGCA
25703	0.000685	1.31e-05	6.14024	3.34745	2.06669	2.06669	4.18923	BI879528	AATATTACTGCACTACAGAAACAATGTCATCGTGTTGTCTCTTGTCTCTCTAAGGCATTT
36791	0.00104	2.22e-05	5.86644	2.82741	2.07022	2.07022	4.1995	NM_001004575	GTGACTACACAGAGCAAACACTTCAAGAGAACGATCAGGAATGTAGCTAGTTCTGTTGTG
12580	0.0227	0.00133	3.9151	-1.1721	2.07093	2.07093	4.20157	AI584625	TAATTAATTGGGCCTGTAACAACGGTGCTGGAACCCCCTGTACCAACTAAATGCTGGAAA
12036	0.0036	0.000105	5.08381	1.28715	2.0711	2.0711	4.20206	BM181777	TGGGTCTTCTGCATGTCTCTTTCTGTTACTGAGTCATATTGACTCCTGGTTACGCTTTGT
43525	0.0238	0.00143	3.83202	-1.2939	2.07145	2.07145	4.20309	EB911843	CAAAAAGAATGATGGCGCCGATCCACATAAAGTCTATCAGTTTCCCTCCGATCCTCATTC
8899	0.0236	0.00141	3.94526	-1.16587	2.07244	2.07244	4.20597	BI326776	TGCTGTTTGGCCTTTCGTCCTCTGCCAGATTTTACTACAGGGGCTTCAGGTTCTTTAATA
44207	0.000933	1.94e-05	5.93721	2.96282	2.07459	2.07459	4.21225	AB055665	ATACGGCACACTAGAGAATGGTTCGCTTGAATTCGATAGCTCTTCCTCCTGTCCTTAAAC
24515	0.0274	0.00176	3.89819	-1.32723	2.07778	2.07778	4.22158		AAAGACAACCAGCTGTTGGAGAAGGGCATCATTCCCAATAAGAGCAGGTCAGATCTAATG
41154	0.000451	8.13e-06	6.39606	3.82387	2.07813	2.07813	4.22261	CA496673	ATGATCACCTACATCATATTGCTGAGTGTGCTGCTGTGGCCGCTGGTGGTTTACCATGAG
792	0.000149	2.14e-06	7.13497	5.14703	2.07929	2.07929	4.22599	BI670868	TTTCGTATGTAACGCCCATGAGTCCGTCCACAAAGTGATGCAAATGGATTTGCTTTTTAA
12228	0.00372	0.000109	5.2803	1.3728	2.07948	2.07948	4.22654	BI880843	ACAAATAACAATAAAAAAGAGCAAAATGTGATTTGGTTCCCTCTTGGTGACACAAAGTCG
30880	0.0107	0.000459	4.36842	-0.177214	2.08135	2.08135	4.23203	BI880439	GGATTTGTGCTGAATGGCAGCATCATTGGCCCATAACAACAAGCCCCGTAGCCAGCCTGG
28445	0.0277	0.00179	3.72686	-1.51299	2.08222	2.08222	4.23458	AI397247	CATTATTCTGAGGCTCCTGGTGTAGTCGTGCTTGTGTCTGGTTTTGTGTTGAGATCTAAA
12147	0.00245	6.29e-05	5.44846	1.85094	2.08274	2.08274	4.23611	CO358855	TCTTCAGCAAGAGAGTTGCAAAGTACAGTCCTGGTGGCCTGTGTCCGATCTCTTTCGGCC
43550	0.0182	0.000965	4.0167	-0.908853	2.08282	2.08282	4.23636	BM185097	CTGGGAGTGGCAGGTTGGTGTCGCCTGTCGTCAAACTGGAAACCAGCGCCTAAAGCTGTT
43741	0.00602	0.000208	4.74923	0.607605	2.08303	2.08303	4.23696	AJ295165	TTTCTCCCAGTCTTTCCCCAAGAGCCTTTCCACAGTCCCCATCCTCGTCCAGAGGCCAAA
13281	0.00766	0.000288	4.59149	0.283758	2.08603	2.08603	4.24579		ACAAGGTGAAGCTGCGCGGCACCAACTTCCCCTCCGACGGCCCCGTAATGCAGAAGAAGA
3985	0.0077	0.00029	4.58807	0.276714	2.08612	2.08612	4.24604	NM_213020	CGTCTACAGGACAGACCTTCAGTTTAATATTATTGCAATATATATGTACCGTTTCAGATG
14652	0.0127	0.000584	4.25436	-0.413998	2.08646	2.08646	4.24704	NM_001002190	CACCCATACGAAACAATCTCAAACACAAATGAATAAGAAATACACATTTGACAGGAATGG
21637	0.000156	2.25e-06	7.10511	5.0951	2.08723	2.08723	4.24931	BI890038	AAACCAGTGATTTTGCCTAGAATCGCACCAGCTCCCCCTGGCATGAAGAGTAAGCGAGGC
19782	0.0279	0.0018	3.72229	-1.52249	2.08972	2.08972	4.25665	BM315550	GCAGTATCCGAAATTGCTGGCTCCCCTTCTGGTTCACCTGTTGACGTGACCATCAGAACG
22805	0.0248	0.00151	3.85382	-1.29611	2.09115	2.09115	4.26087	BI851057	CTCGTTCACATCCCTTCACTGAGCAGAACGCAAAGTCCTCCTTCTCATTGTGCGCTTTGA
7750	0.0204	0.00114	-3.93809	-1.07276	-2.09178	2.09178	4.26273	BI866952	TCTGTTAGTCTTCAGTCACGTAATCAGAGGAAGGCAATAACATTGTTTGAGAAGGTAGAC
18276	1.43e-05	1.52e-07	8.73351	7.74187	2.09254	2.09254	4.26499	BF158382	TGTCTTGACTGTATTCTGGAATGGTCAAAGAATGCCAACTCCTGCCCTGTGGACCGAATA
6696	2.37e-05	2.65e-07	8.37849	7.19633	2.09303	2.09303	4.26642	AA497337	ACACCCTTTGCTCCCCCACAATATCCCAAGTTATGCTGCCGCTATAAGGAGTCTAACACG
12108	0.000934	1.94e-05	5.93533	2.95923	2.09552	2.09552	4.27381	CK026015	CTTGACATATACTTGCCAAAGAAAATGGGCTCCATTCAAAGTGAACGCCGCCTCAAGTTT
9933	0.0164	0.000831	-4.14529	-0.70707	-2.0958	2.0958	4.27464	BC071369	ATGGTGTGCCTATAAAAGCGCTCGTTTTTATTTGTGCCAATTTCTGCCAAAACATTTTTC
7559	0.0311	0.00208	-3.65512	-1.66226	-2.09646	2.09646	4.27658	AW175471	TGCTGGATTGGAGATCTTTGGCATTCCTCTAAAACTTGACGTATGGTGAAGCTCATCTGC
39127	0.0344	0.0024	3.63091	-1.74715	2.0968	2.0968	4.2776		AGAGCATCAATAGTGCACGCTCCACTGCTTGTCTGCACCTCATATCTATTGACTTTCTTC
22861	0.000114	1.55e-06	7.31736	5.46144	2.09826	2.09826	4.28193		TGGCCTTGACATCTCCAACGTAAAACACGTCATCAACTTTGACTTGCCCAGTGACATTGA
14268	0.0102	0.000433	4.39665	-0.118704	2.09831	2.09831	4.28207	CN501694	ATTGATTTAAACCATCTGAAAAGCATCAAAGACATTCATTTAAAAGGTGCCCCCTGAAAC
12152	0.000448	8.04e-06	6.40198	3.83478	2.09937	2.09937	4.28521	BE016502	TTACGAGACGGCAGTTGAATGAACACCTCGCTCAGTTGCCTCCCATTGCCATCCTTGTAT
15698	4.65e-05	5.63e-07	7.91615	6.45998	2.10097	2.10097	4.28999	BG727739	ACTGGTGTGAGGAGGAATATTCTGGTGGCTGCTATACCGCCTACTTCCCTCCCGGTATCA
15062	7.83e-05	9.96e-07	7.57576	5.89864	2.10122	2.10122	4.29071	NM_131498	CTGCCTCCCTGTTGTAGAACTCCACCTCAACTGCCCCGTGAGCCTTACTGTGTCATGTGA
38078	0.0271	0.00173	-3.74188	-1.4817	-2.10131	2.10131	4.29098	NM_200889	CTTGGAGAACCTGCAAAGAAAATGAGATTTAAGTGATCAGCAGAGCAACTCTTATTTAGC
19286	0.0318	0.00214	3.79641	-1.51949	2.10159	2.10159	4.29181		GGAGTCGAATGGTTGATGTTACACTGTTCACTAATACACTTCTTTTTATTTTCCAACACG
9370	0.0265	0.00168	4.00013	-1.20682	2.10258	2.10258	4.29476	AI794386	TAAATTGGACTGCTGCTCCACTTCTTGAAAACGCTTTCCGCCCACAAGAATTGATGACAA
45000	0.00648	0.000228	4.78628	0.571907	2.10372	2.10372	4.29815	NM_001020798	GCAGGTCATCTTTGAAGCCCAGTGCAGCTCTGAATATTGCATCTTGCCCACTGGTGTGGA
21724	0.00301	8.19e-05	5.2049	1.53028	2.10785	2.10785	4.31049	NM_001020788	TGTTCAAAACTCATGTATTCCTGAAGAAGCACCCATGCCCGTCTGACCCGGATAAATACT
18214	0.0173	0.000896	4.1084	-0.781475	2.10864	2.10864	4.31283	BI878304	TGCATACACCCCCTTCCTTTTTCACTTGTCGCGCGAGAGTGAGAGACAGACTGGGGGGTT
5829	3.82e-05	4.49e-07	8.05359	6.68198	2.10919	2.10919	4.31448	DQ641432	ACGCCCTCACCCTCAAGCTCCGCCCAGGAAGAGGAAGCAAAGTACCATGCAAAGATCACA
22153	0.0128	0.000589	4.24975	-0.423587	2.11028	2.11028	4.31776	BC091871	AGCTTCTTTCTCCACCCACAGTTGATCTGGAGAGTGTTAAATCCTCCTTGGCTGATTACA
39438	0.00327	9.15e-05	5.37371	1.54295	2.112	2.112	4.3229	BM036381	ATAGACTGTAAAAGATTCAAACTGCACGTCTGCCCTCTAGTGCTGACTGTTTTCATGAAC
24185	0.00105	2.25e-05	5.86015	2.81534	2.11458	2.11458	4.33063	XM_685308	GAAAGATGCACTGAACAGTGATCATCTTCCCTCCCGTTGACCTTTCGTCTGTTCACTTAA
18346	0.00123	2.71e-05	5.76411	2.63043	2.11467	2.11467	4.3309		TCCCCTCCTCTCTTGGTTTCATAAGGGTCGGTATCAAGGTTTCTTTTTATTTTTTATAGG
6539	0.0478	0.00388	-3.36306	-2.26692	-2.11484	2.11484	4.33141	NM_001043350	TCTGATGGGCATCACTGTGGGTAAACTGTGCCAAGCGCTCGAGGGCTGCATCAAACCCAA
26862	0.0133	0.000622	4.22426	-0.476577	2.11535	2.11535	4.33296	BM185876	TTATCTGTTGGCGTATGCTGCGGTTGATTTGGCCTGTCTTGCTCTGGAATGGGCATCTGC
5665	0.0284	0.00186	-4.15047	-1.14891	-2.11603	2.11603	4.33498	BC095868	TCTGGAAATCTTAAAAGCCCTCCCAAAGGTTTTGATACCGCATCCATCAGTAAAACCTAC
10241	0.0108	0.000461	4.36627	-0.181678	2.11607	2.11607	4.3351	BI982766	GAGACGGACAACCAAACTAGTTGCTTGCTAGGAGATTGTGTGGGTGACGTCCTACGAAAC
27194	3.13e-05	3.57e-07	8.19319	6.90477	2.11702	2.11702	4.33796	BI888138	TCTTCGAATTTCGCATACCACCCCCTTTGCTCCCCTTTCCATGGACTTTTGTGGTTAGTT
11848	1.26e-05	1.32e-07	8.82225	7.87559	2.11831	2.11831	4.34184	BC117666	TCTTACCAGCCTATGAGGAAGTAGAGAACAGACCTCCAACACCCCCTCCTCCATACAGTG
40432	0.0307	0.00204	-3.70934	-1.58851	-2.1205	2.1205	4.34845	BI896912	GATGCTTACGTGAGTCGCCTGAATCAGATTTACAGGAGCAACCTTGAAAAGGGCAAAATT
19276	0.000226	3.49e-06	6.85903	4.66218	2.12107	2.12107	4.35017	AI588182	ACCCTTTACCCCTTAGGGTGCCCATTTAGGGGGCCCTTTGGAACCCAATAGGGGCCCTTT
31375	0.000546	1.01e-05	6.27955	3.60805	2.12411	2.12411	4.35933	CK707103	GTGGATTTCTGTGGGAAGTATCGCCTTCCCCTGATGCACTACCTGTGCTCCCCAGAATGC
19909	1.18e-05	1.23e-07	8.87108	7.94874	2.12452	2.12452	4.36059	AB040805	TCATGCTGCTCCTTGCACTCATCCTCCTGGCCACCCAGCTTGTCTACCTCAAGCTCATCT
2823	0.000918	1.9e-05	6.26279	3.10103	2.12489	2.12489	4.36168	U42393	TACTGTTTCTACTGGTCCACGCTAACGCTCACCACAATTGGAGAGATGCCGCCTCCCGTA
18277	0.0192	0.00105	3.97781	-0.98992	2.12516	2.12516	4.36252	AI601434	ACCCCTGTGCCAGTTACAGAACTTTAAGCTGACTTCAAAATGATCGTCTGTGTCGTAACC
31	0.00375	0.00011	5.05957	1.2383	2.12827	2.12827	4.37193	CN328220	ACACACCCAATATTGAAAGTATTCCCCTCACCTGTTTTTCCTGGTAACCCTGGAAGTCGA
19630	0.00896	0.000358	4.64613	0.188765	2.13338	2.13338	4.38745	NM_131115	TTTACGTAGGGGGGAGCAATCAGCCACCAACAGCAGCAGCACAACATCAGCACCAGAACG
7406	1.32e-05	1.38e-07	8.79204	7.83019	2.13416	2.13416	4.3898	BE016233	TAAGTCCGACCTCTTCTTCCACGCTGTGCTAACCGCTCCATCCGCAGTATTCTCTTATCT
18032	0.00417	0.000128	4.98635	1.09035	2.1385	2.1385	4.40303	BM184851	CTCTGGTTGTCCCTCTCACTCTCGGCGTCCTGACTGTCACCATTTTCTGCATTGTCCTGT
37355	0.0127	0.000582	4.59307	-0.164344	2.13913	2.13913	4.40496	XM_001339551	GCGTCACGGGCATCACTGGGGCACTGTGTGCGAGCGTGGCTGGGATGTGTGGGACGCTGC
41870	0.00535	0.000178	4.82343	0.759227	2.13927	2.13927	4.40539	NM_001002740	TCTGCTAGTAATGGTAGATGTGCTTTATAAGGGTTTTACGAGTTGTGATTTTTAGCCTGT
15083	0.0429	0.0033	3.57274	-1.94315	2.13938	2.13938	4.40571	BI879633	TAAACAAGGAAACTCTGTCCAACCCGCAGCTCAGTCCAAGACCTGTGTCATTTCCTAGAC
8191	0.000107	1.44e-06	7.3605	5.53511	2.13952	2.13952	4.40615		CAGATTTGTTTCATCCTGCTTCTGGCTGTACTTGGTCTCTCTTCGGTTCACAGTACAGAA
16843	1.14e-05	1.18e-07	8.89654	7.98675	2.14191	2.14191	4.41347	BI866493	AGTCAACGCGCCAACCATACGGGTAGGATCTGCCATCTATGCCTGTTCCCCTCACCTGCG
25587	0.00346	9.9e-05	5.21178	1.39975	2.14267	2.14267	4.4158	BI705128	ATTATGTGACAGGTTGCCCAAATTTGCCTTTATTTGGAGCGGGAATATGATACTTGCATG
625	0.0272	0.00174	3.83957	-1.38034	2.1427	2.1427	4.41589	BC068361	TGAATTGGGAGATTCCTATCAGTTTCTTTCAGTCTTCCTGCTCATTTCGCTGCTGCAACC
15828	0.035	0.00247	3.72246	-1.65941	2.14446	2.14446	4.42127	AI558545	GAAATGACCACCAGGTTTACTGTGGTGACCATACGAGAGGGCTGCTGTGCTCTGAGCAGT
32557	0.0313	0.00211	3.96526	-1.33967	2.14453	2.14453	4.42148	DT064263	ATCATAGGTTTCAGTCGAGCACATCAGACTCATCCACTGAACTCACTATTAGCGGTGCAA
38967	0.000898	1.85e-05	5.96178	3.00967	2.14595	2.14595	4.42583	NM_205609	TAGCTAGAGAGATTATTGTGACTCATACAAGGTCTTGCACACAAATAATCAGATGATTAC
18728	0.0366	0.00262	3.9417	-1.44704	2.14676	2.14676	4.42832	AW184252	CTGCTCAATGCAATCTATGGGGATCCTGCTTACTGGTCAAAGGAAAACGTCAGGGCAATT
6010	0.000232	3.62e-06	6.83794	4.62467	2.14726	2.14726	4.42984	AI601716	GAAAAAGGACGACACTCTCCTTCCACCTCCTCTCATTATTTATTAGTTGTCATATATGGA
23221	0.000316	5.22e-06	6.63637	4.26288	2.14764	2.14764	4.43103	AW116611	CAAGAGGAAACATTTAAGCACTGACAAAAAGCCACGACTCACTGAAGCGGCTTAAGCACT
23618	0.00448	0.000141	5.03071	1.04996	2.14815	2.14815	4.4326	BC076340	GGCGTGGGCAGTGTGGTCAACATGACTCCGAGACCTGTAACGCGGTTAAACAGCATCACA
17479	0.00405	0.000122	5.00903	1.13622	2.1493	2.1493	4.43613	BI475266	AGGCTCATGCACGCGCTCATCCGTTCGATATCCGCTCCATCCCGGGGTGTGACAGATAGA
28608	0.00106	2.28e-05	5.85278	2.8012	2.15034	2.15034	4.43932	BI891197	GTGTGTTGCGTTCACGACAGCCATCGCCTCCTACCACTCCCGTCATGCTCCGAGTCAAGT
16849	0.00086	1.75e-05	5.99143	3.06609	2.15094	2.15094	4.44118	XM_693272	TTCAACATCGGCTCATCCCTCTGCCTGGGCATCACTGTGGGCAACGTCAGCACATTTGGT
15756	0.0034	9.61e-05	5.12575	1.37154	2.15146	2.15146	4.44277	BI983596	TGAGTGTGCATTCCTGCCCTTCTTACAGAGCCAGAGCTGCGAGAGCCTCAGAGACCCCAT
29651	0.00307	8.41e-05	5.1921	1.50465	2.1578	2.1578	4.46234	BI884119	AAACAGCTCGACTGCTGTCATTCCCCCCCGATAATTCCCGAGTCAGTCCAGCTGGAGTTT
11278	0.00931	0.00038	4.45925	0.010859	2.15797	2.15797	4.46286	AA605835	ACGAAGAATGCAGATGGTAGGCGTTTAGGGGCATTCGGGTCCTTCTTCTTCCTGCCAGTC
19947	0.0248	0.00152	3.90846	-1.23784	2.15799	2.15799	4.46294	BM025757	AGTCAGAATTACTAGACCCCCGTGTTATTTATACCCCTAATTTCCGTTTGATTCCCTCAA
44727	0.0118	0.000521	-4.30821	-0.302125	-2.16023	2.16023	4.46986	NM_131605	GAGGTGGGACGGCAAGGAGACAAAGTTTGTCAGAGAAATCAAGGATGGTAAAATGGTTAT
12688	0.000134	1.9e-06	7.20245	5.26393	2.16024	2.16024	4.46989	BG883803	GGTGTACAGTGCCCCCTTGTTTGCCCCCTGATCTATATAGAGTTCTCTATTATAAATCAG
17841	0.0344	0.0024	3.68035	-1.68466	2.16068	2.16068	4.47125	XM_683491	ATTCATCAGTTTAAAGCCTCTTTCAGTGAGCCAGTGTATCCTGGCTTTTGGGTGTGGTAC
14576	0.000223	3.43e-06	6.86763	4.67747	2.16399	2.16399	4.48154	AL925236	AGCTGGGATCTCCCGGATGCTTTTGTGCTGTGCAGAGAGCTGGGCTGTGGTGAAAATGCA
6459	0.0172	0.000892	-4.11061	-0.777014	-2.16455	2.16455	4.48326	AI957761	TTTCGACCAATGATTGTGATCTTAATGGCTCGAGCTTGTAATGTCCACAGCAATAAAGAG
20554	0.012	0.000533	4.29772	-0.323911	2.16495	2.16495	4.48451	NM_201140	ATAACTCGTTTATGTGAGACTTAATTATTCCATGCCCTCCTGAGTGGAAACAGGACAGAG
4525	0.000138	1.95e-06	7.18551	5.23464	2.16546	2.16546	4.48608	AB002314	GGCTTTGGCTTCGTGGCGGGCAGTGAGAAACCTGTCGTGGTTCGATCGGTTACTCCAGGT
30955	0.000141	2.01e-06	7.17023	5.20821	2.16546	2.16546	4.48609	BC048044	GTGAGCGCTGGACACACACACTCACACATTTTTGTTGATAAGGTTGTAAAAAAGAAGCGT
17508	0.00173	4.12e-05	5.5491	2.21205	2.16672	2.16672	4.49002	AW116345	AAAACCCTCAAGCATCTGTCTCAGATCGCTCTAAAACCAGACTCCGCCTTCACCCTCCAG
12118	0.019	0.00103	4.70158	-0.457425	2.16718	2.16718	4.49143
1737	0.000229	3.56e-06	6.8476	4.64185	2.17163	2.17163	4.50532	NM_212717	CAGCTGCTCCCCCCTGTTGCCAGTGCTGGAGCAGTACAAGGCCGATGCAATAATGATTCT
1763	0.00218	5.5e-05	5.40393	1.92624	2.17311	2.17311	4.50994	NM_001008586	ATTTTTTCCAAAACATAGGCTCCATCACGTTATTCGCCGTGTTTGGAACAGCGATTTCAG
37347	0.00896	0.000358	4.48699	0.068199	2.17644	2.17644	4.52037	AW421013	AAGATGCTCTCCACTCCTACACCTAATTCCATAATGCCAGTCAATTCTGAACAGCTATAG
29953	0.0125	0.000571	4.40585	-0.278259	2.17978	2.17978	4.53086	AY945802	ATTTTATGGATTCTATCCTTCATCATTGGACCAATTCCCTTTGTGGGCTGGAACCGTAAA
34118	0.00132	2.96e-05	6.19179	2.72743	2.18001	2.18001	4.53157	AI943206	GCTCTGCCACTACACACACATTCACAAAACCTCGTGTCATTCTTCTTCCTGCTGCTTCTG
9591	0.00136	3.07e-05	5.70007	2.50645	2.18087	2.18087	4.53427	NM_131116	TGGGGTCATCAACAGCCAGCCTTCCCTTGCAGAGTGCCTGACGTCTTTCCCCGCTGTCCT
14338	0.00138	3.14e-05	5.68864	2.48426	2.18094	2.18094	4.5345	CD760128	AGATAAAGTGGTACCCAGAAGTTCGTCATTTCTGCCGTGACGCCCCTATTATACTGATAG
654	0.000236	3.69e-06	6.82737	4.60585	2.18185	2.18185	4.53735	CN507700	TGCCTCCCCACATTGTTATTTTTTGTCTTCAGTTTAGGCATGGCGTCCCAGGCTTCTTTT
21849	0.0187	0.00101	4.19327	-0.773242	2.18187	2.18187	4.53741	BI881878	TCCTGCCAGTTGTTGCCGTTGTTTGCGTTTTCGTTGGCTTGCTGATCTGCTCCGTAATGA
3309	0.0346	0.00242	3.5845	-1.80898	2.18383	2.18383	4.54357	BC096801	TGTTACTTGCTAAACTTTGGCCGCGAGATGTGTTTTCCTCTTGCCTTGAGACGCACAATA
13985	6.56e-05	8.27e-07	7.94274	6.12671	2.18493	2.18493	4.54705	BI887436	TCTGTGTGCTGGTGACCCCTCGATCCGCGAAGCACGTGTCTCACCTCTCAATCTAAGAAG
24908	0.000107	1.44e-06	7.36066	5.53538	2.18515	2.18515	4.54774	AI964372	CCTCCCGATGTCACCAGCTCCTACTCCCAGCACATGGAGAACCATATCAGCACCCAAAGC
43770	0.0324	0.00221	4.04544	-1.3181	2.1874	2.1874	4.55484	BG729623	AGAGAGCTGAGTGTCCTGAACATCCCCACCAGGAGAGACAGTGACAGACTCAGTTTGACC
20226	0.000205	3.11e-06	6.92368	4.77677	2.18744	2.18744	4.55497	AI477047	TTGAGGGGTAACGGGGAATAATGACGTTTGGTATGGTTTCCATCCGAATTCGAACAACGA
10606	0.000897	1.84e-05	6.10786	3.06852	2.18791	2.18791	4.55646	XM_001337296	AGAAATTTTTGTTTTTGGAGCTTCAAAGGGGAAAAAGGGCCCCAACCCTTGTTACACCCC
35453	0.0108	0.000465	4.36196	-0.190622	2.18838	2.18838	4.55792	BQ092287	CACCAATAGTCTCATGGCCAGTGCAGCAACTGTGCTTTGGGCACCCCAAGATCCAACCCT
24002	0.000928	1.92e-05	5.94215	2.97224	2.18883	2.18883	4.55937	BI672428	ATGCCGTCCACCCATCTCTCCCACGTCTGCTTGAAATACTGAGCACCGTACATCTGCTCC
3290	0.000204	3.08e-06	6.92931	4.78673	2.18961	2.18961	4.56181	NM_178222	TCATCTACGCAAGGCTGAACAAGCGCCGGGCCATAAAGGCACCTCCGTCATCATCACCAA
41316	0.00434	0.000135	4.95896	1.03485	2.18994	2.18994	4.56286	NM_205649	TATAGTGCTTATGCAGCAAAATTTGTCACCAGCACAGTGTGTGTGCGTGGAGCCCAATTT
41052	0.0102	0.000429	4.47082	-0.053668	2.19146	2.19146	4.56769	AF104904	AAAGAGTGATTGGTAGATGCCTGCCCATGTACAGCATGTAATATGGTTCTATTTTTTCTT
31086	0.0458	0.00363	3.43063	-2.15126	2.19222	2.19222	4.57009	XM_679133	TGGTAATTACCAACCCAACCTGACGCACTACTTCATTCGCATGCTTCACGATAAGGAACA
18391	0.0429	0.0033	3.57296	-1.94273	2.19376	2.19376	4.57497	NM_131798	GGGCATGCTTAGATGTAGAAATTCACATGGACATGCATGGATACTTCATACCAGGCAGCA
22280	0.00189	4.59e-05	5.49488	2.1056	2.19391	2.19391	4.57544	BI882477	CGAGGTGTTTACGCACAAAGCTAATGCTAGCATCTGTGAATGCTTTCAGTGGGTATGTCA
10613	0.0418	0.00316	3.45883	-2.06933	2.19496	2.19496	4.57877	AF234784	TGACAGTTCTCTCGTTTGATCTGGCCGCTCCCACCATCAATCAGTTCCTCACCCAGTATT
17256	0.00473	0.00015	4.99844	0.987201	2.1979	2.1979	4.58811	AF168614	AGGTATTTCACGAGAACGCCAACCCGCAAATCAGTCATCATCCGGGTACTCACCTCAACA
30364	0.013	0.000602	4.46721	-0.265163	2.19801	2.19801	4.58845	NM_131342	GGAATCAGATATGTATTGATGTGCATTACTGTTTTGCATCAGCATGTGATTTACAAGTTC
28909	0.046	0.00365	3.39073	-2.20992	2.19831	2.19831	4.58941	AI477260	GGGAGTACTCAATATGGGTGCCCTCTCGCCTTCAGGGAAAAACTGGCCATTTATAATATA
18103	9.81e-05	1.28e-06	7.42985	5.65297	2.19852	2.19852	4.5901	BI885983	ATTTTAGCGGACCCCATCCCAGCATATCAAGCCTATGGCTCTTTTCGGATCGGATCCTCG
40801	0.000209	3.19e-06	6.90957	4.75182	2.20306	2.20306	4.60455	AL908415	GAGACCTTCAGTTTATCTACAGGGATGTGTGTGAGCTGCTGGTCCTGTGTGCTCCGCGTT
8381	1.54e-05	1.64e-07	8.68146	7.66295	2.20377	2.20377	4.60682	BI473765	CCACCTGTGGATCAGGACATCCAGGCAGTTAATCCACCGCCCAGGAACAGGCGAACCACC
10152	4.31e-05	5.15e-07	7.97003	6.54732	2.20418	2.20418	4.60811	AB196915	AACATCACCAGAAAAAACATTGCTGATTGGGGGCCCTTTGACATGGTGATTGGTGGAAGT
20352	0.00613	0.000212	4.73887	0.586399	2.20491	2.20491	4.61047	AI721527	TCAGAGTGTCAGTAAAGCTGTTGCCGGTGCTGCTGGATTGGGTTGTTGACGCTTCATTGA
40386	0.0231	0.00136	4.11514	-1.00956	2.20556	2.20556	4.61253	AI601635	ATGAGTGTACTGCCCCCTGTACGAAAAGACCGCATAATCGGACAGCTTCCTAAGTGCTTC
32236	0.00133	2.98e-05	5.71488	2.53516	2.20579	2.20579	4.61327	CK867850	AAACCTCCCCTCAGCCTGCCCTTTTTTCCATTTCAATCACGGGAAATAACTTTGATTTTA
3038	0.0128	0.00059	4.24938	-0.424357	2.2059	2.2059	4.61362	AW280683	AGAAAGGAAAAGCAGCAGCAGCAGCTCCACGCCACTCCTTTGTTTTAGGAAATCGCTTGA
17697	0.00786	0.000299	4.74037	0.361259	2.20618	2.20618	4.61451	AY987371	TGTTTCAGGCCCTGCAGAACTGTAAGGATATTGGTGCTGTGGCCCGTGTCCACGCAGAGA
41459	0.0104	0.000441	4.75211	0.142699	2.20772	2.20772	4.61946	BI318489	ACACAGCTGAGGATTCTGGGCTCCACTTTCTTGGGTGATGCTCGTGACCCGTCTAGCCCT
44644	0.000387	6.7e-06	6.50095	4.01651	2.20779	2.20779	4.61967	BI889103	CCAACGCACCCAGGCTTGCACCCCCACCAGTCAGGAGGTCCTTTGCCCAATCCAGCTATT
9351	0.037	0.00265	3.93375	-1.49944	2.20931	2.20931	4.62455	AW279655	AAACTTGCAGATAGTTTCATCTCTTGACCGCCATAAGCGTTTCGTGTATCCTAAATGTAA
27033	0.004	0.00012	5.01846	1.1553	2.21088	2.21088	4.62958	AI964281	AACCCTTCCCTCTTTCTCCAATTAGTAGGCGGACCAAATTTTTTGGGGCCCCTTAAAGAA
25152	0.0386	0.00282	-3.59923	-1.84366	-2.21233	2.21233	4.63423	XM_685432	AGTAAAGCAGCTTTTGGCTTTGAAGGCTGAATATAAGCAGGTGACAGGGCAGGACTACAA
1421	0.00203	5.03e-05	5.44841	2.01409	2.21379	2.21379	4.63892	BC080249	AGATGCGGAGATCTGACCCCAGACACTGCCATATTAAATCACGGGTACTATTTGTGACTT
34506	0.0219	0.00127	-4.55639	-0.686613	-2.21561	2.21561	4.64478	CK030494	ACTGACCTCCTCTACAGGAGTAAACACTGTGGTCATAAAACACAGGAAAGGCTTTGTACG
20445	0.00614	0.000213	4.73702	0.582621	2.2168	2.2168	4.64862	CK019100	ATTAAGCTGTACTAAATTCTAGATCTCTGTGCAGTGTGTGTGCAGATGTGTATATCTGCA
30697	0.00336	9.47e-05	5.13301	1.38612	2.21783	2.21783	4.65193		ACTCACCCGTATTTCAGCGCTCAGCTTGGTGCAGGCCAGCTGTCCCTCTATAACCTACTG
35709	0.0349	0.00245	3.5785	-1.82143	2.22158	2.22158	4.66403	AI601346	ACTGTTCTGACCCTGGAGGATGTTGAGCACTGGCTTCTCCCACAAGATGGTGTTATTGAC
19397	0.00128	2.86e-05	5.73606	2.57619	2.22215	2.22215	4.66589	AI667154	TCCCACATTACAGCCCTCTCAGTAGAACTCTACCTGCTGCCTTTGTACATGCCCAACCAC
41996	0.000928	1.92e-05	5.94136	2.97074	2.22499	2.22499	4.67508	BG306895	ACATCTCCCTCCAGAAGAATGAGACCTTTAAATCAGCAATTAAGGATACCGAGGAAGCTT
23343	8.62e-05	1.11e-06	7.50993	5.78817	2.22544	2.22544	4.67655	CN321581	AAGAAAAGCCAAGGGGGACCGGTCAACCCCCCACCCGCCTTACCCTATACTCTAAGGTAA
21679	5.01e-05	6.13e-07	7.86442	6.37573	2.22588	2.22588	4.67797	BI888759	ATAAACCTCTACCACTGACTGTGCCACCATCCTCGGCTCAGGAGCAAGCCTCATGCGCGG
26432	0.0443	0.00345	3.4177	-2.15429	2.22745	2.22745	4.68306	BC129268	AAACGTTACCTCACCCAGGCTCAGCTGGTTCAGTTTGTACTGACTATAACACACACAGTA
25023	0.00174	4.18e-05	5.54267	2.19945	2.22759	2.22759	4.68351	BM182911	GGTGCTGAACAGAATCACATCCATCACAGAGCTGGTGGACGCAAACACACTGGTCAACAC
16600	3.6e-05	4.17e-07	8.0982	6.75347	2.22865	2.22865	4.68696	AW076951	GCTGTTTCGGCCCCAGTATCTGCTGTGGTGAAGGCATCGGCTGCTTGGTCGGCTCTCCAG
16367	0.0205	0.00115	4.31667	-0.763652	2.23157	2.23157	4.69646	AI942932	ATGGATGGCTTTAATTGAATCACTCAAGAGTTACTGTTCGACTGGCCCCTCTCAATCCTC
4498	0.00881	0.00035	4.49769	0.090305	2.233	2.233	4.70111	CK361975	TCAGCGTGCGGGCCTGTTATTCCACATGGGACTGCACAATCACGCATATTTTTCTTTATT
32163	0.0457	0.0036	4.01405	-1.62531	2.23793	2.23793	4.7172	BC107991	CTTCTCCTTGGAAGACATGGTCCTCCATCTTTCAGAGCACTTCTTGGAGAACTCTGAAAA
20400	0.00404	0.000122	5.01038	1.13897	2.23976	2.23976	4.72319	NM_131284	GAAGCCCCTGTCTGTTGCAGATGTATTTGAATGTTGTCATTTTACTCATTATTTTTGGGG
29381	0.0341	0.00237	3.89808	-1.47774	2.24065	2.24065	4.72609	BM860989	TGGAGCTGGAGGCCAAAGTCTCATCACTGAATGATGAACTGAAGAATGCTTATTCTCAAC
8945	0.00954	0.000394	4.44177	-0.025288	2.24322	2.24322	4.73452	AI544547	CATTGGACTGCTGACGGGTGAGTTCCTCCTGTAGTGCCTGATCACGCTGTGGAACCAGTT
43226	0.0089	0.000356	4.49018	0.074795	2.2473	2.2473	4.74793	BI326763	CAATACCCTTTTCTGTCTGGAGAAGGGTCAGGATCCCAGTCTGTGGCCTACTATTGGACC
5639	0.041	0.00307	-3.51186	-1.98759	-2.24801	2.24801	4.75027		CAGCAGGTCGTGGCGCGGATCCGGGAGAGCACCGGGAGCCTGGAGCTCATAGTGGTGGAT
21721	0.00525	0.000174	4.8359	0.784662	2.25101	2.25101	4.76015	CN501939	AAATCTCTCATGCCCCTTTCTGCCCAATGCTAAATAAACTGTCTTTCTAAAACCTCAAAA
14762	0.00727	0.000268	5.20554	0.679225	2.25224	2.25224	4.76423	AF272965	AAGGTCACAAGCGCTACTGCCGCTTCAAAGACTGCACCTGCGAGAAATGCATTCTCATCA
25371	0.0449	0.00351	3.44676	-2.11879	2.25244	2.25244	4.7649	BI534269	TCCCTCTACTGTATTCTGGCCCGCTACATTAGCACCGCCTACTGCCGTTTCACCCACTAT
31544	0.00066	1.25e-05	6.1647	3.39341	2.25406	2.25406	4.77023	AI558921	ACACTTGCACGAGTCCACCCTGACTCACTGTCTAAGATAAGTGGCTCTATTTTGGCTGAA
17738	0.00862	0.00034	4.51191	0.119669	2.26002	2.26002	4.78997	BI880654	TGATACTAAAGCCCTGATCAGTGAGAAAGCCTTGAAAAAGCCTACGTCTCACCATGCGCG
37271	0.000328	5.45e-06	6.61304	4.22062	2.26105	2.26105	4.79341	BM156917	GCCTCAAGTTTCATTCAGATAAGACAGGTAGCAGCACCTTCAGATTAGCAGGTAAACCCC
11760	0.000825	1.67e-05	6.54874	3.28977	2.26208	2.26208	4.79682	CN836601	ATTTCCCACTGTAGTCGGCCTAATAACTAAAAAACCCCACCTCCTGACGAAAAAGAGCAT
2748	0.0459	0.00364	3.52232	-2.02018	2.26303	2.26303	4.79999	CT624329	ATGATCTGTTATACTCACTTTTTGAATGTGAACATCTCCACAGCTCCAGGTCGGGGTGGA
22489	0.00336	9.47e-05	5.133	1.38612	2.26306	2.26306	4.80007	NM_131814	AAGTTGGATGGCAACCATGACCACTATGATGATCCGGCCTGTGGACTTTTAAAAGCAAGA
10055	1.29e-05	1.36e-07	8.80595	7.85111	2.26585	2.26585	4.80937	BC083286	ATCGCTTTCACATTGGCTCTGTTCTCCCATCTGGTCAATCATGTCAACATTCGACTGCAA
30906	0.000121	1.69e-06	7.26855	5.37778	2.26737	2.26737	4.81444	NM_213425	GAGAGAGTAGCCGAAAGACCAAGAAGACAACAATCTGTTCTGTCAATAAACGAAGATTGT
10435	3.21e-05	3.68e-07	8.17476	6.87551	2.26816	2.26816	4.8171	AW078404	GAGTCAGGTATCCTGTGAGCTTGTACCTCCAAAAGATTCACGCCCCACTGAAGGCATCGT
19954	8.47e-06	8.62e-08	9.10185	8.29018	2.27081	2.27081	4.82593	CK025598	AGCTTACGCCCCCACCACCCGACTTGCGGAGGAAAAAACAACATTTTCCAAAATGTTTTT
489	1.68e-05	1.82e-07	8.61826	7.56663	2.27328	2.27328	4.8342	BI981292	TATGCTGGGCTTTCCCCCCACTCTCAACTGGGTCAGGCATATAGAGACACATATAGAGTC
21346	0.0411	0.00308	3.55454	-1.93927	2.27348	2.27348	4.83488	XM_001336667	GCACCTCCAAGTGGCTCGCCGAGTTATGTGAAAAACGCAATCTCACTTCCATATTTGAAT
25694	0.000217	3.34e-06	6.88238	4.70364	2.2744	2.2744	4.83796	AI584367	AACCCCCTCCAGTTTCATTTGGGCCTTACTTGTAATCCCCCTCCTTCAAGGCTCAAATGA
44407	0.0466	0.00372	3.46042	-2.11552	2.27484	2.27484	4.83945	BG306027	CAAAGCAAGTTGCGTGCAGTGTGTGATGGGGCTTGCACAGCTAGTCACTTCTACTAGGCA
37574	0.00167	3.93e-05	5.57305	2.25895	2.27578	2.27578	4.84259	BG308402	ATGTCCATAAATTCTGGTCTCTAGCGTCCTCCTCTCTGTGTTTCAGATAGAGTCCTGGAA
42355	0.00145	3.31e-05	5.66061	2.42978	2.27941	2.27941	4.8548	BG303651	ACCCAGTCCTCTCTTAAAGAGTCCTCTTGTACATCCTTGCAAATACCAAGTACAGAGCCC
9644	0.000121	1.69e-06	7.26835	5.37743	2.28078	2.28078	4.85942	XM_001344973	TTTTATCTCACTGAGTTATTAATCGGTTTCTCTCAGCTGGTACGCGGGGCCCTTTTCACT
4366	9.23e-05	1.2e-06	7.46626	5.71456	2.28149	2.28149	4.86178		GCACTGATGCAGAAGAAATTAGCTGATTACCTTCGCCTCCTCATCACCAGGAAAGACATT
3671	6.79e-06	6.78e-08	9.26192	8.52296	2.28403	2.28403	4.87035	BM026054	ATGCTGATCATCGTCCCTCCCCATAATATCCCACTCACCCTTTACCCAGTGCACAATCCT
10591	0.0111	0.000479	4.59041	-0.024212	2.28506	2.28506	4.87385	BG985808	GCTCGAGCTCATCTGGCCATAGGTCTGTGCCGTAGTCTGCAGGCCTCTAATGCCACACTG
11552	3.48e-05	4.02e-07	8.12051	6.78911	2.28733	2.28733	4.88153	XM_001339705	TCTTCAGACTGTCTGGAAGGGCTCTGCTGCGCTCGACACTTCTGGTCACGGATCTGTAAG
5964	0.000378	6.51e-06	6.51605	4.04412	2.28893	2.28893	4.88695	AF321294	CAGCAGGAGCAAGTCAGACAACTCCTCCCATCCCAATAAGGACGAGCCTGAATACTCGCC
14474	0.00303	8.26e-05	5.20067	1.5218	2.28972	2.28972	4.8896	AW116490	GATTCCTCTTGGCCTTCCTAGCACTCCACAGGCTTCCCGGTTGGACGACTCTTTGATTGA
43993	0.00219	5.54e-05	5.81227	2.0989	2.29047	2.29047	4.89216	BI883476	AACCACTGCCATGAGGCCTGGCTCAGTCCGGCTTGCACTTGCCCTGATGGGAAGGATTTC
28306	0.0232	0.00138	3.84874	-1.25905	2.29088	2.29088	4.89353	BE605648	ACTGCGCACTTATATGGGCGATCGGTACTGTGTGTGCGCTGGTGGTGTGCCAGATGAGAA
39197	0.000165	2.41e-06	7.06636	5.02752	2.29216	2.29216	4.8979	BM025340	TCACGGCCTCAATCCTGCCCCTACTGGTGTGATGCAGAGACCTGAAGGAATGCCTCTTCC
42208	0.018	0.000952	4.02287	-0.895991	2.2928	2.2928	4.90005	X89205	CAGCCAGTCAGCCGTCTCTGTGCGAGGACAGTAAGCTATGTACCGACGATGGTCTAGACG
22690	3.93e-05	4.65e-07	8.03174	6.64687	2.29408	2.29408	4.90442	XM_001337638	AGTTTGTTCGTCTTCAGCTCACATATGAGGAATATCTGGCCATGAAGGTTCTGCTGCTGC
31628	0.00338	9.52e-05	5.13039	1.38088	2.29551	2.29551	4.90927	AF285174	CATCTGCGTCTGGATTCTGTCCTCCGCTGTCGGCTTCCCCGTCATGGTGATGGCTGTTAC
24367	0.00441	0.000138	4.94913	1.01492	2.29615	2.29615	4.91144	EE717082	GCACCTCATTTAGAGCCCTTCAGCAGACCGCCTTCATTTGGATGTCTGGCCTCATTAAGC
41353	0.0476	0.00386	3.96605	-1.62574	2.29726	2.29726	4.91523		AAGGACAAGTACAACAAAGCGGTTCAAGTAGAGGTGGTTCGTGCCTCGCGTCTGCGCCAG
38244	0.00782	0.000296	5.14213	0.58004	2.29921	2.29921	4.92187	AW280659	GTGCTGAACCCCGGAGAGAAGGACCTGAGTCTGCCCAATGGACTCCAGTAGACACATCAA
15206	0.000489	8.89e-06	6.34802	3.7351	2.30047	2.30047	4.92617	CF347664	TCAAAATGGCCCTCACTGAATTACAAGAACACAAAGAAACCGTCTGTCCTGCATTTCCTG
14895	0.00292	7.9e-05	5.32918	1.62444	2.30116	2.30116	4.92855	BC115298	GTGCACATGAAGATGCAGCACATTCTCAATGCTGACACTTTACAGTCCCACCCACTGCAG
42437	0.0274	0.00177	3.97314	-1.25544	2.30195	2.30195	4.93123	AI626347	ATGTGGGGTAGGAATTGTGTGACTTGGCCAGGTTGCTAGTTGGCTTTGGCTCTACCCTGT
2261	0.00208	5.2e-05	5.54806	2.03867	2.30202	2.30202	4.93149	BI885995	TCCACTGCATGCAGCAGTCTTGAGAGGATGAGATGCTAGCACTCCCTCCACCTCTTGCCA
19064	0.0327	0.00223	3.62305	-1.7289	2.30247	2.30247	4.93303	NM_199988	ATACTCGGTCCTGACGGATGGTTTTTGCTTGTTTTATAACAGTAATCATCAGAATAAGAT
11559	3.8e-05	4.43e-07	8.06107	6.69399	2.30369	2.30369	4.93719	XM_681920	TAAAACAAGTCTATATCCCTCCTGCCTCTAGAATTGGAGTGTATCTGGATCACAGAGCAG
34676	0.0497	0.00414	3.40773	-2.21858	2.30462	2.30462	4.94039	AL910232	ATATCATTTTCAACAGTTTCCCGATAAGATGTCTGGCTCTTGCTTTGACGCTGGCTCTGG
19300	0.000342	5.75e-06	6.58375	4.16747	2.30545	2.30545	4.94321	AI793495	GTAGTCATCTTCTAAGTAAAGTTCCTCTTCCCATGTCCTGGTAGCTTTAATGTTTGCACT
8707	0.00108	2.31e-05	5.98309	2.84278	2.30692	2.30692	4.94824	BM095932	GTTCTGAAGAGTTTCAGCATTTCCCAGGCTTCTTGTCTCCTGTTAGCGGCTAGTAGAATA
30097	0.0324	0.0022	4.36417	-1.13977	2.31043	2.31043	4.9603	NM_212745	ATGGGTATTTCGTTTGTTCTGGTTGAATGAATCGTAGAAGTGCTAGTTAGGGTTTGTGTT
18383	8.62e-06	8.81e-08	9.08756	8.26923	2.31419	2.31419	4.97326	NM_001003737	TGCTACATCACTGGCTGAAGCCTCACTTACACTGGTGGCTCCCTCTCCGCTCAGCTGAAA
39030	0.00242	6.18e-05	5.34513	1.80974	2.31583	2.31583	4.97892	AF019626	CTTTAACGGCAAAGAGCAGATCATCTACGGCAAGATCCCTTCGATGGTAGTAGACCGCTG
12021	0.00371	0.000108	5.2816	1.37518	2.31757	2.31757	4.98492	AF132813	TCGAATGGCATCATTGACTGCACTTTGCTCTTTCCCCATCCGTCCTGGTACTGGGAGAAC
40291	0.00182	4.42e-05	5.51433	2.14384	2.31895	2.31895	4.98969	BM182366	ACATCTCCAGTGCCATTTTATCTTTTTCTTCCTTTTCATATTGCTCCTCCACTTCCTTTA
3385	0.00251	6.51e-05	5.90716	2.00971	2.31916	2.31916	4.99043	AI331261	CACTGTAATCCATCTCTGACTGAGAATTGCGGGCTACATTCTCCTCCACCTTTTCCAACA
40880	0.0484	0.00396	4.14466	-1.57014	2.31938	2.31938	4.99118	NM_212614	ACGTCAAGAATGTTTCAGGTTTACTTTGTCACCCCAATCACGCAACAACGATGAGGGAAG
20470	4.53e-06	4.41e-08	9.55252	8.93732	2.31963	2.31963	4.99204	CO358275	CTTGTTACATCACATGATGACTGTTAGTTTTAGGTCACATTTTCCCCACCCTTACCCTCG
17757	1.69e-05	1.83e-07	8.61346	7.55929	2.31966	2.31966	4.99216	CN024233	TTTACATTTTTTAATTGAAGATCCTTTTTCGTGCCTCCGCCATTCCCCCTGTCTTGAAAA
13195	3.18e-05	3.64e-07	8.18134	6.88596	2.32236	2.32236	5.0015	NM_001012263	GGTCATATCTCAACAAGCTGGCCATCGTGAAGGCCCGAGACGAGGATGCCGGGATGTATA
24156	0.000242	3.82e-06	6.80799	4.57129	2.32414	2.32414	5.00768	EH609476	ATCCGTCACCCTGTAAATCTCCCCCGCTCCTATATAAATAGTGTATGCATCTTGCTTGAG
17350	7.84e-05	9.99e-07	7.57404	5.89576	2.32453	2.32453	5.00904	BI846588	ATGTCCCCTTAAACCTCTCCATGTCTCCGTTTAGCCATTCGCTCTCACATCTCTGCATTC
7106	1.18e-05	1.22e-07	8.87183	7.94985	2.32702	2.32702	5.01768	AF047348	ATTGTGGAGTCTGGCTGGGGCTCCATCCTGCCCACAGTCATCCTGGCCAACATGATGAAT
29657	0.00153	3.53e-05	5.75455	2.4236	2.32731	2.32731	5.01869	AL923174	TTTCTCTACTGTGGTGTATTGACACCGTCTTCTGAGCTGGAGCCAATGGACCTCATAATT
31040	0.00115	2.51e-05	5.80245	2.7044	2.32912	2.32912	5.025	AW203095	TTGTTTTACCCCGGTATTTTGGGGCCTTGTTTCCGCGTCCCCTTAGAAGTTTGCCAGGGT
36261	0.0167	0.000853	-4.28059	-0.594487	-2.33221	2.33221	5.03578	NM_015530	TCCTGGACACAGGGCAGGTCTTGAACCCTTTTTTGACTTCATTGTGTCTATCAACAACAC
21514	0.0113	0.000495	4.33288	-0.250925	2.33401	2.33401	5.04203	BI981881	ACGCACTGACATGGATGTGAGTTTGTCTGCCCTGCAGAGCTTTGATGTGAATGAATGGGA
24319	0.00375	0.00011	5.57772	1.48476	2.33478	2.33478	5.04473	CA476762	AGAAAAGCAGTACCCTGCTACTCTTTATGGGGCAGAAAGCTTTCCAAGCTGGCCTATAAT
17921	0.0479	0.0039	3.43702	-2.1613	2.33526	2.33526	5.04641	CV113014	ATTAAAGATATGTCCAGGCCTTCAGATCCATGGTGTGGATCGTATACTGTGGCTCTACCA
17279	0.000244	3.86e-06	6.80248	4.56146	2.33614	2.33614	5.04951	BI710400	CGCAGGCACCTTCCTGTCTGTCGCCCTCACTGTATTATGCCAAACGTCTCGTTCAGCTTT
32748	0.0257	0.0016	3.88115	-1.2989	2.3374	2.3374	5.05392	NM_001002568	CCTGAATTCCCTCTCCAATAGGAAATGTCATGCCTCTCGCCATCTGAGATGCTTTATTCT
30332	0.0432	0.00333	3.796	-1.73822	2.33942	2.33942	5.06098	AY878349	TGAGCCGGCGTACTGGACCTCCGGTCATTGTCTCCACTATGGCATCACCAGACACAAGTA
11154	0.00191	4.68e-05	5.60398	2.14348	2.3398	2.3398	5.06231	AI667608	CTTACGAACAGCAGGAGCTCCACCTTCGCACAGTCATCTCCCTCTGACATGATTCATCAT
33759	0.00182	4.39e-05	5.51795	2.15094	2.34279	2.34279	5.07283	NM_001007304	AAACCAGCGAAACTGCAGTGCACAAAATGCCTCGTCACATTTTACTGTAATCTTGACCAC
20922	0.00957	0.000395	4.51168	0.027828	2.34364	2.34364	5.07581	BG304182	ATGACGAAGCCTTCAGATCACTGTGACCAAAGTTTCCCCTAACAATGGCTTCACTCGGTG
36638	0.0485	0.00398	3.35091	-2.29191	2.34429	2.34429	5.07809	BE605913	TCCAGTCTCTTGTGCAACTCGTCTCTGAGATATGGTTCAGCCACAATTGCGCTGAGCTCC
23472	0.00881	0.000351	4.49673	0.088327	2.34527	2.34527	5.08156	BI865582	CCTCTCGTGAGTCTCCTGGATGAGGTCTGGCTTCCTCTGCCACAGGTCTTGTTTTGCTCT
20225	0.00905	0.000364	4.63876	0.174744	2.34595	2.34595	5.08396	XM_688205	CTGTGCAGGGAGGCTGGAGGTTTTTCACAACGGCTCATGGGGGACAGTGTGTGACGACTC
44663	0.0271	0.00173	3.78888	-1.42754	2.34696	2.34696	5.0875	BI879117	GGATGCAGCATTTGCGGGTTGAGGTCAACAGTGACTGCTTGAGCCCCGAATCTCCTCAGA
21874	0.0186	0.000996	4.28966	-0.698101	2.3505	2.3505	5.10002	NM_212982	AACCAGAAAAGCCCACAAAAGCAGACTCCACCAGAAGAATCGCCATTGGAAACAATGTCT
20619	0.00179	4.3e-05	5.64866	2.22692	2.35071	2.35071	5.10075	U42392	GGACTCACCACCATTACTCTTCATCGTTTCCCTGAATTGTCTGACAGTAGAAAGCTATCA
9448	2.35e-05	2.62e-07	8.38695	7.20952	2.35434	2.35434	5.11359	CN169263	TCATCTGCACAGCTCATGATCTACGTCTCTGTTGGATCCTCGGGATTGGATCTCTCTGCA
701	0.00703	0.000255	4.72951	0.459993	2.35542	2.35542	5.11745	AI883963	GAAAGATCGAGGACTATGACTGATCCTGAGCATCCACAAACGTCCCCTCTTGGAATCACT
19260	0.0345	0.00241	3.67642	-1.70023	2.35658	2.35658	5.12156	EE695417	TGAAGAAAACATGGGGTAAACAAGCCTCTCTGCTGGAGTATTACAGCGATTACGCTGATC
31385	0.0173	0.000895	4.17617	-0.722967	2.35825	2.35825	5.12748	AF091594	CCCTCCTCGAGTCCTCCCTTATGTGTAGACATTACCATACAAGCATGGGCATGTCGGTAC
10894	0.000257	4.09e-06	6.77109	4.50535	2.36008	2.36008	5.13398		ATGCACCACTACATCGAGCTAGCCTGGGGTTTTTCCACCGCTCTGGGCATCCTCCTGTTT
22191	0.00191	4.68e-05	5.48521	2.08659	2.36162	2.36162	5.13949	CN318354	GCTTCGCAACACTTCGCAGATGTGTTTGGGCTCGTGCTCGTCGTACGCTCGTTGTACAGA
18768	0.00573	0.000194	4.78196	0.674551	2.36194	2.36194	5.14063	BE017691	TAGTTATCGGGCAGACAGAAAGCCCTCCCATGATGCAATTACGTCTATCGTTACGTGAAT
6265	0.0112	0.00049	-4.57835	-0.061148	-2.36329	2.36329	5.14542	NM_001003513	TGGTGTACTTTTAAGTGTGTGTCCAGTAAAATGGTTGGCACGGTTGATTAACATCCAGCC
2987	0.000289	4.66e-06	6.69822	4.37451	2.36465	2.36465	5.15028	NM_200821	TCCACGATCTCTGCTCTGTCCCTCAGTAAAGAAGGCCTGGGTCTGGGCGGAGTGTCTAAT
18405	0.0106	0.000454	4.37379	-0.166095	2.36891	2.36891	5.16552	BE605402	GCAGCTCTTGGGATGATCAACGACTCGTGCAGGTATAAACGGATTATGTACAAGCTAAGA
58	2.03e-06	1.85e-08	10.1626	9.77363	2.37135	2.37135	5.17426	AF233875	GCCACTGTCCTCATCTGCGTGCTTCTGTGTCTCGGGACATTTGTGGACGCTTATCCGCCT
15818	0.0188	0.00102	4.94532	-0.36758	2.37401	2.37401	5.1838	CK692777	ATTGTCTTCTTACTGAATGTTTGGATTCCATCATGCTTTGCCCAGACCACACCACCAGCA
27704	1.25e-05	1.31e-07	8.82939	7.88631	2.37477	2.37477	5.18653	CO249629	GGACTTGCCCCCATCCTCTTTTTATATTTTTGGTGTTTGCTTGTGGGCAACTCTCAAACC
14843	0.0306	0.00204	3.70993	-1.58731	2.37555	2.37555	5.18932	BI846638	GCTCTGGAGGGCTTTTATATCTCTGAATGTGTAGTTTTCTGTGGGTGATTGGGTGTGTGA
17847	0.000613	1.16e-05	6.2076	3.47379	2.37654	2.37654	5.19289	CN021167	TTTCTCAAGGCAAGCAGAAGAAGCAGCCCGGCCCATCCCGCAACTTAAAGATTATTAAAA
3578	0.00199	4.91e-05	5.46118	2.03927	2.37732	2.37732	5.1957	AI877897	AGAGCAAGCTCAGAGTCTGGTGATTCCAGCTCAGCCTACACCTACTTTCCTAGCAGAACG
23808	0.00727	0.000268	4.7979	0.476413	2.38184	2.38184	5.21202		AAATGAGAGATATCACTTGTCCGCAGACAGGTCTCAAACCTTTTGAAACACTTTCCAAAA
28667	0.0111	0.000484	4.34289	-0.230156	2.38826	2.38826	5.23525	CO398454	GTATCCTCTGAGCTTATGTTAACCTTAATAATGGGGACAGCCGCCCAGTTACTATACACA
27017	0.0177	0.000924	4.44682	-0.486655	2.3888	2.3888	5.2372	BG727953	CTTCTGTGCTTCTGGAATTGTTTCTTGTAGAGCTGCTGCTGTAGGTGCGTTCTGTTTGAA
10856	0.0371	0.00268	3.537	-1.90751	2.38918	2.38918	5.2386	AW280037	CAAGTGTTTTCATAACCTGATATCAGAAGGCTTCTCAGTAACGCTGTTTAGAATTTGCAG
17435	0.00961	0.000397	4.59288	0.087285	2.39471	2.39471	5.25872	NM_131859	CTTCTCATGTGAAGGACAATTTTAAAGAATATTTCAAAGGAGGAAAAGAACAAGGGCGAG
16198	0.0055	0.000185	4.89262	0.780664	2.39532	2.39532	5.26092	BM103272	TCTCCAGCTCCATAACCTGCTCCTCCAGCATTGTACATGTCGTCTTCAGCGTCTCGATGT
13897	0.000774	1.54e-05	6.05777	3.19191	2.39618	2.39618	5.26408	BI883379	CGCCATGTTCCTTTGTGCCCTGATCTCCTTCATGCTTGTGTATCCCCACAGTAGATAAAG
37887	0.0397	0.00293	3.87464	-1.59599	2.39675	2.39675	5.26616	BI879974	TCGCTGCTGTTTTGTTGTTTCGGCGTTTTGGTGTGTGCGGCGTTTCTGGTGTCTTGTCGT
38953	0.000162	2.36e-06	7.07796	5.04777	2.39768	2.39768	5.26955	XM_695553.1	TATATCAAGATTTACCAGGGAGAGGAGCTGCCACATCCAAAATCCATGTTACAGGCCACA
16141	0.00341	9.74e-05	5.11911	1.3582	2.39885	2.39885	5.27381	BI475933	GACGGATTCTTTCCGCTTTGGGCAGAACATCAGACAGGCCATGCAGGACATAAGAGCTCT
13231	0.000155	2.24e-06	7.32494	5.15158	2.39904	2.39904	5.2745	BQ479792	TCCTTCTCCAACCAGGCCTCCATCCGCCTCGGTTTTGTTTCAGACTCATAGAAAGCTTCT
197	0.000205	3.11e-06	6.92275	4.77512	2.4028	2.4028	5.2883	AI601691	ATCTCAAGAGAGAAATGTACGTTGTGAGAGGGACCTAAACTCATGGGCCGATACGATAAA
11205	0.0222	0.00129	4.24861	-0.878452	2.4116	2.4116	5.32063	BG892429	TTCAGTCACACATTTTTAAATCCATGACATGTTCTCTGCTGTCTAGGAGGTCAAGCCTGG
29084	0.0385	0.0028	3.72228	-1.70988	2.41248	2.41248	5.3239	AI943081	TTGTGATGGCATAGCTACAGTATGCATGCATGCACATTTTTGAAGGCAATGCTGACGGGT
37925	0.0227	0.00133	4.22976	-0.910347	2.4166	2.4166	5.3391	NM_001002219	AAGGACTGCTCAACTGGGCAGGTAATGGATCACTGTAACTGCTGCCTGGTGTGCGCGTCT
16681	0.0181	0.000957	4.0767	-0.845451	2.41731	2.41731	5.34174	NM_152968	TCCCGCTGGATCCTCGATCCACATTGGCCCCCTCTTCTCAGGGGAACACAGGAATTCAAT
11668	0.00653	0.000231	4.77974	0.559023	2.41897	2.41897	5.3479	NM_001030095	AGTAGGAAGTAAGGCACTAGCCAGGGTCCTTGGTGCTGCGGTTCCTCAGGGGGAATGTAA
42963	0.00724	0.000266	4.70963	0.420728	2.4205	2.4205	5.35356	AI943036	CCTGCTCACTCTCCTCTGGTTTCATTGTTTCCTTAAGAAAATACGAAATGCACATTCTGG
18397	4.57e-05	5.51e-07	7.92936	6.48143	2.42096	2.42096	5.35527		GAGCAGCACCCTGCAGTACTTCCCTAAGAAACTCTCCTCGTCTGGACCTCCCCACAGCAA
5413	0.00113	2.44e-05	5.81828	2.73488	2.42105	2.42105	5.35561	AY822039	GGAGAGCTCATTCAAGAACATGCAAAGACCAACATATCATCTTATGGTCGTCTGTGTGAG
18068	0.00097	2.03e-05	6.05454	2.97232	2.42165	2.42165	5.35782	AW076983	AGAGGACTCTTTACTCTTTACTGGTGGACTTGCGGGGCCTGCTGTGCTTTGGACTTCTCT
375	0.0275	0.00177	3.83218	-1.39483	2.42191	2.42191	5.3588	BG308294	TACCGACTACTGGCTTTACCTGGAAGAAGGGGTCATCCTCCCTCTCAACCAGAGCACCGA
44133	1.68e-05	1.8e-07	8.62298	7.57385	2.42327	2.42327	5.36386	BI887845	AACTAAAGCCTCGTCCACCAAAGAACGGATCGCTTCCATGCCCACGAATTGGCCACAGCT
13099	0.0228	0.00134	3.91282	-1.17672	2.42333	2.42333	5.3641	NM_001075103	ACAAAAGCTCAAGGCGGTCAAGTCCTGCCTTAATTGCCTTGCTTCTTATTGCGAAAAGCA
40120	0.0286	0.00188	4.1449	-1.16981	2.42551	2.42551	5.37221		GTTGTTTGACTACTACGCCTGTAATGGAACTGTCTTCTGTTCCTGTCTGTGTTGAGTCTC
26644	0.037	0.00266	4.06147	-1.41961	2.42698	2.42698	5.37768	BI670914	ATGACGACAACGTTGACATAGCAAACTGTGAGATATGTAAACTTGAGATTGCAATTATTT
4157	0.00013	1.83e-06	7.22273	5.29892	2.42806	2.42806	5.38168	AF159148	TCCCGAAGGCATGTCCTGCAAACCGGTCAAGGCTGTGACCAAGACCTTCCTGCGGTGGTA
4885	0.000182	2.7e-06	7.00296	4.91647	2.42874	2.42874	5.38423	NM_199800	ATTGTGCTGTCTACTGGTGCTTCCTGCCTACCGAATACTAATCCATGGGGTATGAAAACA
23844	0.00961	0.000397	4.43753	-0.034068	2.43082	2.43082	5.39199	CT682912	TATCCACACAACATGCAAGATGATACTGACATTCACTATGGTCCTCTCACAGCTCTGAAC
36228	0.00518	0.00017	4.8451	0.803416	2.43153	2.43153	5.39465
3224	2.29e-05	2.54e-07	8.40679	7.24045	2.43284	2.43284	5.39954	BI882089	GCCATCTACGACCGTCTGCTCTGCATCCCACACAGCTGTACTCGCAGCATTTCCAGAAGT
30329	0.00793	0.000304	4.96806	0.486934	2.43459	2.43459	5.40612	AI723087	ATGTGGGATGAGGTGCAGCACCTCCGATATGCTAATAAAACAAATGAACCCCCACACTAC
7715	0.0198	0.00109	-4.48267	-0.623195	-2.43539	2.43539	5.40912	AI545208	CATCATGTCTGTCCTGATGAGTTTGAGCCAAATGACTCAATGGAGTGCATTCCGACAGTG
13637	0.00199	4.93e-05	6.08453	2.28245	2.43589	2.43589	5.41099	AB034246	TCTATCCACCACCTCCTTACCCTTATGGAAGCACCAGAGTTGGATGCCCTAGTAGCATGG
36122	0.018	0.000949	-4.14617	-0.774053	-2.4362	2.4362	5.41215	BM083945	CGAATCACTGATTGAGATCAGCTAAACTTTGCAGTACTTTTGATGGATGACAATGCATGG
9536	0.0129	0.000596	-4.24437	-0.434763	-2.43738	2.43738	5.41657	AW421040	GATGTACTATAGACTCTGCCTGAGACATGCTGCACTTCTGAATAATGCATTGAGAGAATG
16161	0.0385	0.00281	3.60102	-1.84813	2.43946	2.43946	5.4244	AF265565	GGTATCTTCATTTCCCGTATGGTACCTGGAGGCCTGGCTGAAAGCACAAGCTTGCTGGCA
28714	0.0109	0.000472	4.42367	-0.147877	2.43981	2.43981	5.42572	BC094298	GAGAACGCTGGCATCCCTTTTGATCAGATTCAGTACTTCTATTAACTGTATTTGACTTGC
44254	0.0132	0.000614	4.45649	-0.269522	2.44202	2.44202	5.43401	NM_001006087	CCGAAAGTTTCTCACCATCACCCCTATTATACTGTATTTCCTGACCAGTTTCTATACAAA
2738	7.58e-06	7.6e-08	9.18541	8.4121	2.44297	2.44297	5.43761	AL914165	AACAGTCCTCAACAAAGTCTCGTTCCCCTCGCTTTGATAAACACGGCGTATCTGCATATT
11551	0.0378	0.00274	3.56591	-1.8785	2.44319	2.44319	5.43842	BI981168	CCCAGCTTATTTTCCCCAAATCCTCACGGTGCGCTCAGCTCTCTCTATTGATTCGTTTCT
15366	0.0489	0.00405	3.68037	-1.92938	2.44384	2.44384	5.44089	BI839707	TGCTCCTCTAACAAACGTCTACACGTATGACGTCACTCCCGCAACGGTGCAGAGATTGCG
6966	0.0168	0.000864	-4.3697	-0.547544	-2.44437	2.44437	5.44287	DT056623	ATCGCCAGGATCACAGACGAGGTGCAGCGGGTCAAAAACGAGCGCCTGGAGGCTTTAAAA
25330	0.00391	0.000116	5.24407	1.30089	2.44522	2.44522	5.44607	AW134280	GCACAAAAACTCCATGGCTCATGCCTGTCTTCGTCCAAGATCTTCACCCACACATATACA
23297	0.0315	0.00212	3.87295	-1.43644	2.44559	2.44559	5.4475	AI546017	GCATTAAGAGACAAACTGGAAAGTACTGGCATGTGGGATTATGGTGTTTGCTGCTTCAGA
18532	0.0453	0.00356	3.8715	-1.67959	2.44821	2.44821	5.45737	CN507226	ATTATAGCAAAAGGGGATGTTGTTTCAGTACCATTGACTCTTTGGTCCTCCACTTTGCAA
8337	0.0398	0.00295	-3.53095	-1.94907	-2.45227	2.45227	5.47276	BI984272	ATGACAGCAAATTTCCTTGATTATTATGCGGAAATGAGAGTATAGTTCCCAGCCGTATTA
24569	0.000396	6.89e-06	6.48562	3.98846	2.45556	2.45556	5.48524		TGGAAAATGTGGGCCTGGTGGAGTCTAGATGGAGGAATTGCATTCAATGCATTCAGCTTT
37959	0.0472	0.00381	3.44893	-2.14616	2.45669	2.45669	5.48958	BC080249	AGTCACCCTTCAGCACCTTCACAAACCTGCAGTCGTTGCACATTCTCGAGTCGCTAGCTG
20530	0.00397	0.000118	5.11946	1.22189	2.45932	2.45932	5.49958	BQ259957	TCTGGAGGAGATCAGACCTGGATCAGCCTTCCTGAATCTCACAGACTCAACTTCATCTGC
16799	0.00207	5.16e-05	5.55225	2.04654	2.46245	2.46245	5.5115	AI883797	TTCTAAACGCATGGGTTTTAAGCGAGTGCTCCAGCCTCACCCCAAAGACACCATGAGCCT
42258	0.0333	0.0023	3.76043	-1.58754	2.46342	2.46342	5.51521	XR_029019	ATCTGAAAGTAATGGTCTGATGGAAACAAAACGCAAACAGACTTCATTGCCTTTCCCCCT
9638	0.00168	3.97e-05	5.56883	2.25068	2.46479	2.46479	5.52047	BI326599	TGTGTACATTCCTTCTCAAGCCACTTAGTTTGTCTCCTGGTTGGTCCTGCTGAATGAGAG
14785	8.53e-06	8.7e-08	9.09601	8.28162	2.46568	2.46568	5.52386	BM071654	ATTCACCCCCAATACCTTTAATCGGCCCTCTGTGACCCCCATTGCTGGACAGGAGCAGGT
21927	0.00116	2.53e-05	5.798	2.69581	2.46594	2.46594	5.52487	BM102193	AGTTTTGTGTTGATTGCTTGATATGCTTCCTCCCCCTGGGATTTATTCCTCTTCGCTCAG
7597	0.0021	5.28e-05	5.67721	2.08753	2.46688	2.46688	5.52849
35770	0.0277	0.00179	-4.7841	-0.827806	-2.46768	2.46768	5.53154	NM_001009910	ATGAGAAAGACAATAAGAAAAATTTTATGAATGAAGCCGTTGGAGCTATTTGTGCCAAGC
22979	0.0178	0.000932	4.03298	-0.874911	2.46943	2.46943	5.53825		AGCATCAATAGTGCACGCTCCACTGCTTGTCTGCACCTCATATCTATTGACTTTCTTCAG
25304	0.0269	0.00171	3.84899	-1.35422	2.47109	2.47109	5.54463	CO354491	TAGATATTACCTGTCTAGTGACCTCTGGTGTGTTCTCTAGTTTCGATTAATGTAAACTGT
20651	2.18e-06	2.01e-08	10.1034	9.69431	2.47177	2.47177	5.54723	AW280076	TTTCTGTTGGCATACTGTCTGTTGTTGTCTTCCCCATCCCTCTGTTTACTCTCCTGATTG
15175	6.15e-05	7.67e-07	7.73056	6.15597	2.47218	2.47218	5.54882	AW344266	CGGTACGCCATTGGTGGATGCTGCATCTCCCCCATCATGTCTGATCCGTGGAAGCTTACA
5332	0.0177	0.000929	-4.32861	-0.620164	-2.47264	2.47264	5.5506	AW305943	GAGACGTCGATAGATTCGTCCTCCCTCGAGATGATGTCAATGGAATCCAGTCACTTTATG
14636	0.0371	0.00267	3.53867	-1.90403	2.47265	2.47265	5.55063	BC045998	AAGAGACTGCTCTTCCTGACATCCTTATATCTGACTTGAATATTGTGAGATGGTGAAAAT
44981	0.00445	0.00014	4.94261	1.00171	2.47297	2.47297	5.55187	BC083452	AAACATCCAGGCATTTCCTCCTGTCCCTGAAGAGAAAAAGAGCCTGACACGTTTACAAGA
20419	2.44e-05	2.74e-07	8.35922	7.16622	2.47356	2.47356	5.55411	BI863955	CTCTCGTGAAGGTGATGTCTGCCCGTTGACAGGCGCTTGAGGAAATACCTCGGTCGGATG
30240	0.0361	0.00257	3.59761	-1.81446	2.4749	2.4749	5.55928	BI866375	ACAAATATCATCCTTATGCCTTGACGGCTGTGTAAGTGCCTCCTTGGTTTGGAGTCTGAT
16821	0.000598	1.13e-05	6.22232	3.50132	2.47589	2.47589	5.56309	BI887740	TAAGTGCAAGGGAAGGGGTTCTCCTCACCGGGGCTCATTATGTTTACGATAAGGGATGCC
23613	0.0021	5.27e-05	5.54143	2.02622	2.47824	2.47824	5.57216	BE605346	TTCGGCTTGTGTGATTCGTCCATCTTTGGAGTGCCCATCCCAATCATGTGTGTTATGGCG
18440	0.0324	0.0022	3.62812	-1.71837	2.47911	2.47911	5.57555	NM_207182	TAATGGTCAACATTGTTGAAGGCATCGAACTGAAGCCCTGCCGCTCAAATGGTAAGAGTA
44279	0.0262	0.00165	4.01057	-1.19755	2.47928	2.47928	5.5762	BG737908	TGTTGTAAAGTTCCCATCAGAACCCAGTGGTCTCCTCATGTACATCGCAAGGCAGAGCTG
36001	0.0437	0.00339	3.42627	-2.13659	2.48068	2.48068	5.58161	BM183271	ATTCTTCCAACTGAATCCTCAGCCCATGAGATGGTGAAGGTTTACTCTGCTATCCCAGTC
37415	0.0493	0.00409	-3.58814	-1.94065	-2.48298	2.48298	5.59051	AW280208	CGAAGATCGCAGCTAAAGCCATGCAATGGATATCCAAGAAGCTCAAAGAGTTTTACAGAG
37316	0.032	0.00217	3.79041	-1.53083	2.48425	2.48425	5.59542	AI588117	TTGGAACTAATTTGATTGAGTTTCAATTTGCATTCATTGACATCAGGTCAACACAGATGA
2085	2.43e-06	2.25e-08	10.0206	9.58295	2.48459	2.48459	5.59676	BM101665	TTGCTTGTCAGAATCACTTCAGAATCACGTCTGCCCTGTCAACAATATCTGCTCATGTTA
43196	0.0228	0.00134	4.04193	-1.05665	2.48625	2.48625	5.6032	AA555589	AGTGGTTGGCATTCTGAAGTCAAAGTTTGTTGCTTGGTCCCTGCAGAATGGACATGAGTA
41398	0.00246	6.32e-05	5.73457	1.96917	2.48633	2.48633	5.60349	EB975322	ATGACTTCAGATATTCACCCAGTGAATTCCTACAGCCAATCGCCTCCGAATGTCAAACAG
32411	0.00701	0.000254	5.07377	0.664789	2.48768	2.48768	5.60876	AI878413	TTATGAGCAACTTCCTAAAGCCCTGAGCCATGTCACGCCATTCTTTCATACCGTTGCCTC
33413	0.0105	0.000445	4.3832	-0.146581	2.48776	2.48776	5.60906		AAGAATTTAGTGAGATCCTCCCATCTGACAAGGTATGTGTTCGCCAACAGACGACCAACA
13841	4.77e-06	4.67e-08	9.5132	8.88186	2.48943	2.48943	5.61556	AW171625	GCTTTTCCCCACCTGCCACTTGTTTCTGAGTTCACCTGCTTGCTTGTCATGCGTTACGTC
11636	0.00147	3.36e-05	5.65275	2.4145	2.48968	2.48968	5.61653	EB911843	CAAAAAGAATGATGGCGCCGATCCACATAAAGTCTATCAGTTTCCCTCCGATCCTCATTC
13286	0.000348	5.87e-06	6.57213	4.14634	2.49122	2.49122	5.62253	AI626494	CCAACTCTGTCCATCTTTCACTTTAAGAAACACATATTGATCCATGGTGTAAGGGCTTGA
36201	0.00292	7.9e-05	5.22287	1.56621	2.49205	2.49205	5.62577
13253	0.0175	0.000908	4.10196	-0.794472	2.49226	2.49226	5.6266		CTGTAGCCTCCGGTCTGTTTTGTACCACTCAAATCCAATAATGGAGATCCTCAAACAGTG
2217	0.0026	6.79e-05	5.53783	1.83903	2.49592	2.49592	5.64088	XM_688940	GGCAGCATAAACATGGTCAGCTGATCAGCGGGAGCCCTTCTGCTCTTCTGTGGCTTGGAT
1093	0.00251	6.51e-05	5.31953	1.75889	2.49686	2.49686	5.64455	BI979093	TATGTTTCGGTTTCTGCAAGAGCCCCACAGTTTCTACCTGCACTGCACTGTCCATCTCTG
17117	0.00991	0.000413	4.67131	0.108446	2.50174	2.50174	5.66367	CK237738	GCAAAAGCCATACAATCTGAGCCTCTGTCATTATGCTGGCTCTCTGGTCTATATCATTTG
43032	0.0164	0.000833	4.21225	-0.64567	2.50185	2.50185	5.66411	XM_001343336	TCCATCAATGGCACCAGCCTGGTGGGATTGCCCCTCTCCACCTGCCAGAGTATTATCAAG
16733	0.0211	0.0012	4.18502	-0.875337	2.50214	2.50214	5.66525	CO351601	TCCCAGAAATAGTGATCAGTGCATTCCTCTAAATACAAAGCATCTATAAGTAACTTTCTG
20021	0.0478	0.00388	3.54659	-2.04053	2.50272	2.50272	5.66753	NM_212825	GAGGTGCTCATTTGTACACCAAGAGAAAATGTCCACAGAAAAGGCGCACCTACAGAATGA
41438	0.0398	0.00294	3.57868	-1.89194	2.50288	2.50288	5.66816	BM184527	TGAAGAAGGATGTCCGGTCACTTCTGGTCTCCTCCAAGCATGGTTTGACCCCTGAGCACC
22618	0.0233	0.00139	3.89625	-1.21024	2.50548	2.50548	5.67839	CN511764	CTAAAGCTGACAATGGAACACAGATGGAACTGTAATGCCCCCTAGTGGTGTGGAGAATTT
14082	0.00126	2.81e-05	5.74542	2.59431	2.50704	2.50704	5.68452	NM_001003461	GCTGTTTCTGCGCATTTTCACCAACCCGGCTCACTTTGATGATAATGGGGTACTGCAGCT
16785	0.00509	0.000167	4.85632	0.82627	2.51157	2.51157	5.70238	XM_693428	GGACCCCCTTCACCCCCTAATGGGAAAAAACTTGGGGGGCATTCCCTCCAGGCCTTAAAA
38718	0.0328	0.00224	3.71396	-1.61878	2.51259	2.51259	5.70643	CN174752	AGACTGCTTGTCTGAGGATGAATCAACTGCTCTCGCTGCTCTGACGAAACAAGTAAGATA
4067	0.0458	0.00363	3.52346	-2.01803	2.51305	2.51305	5.70827	AW133629	AAAACAGCATTGGCATCGTCTGAGTCGAGACGCCCTCCTGAGTTTGCCTATCTCGGCCGT
19438	0.000159	2.3e-06	7.09259	5.0733	2.51375	2.51375	5.71102	AF151535	TGTCTCCCTCCACTGAGACCCAAAGCAACAACAATCTGTCGCCTTCCTCAGCGGTCCACA
12565	0.00244	6.25e-05	5.45148	1.85665	2.51391	2.51391	5.71165	AJ315468	GATCCTCCTGCTGCTTTGGGTCACAAACAGCCTCCTCAGTATATGCTGGACCTGTACAAC
20654	0.00519	0.000171	4.93161	0.856908	2.51607	2.51607	5.72021	DQ360073	TTTATCTCTCAGGCTCTGCAGATTTGTAGTCAGAGTGAGATCATGGAGAGCTCTGATGAC
13147	0.00702	0.000255	4.82466	0.526869	2.51667	2.51667	5.72259	NM_001007324	TCATACAAGTGAGTGCTACATGTCCCGTCCCACAGAGAAGACCATCTTCATCATCTTCAT
44677	0.000616	1.17e-05	6.36269	3.52258	2.5167	2.5167	5.72273	AW281730	AGTCTTCAATGGGAATCAGTTCTGGAGAGACTGTCTCCATCCTTGTCAGTCTCTTCTTCA
24522	0.000166	2.43e-06	7.0622	5.02025	2.51721	2.51721	5.72474	BI839433	TAAGTTTCTGTGGGTGCTGCCAGACTGTTTGTTGGGACATCTGTGCTCTGTCATGTCTTC
7306	0.0131	0.000612	-5.73574	0.201163	-2.52149	2.52149	5.74175	NM_131847	GCCCCTTGGCTTTGTATATCTATGAAAACAGCATGTTTGAAGATTTTAATAACGAACAGC
37677	0.00445	0.00014	5.03442	1.05716	2.52202	2.52202	5.74387	NM_001044987	GTTTCCTCAGGCCAGATGGGCTCAAGCAGTGCCTTCTCCTGTTTCCAGCCCACTGAAGAT
17924	0.0278	0.0018	3.82443	-1.40232	2.52316	2.52316	5.74842	BC045503	AGGAGCTTTGGAGAGTCGTTGTAAATCATCAAAAAAGGTGGAAAAATTGGAGAGGGACAT
20173	0.0105	0.000448	5.29483	0.33702	2.52338	2.52338	5.74927	BI880710	AATGTGTGGAACCCAACATTGTTTACAGTGTATGAGTGTTTCTCAGTATGGGGTTGCAGC
18001	0.00191	4.68e-05	5.60441	2.14429	2.5265	2.5265	5.76172	BQ262361	GCTGGAGGAGCTCTTGCTGCTGGAAACTGTCTGACTCTGAGGAGCAGGTCGAGGGAATTT
9274	0.00766	0.000287	4.59307	0.287022	2.52666	2.52666	5.76235	XM_693590	AGATCTGTATTCTATCTCAACACCAAATACTTTGGTCTTCGCACCCCAGAACAGCACTTA
20971	0.000802	1.61e-05	6.03425	3.14738	2.52736	2.52736	5.76514	CV120595	ACACTAGTGGCTCTCTACCTGCGTTTAAAATTTTGGTTGTTTATTAGTACTTTACAGTAC
25584	0.00152	3.49e-05	5.63322	2.37644	2.52976	2.52976	5.77475	AI522752	TCAATGGCCCACCACGCCTTCTCCCACAGCTTTTTAGGGGACCGGCATACCCGGATTAAT
7962	0.000204	3.08e-06	6.92858	4.78544	2.53025	2.53025	5.77671	AW184479	GTAGGCATGTAGTAAGTAGTAAAATGAAGAGGGAGTGTGCTGGGGTGTCCATGGAAACGG
27960	0.000891	1.83e-05	5.96676	3.01915	2.53341	2.53341	5.78937	AI477564	AACCCTGGGTTACCAATTAATCCTTTGAACATTCCCCCTTCCCAGTTGGTAATTCAAAGA
19738	0.00019	2.85e-06	6.9726	4.86309	2.53406	2.53406	5.792	AY556395	AGTTGTCATCATCGGCTGGGCCAAGCACATTCCTGGCTTTCTCTCCCTGTCACTGGCTGA
24977	0.000142	2.02e-06	7.38588	5.25021	2.53433	2.53433	5.79308	XM_682529	CATCTTTGCTCTGCCCAATAACATAGCGAGTCGGCATCCATCAGCCTATCTCAGAAATTA
19637	0.00579	0.000198	5.4008	0.980814	2.53565	2.53565	5.7984		AAGAAGCTGTCCTTCCCCGAGGGCTTCAAGTGGGAGCGCGTGATGAACTTCGAGGACGGC
42249	0.00127	2.84e-05	5.73908	2.58203	2.53839	2.53839	5.80941	AI331854	CTCGTCTGTTAATTTCTCCCCCAAGTTTGTCATTACATGACGCAGTTCAGCCGCACTAAT
23550	1.05e-05	1.08e-07	8.95076	8.06741	2.53866	2.53866	5.8105	CO932315	GGGCTCATAAGTCAGAAGCTCCAGAGTGGTTCCTCCTGGTAAGCTGGCACTGATGCCAAC
8994	1.09e-06	9.55e-09	10.6432	10.4017	2.54072	2.54072	5.81879	AI877743	CCCTACGCCTGTACGGTATGCAAATCATTGTCATCAGTCTCCTGCCAACTCGTCTCCTCT
16984	0.00851	0.000334	4.68266	0.251727	2.54163	2.54163	5.82247	BM096188	CTGGAAAACCGCAGTGTCGGCGTGAACACCGTCTATAACGACTACACATCCAAGACGATT
18467	0.0167	0.000857	4.49146	-0.471416	2.54687	2.54687	5.84366	AW280683	CGTTCGGTTCTGGCCCAGGAGTTAAACGGTGAAACAGCTCCGCGCTCAAACCGGAGAAAA
23032	0.0134	0.000629	4.35602	-0.374386	2.54776	2.54776	5.84726	AI588824	TCTGCTCCAGTCTTCTTCGCTCAGCAATCCCAGCATCCAGAGCTGTCTCAGCAGCCTCTC
25761	0.0116	0.000511	4.38436	-0.226561	2.54987	2.54987	5.85583	AI957628	CCTTCCTGTCCTCCAAACTCCAGGATCTCTACAGTATCGTCCGCAGATCTGACAGAGAGA
6616	0.0412	0.00309	-3.66979	-1.80541	-2.55036	2.55036	5.85782	AW116146	TTCTCCACAAGAAAGAACCGGAACCAATCATTGGTGTCATAAGAATTCATGTCTCCTCAG
27188	4.67e-06	4.56e-08	9.53006	8.90566	2.55603	2.55603	5.88087	BC071453	TGTAAACCTTCTCCCTCTCCTCAGGGGTCACATGATTTGTAGCTGATTTGATGTTCTCCA
491	0.00408	0.000123	5.00347	1.12498	2.55901	2.55901	5.89304	BG727600	AGCGCCAACAAGCGTGATCGTCATCCCAATGCAATGTAGTGTATCTGTCATATAGAGCAC
30461	0.00102	2.16e-05	5.88	2.85341	2.55904	2.55904	5.89314	BM005448	CATGTAACAAAGATTGTGTGCTTCTGTTTTAGCTTAGCGTGATGTGACTGCTGCATGAGT
6179	0.0373	0.00269	-4.78324	-1.10786	-2.56032	2.56032	5.89837	XM_678692	CAGCAAACGGTGAGTCTCAATCTCTTCAGACTGCTCATCTGCTATCGATCACCAATGTTT
19775	0.0261	0.00164	3.76607	-1.43134	2.56157	2.56157	5.90351	NM_001004510	AACAGACAGTTCTTCATCCTGACCAACAACACTAAAGTGATGGATGTGGAGGAGTCCACT
17599	3.83e-05	4.5e-07	8.05169	6.67893	2.56761	2.56761	5.92826	BG884450	AAGATCTTGTTGCCTAAGTTGTGGCAGTTGAGTTGATGTGTCATTCTGTTAAGCATTGAG
16659	0.00921	0.000373	4.72714	0.22419	2.56904	2.56904	5.93413		TCCTTCACGCTGCTGGTCACTTGCTGATCTCATCCGCTGCGTTGATTCGCCGGATTACCA
24127	0.0221	0.00128	3.93555	-1.13074	2.57318	2.57318	5.95119	BI865382	CTGTCTTCTCGCTTGCCTGGTTCTGTTCCAAGCATAGACTCGTTCTGTATTGGTGGATCG
6029	0.0211	0.00121	-4.42005	-0.72114	-2.57742	2.57742	5.96871	AF378826	GATGTAACAACTGTCAAGCTGTATTTTATGACTGCACTAAACTATTGCAAACTGTTAACC
671	0.013	0.000605	4.30091	-0.393918	2.57828	2.57828	5.97228	BI885905	TTCCAAAATCCAAGAACGGTGCCCAGACTGCCCTATGCAGCTCTCTGGAGACAATGAAGA
37401	9.84e-05	1.29e-06	7.42666	5.64756	2.57923	2.57923	5.97619	BG729372	TACGCCCAGCACCTCAAGTCTCTGGCCTTCTCCGTATTCACCCAGTGCAGAAGACCCCTC
22	0.00729	0.000269	4.62372	0.350091	2.58009	2.58009	5.97977	AL915700	TTCATGCAGTTCATCGCAAAGTGGTTGTGTTGTGTCTGCAGCTCCATCACGTGCTGATGG
13922	0.0446	0.00348	3.49405	-2.05781	2.58051	2.58051	5.9815	AL922124	GAACTGAACTCCTACATCTGCAAATCCCCTAGAGGACACTATCCTGCTCCGTCTGTCCAG
4954	0.00995	0.000415	4.41659	-0.077416	2.58605	2.58605	6.00451	BI429002	TTGATGGCACAAGGTGCTGGAGACTCTGTCGGGAGGGCACGGAAAATGCAGCTTCTGCAA
4469	0.00023	3.57e-06	6.84564	4.63838	2.58704	2.58704	6.00863	AW076986	CGGCTAGAACCCAACTATGTCCCTCATATATGCCCCATCCTTGCTAGGGTCCCTGGGGTA
8335	0.0391	0.00287	-3.78919	-1.66629	-2.58933	2.58933	6.01819	CN174526	TGAAAGGGACTTCGGTCAGGAGGGTCAAAGCGCATCTAAACTCTACTTCCTGGAAAACAG
20558	0.026	0.00164	4.01512	-1.18935	2.58988	2.58988	6.02049	AL918544	TCTAATGAGAAATTAGGTCCTGCTTTGGGCTCAAATAAGGAATCGCCCGTTGCAAGCTCA
2802	0.00824	0.00032	4.54167	0.181098	2.59168	2.59168	6.028		TCTGTTATAACCCAGGTCCCGTCCTCTAGTAGACCCATAGTTCCCGTGTCCGGCACCTTT
21255	0.000555	1.03e-05	6.26927	3.58891	2.59233	2.59233	6.03072	BG306457	TTTGATGGAGAACTAGAGATGGCCTACTTGTATGCTGCTGGTGTTCGGATGCGAGCTTAC
8151	0.0283	0.00184	3.75918	-1.48765	2.59319	2.59319	6.03433	BI865647	AGCAGAAGAAAGCAAGGCACCTGAAGCAAAGGCCTCTCCTGAAAGCGAGAAGGCAGAGGA
23372	0.000685	1.32e-05	6.13979	3.34661	2.59321	2.59321	6.0344	CD606430	GATCAATCTTTTGCATCAGCTCTGTATCTGTACGCTCTCTCTCCATGTCTTCGTATCCTT
5987	0.0133	0.00062	-5.33606	0.104945	-2.59325	2.59325	6.03456		AAGTTGGACATCACCTCCCACAACGAGGACTACACCATCGTGGAACAGTACGAACGCGCC
25654	0.00578	0.000197	4.77591	0.662191	2.59493	2.59493	6.04161	AI626827	ACTTGATTGTACTCTATCAAAGTGGTTTACAGGGTCGCACCTCCTTTCTCTCGCATTTAA
12815	5.05e-05	6.2e-07	7.85827	6.36569	2.59757	2.59757	6.05265	BC091554	TATGTATGCGTGCAAGTATGAATGGATGAATGTGCACAGCTGTTTAATAAATCTTTCCCA
39280	0.000185	2.75e-06	6.99217	4.8975	2.59859	2.59859	6.05696	BG306483	GTGCCAGACCTTCCAGAACTCCCAGTCTGTGTTTTGTTCACTCGACTACGGTTTCAGTTC
16023	3.97e-06	3.83e-08	9.65045	9.07457	2.60422	2.60422	6.08064		ATGTTTTTCTTTTTTCTCTTTCGCTTCCCTTCCTCCTCTGGCTTCTCTTCATTTGTGTTA
19742	0.0348	0.00244	3.98459	-1.42927	2.60437	2.60437	6.08125	AI883633	TCAACCAGAAGAGTGAAAAACCACAGCTTCAATCCGAAATTTTTCCGCATTACCTGCGCG
9518	4.29e-05	5.11e-07	7.97405	6.55382	2.60446	2.60446	6.08163	AW116836	GTCTCTTCTAGGTTTTCTCTTTACCTCCCTCTGCTGTCTGCTTCTTTAAGGGCCGAAAAA
221	7.24e-05	9.16e-07	7.62551	5.98171	2.60656	2.60656	6.0905	BM025805	GCTATTACCCCTCACTATAGGGCCATTCCCTTCTAGAACTGCACACACACACACACACAC
8351	0.000319	5.28e-06	6.62996	4.25127	2.60771	2.60771	6.09534	NM_002314	GGATTCTCCGTGTCCATCGATCAGGCCTCCAGTCCCAACGGATACAGCCCTGAACACAAA
25915	4.46e-05	5.35e-07	8.2236	6.55226	2.60899	2.60899	6.10075	CA473478	GCTCAGATAACAAGATGTGGAACTCGTCTGCTCCATCAACTCTACTCTTTTAAAACACAA
23027	0.000505	9.23e-06	6.32825	3.69848	2.60998	2.60998	6.10494	BC092944	ATGATTAAGGATCTCATATCAGAGCCTTCCTCTTCCGGTGACTCTTGGCAATCTGGAGAA
42030	0.000527	9.7e-06	6.66139	3.762	2.61141	2.61141	6.11099	BI886275	CAGTGTAATGACATGATGAATCTCGGACGACTGCAGGGCTATGAGGGGAAGTTGACCGCT
16138	0.0251	0.00155	4.04555	-1.13457	2.61499	2.61499	6.1262	BC096801	TGCCTCCATATCTGATGTTGTTGCACAGATAGTATTTGTGGCGATCCTCCTCCAGAGTAA
616	0.0223	0.0013	3.92679	-1.14846	2.61612	2.61612	6.13097	BI864873	GGAGAGTTAAAAAAGGAGGGCGAAGAGGAGGCTGCGTGATCGCCATCGCTTACATTATTA
15364	0.0436	0.00337	3.69766	-1.82549	2.61749	2.61749	6.13681	AI942629	TAGAAACATAGTTTCATCAGTTAACATTGCACAACATCTCTGGCATGTATACGCTATGCC
44736	7.85e-05	1e-06	7.57153	5.89157	2.61785	2.61785	6.13834	AW059257	TGTTGTGGTTCAAGATGCCCTGAGTCGCCGCTAGCCACACTACCCCTTCCAAACCATAAC
50	0.00249	6.44e-05	5.72349	1.95059	2.61891	2.61891	6.14286	XM_001333408	AGGCGATCTTCCACACCCAATTTAACTCATTCGAACCCCTTTCCTTTTTGTAACTGGTAA
15910	0.0327	0.00223	4.04036	-1.32632	2.61945	2.61945	6.14515	AW232520	CAGAAAGACCATGGTGCACAGGGTGGTGCTACACAACTTCAAGCGCCTTGAACTTGCTTG
29287	0.0462	0.00368	3.57479	-1.97861	2.62183	2.62183	6.15532	XM_688268	GAGGTTTTTCACAGCGGCTCATGGGGGACAGTGTGTGACGACTCCTGGGATATTAAAGAT
11653	3.81e-05	4.45e-07	8.05846	6.6898	2.62244	2.62244	6.15792	AW232596	TTGTGGTCATTGATGCCCCCTATAGGAACTACTGGCAGTGCGTTCACTCACAACACTCTT
41716	0.0394	0.0029	4.16727	-1.39511	2.6231	2.6231	6.16071	BM070961	GTCAGCGTCCACAACCTACCCTCTCTCCGTGGCATGCCTTTCCCAAAGATATGGATTCTC
18836	1.31e-05	1.38e-07	8.79575	7.83577	2.6243	2.6243	6.16586	BM101903	GCTCCATCTGCTCTCCGGGATGGCGACGCTCCTCTGTGACTCCCCGTGTCACCTCTTTCC
13896	0.0023	5.84e-05	5.78087	2.05636	2.62439	2.62439	6.16621	BI889697	AGCTTTTACTTTTAGGCACAGGAGAGAGTGGGAAGAGCACTTTCATCAAGCAGATGAGAA
11233	0.000216	3.31e-06	6.88795	4.71352	2.62782	2.62782	6.18093	BM037375	GTTCCTCATTTTTTGTGCACTTACAATACATTCCATCCTGTCTGTCTTTCACCTACTTAC
25731	0.000308	5.04e-06	6.65612	4.29858	2.62916	2.62916	6.18665	NM_131175	AAAGAGTGATTGGTAGATGCCTGCCCATGTACAGCATGTAATATGGTTCTATTTTTCTTG
1229	0.00805	0.00031	4.82891	0.393692	2.6301	2.6301	6.19069	XR_030074	GAGGCAACCAAACGCCTCTTCCCTGTGGAGCTCCCCGGGTTATGGCCATCTAAAATCTCA
8985	3.95e-06	3.79e-08	9.65629	9.08273	2.63217	2.63217	6.19958	BG306123	AGAGCAGCCTTAAGGTCTCCCCTCACCATGCCGATCAGCAGTCCACTCTACCGGAGGTTT
14362	0.0429	0.0033	3.63429	-1.88038	2.6359	2.6359	6.21565	AW116358	CAGAGGCTGCGTGTTCGCCTCATAAGTGCTGAAGGCCTGTACGCTTTGTCGGTGGACCCT
25750	0.00148	3.38e-05	5.65004	2.4092	2.63669	2.63669	6.21901	BM890277	AATCAGATTCGAGGTCAAGAGAGAAACAGGTCTCAGCCATGCCCTCAGAAAAGCAGAAAA
1181	0.035	0.00246	3.97853	-1.38759	2.63697	2.63697	6.22023	CN504713	TCTGTCCTTGTACAACAACACTACATCCTCTGTGTTTTTGTTATGTAAAGATATGCATTG
16684	0.000673	1.29e-05	6.15204	3.36964	2.63975	2.63975	6.23223	XM_677950	CGAGAAATGATGTATATTCTGCTGGCGAACCACTCACGTGCTGCTGCTGACACTTATTTA
17219	0.000313	5.15e-06	6.64344	4.27567	2.64157	2.64157	6.24009	BG985656	TTAAATTCAACGGTGTCCCTGCACGTGTCTATTTGTCTAGTTCGCCTCCTCCTTTGTCAT
32994	0.00952	0.000392	4.44398	-0.020726	2.64272	2.64272	6.24509	BI883945	ATAAAACAGGATCCCAGTGACTCCGCCCACAAAACTGATCTACAGAAAGCTGATTTGAAT
41660	0.00312	8.58e-05	5.18207	1.48455	2.64304	2.64304	6.24646	BI710379	GGACTGATGCTACGCTAATCTCTGCCACTTCACGCATGTTTGTCACCTTTGAACTGCGAC
35536	0.049	0.00405	-3.93133	-1.72568	-2.64528	2.64528	6.25618	CO355671	ACACTTGCTGGATGTTTGAGATTGGCTGGACATACAGTATAAACAGCTTCTATCTGAAAA
30057	0.0484	0.00397	3.42841	-2.17814	2.64573	2.64573	6.25814	BG738185	ACCGCGAACAATGTTGTACTTTGATAGTCGTTGAATGCTAATATGATTTCCTATTTGGAA
12972	0.000178	2.61e-06	7.48155	5.04829	2.64759	2.64759	6.26618	X97278	TTACAACAATGTGAACTTGTTCGTCTGTGCTGGGCGTCTTCGCTTTTCCATCGCATGAAT
30829	0.026	0.00163	-3.81644	-1.37176	-2.64899	2.64899	6.27227	NM_001005390	CAAACACATTTACATTTTCTTTATGAGTGAAAAGAAACCATGTTGTCTTTGGAGCCTCAG
4089	0.000309	5.07e-06	6.65298	4.29291	2.64919	2.64919	6.27315	CV074370	AGTGTGGTATCTGCTCCCTGTGATTCTCTGGCTCTAATCTACGGCACATCTAAGTGATCT
14044	0.000118	1.63e-06	7.289	5.41288	2.65212	2.65212	6.28589	CK016814	TTTAGTCTCAAGCTGCACACTAGCTCCATCCACTGCTGGACTTTAGTATCCAAGACTGAA
5711	0.0195	0.00108	-4.0824	-0.898193	-2.65254	2.65254	6.28773	XM_704709	TGTAAAATGTTGCCAAAAGTAACCAGTAAACTCAGTTCAACCATTTCTTACAGTCACATC
21857	0.0356	0.00252	3.71183	-1.66157	2.65528	2.65528	6.29967	AW134295	CAGCAATTGCGAGTCCTCCGCTGACCATCGGCTTATTTATTCACAGGTCTATTCTACAAT
39054	0.0469	0.00376	3.63564	-1.93369	2.65551	2.65551	6.30069	AI477372	GTGCCCGGTCCTAGCTGTTTGTTTTGATTAGACTGTAAAACCGCTTATGGGGCGTTAAAA
35708	0.0458	0.00363	-3.47277	-2.09136	-2.65759	2.65759	6.3098	AI964232	CCAAAGTGATCTACCTGATCTCACCAGAGTCTGATAGCGTAAATCCCCTGAAGAACAAGA
29158	0.049	0.00405	3.466	-2.14554	2.65803	2.65803	6.31172	NM_001005779	TCTCTCCCTTTCAGCCTGAGAGCCAACCGACCCCCACTGGAGGTCCTGAAGAAGATCTTT
28075	0.00341	9.7e-05	5.12127	1.36254	2.65977	2.65977	6.31934	BG729134	TGTGCCGACTGTTTCATCCGTATGACATGGGCATCAGAGACCTATGCAAAATACCATGAT
13947	0.00433	0.000134	5.16522	1.15587	2.66103	2.66103	6.32483	NM_213179	ATTTACCCTTTGTAATACCTACTTTTTAAACTGACCAGATGCTCGTATAATATGGAGTGC
43467	0.0155	0.00076	4.3416	-0.497267	2.66128	2.66128	6.32595	AL909431	TTTGAGGAGTGAGGAGGGCTGGAGACCTTGCGCTTCGGTACTGTCCTTTCTGTTGACCCT
10362	5.39e-05	6.63e-07	8.08472	6.3432	2.66146	2.66146	6.32675	AI331365	GCTGGTACTCGATGGCTAGAGGGTTATACTGACGCTCCTGCACCTTCTTCAGCTTCACGC
7035	0.000796	1.59e-05	6.03893	3.15624	2.66221	2.66221	6.33001	CO358835	GGAGAGGAAAACAGAAGGGATTTGCTGTTCTCTTTCCCTTCTTCTCTGACTTCCTGGTTT
23649	0.0262	0.00165	3.8664	-1.32777	2.66305	2.66305	6.33372	AI558549	TTCCTGAGCTCATATGAAGACTACAGGACACGCAATCTGGTCAGCAACTGCTGCAAACCC
31742	0.0172	0.000887	5.05062	-0.244626	2.66693	2.66693	6.35076	BE015653	GATCCGCTCTCCTCAGCAAGGCTGGCACTTTAAAATGCAATCACCTTACTATGTGTATAC
29816	0.00997	0.000416	5.11294	0.322558	2.66891	2.66891	6.35948	EB766991	AAGCTAATGCTAATTTATGAGCCACTGGTTTTCCTGTTTGACCGTTCGTGCTGCAGCTAC
2564	0.0411	0.00308	3.55466	-1.931	2.66921	2.66921	6.3608	DQ360072	TTCAAACCGCCACAGTTGGTGTCTCAGATGGGACAGCAGCCTCCAGGTGCTGCAGTTCAA
14886	0.0141	0.000671	4.6386	-0.210288	2.67037	2.67037	6.36594	U31824	CCGCTCAATCTCATCGGTTTGGTGGTGGCCATCAATCCAGAGGTCATGGCTCCACGTGTT
21153	0.0353	0.00249	3.5708	-1.8374	2.67213	2.67213	6.37368	BG985527	ACTAAATTTGGTCTTCATATACAGTGCTCAGCATATTTTTGAGAACACCCCATCTTGAAA
4390	0.00172	4.07e-05	5.67818	2.2819	2.6757	2.6757	6.3895	DQ360073	ATCTCCTTCATCTCCTCATCACGGTTCTTCCAATTATCCGTCTTCCTCCATTGGTTGTGA
1545	0.016	0.000805	4.409	-0.478262	2.67614	2.67614	6.39142	BI841655	CATGTCCTTATGCCGCTTTCCGTAGGCAAACTCCCCGAGGCGCTCGTTGGCCTGCTCAAG
4492	0.00434	0.000135	5.16416	1.15966	2.68228	2.68228	6.41869	AW076635	CTCCGAATTATGATGTTGTCTCCATTGTACAACGCGACTCGTCTCCTGCCTATCAGGGCT
12325	0.00849	0.000332	4.68529	0.25673	2.68248	2.68248	6.41956		ACGCGGCTGATGTGCTGTGTCTGGATCTCGCTCCGTCTGAGACCGGAAACACATTCGTTT
13004	1.74e-05	1.89e-07	8.59149	7.52567	2.68334	2.68334	6.42342	DQ017642	AACACAAAGAGGTTTTCTTTGTTATCCGTTTCATCGCTGGCCCTGCTGCCAATTCTCTTC
45184	0.0146	0.000699	4.38661	-0.413907	2.6855	2.6855	6.43305	DQ360070	TATGTGTCCAAATTTCACAACCCATCCAGCGAGCCCAGTTTGCTCTATGACGTCATTTTG
12190	0.0222	0.00129	3.93093	-1.14008	2.68567	2.68567	6.43378	BI891723	TCAGGATGTTCTAGCGGATGACTCCGGTCTCCTGTTGGATCTAGAGGTGTTGTCCCCTAA
17039	1.91e-05	2.08e-07	8.5304	7.43184	2.68623	2.68623	6.43627	AJ007742	TGGTGCTGCTCCCAGTCTTATTGTCCTACTTTGGCCCTTGTCCTGAGGTATCTCCAGCGG
45030	0.0202	0.00113	4.2219	-0.809611	2.68654	2.68654	6.43766	BG728531	CTGCTAGCCGCTCTCTACATCTTCTTCATCCTTCCTGAAACAAAAGGCAAAACCATCCTT
7301	0.00579	0.000197	4.77372	0.657696	2.68692	2.68692	6.43936
22401	0.00161	3.75e-05	5.59753	2.30681	2.6877	2.6877	6.44284	NM_001005940	CTAGCGAATTAGTGCACTTAGATAAATCGGATTTATGCTGGGGATGAAGTGTAAAAATGT
21050	1.94e-05	2.12e-07	8.51952	7.41509	2.68909	2.68909	6.44907	AF075385	ACACATCTTTGCCTCCCAGCTGCACACTCATCTGGCCGGTCTTGGGGTCAGGACTGTCTT
2308	0.0122	0.000546	4.42882	-0.234011	2.68933	2.68933	6.45012	BC124809	ACCCCATCAATGCTCCGTGTGCCATGTCTCCAAAACCACATTAACATTGATGTTCTGTTT
1499	0.0183	0.000975	4.20946	-0.726728	2.69014	2.69014	6.45378	CO354277	CAGTTTCAGCTATCTGGTGCTCATGCCAGCTTTGGTTGGGCTTGGATGTGGTCAAGCTGT
12331	2.03e-06	1.85e-08	10.1605	9.77076	2.69085	2.69085	6.45693	AI584934	AGAGAAACCCTGATTCAGCAGTCCACGAGATTTCATTGTGCCTACCTGCTGAAATGAGAA
43173	0.0126	0.000574	4.89914	0.004823	2.69877	2.69877	6.49248	BC074072	CAGCCAACATGACTTTATGAAACACTAAAACCACTTTAACCACTCCATTTTAAACACTTG
13373	0.013	0.000601	4.3795	-0.322125	2.70076	2.70076	6.50142	AF047348	TCAATCAACAACACCAGCCTGGTGGGGCTTCCTCTCGCCACCTGTCAGGGAATCATCAAG
9795	0.000294	4.79e-06	6.68368	4.34833	2.7022	2.7022	6.50794	CV488312	TGGGTTTGGCAGTTTGAGTGGTGTTTTCTCCTGCTTTCTTTCTGTTCCTCAAGGCCTTAA
17014	4.98e-05	6.07e-07	7.87033	6.38537	2.70278	2.70278	6.51055	AL910283	GATTGAGAAGCATATACCTAATCTGAGCATGTAACCGTATCTATGTCTCCCCCAGTGCTG
21349	0.0425	0.00324	3.64396	-1.85248	2.70464	2.70464	6.51897	BG305095	TTTCACCCCAGATCACGTCTAAACACTGTTCCAGAGCTGCGGTCAGCATGGACACACCAC
29471	0.0349	0.00245	4.28819	-1.22902	2.70623	2.70623	6.52612	AI626286	TATTCAATATTGCTCTTGTTGTTTGGGGTGAAGTTTGTTGATGCCCGCAACTCTCACCGC
41507	0.0113	0.000492	4.68899	0.010117	2.70879	2.70879	6.53773	BI888708	CTCTAACAACAGTATTCAGACCATAGACTCCACACAGGCGCTGTTCCTGCCAATCGGAGC
23597	0.0016	3.72e-05	6.537	2.61982	2.70879	2.70879	6.53774		AAGTTGGACATCACCTCCCACAACGAGGACTACACCATCGTGGAACAGTACGAACGCGCC
24687	0.0266	0.00169	3.75409	-1.45627	2.71065	2.71065	6.54616		TGGACTGGAGAAATTCAAGGGGCGCTGATACACAGTCATGATTACGTAGTGCTGAACTTT
16308	0.00443	0.000139	5.27823	1.2016	2.71069	2.71069	6.54635	BQ075637	AAGACCCTGACTTAATCTGTCTAAACTCAAAATACCACACTGCCAGCCAACGGCAAAAAA
3556	0.00791	0.000302	4.73495	0.357403	2.71145	2.71145	6.54981	BM071301	TTATCGGCGTGGTGGCGAAGGGTCAGCGGACGTCTGTCTGCCGTGTCCATGCTCCTCTGA
1296	4.08e-07	3.38e-09	11.4355	11.382	2.71415	2.71415	6.56205	BF717990	TCTGGCGATCCCCATCCTGGCGTTCGTAGCCTCGTTCCTGCTCTGGCCGGCCACGCTTAT
41754	0.0109	0.00047	4.35723	-0.200426	2.7152	2.7152	6.56685	BG884286	TTATCCTAGCAATGGTTGTTTCCTGTTTGGCCTTTCTGACTTTTGTGGTTCGTTCACTAA
36538	0.00647	0.000227	-5.80789	0.997085	-2.71785	2.71785	6.57894	AI965253	TCAAGTTCAGTTCAGCTCAGCTCTCTATGTCAGCTCTCGTATGTCTAGACTGCACATCAT
17272	0.0241	0.00145	3.99959	-1.13622	2.71877	2.71877	6.58309	CK029671	ACTTGCCAGTCCCATGTCTCTGCTTTGATCAGGTATTTGTACACACGTCAGATTGATGTC
34735	0.0406	0.00303	-4.67172	-1.2208	-2.71941	2.71941	6.58602	BI884073	TGCAAAGAAATGCTGGTTCCGCACTTCATCTCTGTGCTGATGCACATTCCCATGAATCGC
[truncated: 1,293 more rows]

## Sheet: Upregulated Genes
Agilent ID	adj.P.Val	P.Value	t	B	logFC	ABS	FC	GB_ACC	SEQUENCE
458	0.0473	0.00381	3.37077	-2.25103	0.649863	0.649863	1.56902	AF025305	CCTGTCCACCTTCCAGCAGATGTGGATTAGCAAGCAGGAGTACGATGAGTCTGGACCATC
40869	0.0437	0.00339	3.42588	-2.13739	0.65947	0.65947	1.5795	BC051779	ATGTTGAAGTTCCTTGCCCGCAACTATGTGGATGTCTAAACAGTTCTCACCTCCCAGATT
14238	0.0462	0.00368	3.38744	-2.2167	0.663007	0.663007	1.58338	NM_205572	AACATTCTTGAATGCACTTCTGGGGAGGAGTGAAAAACAAGGAATAAATATAGTTTTGGT
28265	0.0461	0.00367	3.38836	-2.2148	0.663122	0.663122	1.58351	AF025305	CCTGTCCACCTTCCAGCAGATGTGGATTAGCAAGCAGGAGTACGATGAGTCTGGACCATC
14527	0.0472	0.0038	3.37239	-2.24769	0.672231	0.672231	1.59353		AGACATGCTTGTACTAACATGAATTGGAGGGATACCAGTAGAACACCCCTACATCATCAT
5498	0.0449	0.00352	3.40884	-2.17256	0.685794	0.685794	1.60859	NM_199564	ACAGGAGAAAAGGAAAGTTCAAGGGCCATGTGAGAAACCCTCTAATAAATCACCAAGTCA
10741	0.0488	0.00403	3.34454	-2.30502	0.690711	0.690711	1.61408	AF025305	CCTGTCCACCTTCCAGCAGATGTGGATTAGCAAGCAGGAGTACGATGAGTCTGGACCATC
13834	0.0489	0.00404	3.34315	-2.30789	0.700038	0.700038	1.62455	NM_213028	TTCTCTATCTGAACGTTTTATGTAAGAACTCCCTTCACATAAGACCATCTGAATAAATGG
32803	0.0258	0.00162	3.77375	-1.41533	0.71752	0.71752	1.64435	BC083506	TGACTTCAAAGGCTTTTCTGTCTGTTAACAACTTGCGATGGAATAAAAGTCCTCTGCTTG
12547	0.0484	0.00396	3.35308	-2.28745	0.719263	0.719263	1.64634	CK396549	TCTGTTTGATCGCTCTGTTGTGTTTTCCGTGTCATCTGCAGGTTGATGCGGTGCTTTAAT
38360	0.0373	0.00269	3.53477	-1.91213	0.729827	0.729827	1.65844	AW595089	AGTGAAGCTCCTACCAGTCATACATTGTCGGGTGTGATTCTTGCACAACACAGCTCTGTT
1842	0.0494	0.00409	3.33723	-2.32006	0.732175	0.732175	1.66114	AI965025	TTTACCAATCCAGCGCCAGTGCCCGAAAGCTCCACCCCTTCTGCTACATGAGCAAAGCAG
9222	0.0367	0.00263	3.54566	-1.88956	0.736282	0.736282	1.66588	XR_029471	TGCAGGGTATCATCATTTACAGAGCTGCCTTTGTGCTGGTCTTGTATGATGAGCTGAAGA
22017	0.0461	0.00367	3.38842	-2.21467	0.739307	0.739307	1.66937	CN015256	CAGCATATTGTCATTAATTATCCTGTTAATTTGTGTTGGACTGTACATTTGCCTCTCCTC
3732	0.041	0.00307	3.47229	-2.0415	0.740873	0.740873	1.67119	BI326273	CAAGCCACTGATTGCTCTGTGCTTTGTGGATCATCTGATTTTCCTGCTTCTGTGTTTCTC
36165	0.0463	0.00369	3.38594	-2.21978	0.747007	0.747007	1.67831	NM_201505	ACTTCTCTCTTTTGTGCTGGCTTGATTGCTTTTTGGATGGTTGTTGAGAACACCATTGCA
24000	0.0415	0.00313	3.46352	-2.05963	0.747961	0.747961	1.67942	BI430340	TTGTCCACTTCACCGACTGGCGGCTCATCCTGGACTACGTTCCCTACATTAACGGAAAAT
17240	0.0396	0.00292	3.49653	-1.99134	0.748404	0.748404	1.67993	NM_200727	TGATGGGACGTAAGACAGTGTGCCAATGGTTGCGCTGTTATCCTAATGTGTTGTGTAGAA
20675	0.0178	0.000935	4.03162	-0.877754	0.749583	0.749583	1.68131	CN171101	GAATTCCAAGATGTCTAAAACAGTTCAGTTTTGTCCAACAGCACTATGAGCTCAATCCTT
24504	0.0429	0.0033	3.43835	-2.11165	0.750213	0.750213	1.68204	AW566853	AGCCCTGTATAGACTGAAGCTTTCCTGTACTGCCTTTCCACAAACGTGGGTTTGAATCTT
3300	0.048	0.00392	3.3577	-2.27794	0.75445	0.75445	1.68699	EH469733	ATTCAATGTGAGATGTTTAACTGTAACATATCTTGTACGCGGGGTTGGACAAACCATTGG
20284	0.0415	0.00313	3.4638	-2.05905	0.755515	0.755515	1.68823	NM_199947	TCTTTACGCACAGTTGTCCTGACTAAAGAATCTTCTGTCATACAACAATAAACGACCATG
5391	0.0307	0.00204	3.66377	-1.64426	0.757299	0.757299	1.69032	BM185499	GCGCCCCCTTGTGACAGAGAATGAATTTTTATTTCCAATAAATTTTTTCAGCTGTTTATG
7238	0.0413	0.00311	3.46657	-2.05333	0.757766	0.757766	1.69087	CN508376	TAAAGGCGAGACGATGGTGAAGAGACTGATGAAGCGCGGAGAAACTAGCGGCCGCTTAAT
2148	0.0256	0.00159	3.78029	-1.4017	0.762924	0.762924	1.69693	AI397357	ACTGAACCACAGCGACCGGTCACCTTGCATGGCACGGTGTGTGGCTTTCCGATCTTGTTA
8841	0.0417	0.00316	3.45973	-2.06745	0.763869	0.763869	1.69804	NM_001002495	AAGAATCCCGCTGACTTCGAGAATGACGAGTAAAGTCACTCCCTTGAAGACGTCTCTTAT
18309	0.048	0.00392	3.35818	-2.27696	0.765675	0.765675	1.70016	AI666879	CCTCACACTGATTGTCAATCTTCTGGAACGGTGCCTTGTGTCCTCCCAGGGTTTCACTCA
6214	0.0469	0.00377	3.37601	-2.24024	0.770033	0.770033	1.70531	NM_001003746	TTATTGGGTGCACTTGTTGCATCTAGTGCTCATTGTAAATGAGTATTTAATGTTGTTCTC
27056	0.0468	0.00375	3.37872	-2.23466	0.776205	0.776205	1.71262	BG302816	GCTCAGCATTTTACAGTGAACGTATACGGTTTTGCAGACCGACAAAAGAATAGCTGTGGG
25255	0.0485	0.00398	3.35055	-2.29266	0.776815	0.776815	1.71334	BI840813	AGAGTTCACTGACATGTTGAGCCTGTGATCTGGCGCCTTATTTGTGGGATTGAGAACAGG
1793	0.0407	0.00303	3.47838	-2.02889	0.778542	0.778542	1.7154	BC045879	GCATTGCTGACAGGATGCAGAAGGAGATCACATCCCTGGCCCCTAGCACAATGAAGATCA
17089	0.0233	0.00139	3.8454	-1.26601	0.781332	0.781332	1.71872	BC083506	ACTTCAAAGGCTTTTCTGTCTGTTAACAACTTGCGATGGAATAAAAGTCCTCTGTTTGTG
18650	0.0449	0.00352	3.40816	-2.17396	0.790708	0.790708	1.72992	BG304140	CATCCCACTGTATCAGAGGCCTTCAGAGAAGCTAACCTTGCTGCTTCGTTTGGAAAAGCT
23274	0.0458	0.00362	3.39495	-2.2012	0.792506	0.792506	1.73208	NM_001002380	GATGATGATGACGATGATGTGTCTGTTTGTTTGTTTTTGGTTCATTCCATTAAGTGTTTC
30720	0.0434	0.00335	3.43119	-2.12644	0.795582	0.795582	1.73578	AF180887	CTCAGATCATGTTTGAGACCTTCAACGTCCCTGCCATGTATGTGGCTATCCAGGCTGTGC
24900	0.0481	0.00393	3.35654	-2.28034	0.796377	0.796377	1.73673	BC080245	TGGCACCACCCATCTATAATGAGGTGCTCGAGTATGATGATGGAACCCCTGCCACCATGA
36959	0.0261	0.00165	3.76434	-1.43494	0.799184	0.799184	1.74012	CK697375	AGGTGTTGGGTTAAGGGAAGATGTGTACCTTGAATCACTAGCTAATAAAGCACACCACGC
20413	0.0346	0.00242	3.5846	-1.80876	0.801912	0.801912	1.74341	BF937893	CGGCCGTTTCTCGTGTGAGCCGGCGGGAGGATTAACCTCGCTGACTGAACCTCCTCCTGG
23510	0.018	0.000947	4.0253	-0.89092	0.802063	0.802063	1.74359	BC050168	AAATTCAAGTGGCACTTGATCCTCAATGTACAGAAATCTCCTTACCGAGAATAAAGTGTT
18361	0.03	0.00199	3.67655	-1.61769	0.810874	0.810874	1.75427	NM_001004680	CCTCTCAACACTGTTTCCATTCTGCAGTGAACGAGACCAGATGTAAACATTTTTAACAAA
28407	0.0285	0.00186	3.70691	-1.55451	0.81106	0.81106	1.7545	AI545033	CAGTTTGAACTGCAGCAAATTGTTTTGACCATGTTTACATGCCTAAAAACAAACCAAGTT
26145	0.0371	0.00266	3.5395	-1.90231	0.811756	0.811756	1.75535	CN020873	ATGGGACGAAGACAGTGTGCCATGGTTGCGCTGTATCCTATGTGTGTGTAGAATGTTATA
17901	0.0256	0.00159	3.78153	-1.39912	0.812435	0.812435	1.75617	BI473391	GAGCTGACTCCTCTTGACTCCTCTGTGCCTGTGTTCCAGGCGTCTAACTGGTATGAGAGA
31670	0.0279	0.00181	3.72154	-1.52406	0.813696	0.813696	1.75771	BI983061	CAAGCTTTGTGGTCCTTCTTTAGGGCATCTGATGGTCAGACTGCAGAGCTCCAGCTGTAC
29004	0.0435	0.00336	3.43054	-2.12777	0.814104	0.814104	1.75821	CN507533	TCCATGTTCTTGTACAGGACACACTGTTTATTTAATAAAATGTGGAGTTTTGACGTTTGC
41621	0.0319	0.00215	3.63934	-1.69506	0.814476	0.814476	1.75866		ACGAGGCTCAATCCCAGAACACATCACCAATCTTTCACCATCCCACACCCGAGAACATCT
39293	0.0452	0.00355	3.40431	-2.18191	0.819698	0.819698	1.76504	AY391430	TGCTCCGTCTCTTTTCATGTTATAGTTTTATTTTTTGTGCCATTGCACTGTTGATGCTGG
27920	0.0234	0.00139	3.84385	-1.26923	0.82026	0.82026	1.76572	NM_001007765	TTTTCATTCCCACGATGAATCTGAATGAGGTCTGCTTTGTTTTGGAAAGCTCTTATTATG
26407	0.0196	0.00108	3.96454	-1.01759	0.820653	0.820653	1.76621	NM_199816	GGACACTCCTTCCACCAATCCCAAAACTGAAGGTCTTATATGTATAGAAAGCTCAATAAA
11124	0.0492	0.00407	3.33951	-2.31537	0.82151	0.82151	1.76725	BC097225	TTTTGTAGTTCTACTTCCTGATTATATGTCAGGTGAGGTCCTCAAGAATGGAAGCCCTGT
20068	0.0257	0.0016	3.7792	-1.40397	0.821768	0.821768	1.76757	BC056511	GTCTTGCTGCCGATGTCGGAAAAGCTGAAGAAGGTCATTTAAATGTTTTCCTGTCCACCA
5850	0.0248	0.00152	3.80361	-1.3531	0.822735	0.822735	1.76876	EB786422	CACAGGCCCTCAACTTTGCTTTCAAGGACAAGTACAAGAAGATCTCCAAATCTGATGGCA
18892	0.0458	0.00362	3.3957	-2.19967	0.823537	0.823537	1.76974	BG305335	ACACACGTTTTCCTGGACATCAAATAACCTGTGTATTTTCACATGACTGAAGATGAGTGG
25617	0.0195	0.00107	3.96718	-1.0121	0.828034	0.828034	1.77526	NM_200525	CAAAGCTGTGAACTGAGATGTACCCTAGTACTTGATTTGTTTATATTGTATACTGCTCAA
31066	0.0455	0.00359	3.39952	-2.19179	0.828297	0.828297	1.77559	BM181780	GGGCATATGTGATCACTTCAACAGGCATTGCATGGAACCTGTCTCCTGTAGGCAAGGTGC
18714	0.0339	0.00235	3.59898	-1.77891	0.832198	0.832198	1.7804	NM_001003436	TTGCAAAAAGGACTCAGCCACCACCGAAGCTTCCCGTTGGACCCAGTCATAAATTTGCAA
9490	0.0324	0.0022	3.629	-1.71655	0.836132	0.836132	1.78526	AI601365	ATGTCTGCTGACTTGTTCAGGTCTGCTCTGTTTCTGGAGACTGATCCCATTAAGGGCTCA
9082	0.0466	0.00373	3.38152	-2.2289	0.837364	0.837364	1.78678	BG307293	TACAGCAAATTCGACATTCGAGAACATACACGAACACAATCACGTTGACCCGCAGTTAGG
9144	0.0488	0.00403	3.34434	-2.30542	0.838468	0.838468	1.78815	NM_201024	ATTACATCCCGATTTGTAAACCCTCTTGTATTGGACTGCCCCGCTCTGACACAGCAAATA
34121	0.0427	0.00326	3.44368	-2.10064	0.843335	0.843335	1.79419	BG727498	AAGGGTAGAAGATAAACATTTGAAGTCAGAATTATTAGCCCCCCTGAATTATCAGCACCC
21701	0.0203	0.00114	3.94007	-1.06862	0.845106	0.845106	1.7964	BC092910	CAAAGTTGGCAGCATCCATGATGCCATCCTCCACAGGGTGTGTGCAGTCCAGGGTGAACT
38960	0.0345	0.00241	3.5857	-1.80647	0.845663	0.845663	1.79709		TGACACAGTCTGTGTTTATGCTGATGTAAAATAACAGAACACAATAAAGAGAAAACCAGG
18979	0.0255	0.00158	3.78328	-1.39547	0.84669	0.84669	1.79837	CN022637	AGTGGGATAAGAAATAGGAAGAGCGTGATGACGATGATGAAGCTCTTCTTTGCTGCGATG
8721	0.0153	0.000751	4.13478	-0.662803	0.847778	0.847778	1.79973	NM_130932	AACAGCAATGCAGAGGAAAACTGCTGCTCAAAAAGACAGTCTCACCTTTGCACCTGTCTT
19389	0.0429	0.00329	3.43963	-2.10899	0.849365	0.849365	1.80171	NM_200865	ATCAGATGCTGATATTGAATCTTTAAAGACCGGAGAACAGGGCGTCGAGTGTACAATACT
27	0.0366	0.00262	3.54792	-1.88486	0.851204	0.851204	1.80401	XM_001343751	GCATTGTTACGTTGAATCTGCAAGCTAAGGGTTCATTTTAGATTTGTATGGCCAAAACTG
26242	0.0122	0.000547	4.28486	-0.350622	0.854512	0.854512	1.80815	AI958755	GACAGTGCTAGCAAGAACGCTTCTGAGATGATCGACAAGCTGACCCTGACCTTTAACCGA
27315	0.0159	0.000802	4.1038	-0.727321	0.855101	0.855101	1.80889	CF595308	ATTCACCACGCCTGAAAAGGAAAGAACAGAACTTCGCGAGCAAAGGGTTCTGGAATACAA
10170	0.0241	0.00146	3.82301	-1.31269	0.856677	0.856677	1.81086	BI839904	AGGACATTTCCTGTCTCTACACTCTCCCATATTGCTTCCTGTCTCATTTACTGTCATATC
22932	0.0401	0.00298	3.48678	-2.01153	0.858122	0.858122	1.81268	BI841943	GTTTATAACCGGAGTTGCTACCCTATCTTCATCAAGTCAGCCACACTGGACAATCCCGAC
12341	0.041	0.00306	3.4743	-2.03733	0.858766	0.858766	1.81349	AW116780	ATGCAGAACAAGCATATCTGCTCAACAGAATATCTGTATTTCTGATGTTGCAAACCCATG
35448	0.031	0.00207	3.65752	-1.65726	0.859938	0.859938	1.81496	AY428802	TCCAAGAACATCCAACAATGAGTGAGACCGCCATCTCTAAAACCGCCGTGGCCCCCATTG
16907	0.013	0.000601	4.24063	-0.442542	0.860336	0.860336	1.81546	NM_199858	CCACATCCACTTTAATACACTACAGCACATATTGAAACCAAATGTACTATTGTCAATGTG
7381	0.0134	0.000631	4.2173	-0.491063	0.862756	0.862756	1.81851	BI880041	TCTGAAGGTCCTGGCCAAGAGCACTCAGGCTAGAGCTACAGTGTAAATCTGTGTCAGTTT
29899	0.0203	0.00113	3.94108	-1.06651	0.863554	0.863554	1.81952	AW232016	ATGCTTTCTAGGGTCTGACGTGCCCCGCCCCCTTCACGTTTGCTATTATCTACAGTGTGC
22080	0.0371	0.00268	3.53723	-1.90703	0.86434	0.86434	1.82051	XM_683175	TCATGTGCCATTTTAATGTTGCGTTTAAGTTATTTTACACATTCTGGTTTGAACCTCTCC
39635	0.0338	0.00234	3.59978	-1.77724	0.867409	0.867409	1.82438	NM_214684	GCATGCAGAACAAGCATATCTGCTCAACAGAATATCTGTATTTCTGATGTTGCAAACCCA
29665	0.0485	0.00398	3.35045	-2.29287	0.868377	0.868377	1.82561	AI436856	TCATCAGAAATGCTTTATAGGATTGTAGTTCTTTCCCTCATTAAAGCCCTTCCCCGTTTT
31806	0.036	0.00256	3.55802	-1.86393	0.869834	0.869834	1.82745	BM156006	TGCAATGCCAGGGTCACTTGCCCGCAAGTCACCTTTAAAGATCCCTCCGTTCACGGGTAA
17310	0.0475	0.00385	3.36624	-2.26036	0.871184	0.871184	1.82916	AI558330	GACACTTTTTCTGTATTCCTAGCAAAGGGAGCATAGAAACCATCCAACTGTATAGCCAAG
16995	0.0277	0.00179	3.72506	-1.51672	0.871719	0.871719	1.82984	AI544646	GGTCGGTTGGCAGTTGTAATGCTCTTTGTATGTTGACAGAATTGAATGGTTGGAAATACC
29769	0.0413	0.0031	3.46802	-2.05033	0.873261	0.873261	1.8318	NM_199519	ACACACACGAAAATGTGAGCAATTATTGGAAGTGGCATAAAGTATTGGATGAATTGTTTG
30092	0.0455	0.00359	3.39953	-2.19177	0.875016	0.875016	1.83403	CK682503	ACGTATGACTATGCAAGATGCTACAACCTGAAGGAGGTCTACAGCACTAAAGCATACTCT
2857	0.0337	0.00233	3.60129	-1.77412	0.875784	0.875784	1.835	BI866441	GGCAGGAAGTCAGGGAAGACAGAAATGACCATGATGTAGAGGACAACCTTTGGAGGCCTT
6224	0.0429	0.0033	3.43893	-2.11044	0.876261	0.876261	1.83561	NM_205542	TCTACCAGCAAATAAGCCATACGACTGTTGGGACAATCAGCTAAATGTAATTTTTCTGAT
29964	0.0246	0.0015	3.80858	-1.34275	0.877152	0.877152	1.83675	XM_683548	CTGTCGATTTGTCCTACCTTGTCAGATTGTCCCATTTAAAAAGTAAGAACCCGTCTGATG
12230	0.0457	0.0036	3.39786	-2.1952	0.882051	0.882051	1.84299	AW116858	GTTCAGACAGTACAGAGGTCTCCCTTCCACCTCCCACCTTTGATAACCTCCACGACAAGA
22623	0.0443	0.00345	3.41709	-2.15553	0.883768	0.883768	1.84519	AW115576	TTTTAACAGCAGAGGTGCTCAGGGCTAGTTTAAACATAGATGGGCTCTGGGCTAGTTTAC
26039	0.0418	0.00316	3.45843	-2.07016	0.885291	0.885291	1.84714	NM_001002156	TCATCAGAGTCGGCAGTTCAGCTCAACATCAGTGTTATACTGTATATGTAAATAAAGATG
1764	0.0465	0.00372	3.38284	-2.22616	0.885808	0.885808	1.8478	NM_001002156	ATCATCAGAGTCGGCAGTTCAGCTCAACATCAGTGTTATACTGTATATGTAAATAAAGAT
2306	0.0429	0.00329	3.43968	-2.10889	0.886605	0.886605	1.84882	NM_205726	AATTCAATGCAAAGGCAGTTGTTGTCAGAACAGAGAGTGCTCAGCGTAAATAAGTACACC
24447	0.0339	0.00235	3.59768	-1.7816	0.888113	0.888113	1.85075	BI897414	CTGGTGACGGAGCTCAATGTTGATCAAACTCTTGAGGCCAGTAACAAATCCAGACCCATG
11275	0.0275	0.00177	3.73112	-1.50412	0.889297	0.889297	1.85227	AI883283	AGTGCCTCACATGCCGGTGGTACAGTCCTGGATTTCATGAAGGACTTCTGGATCGATTTG
36709	0.0248	0.00151	3.805	-1.35022	0.890284	0.890284	1.85354	BI703078	TGTGATCGCATTGTTCCAGTGGACATCTACGTCCCAGGTTGTCCTCCTACAGCAGAGGCT
9369	0.0494	0.0041	3.33684	-2.32086	0.893536	0.893536	1.85772	AW281287	ATCTATCCAGCACTGTTTAGATAATTGTGCCAAAGCTGTGGTCCTGATGAGCCACTTGGG
29844	0.0466	0.00373	3.38137	-2.22921	0.893768	0.893768	1.85802	NM_001012375	CTGTGCCCCGGACCGTAACTACGACAAGGCTTTCTCTTACATCTGCCGTGACGGAACAAC
18333	0.0205	0.00116	3.93093	-1.08768	0.897875	0.897875	1.86332	BC090486	AGCTCCAGCTGTACTAAAACTCTGTCCAACTTTGTACGATGTTCAGTGTTCGGTTATTTT
22364	0.0412	0.0031	3.4687	-2.04892	0.89818	0.89818	1.86371	NM_001045051	GATGTCCCAGGGAGCCGAAGCCTGGTGGTGCGCAAAGTGATGCCTGGATACTCCATTAAA
19582	0.035	0.00246	3.57632	-1.82595	0.899426	0.899426	1.86532	BI326618	TAAGATCTGTTCACAGCTTTGTATATCTTTTGGCACTTTTTGCCAGCCATGTACCTTTAT
26901	0.0157	0.000775	4.12002	-0.693531	0.899433	0.899433	1.86533	BI879837	CACCAAACAAGTGTCCAGAGATTATGGAGTCCTGTTGGAGGGTCCTGGAATTGCTTTAAG
20236	0.0439	0.00341	3.42308	-2.14318	0.900131	0.900131	1.86624	NM_200761	CTTCAGATGTGTGAATGAATGCAGTCGATTTATTTTGCGATTATTAAACACCATGTTGTC
5853	0.0327	0.00224	3.62162	-1.73188	0.900203	0.900203	1.86633	BM185985	GATGGTCCTGGCCGATGACAACTTTTCTTCTATTGTGGCTGCTGTTGAGGAAGGCAGAGC
8488	0.0224	0.00131	3.87292	-1.20863	0.900895	0.900895	1.86722	BI841927	GCAGCCATACTGCTTCCCTGACCAACCTGGAGGAACATCCTATGAGAGATACGAGACTTA
15627	0.0358	0.00254	3.56153	-1.85663	0.902034	0.902034	1.8687	AI588467	CTAAGTGCCTTTGAATGTTGGTGAGCTGACTTTAGAAGGTCAATCACATGAAAAGATGAT
550	0.0284	0.00186	3.70796	-1.55232	0.90216	0.90216	1.86886	NM_200218	AGGCAGTTGAACGATGTTATTTTGCCATTATCAATAAATTTCCAGCTGTTTCCTCACACA
20274	0.0147	0.000705	4.16467	-0.600563	0.902871	0.902871	1.86978	AI397329	GTGCTGATTGGACCAGAACTCCTCCTCACCTGACTTCAGGAGCATGGTGGCCTTCACCAT
15651	0.0471	0.00379	3.37369	-2.24503	0.903583	0.903583	1.87071	AA497247	TGAGCCAGCCGATGCTCGCTTGACACATAACAGTGGGACACATGGTGCGCAACACACTCT
24598	0.0211	0.00121	3.91171	-1.12776	0.904226	0.904226	1.87154	AJ249797	TGCACTTGTGGAGGTACAGAGGAGGATATCCAGCCCTCACTGAAGTCATGAGTAAACTCA
28796	0.0227	0.00133	3.86486	-1.22543	0.905803	0.905803	1.87359	AW595788	TGAGCAAACATGCAGCGTTTAGCGTAACAGCACTACTGTTCACACCGCTTCTGACATGTA
8263	0.022	0.00128	3.88501	-1.18342	0.906087	0.906087	1.87396	NM_205538	GTCAAACGTGTCATCTGCCCTGTTGCGAAACTTGTAACAAACACGGTTCAGTGTTACTCT
14373	0.0182	0.000971	4.01381	-0.914872	0.90674	0.90674	1.8748	BI670898	AGTCTTCGTAAGTGGAGAAAAGCGCTCCGTCCGTCCAGCTTTAACACTCTCCGCAGAGAC
17864	0.0223	0.0013	3.8765	-1.20117	0.908656	0.908656	1.8773	BI879816	ACTACTCACTCCCTGCATACTTTGACCGACGAGAGAGTCCTCTTCCGGAAATCAAGTTTG
22405	0.0203	0.00113	3.941	-1.06667	0.909195	0.909195	1.878	AI964238	GTAATGACAAGCTGATCAAGGAGGGAGACATCGTCAAGAGAACAGGGGCTATTGTGGACG
10826	0.0249	0.00153	3.80093	-1.35869	0.90964	0.90964	1.87858	NM_205751	TCAACGTTCAAGCTAGTTGATCTTCGAGAAAGCTTGCTACCCTCATTCTGTGCAATGCCA
38134	0.0126	0.000575	4.26172	-0.398704	0.911666	0.911666	1.88122	NM_199995	AGATCCTGAAGAAGTGAAGCTCCTACCAGTCATACATTGTCGGGTGTGATTCTTGCACAA
29584	0.0239	0.00144	3.82956	-1.29902	0.911959	0.911959	1.8816	NM_200747	TTATGAGGATCTTAAACCATCAGACATGGAGCAGATTATTGATGAGCTGAAGGCAGGCAG
22436	0.0158	0.000785	4.11423	-0.705601	0.913521	0.913521	1.88364	BG308262	TCCTGGAGACGTCATTTTGGAAACAGGAGAGGTTGTCCCAGATTTTCCCGAAGACAGTCA
13801	0.0208	0.00118	3.9233	-1.10359	0.914044	0.914044	1.88432	NM_205540	CACACACACACATGAACAAACTCAGAAACATGCGATCATTCATGCAATAAATGCATTTCT
44381	0.0469	0.00377	3.37556	-2.24116	0.914567	0.914567	1.885	BG728396	AATTTTGCCTTAACAACACTACTTGTGTTTTGATCTAATACAAGTTTCTACCACATAATT
9443	0.02	0.00111	3.94904	-1.04991	0.914691	0.914691	1.88516		CACTGATATGGATGTAGAGATGGCCAAATACCGTCTGCCCCAACCTTCCTCTGGCCGACC
6651	0.0279	0.00181	3.72046	-1.52631	0.918055	0.918055	1.88957	EB786422	ATAAGCAGTACAAGGGCATTATGGACAAGCGCACCCAGTTTTGGAGGTACTTCGCTGGTA
25444	0.016	0.000808	4.10014	-0.73495	0.918338	0.918338	1.88994	NM_200855	GCAAACCTCGCTCTTCTATAACTTGTGTATATTTCTGTCTCTCTAATAAATCACATTTGA
19705	0.0132	0.000614	4.23049	-0.463617	0.918479	0.918479	1.89012	AI667493	TCTGCATGCTTGTTGTTCACATGGCCTCTTGCCTATGGTTTCTCCACTGCAAGTGCTTCT
21291	0.0361	0.00257	3.55558	-1.86898	0.919368	0.919368	1.89129	BG729133	TTATATCCATCAGTGTGTGCGGGATGTTTTGAGGGCTCGCAAACTTGGCTGTGAACGAGA
25548	0.0345	0.00241	3.58581	-1.80626	0.920968	0.920968	1.89338	AI793711	GTGAACGTTTCCTCCTCTGGTGCTTGTTGATTTTGCATAGGAAGGTACGACCATGAGCGC
43185	0.0195	0.00107	3.96868	-1.00896	0.92176	0.92176	1.89442	NM_213379	AGCTCTCACCTGTGTGAATCTTGATTACATAAACATGCACTTTGTGAGGATAAATAAAAC
13613	0.036	0.00256	3.55865	-1.86261	0.922076	0.922076	1.89484	BG985677	AATGGGGGCATTCGCTCTTCAGCCATTAGCAGGCTCAGGATTACTGGCACTCAGTGTTGT
446	0.0434	0.00335	3.43206	-2.12463	0.922296	0.922296	1.89513	NM_203427	CCACCCTCCCCCTCAGTAATCCACCGTATGTTAATTGAAACTGTAATCTTAGATGTTTCA
31726	0.0413	0.00311	3.46664	-2.05319	0.923527	0.923527	1.89675	AA495154	CACTCTTGTTACCATTGTAATTGCCAACTGTGTGAAGCTAAACTGCTTTGAAAGTGAAAG
10878	0.0411	0.00308	3.47113	-2.04388	0.923743	0.923743	1.89703	BI672082	AAAGGCAAGCGGTCTCTCAGCCGGAAAGGCTCCACAAGCTCGCTCACAGAGAACCTCACA
25018	0.0377	0.00273	3.52712	-1.92798	0.927273	0.927273	1.90168	BM103911	CTGCAGTTGATGCCATTCCTGAGAGACGGCAAATGTAGGTTGATCCTTATCAGCTTCGTT
1135	0.0259	0.00162	3.77282	-1.41726	0.927624	0.927624	1.90214	NM_153668	AAACAAGTTTCTCCGAGTGGCCTGTTCTGAAGGTGCTCATAATGTCATAACCAACATTAT
10573	0.0254	0.00157	3.78621	-1.38937	0.928505	0.928505	1.9033	NM_214723	GCCACCCCAAACTCTAGAGAAGCAGCTTCTGTCCGTGTCGCAGCAGATCACGTGTGTGTT
16949	0.0177	0.000923	4.03744	-0.86562	0.928605	0.928605	1.90343	NM_131734	GTGCAGCCCCTGGCAGATGTGTAGCAGTCGTCAATACCAGCCCATCATCAGCAGCTTCTT
6271	0.0476	0.00386	3.36529	-2.26233	0.930691	0.930691	1.90619	BC124726	ATATTCTGTTGTGTCTGATTCTGTTTGTTGGGTTGTGACCCCTATCTGCACTTGTAAACA
10607	0.02	0.00112	3.94845	-1.05114	0.931391	0.931391	1.90711	BC071437	CCCCTCCCACATTGGAGACAGACTAGTGTTGAAGGCAATCGTAAACAATGCTTTCAAGAA
16987	0.00587	0.000201	4.76562	0.641133	0.932879	0.932879	1.90908	NM_001003843	CCTCTCTGCTATTGTGTAGATGAATGACTTTGTCCAGTTGTGTTCCTAATAAATATTATG
18150	0.0331	0.00228	3.61299	-1.74981	0.933432	0.933432	1.90981		GTGCACACATGACAGTTGAAGGTTTCACACACCAGACGCGCACATTTGCATGGAATTTAA
23218	0.0218	0.00125	3.89285	-1.16708	0.933577	0.933577	1.91001	NM_213417	TCTGTGATGTCTCTTGTACTTTCTCTTGGTTCTTTGTAGTCAGATTTGATTAATAAAGGG
15159	0.0315	0.00212	3.64583	-1.68157	0.93473	0.93473	1.91153	BC071359	CTATATGCGTGGCATAACAAATAAATTATACCTATTGAAATGGACATGTATGTGTGGCTG
33481	0.0438	0.0034	3.42395	-2.14138	0.937011	0.937011	1.91456	NM_001004584	AAATGGTGCTGTTAGCAGGTAAGGTCTAAATAAATAAACATATTAAGGACAGCACTGACA
34257	0.0313	0.0021	3.64999	-1.67292	0.937072	0.937072	1.91464	NM_201496	ATTTCAGTAAGGATTGTAATTCAGAACAAACTACACTTGCCAAGTGTTAACTGTCTCCAT
34628	0.0158	0.00079	4.11108	-0.712162	0.93744	0.93744	1.91513	BM071061	TGCCATCTTTGGTATGACCACTTGTATAAGTGCACAGATCAGAGATGAACCTGACAGCCC
43020	0.0371	0.00267	3.53877	-1.90384	0.937789	0.937789	1.91559	NM_212620	AAATGCTACGAGGAAACACAACTGCATGTCGGCTTTCAGGCAGTCTGTTTGGATTTCATA
2194	0.0232	0.00138	3.84938	-1.25771	0.937894	0.937894	1.91573	CF550303	CTTGCTCTCCTTCAAGTTCCACGTGCCGATAAAAGCGTCTGCCATGTTTGAGCTGAAGCG
42715	0.0469	0.00376	3.37707	-2.23807	0.938026	0.938026	1.9159	NM_212785	ATGCAGCCACTAAATTATTGTTGGTGTTAATGACGTAGCTCTCCCCCTCTGGTTCAATGC
11768	0.0148	0.000714	4.15898	-0.612412	0.938514	0.938514	1.91655	BI890578	TTCGGTTACAGCAACCGTGTATGTGACCTGATGGCACACATGGCCTCCAAGGAGTAGATG
17614	0.0448	0.0035	3.41062	-2.16889	0.939242	0.939242	1.91752	BE556839	GTGAAAAGGATAACGTTCGCTTAGCCATTTACAGTCGAGCTGTGTTTAGGCTTGTGGTAA
10851	0.0354	0.0025	3.56829	-1.8426	0.939441	0.939441	1.91779	AY394955	TTTTGGAATTGCTGCCAAGGTTTAGCTGGACAAGGCGCCTCATCAGGTCTAAGGTAATTA
10125	0.0273	0.00175	3.73577	-1.49442	0.940312	0.940312	1.91894	BM183894	ACGTTTCTTTGGCGGTGCTCATTCTGGAACTTCTGGGTCGTGAAGAGCCCAGGCATCGTT
16166	0.0068	0.000244	4.67218	0.449659	0.940958	0.940958	1.9198	BG892288	AGAGTAAAGCAGCAAACTCATGTTCTGTGCCCACTGCATTCCTGGTCGACAACTGAATCT
9121	0.042	0.00319	3.45481	-2.07764	0.941161	0.941161	1.92007	CO248327	AACAGTGCTTTTTTGGGACTTGTGGAGCTGCGCATTGGTAGAATTGTTTGTTCAGTGTTT
13565	0.0114	0.000499	4.32854	-0.259928	0.941411	0.941411	1.92041	BI880587	AGCGCATCGCTAAACAGCTAGCAGAAGCTAATGAGGACACAATCCTGAAATGAGCTGCCC
18567	0.0464	0.00371	3.38412	-2.22353	0.942203	0.942203	1.92146	BI844240	ACTGTTCAAGTCCATTAGTGACGCGCACACTGCGCTGTAGATACGATGACATGCTCTCAT
26797	0.015	0.000726	4.15073	-0.629592	0.942391	0.942391	1.92171	NM_001002495	ACATGGGGCAATCATGTTCATGAAGAGTGCAAAAAGAAGAATCCCGCTGACTTCGAGAAT
21473	0.0245	0.00149	3.8107	-1.33834	0.942647	0.942647	1.92205	BI703339	GAGAAGCGACGCAGACAGGAAGAGGAAAGGCTGCAAAAAGTGGAAGAGGAGAGGAAGCAA
13134	0.0133	0.000624	4.22249	-0.480259	0.943817	0.943817	1.92361	BI708259	GAAAATCAACGCTGGACAGATCGAGGAGGTTATTGCACAGGCTGAAGCGGAGCTCTCGCT
5931	0.0366	0.00262	3.54784	-1.88503	0.944669	0.944669	1.92475	BI880328	TGGACAGTATTGATTCTGAACGAACCACTGAGGAAAGCTTCTCTTGGATTCTGTGTGTAC
38058	0.0145	0.000692	4.17401	-0.581127	0.944701	0.944701	1.92479	NM_200714	ACAATCCCCTGCGGCACCACATCACCTCTTCATGTTGTAAAGTTTCTATATTAAACCTGT
30922	0.00917	0.00037	4.47141	0.036	0.945558	0.945558	1.92593	BC083515	CTGGTCTTGTATGATGAGCTGAAGAAGTCATTTAATGTTTTCTGTCACCCATCATGTGAG
34561	0.0428	0.00327	3.44229	-2.10351	0.945639	0.945639	1.92604	BI867378	CGTTGTCAGTGACCTGAGCGGCAAAGCCATAAGTGCAGCAGAGACCATGGCAAAGGAAGG
13059	0.025	0.00154	3.796	-1.36897	0.946161	0.946161	1.92674	CN841684	CCTTTTTCTTTGCCTCGGGCACTAATAAACTAATTATTATAAGTGACTGCTATGTGTATG
35953	0.012	0.000537	4.29404	-0.331561	0.946846	0.946846	1.92765	NM_001005960	CTAAATGAACCTTTTCCTCGTCAACACGCCAGACTGGCAGTGTCGTCAAAAATGTACATA
38648	0.0493	0.00409	3.33782	-2.31884	0.947148	0.947148	1.92806	NM_001004584	CACCTGTTTACCAAGTTGTTATTGAAGCACGCTCTGTTCTGTTCTTAAAATGCAAATAAA
16765	0.0133	0.000626	4.22148	-0.482365	0.948104	0.948104	1.92934	AF165216	TCTCCTATAAACACTCCAGTAACAGCCAGGGCAACTGAAATGCCTTTAGCATTCACCCTC
22343	0.0442	0.00344	3.41929	-2.151	0.948532	0.948532	1.92991	NM_175082	GAGGATGTTTCACGCGGGAAACAAACAACAGACTTTAAATGACTAAGATTTAAGTGAAAT
26230	0.039	0.00286	3.50587	-1.97199	0.95126	0.95126	1.93356	BI847080	TACACACACACACACACACACACACACACACACACACACACACCAGCAGTGAAGAGATGC
19383	0.0436	0.00338	3.42776	-2.13351	0.95256	0.95256	1.9353	BI878961	TGATTTCTGTCCGTGCAAACACTCCTTTTTTACCTCTCTGACTACCTGCATAATCCCAGT
17942	0.00511	0.000167	4.85372	0.820987	0.954081	0.954081	1.93734	CO914630	TGTTTCACGTCCGCCGATTCCGACCCTTAAAATGAGCAAGTTTGAGCCGCTTTTACATTA
6228	0.0122	0.00055	4.28216	-0.356232	0.954178	0.954178	1.93748	BE605766	TAGAAGGTGCGAAATAGCGGACAGGAGGCTCCCGGCTCAGCCCTGCTCCAGATACAAGTC
564	0.042	0.00319	3.4543	-2.07869	0.954237	0.954237	1.93755	NM_001003448	AAGAGACGGACAGAAGCAGGATGTTTGGTTCCTGCTGAAGAGAAGCTAGGACTTTACATT
19496	0.0111	0.000484	4.34381	-0.228256	0.954334	0.954334	1.93768	AL719910	TTGGCAGAATCAGCGGGGAAAGGCTGACGACATCGGACACGATGCTCTCTCCAGGATGTT
8248	0.0234	0.00139	3.84314	-1.27071	0.958099	0.958099	1.94275		CAGTACAAGGGCATGTACCGACGGCGTCAAGCGTATCCCCAAGGAGCAGGGTATCATCAT
28474	0.0261	0.00164	3.76753	-1.42829	0.958833	0.958833	1.94374	AI496951	GATCATGCCCAAGTCACTGCCCTGTTGATGAGAACTGTTTCCATAGTGTGGCAAATGTCC
30947	0.0122	0.000545	4.28706	-0.346064	0.959413	0.959413	1.94452	BM861027	TTCTTTTTCTTGCATGCTGCATCAGATTAGCTGCTATGGGATTTATGGACTACCTGATAT
16773	0.0292	0.00192	3.69222	-1.58508	0.960512	0.960512	1.946	NM_199564	GAAGAGTTCAAACTGAAGAAAATGTGGAAGAGTCCTAATGGAACCATCAGGAACATTCTG
20037	0.036	0.00256	3.5576	-1.86479	0.960829	0.960829	1.94643	BG303848	TACACAGCCAATTTTGTTTTTCCAAGGATTGGCCTGAATGCTGAATGAGGGATTTCTCGG
16363	0.0251	0.00155	3.79472	-1.37163	0.96131	0.96131	1.94708	CK142034	CTTCTCGCCAAGCCCGTGCAGGAATTTGATGTCTCACCCTGCCTCTCTTGCGCCCAGTGC
23742	0.0121	0.000541	4.29047	-0.338972	0.962247	0.962247	1.94834	AI106196	GAAGAATCCCGCTGACTTCGAGAATGACGATTAAAGTCGCTCCCTTGAAGACGTCTCTTA
15450	0.0068	0.000244	4.67171	0.448704	0.962762	0.962762	1.94904	NM_214701	AGAGTGGAAATCTGTGGTTGCAGGAATCTTCTTCTTTGTCGGCTTGACTGGCTTAGTAGT
7837	0.0199	0.0011	3.9531	-1.04144	0.962777	0.962777	1.94906	NM_212821	GCTACTACAGCATGCAGAAACACAACAACCTGCAAGCTGACAACTTCTACCAGACCGCGT
9026	0.031	0.00207	3.65755	-1.65719	0.962852	0.962852	1.94916	CN832935	GACTCCTCCTGAGGCTCACACTGTCTGTGTCCTGTGCACTCACCTCATTACGATCGCGAA
41420	0.0444	0.00346	3.41652	-2.15671	0.963589	0.963589	1.95016	AW421329	CCGGGTTCCTGCTTTCGCATAATATTGCTGGGCTTGAAATGAGGTTCGTTTGAATGGAGA
28292	0.029	0.00191	3.69572	-1.5778	0.965954	0.965954	1.95335	CK361167	GGTTTTACAAGAGGATGAGCACTCACTTTAGTTGACAATAAAGTTATGAGTTGACATATG
43781	0.031	0.00207	3.65678	-1.65881	0.966625	0.966625	1.95426	EH542472	ATGATGGCTGCAATGCTGGCGTATGTGGCCAACACACACTGGACACAAAATAGAGAAATA
6390	0.0208	0.00118	3.92161	-1.10712	0.968607	0.968607	1.95695	BI886415	GATGTTCTGCTCTGAGAGGTTGGGTTCTGGAGTGTCTGTCTGTGTCGTAGTCTCTTTAAC
15110	0.046	0.00366	3.39044	-2.2105	0.96862	0.96862	1.95697	NM_200834	TTTTCTACTGCAAAGAAAGATGTTTGTACGAAAGAATGCTGTACTATACTCTTGTGTTCC
30746	0.0181	0.000957	4.02063	-0.900649	0.970004	0.970004	1.95885	NM_213101	GTCAGTCAGTCAACAGTGACTCAAATGGCACTCGTCAAAGGAATTTGAGATCTGAAAAAG
32240	0.0261	0.00165	3.76556	-1.43239	0.970465	0.970465	1.95947	BI865553	ATTACGCACAGCTTGACATTGCTTCAAATGAGGATAACCGAGCGTGGATGAGGGAAAATG
11085	0.0204	0.00114	3.93775	-1.07347	0.970564	0.970564	1.95961	AI641141	TTGGCCGATCTGGAGAATGCTTGAACCTGATTGGTGGAAGAGTGAAAGGAGCCGTGTGTA
16701	0.0415	0.00312	3.46453	-2.05754	0.970782	0.970782	1.9599		CTGGTCAGAAGACAAACCAAAAAGCAGTTAAAAAAGCTATTCTTTCCTTCTTATCGCCCC
6833	0.0272	0.00174	3.73979	-1.48607	0.972262	0.972262	1.96191	BC045879	TTGGTGATGAGGCTCAGAGCAAGAGAGGTATCCTGACCCTGAAGTACCCCATCGAGCACG
6164	0.0147	0.000704	4.16569	-0.598436	0.973244	0.973244	1.96325	DQ060547	GAGCTGCTCTCTCTCGTCTCCAGATCCTCTGTCTTGTGCCACCAGCGATACTCTGGAATT
19763	0.0392	0.00288	3.50232	-1.97934	0.97331	0.97331	1.96334	BI474279	CATGTAGTACGAACATTTTGCGTTCATGTGTTTGATATGTCCGTCTGCACAGATATCAGC
15533	0.018	0.000951	4.02338	-0.894918	0.973534	0.973534	1.96364	NM_199526	GGCCTGGGTTTCAGTATTGCAGGCGGTACCGATAACCCCCACATCGGCGAGGACCCAAGC
28518	0.0244	0.00149	3.81368	-1.33211	0.973585	0.973585	1.96371	AI601278	TCAGCGCATGGTGGATGGATACATGAAGCTTTATCACCCCAATAACGCTCAGCTGGGCAT
12864	0.0428	0.00327	3.44256	-2.10296	0.976129	0.976129	1.96718	NM_199663	TCCAAATCCCCCAACAAGAAGAAGAAGAAGTTCAGAACCCCGTCCTTCCTCAAGAAGAAC
27075	0.0093	0.000378	4.46078	0.014029	0.97926	0.97926	1.97145	BM156927	CAGCCGAAAGAATACTGGAGAGTACACAATTACAGCAAGCAATCCATTTGGTATCAAAGA
12867	0.02	0.00112	3.94763	-1.05287	0.97944	0.97944	1.9717	AI793961	GAGCCTCCATTGTAGAAGATGGGCAGGACTGCTTTGGTGACCCTCTGGGCTCAGAGCCTC
23728	0.0258	0.00162	3.77404	-1.41472	0.979701	0.979701	1.97206	NM_130919	ATGCCGGAGCCAGAACATCAATGCGGCAATGAGAGTGCTCTGGGGGCTGAGAAAAAGCCT
9903	0.0274	0.00176	3.7334	-1.49936	0.979937	0.979937	1.97238	BI878334	ACTGCAGTTGTGGAGCAGAAGCGGATGGGCAGATTTATAGGGTTTCAGCAGGTTTCAGAT
39142	0.0437	0.00339	3.42587	-2.13742	0.980652	0.980652	1.97336	BI979574	GCTCATGAGGATCGAGGAGGAGCTCGGCGACAAGGCCAAGTTTGCAGGAAAAGACTTCCG
7240	0.049	0.00405	3.34216	-2.30992	0.981639	0.981639	1.97471	AW116322	ACTTAAAGCAGTGATTTCTGAGCAGATTTAGGATGTTTGGTTAGAGTTACAGTGCCTTAC
10519	0.0457	0.00361	3.39678	-2.19744	0.981999	0.981999	1.9752	BF937252	GCGGCAATCTGGAGCACTTGTGGGAGTTCAGAATGTTCGTCTTTATGCGAGCCAAACTGC
35974	0.0195	0.00107	3.9677	-1.01101	0.982677	0.982677	1.97613	AY124488	CCAAGAACACCCATATTGCTGTGAGCTGGACGTAAAGGAGCTGACATCATGTACAGTGGC
35490	0.0488	0.00403	3.34504	-2.304	0.983291	0.983291	1.97697	BC045879	TATTGTCACCAACTGGGATGATATGGAGAAGATCTGGCATCACACCTTCTACAACGAGCT
20830	0.0172	0.00089	4.05451	-0.830031	0.983358	0.983358	1.97706	NM_001002397	AACACTTCTTTTTACCTGGGATCCACAGTATTCTCCAGAAAATAAGCGCCACACTCTCTT
34599	0.02	0.00111	3.94961	-1.04873	0.983609	0.983609	1.97741	CO806844	GCAAACAGATTACAGCAGATAAGCAGTACAAGGGTATCATCATTTACAGAGCTGCCTACT
18400	0.0426	0.00325	3.44539	-2.0971	0.983853	0.983853	1.97774	BG883258	GACTTTGAGGCCCATCGCAATGTGATGCCCACTGATTTGATTGACAGGTGCCATGTCTCC
23996	0.0158	0.000784	4.11444	-0.705164	0.984011	0.984011	1.97796	AI878491	TGACCAGCTTTCCCAGCTTTATCCCAGAAATCACAATTGGTGCTCATGAGTTAGATTCCA
35301	0.0207	0.00117	3.92596	-1.09804	0.985086	0.985086	1.97943	AB055679	AGCTCTATGCAGAGTTATTCTTGATGCATTCTATACACGTGCTATTTTTGTTGACCATTT
29015	0.0387	0.00282	3.51214	-1.95901	0.985611	0.985611	1.98015	AW076786	TTAATACTCTCCAATTTATAAATGGGGATTTTTGTAACAGGTCAAATGGTGTCGTCTAAT
21766	0.0261	0.00164	3.76614	-1.43118	0.986329	0.986329	1.98114	BM183807	GAATGCCTGGATAAATGTATGCACCACAGTGACCGAGAGTGATGTGGCTCGAGCTAAGAA
36333	0.0358	0.00254	3.56204	-1.85557	0.986812	0.986812	1.9818	NM_212782	TCCACTGATCCCCAAAACAAAGTCATGATTGGTTTGAAACGTAGGAAATAATTTAAATGC
26933	0.0111	0.000478	4.34949	-0.216479	0.987392	0.987392	1.9826	NM_001003843	GGAGGTGAAGAACGAACAACCTCTCTGCTATTGTGTAGATGAATGACTTTGTCCAGTTGT
32887	0.0429	0.0033	3.43844	-2.11147	0.987563	0.987563	1.98283	BI840421	TTTCTGAAACATACCGAGTTTTGCTGGTAAAGTCACAGGCTGCCCTCTAGTTTAGGCCAA
1656	0.0263	0.00166	3.76065	-1.44261	0.987839	0.987839	1.98321	NM_200893	GAAGCCCATGAGATGACGTCCATGTCTTACTGCAGTTTGCAGTTAATAAGTTTACACCCC
31929	0.0182	0.000968	4.0151	-0.912189	0.990244	0.990244	1.98652	EH592645	CCAGGGTGTGATGGTGGGTATGGGTCAGAAGCACCATGAAGATCAAGATCATTGCTCCCC
17321	0.0231	0.00137	3.85159	-1.2531	0.990417	0.990417	1.98676	BC091656	CTAGTTAGGAACTTTAGGAGTCCTCTTGAAGTTTCTCTGGTTTTAGGTTTGAGTGAAATG
37044	0.0178	0.000932	4.03286	-0.875162	0.990699	0.990699	1.98715	BI842399	CCGGTGGAATGACCAGAGACTCACAGCGTTCAGGAACAAGAGCGCTTTATACAGCAGGGA
24329	0.0385	0.0028	3.51528	-1.9525	0.991974	0.991974	1.9889	EH455902	TTTTGTAAATTGTTCACCCAGTTTTGTCACTTTGCAAAAGTAACAATTCACGCTGTACAC
44515	0.0361	0.00257	3.556	-1.8681	0.992325	0.992325	1.98939	AF057040	TTGCCCCTGAGGAGCACCCTGTCGTGCTCACTGAGGCTCCCCTGAATCCCAAAGCCAACA
19554	0.0286	0.00187	3.7047	-1.55911	0.992499	0.992499	1.98963	BG304985	CTGCTGAAATGGAGCCTGATCGACCTATCGGTTACGGGGCGTTTGGAGTGGTCTGGTCTG
22224	0.0148	0.000715	4.15829	-0.613852	0.992859	0.992859	1.99012	NM_001007297	ACACCGGTCCCCTTTACAAATGTGACATTACAAACTCAACCAAAGCTGGTGACAAACTCA
15021	0.00708	0.000258	4.64358	0.390933	0.992901	0.992901	1.99018	NM_131105	TTCTGTGAAATAAAATTTCCTCCCATCTGTGTAAGCTCCCCACTCCTTTCTCTCTTTAGT
37038	0.0163	0.000827	4.08925	-0.757642	0.994646	0.994646	1.99259	NM_199652	ATTCTGGCTGTGATTTCCATGTTTAGTGTGCCAGTGGTTTACGAGAAGTACCAGACACAG
2026	0.0482	0.00394	3.35559	-2.28228	0.994768	0.994768	1.99276	AW466697	TGCCAATTATGTTATGCTAACATTCGTGTGCAGTTTAACTGTTCACTTCACCTACCCTTT
37172	0.0159	0.000801	4.10426	-0.726367	0.995843	0.995843	1.99425	NM_213033	TATAAACGCCCCTTTAAACTGTCATCCTAAAATTCTCAGTTCGCTGTTTCTTGCAACAAA
2714	0.017	0.000877	4.06179	-0.814855	0.995989	0.995989	1.99445	CK706292	TTCTTGCATGCTGCATCAGATTAACTGCTATGGGATTTATGGACTACCTGATACTGTATG
21492	0.0139	0.00066	4.19576	-0.535855	0.996186	0.996186	1.99472	CF347728	CATTTCTGTGTATATAAATAGCTCTGGCTGCAATAAAGATTATCTCGAGCCTTCAGAAGA
23676	0.0332	0.00228	3.61162	-1.75265	0.996377	0.996377	1.99498	NM_200586	GCTCTTTGGGAGGAGTCGCAGGTGTAAAATCGATGTATTTGAAATGCACTTCAGTGATTG
25777	0.045	0.00353	3.40702	-2.17633	0.996577	0.996577	1.99526	BI983703	GAACTGGAATATTGAGTAGGGGGCGGGGTTTTACTTTTGCGCTCCGCCTTTCATCTTTCT
39944	0.0182	0.000965	4.01667	-0.908916	0.996602	0.996602	1.99529	NM_199652	AGTAAACACTATAGCCAGTAAAAACTACAACTTTTGCCAGCACTGAAGGAACCCAACTAC
4486	0.00721	0.000264	4.63325	0.369698	0.996732	0.996732	1.99547	BI866916	CACAGTGTTGTCTTTGCTGGGTCCCTTTTTAACATCTGTGATGTCTCTTGTACTTTCTCT
5562	0.0404	0.00301	3.48246	-2.02045	0.997552	0.997552	1.99661	NM_200706	TCTCTCCATGTGTCTGCTCCTTCTGTCCTAATTTGAGGTGTTAGTCTCTTACCTATGAAT
22519	0.0403	0.003	3.48396	-2.01734	0.998416	0.998416	1.99781	BM104335	AACGCAGACTTTTCACTGGACTGGAGAGAAGCAGATGCGCTTGTTTTCTTGGGTTCTTTT
26499	0.0315	0.00212	3.64677	-1.67962	0.998423	0.998423	1.99782	NM_131051	TAAGTGGTTCTCGGCGAGAAATTTCATTATATTTTGCGCATGGATGATTAGAGTGGAAAA
41040	0.00557	0.000188	4.79868	0.708718	0.999087	0.999087	1.99873	NM_131522	TGGCACTGTTAATAGGAGACATCTGCACTCCTTTCATGCAAATGGCTTAACTATTGGAGG
17325	0.0388	0.00284	3.50855	-1.96645	1.0016	1.0016	2.00222	NM_201588	GTCTTAATGCCTGAGGTTGATACACATTTCCCCCTTTTCCACTTATTTGATTTCCTACTG
22347	0.031	0.00207	3.65688	-1.65858	1.00234	1.00234	2.00325	BQ093968	GCAGTATAATGTTTTAATAAGTAACGGTAAGGGGGAATAAACTTGTTCAAACCACAAACC
12498	0.0276	0.00178	3.72843	-1.50971	1.00299	1.00299	2.00415	NM_131521	AGCTGCCAACACCCGCTGAGGGGATTTATGCTAAACCACGGCACATATGATAATAGATAT
29570	0.0373	0.00269	3.53426	-1.91318	1.00347	1.00347	2.00482	NM_199602	GTGTAACATTATGTCATGTAAATACCTGTAGGTGCTGACATAGACTTGTGGTACATATTG
3948	0.046	0.00365	3.39094	-2.20947	1.00423	1.00423	2.00588	BG303647	ACAGTGATGACGCTCTCAACCACGACTTCTTCTGGTCCGACCCCATGCCCTCTGACCTCA
28221	0.0143	0.000681	4.18117	-0.566214	1.0047	1.0047	2.00653	EH542472	TGAAAATTGGTGCGGGATTTGTTGAATTTACTTCTATGTAAGGAATAAACTGAAAAATCT
23421	0.0157	0.00078	4.11715	-0.699512	1.00517	1.00517	2.00718	CN839826	CTGCAGTCTTTAGCTGTGAGACTGTTATTTGTAGCGCTAGATGAGGAGCTTGTCGTACAT
26715	0.0468	0.00376	3.37777	-2.23661	1.0056	1.0056	2.00778	NM_001002648	TCACAATCTAACACAACATCCATGAAAACGAACACATTCGTGGAAGTTCATGGATAAGTA
33114	0.0261	0.00164	3.76681	-1.42979	1.00609	1.00609	2.00846	NM_199899	GAACTGGAGCTCTGAAGCGCACATGACTGTATGACTGACACATCAGAACTGTATGACAAT
7635	0.0407	0.00303	3.47852	-2.02861	1.00616	1.00616	2.00855	BI671030	CTAAACATAGCCAGAACTTTTCCTGAACATAACAACTAGAGCTGGTTAGCCATGCAGCGC
27938	0.0189	0.00102	3.98982	-0.964889	1.00632	1.00632	2.00877	AI584440	TGACGCTGAGATGAACGTATGACTAAAGCAGATCTTCTTTGTACTGATATTGAGATCACA
15368	0.0179	0.000942	4.02794	-0.885412	1.00654	1.00654	2.00909	BC090826	TCACTAAGTTCACTGGAAATGATCTTTACTGCATCTGAGCCAGGCAGCACAATCACCCAA
22206	0.0458	0.00362	3.39528	-2.20053	1.00697	1.00697	2.00969	BG305385	ACTACATCCTGTACGGAGCACAAATATACTACTGATACAGTCATGCTCAATAACACCTCG
23777	0.0085	0.000334	4.5208	0.138019	1.00726	1.00726	2.01009	AW281075	TGCCCTTACCAGGTGGCTGCATGCACGTAATATCGTGTACCCGCATTTCAGACCATCTAC
20427	0.0452	0.00355	3.40439	-2.18174	1.00811	1.00811	2.01127	BI708887	GACAACACTGGTGTCCTAGGCTGGTGATCACTGACTTTGGCTGCTGTCTAGCAGAAGATT
29934	0.0254	0.00157	3.78632	-1.38913	1.0089	1.0089	2.01238	BM182866	CAGCATTGGGAAGTGTTTAAGGTGATCACCGAGGTCTTCATCTTGGTACCTGCTCTGGTC
15927	0.0486	0.00399	3.34883	-2.29619	1.00926	1.00926	2.01287	AL722947	CTTTGTATTCATACGTAGCAAAACTAAGCACTGTATTGGGGTATGTTTGGTTTCAGATGT
28723	0.0331	0.00227	3.61357	-1.74861	1.01076	1.01076	2.01497	NM_131340	ATTTGCATAGTTTAGGAGCAGTACCACAAAAATAGATCTTAGACTCTTTATTGTCTCAGG
1311	0.0376	0.00272	3.52871	-1.92468	1.01082	1.01082	2.01505	NM_001002645	TACTGTATGTTCCATGTAAGATGTGTGAACATGTAATCATTCGCACTTGATTTAGTCTTG
2953	0.00953	0.000393	4.4428	-0.023157	1.01091	1.01091	2.01519	AF250041	GAGGTTCAAAGCGATTGCCGCTGAAGTCATGTATGATCTCATTAGTGCTTAGCATCTGAC
8356	0.0146	0.000702	4.16693	-0.59586	1.01261	1.01261	2.01755	NM_200791	CACACCTTTTTCTGTCGAGGAAACTGAAAGTTCCTGTTATACATATGGACTTATTATCAA
32032	0.0278	0.0018	3.72427	-1.51837	1.01298	1.01298	2.01807	NM_001003448	AGAGACGGACAGAAGCAGGATGTTTGGTTCCGGCTGAAGAGAAACTAGGACTTTACATTT
2626	0.00485	0.000155	4.89083	0.896523	1.01336	1.01336	2.01861	BI673169	ATGAAGCACCAGATCCTTCCCAAAGACCAGTGGACGAAATTTGAGCAGGATGTGAAGTAC
26284	0.0264	0.00167	3.75785	-1.44845	1.01369	1.01369	2.01907	BM185005	TGTTATTGGGAATATATGAGCACGGCTATGGCAACTGGGACTTGATCAAGACTGATCCTG
42595	0.0449	0.00352	3.40779	-2.17474	1.01385	1.01385	2.0193	NM_001004555	GCGGAGATGGTTCATAAGTACAGCGACTCGACTCTGGTGCACATCAACACTGTTATTAAA
11509	0.0458	0.00362	3.3955	-2.20008	1.01426	1.01426	2.01987	NM_199969	GTCCAGACTGAAGTTTCAGCTGTTACATGTATGACAAAAGTTTGTCAGAAACTGTCACGT
9725	0.00629	0.000219	4.72305	0.554	1.0147	1.0147	2.02048	AW232844	TTTATGTATGTGTATATACAGTTGAAGTCAGAATTATTAGCCCCCCTGAATTATTCACCG
25261	0.0313	0.00211	3.64957	-1.6738	1.01577	1.01577	2.02198	AW154150	GACATTGAGAAACAGGCCGTCTTTTACAGCCGGAGCTGCCAGATCAGTGTTGTAATTATC
26084	0.0233	0.00139	3.84485	-1.26716	1.01582	1.01582	2.02205	NM_201093	AACTATCTGAGCTCAGACTCCCCTCTCTCATGATGAAATGGGAAGGAGCCCCAGGCTTGA
7718	0.00909	0.000366	4.47718	0.047924	1.01674	1.01674	2.02334	NM_131843	ATTAACCGCATTATTTCGCAGCCCACTGAGACACTGTACATCATCATCCTTTCACGAAAA
11702	0.0127	0.000583	4.25479	-0.413107	1.01748	1.01748	2.02438	AW420922	TTTTACAGTTGAAGTTGAGGATTTTGCTGTGCCGAGTTGCTGAGCTGATGATGTTTGCAC
2374	0.0109	0.000472	4.35485	-0.205346	1.01808	1.01808	2.02522	NM_212998	CCACAAGCGCCTCTGAATGAGTCCTGATTGTACAGTATCGTTCGATGACAATAAAAAGTC
13765	0.0367	0.00262	3.54658	-1.88765	1.01818	1.01818	2.02536	AW826477	CTGGAAAGGGCTTAAGTGGACATCAGCAATCAGAGTACATTAGGTCTTTCTGTGTCATTG
1406	0.0123	0.000552	4.28053	-0.359623	1.01852	1.01852	2.02584	NM_200848	TCCCTCGTCTCCATTCAGCTCATTTCTGTGTATATAAATAGCTCTGGCTGCAATAAAGAT
27640	0.00541	0.000182	4.8142	0.740401	1.0186	1.0186	2.02595	NM_001007300	ACCACCTCGGAAAATAATTGTCTCTCCAAGTACCCCCATAATGATGAGAAAGAATAATTC
29053	0.0271	0.00173	3.74097	-1.48361	1.02267	1.02267	2.03167	BG727473	GTGTCTGACCACACCCCCCCTGATGAAGAGCCAATCACCATCCTCATCTCCGTCTGTCAA
20709	0.00737	0.000273	4.61733	0.336949	1.02302	1.02302	2.03216	AI353538	TTTGCCTTGGCGTAGTATGGCGACATCTTAGCCCACCACACGTTGAATGCACCTGCCATC
17419	0.02	0.00111	3.94974	-1.04845	1.02379	1.02379	2.03325	CN016354	TGGTTTGAGTCCAGCTCCTCCTTTGAACCTGCAATAAAAAGACTTTCTGCTTTTAAAAAA
27511	0.0258	0.00161	3.77501	-1.4127	1.0247	1.0247	2.03454	NM_201505	TTAAAGAACGTGTTATAGACAGTGCTTCCCCAGTGTATCAGGCTGTCATCCCCAGTGAAA
29133	0.0361	0.00257	3.55699	-1.86606	1.02545	1.02545	2.03559	NM_131585	TCGTTCACAGTTTGACCTCTCTGCATCTGCATGTGCTGCTTGTGTGATCTGTCAATCAAA
3643	0.0248	0.00152	3.80257	-1.35528	1.02605	1.02605	2.03643	CN836690	ACTGGGGTGTTGCGTCGTCTCATGTTAACATGGCGTCCTCAATGTCATTCTTTGGTTTAA
21562	0.014	0.000665	4.19282	-0.541973	1.02803	1.02803	2.03924	AI943227	GGAGAGCTTGTGAGAATCACAGCCAAGTCGTGAACCAAAGAGAAGGTTAATGGAAGAAAG
23667	0.0181	0.000962	4.01792	-0.906315	1.02805	1.02805	2.03926	BI891860	GCACTGAGGAAAAAACAGAAGCTGTACTGCATCTTACCTGGCCATCGGTCAAAAAGAAAT
23401	0.0426	0.00325	3.44647	-2.09486	1.02847	1.02847	2.03987	AI957973	TTTTTTCCATACCACAACAATAACTCGCTAAAATAATTTGGGGCTCCCCCCATATACAAA
6925	0.0133	0.000621	4.22461	-0.475857	1.02927	1.02927	2.041	BM102825	ATCGGTGTGTCTGGATTGGGTGGCCTGATTCTGGCACGCAAAGGCTCTCGATTGAAGAGG
2265	0.0471	0.00379	3.37297	-2.24651	1.03113	1.03113	2.04362	NM_001002150	GCTGAACACAGCTCAGCTTATGAAAGACAGAACTAAATGCCTCACAGTTCACCAAATAAA
9574	0.0418	0.00317	3.45753	-2.07201	1.03196	1.03196	2.0448	NM_174862	TTTCTGTAAGTCGTTGGAATGTCATTTGCTGTCCTGTAGTGCTTTTCGTGGTTTATAAAG
3145	0.0232	0.00138	3.84813	-1.26031	1.0322	1.0322	2.04514	NM_199962	AGGGTGGGGATTTGGTAAAATTGTCAGTAAGGACTGACAGAGTACCTCACTTATATAAAA
22811	0.0475	0.00384	3.36694	-2.25892	1.0325	1.0325	2.04556	NM_001002150	TGATGTCATGTAGCAAACATGCTGAACACAGCTCAGCTTATGAAAGACAGAACTAAATGC
16656	0.0152	0.000738	4.14307	-0.645545	1.0345	1.0345	2.0484	BG728570	ACAACGTCAATCTGACTTCAATCTGTGCCTGCTGGAGTTGTGCAAACTTGTGTATCACAA
13356	0.0428	0.00328	3.44196	-2.10418	1.03452	1.03452	2.04844	NM_200940	AGTGATTTTGTTTGTTTCAGCACATGTCATCAATTCAAACAAGTCACATGAAACCAGCAG
41539	0.0128	0.000588	4.2509	-0.421201	1.03464	1.03464	2.0486	BI891423	TCATGTTTGCCTCGTCCATAGTAAACTGCCCACGTCCTCCTCCATCACAGTCCTTGTAGT
39892	0.00504	0.000164	4.8645	0.842933	1.03518	1.03518	2.04937	CK027543	GACAAATTTCAAGCTTTATGGTAAACTCTGCAAATAGTGTATTAAACAGATGATCTAACT
22923	0.00923	0.000374	4.46671	0.026275	1.03609	1.03609	2.05066	CK689096	TTTTCAGGGAGGTTCCCAATTTCCCCCAAAGTGACAGGAAAAGGACATTGCAGAAATCTG
44342	0.0371	0.00267	3.53766	-1.90614	1.0369	1.0369	2.05181	AB002301	TTACTTCACACAGAAGTGGTGGAGCTGTTGCTGAAGGTACATACCATTGTTACAAACACA
30619	0.0185	0.000989	4.00515	-0.932929	1.03752	1.03752	2.05269	NM_001002040	GCAACGAATGTTATTGAGCCTTGTTTGTTAAAAAATATATTCTGTAGCTCACGTTGTACC
19345	0.012	0.000535	4.29602	-0.327455	1.0386	1.0386	2.05424	BM186485	AAGCAGATCTCATGTAACGTTTGTGAGAAATACTGCAGTAAGGTAATATCCACTGCTATA
15059	0.0136	0.000641	4.21023	-0.505768	1.04073	1.04073	2.05727	AI793671	TTAGAAGACGTTTGCAACCCCCCCCCCCCCACGCCCAGGTTGTCATGTTTTGTTTAGAAC
2111	0.0228	0.00134	3.86329	-1.22872	1.0408	1.0408	2.05737	AW826486	TTCATTCATACATGAGCAGTGAAAGGTGCTTCTGGAGGTCCTTACTGATGTCCCGCAAAA
43712	0.0491	0.00407	3.34052	-2.3133	1.0432	1.0432	2.06079	AY556396	GCTTACCTGGGGCTCACACTGCCACCGCCAGCCAAAAAACCATTGACGAAGATCGTGTCT
9295	0.0249	0.00153	3.80098	-1.35859	1.04337	1.04337	2.06104	BI672297	AGATGCATTATGAAGCCGCTAAGCTGTTGTCTTTCACTGAAGAGGAGTTCATGAAAGCAC
30841	0.0295	0.00194	3.68704	-1.59586	1.04369	1.04369	2.06149	AW019809	GATGTGCATCTAGGCCAGCTTTACTAACTTATCCATTTGTTAACATCACTGTCAAGCCTC
41636	0.0193	0.00106	3.9734	-0.999124	1.04384	1.04384	2.06171		ACCCAAACCACTGACCCTCTTATTCTTACATCACTAGGAATTGCTTCCTCTCTCATTGGA
9068	0.0211	0.0012	3.91358	-1.12385	1.04389	1.04389	2.06178	NM_200363	AACATTTCCTTTCGGTAGATCGCACACTCTGGAAATGTAGAGGTATCCTATTTGCTCTAC
19431	0.0485	0.00399	3.34977	-2.29426	1.04463	1.04463	2.06284	BC117589	ACTACCTGCTTCATGGCACAAAGTTTTGGATTTCCAATGGTGGATGGGCAGACATCATGA
20107	0.00702	0.000255	4.65072	0.405595	1.04492	1.04492	2.06326	BM035134	ACACCAGCTCATCCCAAAAGCCAACATCACAGCTAAACCAGCTAAACATGCGCTTTCCGC
23767	0.00347	9.96e-05	5.1081	1.33606	1.04516	1.04516	2.06359	NM_001002495	GAATGACGAGTAAAGTCACTCCCTTGAAGACGTCTCTTATGTAATTTGTTTCTGTACAAT
15816	0.043	0.00331	3.43691	-2.11462	1.04582	1.04582	2.06454	AB030898	TTCTAGATGTTTTCTCGCCTGCCACCAGTCTAGAAGGATTCAATGACGTGTATCTGGTGA
19810	0.0283	0.00185	3.71008	-1.54792	1.04622	1.04622	2.06511	NM_131756	ATTTGATTTTATTTCACCTTATGCCATTGATCCTGCCCTGAAAAGTAACTCCTGTTAATG
12165	0.0135	0.000633	4.216	-0.493757	1.04682	1.04682	2.06597	AY922320	TGGAGCAGTACTATGATCCTACAGATGAGCCTGTTGCTGAGGCTCCGTTCAAGTTCGACA
3927	0.00524	0.000173	4.8377	0.788331	1.04745	1.04745	2.06687	NM_001003423	TTGCACGTTTCACTGTCAAAAAGTGCTTTTGCATTCAAACTACACATCCAACAAACCGTA
28009	0.0459	0.00363	3.3932	-2.20482	1.04758	1.04758	2.06706	CT620708	TGCCCTCTGAGTTTCTAAAAGGGTGGGCAAAATACGGACCTGGACTTTAAATTCACCTGA
10027	0.0031	8.5e-05	5.18661	1.49365	1.04865	1.04865	2.0686	NM_214702	CACATTTTGTCCCAGACTGAAGCAAGTGACCGTACACTGGAAAGCTGAATGTTTTTGTGG
28946	0.0156	0.000772	4.12189	-0.689643	1.04882	1.04882	2.06884	BI709483	AAACCTGCCGCTGAAGAACTCAAGCCTGATCCGGAAGAGATGAGAACTGCAGGACAACAT
43128	0.0229	0.00135	3.85939	-1.23684	1.0489	1.0489	2.06895	BI890897	ATCTTCACCTCCCACACCCCTGGAGAGCATCAAATCTGCCTGCACTCAAATTCCTCCAAA
25885	0.0137	0.000649	4.20421	-0.518292	1.04903	1.04903	2.06913	CK147568	TAAAACCTTGACTTTTCCAAACCTTGAAAACGGTTATCCCATGCCTACTTTAGTGTGGAT
28628	0.023	0.00136	3.85605	-1.24381	1.04923	1.04923	2.06943	BG308791	CATGAGTTGGTCCATGCTCATTGGGTCAGTCTGAATGTTCAATCACTGTGGAGCGAACAA
11837	0.0135	0.000634	4.21543	-0.494953	1.05116	1.05116	2.0722	BC107983	TTGTCTTCCCATGGTTACATTCTGCCTCTGTCGCCTGCGAAGGGTCCGGAACCTGAGGAA
37788	0.0159	0.000797	4.10658	-0.721544	1.05119	1.05119	2.07224	BI706369	TAGTACTACTGGTTTGGGCCACTACAAAAATGGTTCCTCTGATGGAACTTCTACTAGTAA
19565	0.0208	0.00118	3.9222	-1.10589	1.05213	1.05213	2.07358	NM_001007765	GGTCATGATGTGGATCTGAGCTACTCTTACAACCATCTGGGTGAAACCACACAGGTTCTG
44445	0.0327	0.00223	3.62256	-1.72993	1.05216	1.05216	2.07364	CK739236	CGGGAGGTTCCTGTCCTCCCTGAGCTCGCCTTAGGACACCTGCGTTACCGTTTGACAGGT
5818	0.0114	0.000502	4.3256	-0.266037	1.05396	1.05396	2.07622		GTTTTCCATCGCAGTAGGTTTATACAGGTGTTGGTGCTGCCACATTTCACAGGTTTGTTT
17136	0.0194	0.00107	3.96974	-1.00677	1.05415	1.05415	2.07649	BM184049	CCAGCTAGTGGACGAGAAAGTGGTCTATAAATACCTCTGACAAACTGTGCTCAATACAAG
38252	0.0429	0.00329	3.44024	-2.10775	1.0542	1.0542	2.07657	NM_001005600	AGGACAGCCAATGAGCTCCCACCACTACTGCTGCTCATTAACATAAAACTGTGAAACAGA
28497	0.0252	0.00156	3.79199	-1.37732	1.05589	1.05589	2.079	DN900352	ATATTATTATTAGCTCCATACACCAACTCGTACTGTACTGAACCGTACTGCTCAGTGGGA
35461	0.01	0.000421	4.40997	-0.09113	1.05628	1.05628	2.07956	BI891596	TCTACCAGCAAATAAGCCATACGACTGTTGGGACAATCAGCTAAATGTAATTTTTCTGAT
8928	0.00941	0.000386	4.45176	-0.004624	1.05656	1.05656	2.07996	AI353094	ACTACAAGCATCCAATCACCCGCTGGATTGCTCGTTACGGTTATGACAGCCCAGTAAAGG
26963	0.00575	0.000195	4.77993	0.6704	1.05735	1.05735	2.08111	EH433570	CTCATTCTGATTACGTACCCCTATATACATTTCTGGGGAGAGCCAAAAAACCATCCCAGA
17204	0.0487	0.00401	3.34721	-2.29953	1.05767	1.05767	2.08156	BC081617	GATAAAGAGATGAAACTGCGCTTCGCCTTTAGGATCTACGACATGGACAAAGACGGCTAT
24132	0.0351	0.00248	3.57358	-1.83163	1.05775	1.05775	2.08168	NM_212561	GAAGAGATGATGTGGTACTGTGCCTGTCCCTCACTAACCTGTGTGACTTTCCTGTAATAA
8140	0.0157	0.000779	4.11782	-0.698117	1.05853	1.05853	2.08281	BC066728	TGGAGGTCTTGGTGGAGGCATGGGCTTCGTTGCGGCTCCTATCACAGCTGTAACTGTCAA
31340	0.0304	0.00202	3.66973	-1.63186	1.06003	1.06003	2.08497	BI980495	ACACATGAAGAGAAGGACTGAGGTGCACCATGATTGCCTTTGGTTTGTCTGCTCAATGTA
26055	0.00627	0.000218	4.72487	0.557734	1.0601	1.0601	2.08508	AI964279	AACGGGACGTTTTTGGTTCACACATCACCAGCATCCAGCACAATACCGGTGGTACGGCCG
34535	0.0273	0.00175	3.73647	-1.49297	1.06126	1.06126	2.08676	NM_207095	GCCAAGTCGTTAAACTGGTCAGAAGACAAACCAAAAAGCAGTTAATAAAACTATTCTTTC
37298	0.0125	0.000569	4.26628	-0.389222	1.06158	1.06158	2.08722	AL729595	TTCTCACAACATATTCAACTCCCTGCTGCAGACGAGAAATCTTCAGCCTTGTAGAAGTGC
3838	0.0404	0.00301	3.48199	-2.02142	1.06241	1.06241	2.08842	AW420788	ATGGGTGGTTTCCCACTCCTACCCCTGTTCCTGCTCAAGCCCAATTGTCTCCACTTAAAG
16107	0.0297	0.00196	3.68276	-1.60475	1.0626	1.0626	2.0887	BF723636	TCCTGTAGCACGTCCACTCCTTCACTCCTCACCAGCAAGCTCACATTCCGACCTCCATAA
9898	0.0499	0.00415	3.33044	-2.33402	1.06317	1.06317	2.08952	AI477401	GTGTCCAGCTACCCTGCCAGAGATGTTCATGAGTTCCTTAGGTGTGTTCACAAGTCCTTG
11781	0.0322	0.00219	3.63178	-1.71076	1.06331	1.06331	2.08971	BE606011	GTGAATTGCATTATAGGCCTACTAGATGTTGATCTCTGCTTTGTCGACTTATGTTAAAAA
8047	0.0153	0.000745	4.13885	-0.65433	1.06332	1.06332	2.08973	BI878863	GAGCCTGAACCCTTCGACAACACCACCTACAAGAACCTGCAGCACCATAACTACAACATG
12808	0.0109	0.000472	4.35552	-0.20397	1.06388	1.06388	2.09055	BI864145	TCAACGATCGGGATGGGCGCTCATCTTGTGCGGAGTTATGTCACGGAAATTGACGCAACA
14294	0.0459	0.00364	3.39247	-2.20632	1.06408	1.06408	2.09084	BC086809	GCATCCCGTAAAGAAACCCCGAATGGAAAAACACTGGATACACCTGTCAAACAGATCCAA
25235	0.0244	0.00148	3.81516	-1.32904	1.06412	1.06412	2.0909	BG306268	ACATCTTCGGAAAGAGTCGTGAAGGTGACTCAAAGCAGAGAGCGGTGAACACAAACCGGT
11314	0.0243	0.00147	3.81786	-1.32342	1.06778	1.06778	2.09621	AW421129	TTCCTGTACACTGGTTATGGATGTTGATGGGTGTGCATGTTCATCTAGTGCAGGGATTTG
18682	0.0352	0.00249	3.57172	-1.8355	1.06782	1.06782	2.09627	CN837902	CACCGGACCGCAGTGTGAAGAGAGGAAGAAGCTTTACTGATGTCAGAATAGTCTGATCTC
24821	0.0148	0.000715	4.15833	-0.613774	1.07039	1.07039	2.1	BM154147	AGCCTTTCATTCATCTGTCCCCTGACCCTCCATATACAGCAAGAGTGGAGTAACATGAAT
20087	0.0481	0.00393	3.35673	-2.27994	1.07055	1.07055	2.10024	AW342711	CACCTTGTGTTAAATCATGTCAGAGCTAAAAGAATGACTGTTGAAGATGCCAGTGCTGAT
21700	0.0159	0.000794	4.10891	-0.716686	1.07163	1.07163	2.1018	NM_199899	ACATGACTGTATGACTGACACATCAGAACTGTATGACAATGAATAAATGTCAATCTGCAA
42546	0.0319	0.00215	3.63915	-1.69545	1.07178	1.07178	2.10203		AGAGATGGATAAGGATGAAGACTCCATTGTAATCACTGCGTAATAGTTATTGATATTGCT
31144	0.042	0.00319	3.45442	-2.07844	1.07184	1.07184	2.10211	NM_131217	ATCAAATTACATGACACCAATCCTGCCGCATGTAAATAAACCCCAGCGCACACTTTATAA
3134	0.0137	0.000651	4.20274	-0.521347	1.07237	1.07237	2.10289	BI889301	GCACAAAAGTAGTCTTCGTCACGTACATGAACGAACACAAACCTCTGTTTCTGCTTACTC
2470	0.0259	0.00162	3.77294	-1.41702	1.07238	1.07238	2.10289	AI964259	GGGGGGGGAAATAAAATAAAAAAACACCCTCTGGAGCCCCCCCCAAAAGGAGGCTCTAAT
41704	0.0345	0.00241	3.58696	-1.80385	1.07249	1.07249	2.10306	AW077452	TTAGCCCCTCTGTATATTTTTTCCCGATTTCTGTTTAATGGAGAGCAGATCTCAACACAT
5846	0.00273	7.21e-05	5.26836	1.65703	1.07275	1.07275	2.10344	NM_212862	GTCTGCCCTCCATCAGCGATGTGCCCAGACGTCTTCAGGTTCGACAGACTTGAGTCCTTT
15382	0.00917	0.00037	4.47145	0.03609	1.07346	1.07346	2.10447	NM_001004555	GTCGCAAACTTCAAGCACTGTTTCTTCATGCAGGTCATTTGTAAATGATTATTCAGTTTT
35703	0.0492	0.00407	3.33955	-2.31528	1.07531	1.07531	2.10717	BI981109	CAGCAGAGTTTCCTCAAGACAGCACAGTGTTGTAGACGGGTTACACACACGCAGATCTCA
24462	0.0135	0.000639	4.21176	-0.502589	1.07654	1.07654	2.10897	CK400728	TGCCATAACTGTGTTTGCAGAAACATCAAGGGATTCCAATAAATCTGTTAACAACAAAAA
31530	0.0118	0.000525	4.30488	-0.309054	1.07794	1.07794	2.11102	BI890730	TGGAGTGCTGCGTTTCTGCGGGTTCCAGGTCCTCGCCCCTCAGATCTTCTGGTCTCCTGC
23752	0.0283	0.00185	3.71118	-1.54562	1.07799	1.07799	2.1111	BG303234	TGCAGACGTCATGTCCCTACTGTCGTAAGCCAAAATTGACACCTAATGTCTGTCTAACAG
25413	0.0422	0.00321	3.45149	-2.0845	1.08056	1.08056	2.11486	XM_683958	GTTCAAAAGAAGCGTTTGCATCTATTAGCCAACTGTGATCTGAACTAATAACGCTACATA
27749	0.0374	0.00271	3.53163	-1.91863	1.08127	1.08127	2.1159	AW232140	TTTCTCATGCCAGTAACCGGGCTGGAGTGGGACTCATTTTCAGCATTGGAGTTTTTTGTA
39785	0.00952	0.000392	4.44364	-0.02142	1.08143	1.08143	2.11613	AI106363	GGAGAGACGTGTCCTGCAGGCCATGAAGAAGGGCCAGGATCCCTACAGCATATTAAGGGC
23776	0.00785	0.000299	4.57399	0.24772	1.08157	1.08157	2.11634	BM082412	ATTAGCAGAAGACATGAGATTCGAGTTATTGCTCTTTGTACACACTAGATGGTGCTGTGG
27534	0.0406	0.00302	3.48034	-2.02483	1.08265	1.08265	2.11792	AW281994	TCACATGTAGGACGAGACTGGGCGAATGACACCTGTTGATCTCCGGCTGTAGACTGTGTT
36393	0.00878	0.000348	4.5002	0.095485	1.08273	1.08273	2.11805	CN172372	TTGCCTTAACAACACTACTTGTGTTTTGATCTAATACAAGTTTCTACCACATAATTGTGC
42327	0.0484	0.00397	3.35225	-2.28916	1.08288	1.08288	2.11826	EB928961	AGGTTTCTGTGCTTACCTGGAAAGAGCTCAGGTCTCTGGCCTCCGGGCTAATCCATGCAC
41136	0.024	0.00145	3.8261	-1.30624	1.0829	1.0829	2.11828	BM154187	AGACCCCCTAAACCCACCAGCATTGTTTTCAAATGATACCGCCCTTCATGCACCCAATTG
7912	0.0066	0.000234	4.69112	0.488542	1.08317	1.08317	2.11868	XM_001339294	GAAGGTTTGCAGAACCTTACAGCCCGTCTTCGCCATCAAGACACTCTCTTCTTTCGGCTT
23700	0.00508	0.000166	4.85904	0.831821	1.08341	1.08341	2.11904	BI672209	AGAATAAGACCTGTTTTTCGGGAAAATGGGACTCGTGCCTGATGAAGCGAAGGGGTTGCC
29567	0.0418	0.00317	3.45801	-2.07102	1.08427	1.08427	2.1203	BG729043	TCTGTGCCTTAGCTGTTGTTCCCAACTTTGTGTCTGTAAGCATCCAACATGTCGTCTCTG
11279	0.041	0.00307	3.4725	-2.04106	1.0845	1.0845	2.12063	NM_001005773	TACATCCACAACGCAATTCACATTTACAAAGTACAGTTTGTAAGCTCAAAACACATTTCG
20085	0.0176	0.00092	4.03885	-0.862665	1.08475	1.08475	2.12101	BI897147	ACGCAAGCTTATGACCTGCGCTTACTGGGAATTCCTCGTTGATGGGAAACAGTTTCAAGC
22205	0.00276	7.3e-05	5.26207	1.64449	1.08674	1.08674	2.12394	AI957555	CTAGACCAACATGGCCATTGTAGTCACCGATAGCAACATAGGCCTTAAACCTGGTGCGCT
28355	0.0249	0.00153	3.80044	-1.35972	1.08755	1.08755	2.12513	AW171394	GAGAGGTTCTGGTGGCCAACGACACCGACAGCAATGCTGCAGATTTAGACGACACATGAC
22848	0.0221	0.00129	3.88161	-1.19052	1.0893	1.0893	2.12771	NM_181601	GTTCAGGTGCCCAGAGGCCCTGTTCCAGCCATCCTTCTTGGGTATGGAATCTTGCGGTAT
26	0.0293	0.00193	3.69071	-1.58822	1.08939	1.08939	2.12784	BM187416	CCATTCCCTTCTAGAACTACACACACACACACACACACACACACACACACACACACACAC
32198	0.00784	0.000297	4.57627	0.252425	1.09189	1.09189	2.13153	NM_131843	ATCTGACATTAACCGCATTATTTCGCAGCTCCACTGAGACACTGTACATCATCATCCTTT
30734	0.0257	0.00161	3.77681	-1.40894	1.09428	1.09428	2.13507	NM_131246	CTTTTACTTGAAATGTGTGATTGTAGAATTAAGACACAGCCCGACTGAATAAACATTGTG
21048	0.0132	0.000616	4.22841	-0.467955	1.09438	1.09438	2.13521		GCTTCACCATAGATAATGTCATTCAGACTGGCGTAGATAATCCTGGCCACCCCTTCATTA
27974	0.0206	0.00117	3.92686	-1.09617	1.09652	1.09652	2.13838	M24635	TCAGTACAGCACAGACGCTCGAAGCCTCTCTCAGTCCAGTGTTTGGTGCGGCCACACATA
23150	0.0123	0.000557	4.27644	-0.368116	1.09936	1.09936	2.1426	BI844825	ACATTCACTCGGGTTGACTGACATACTCTTCTCTCACCGATTCTTGCACTGGCATGGGCA
19229	0.0171	0.000883	4.05823	-0.822284	1.10124	1.10124	2.14539	AA605947	CTCTGGAATTCTTTGGTCAGTGTGAGTGGCTTTCAACCTGCTTTATGGCTGCTTTACTGT
45050	0.0141	0.000673	4.18682	-0.554457	1.10228	1.10228	2.14694
14415	0.0269	0.00171	3.74726	-1.4705	1.1024	1.1024	2.14712	AI964190	CTCCCGGCGGAGATGGTTCATAAGTACAGCGACTCGACTCTGGTGCACATCAACACTGTT
26364	0.0314	0.00211	3.64813	-1.67678	1.10437	1.10437	2.15006	AA494754	TATATACAAGTCCGTTAGTTCACGTTTTGGATGGTATGCGTTGTGATTGGTGTTGAAATT
24865	0.0334	0.0023	3.60761	-1.76098	1.10475	1.10475	2.15062	AF069500	AGGAATCTCAATGCTTCAAATTATCGCCCCAGCCTAGTTATCTACACAGAACATGCAAGA
3235	0.0149	0.000721	4.15407	-0.622625	1.10752	1.10752	2.15475	CK698094	TGTGTTTGTTGGCTCTGCTCATCGCTCTGGCCGTCGTCTGCCGCAGGAAAATCAAGGAGA
11629	0.0255	0.00158	3.78392	-1.39414	1.10854	1.10854	2.15628	NM_205759	CCATGATTGCCTTTGGTTTGTCTGCTCAATGTACAGTACAGATTCTGTAGCAACAAACAT
22666	0.0279	0.00181	3.72159	-1.52395	1.10905	1.10905	2.15704	BI888015	CAGAAACACCCGTTCACCTCTCAGCCCCTGTACTCCCGCTGTGCTTCTACACTCATTGAG
42311	0.022	0.00127	3.88625	-1.18085	1.10934	1.10934	2.15747	BC067332	AGCCTTCCACTCGCAGGCTGTTGTTTATGGAGGTTTTATTGCAGGATAAATGACGCTCAA
25009	0.00504	0.000164	4.86516	0.844284	1.11128	1.11128	2.16037	BG308696	GAATCGAGAGCGAAGGCGAATGCAGATCGAGGACCTGGAGACCAGAATCGCCCTCTTACC
24016	0.0228	0.00134	3.86113	-1.23322	1.11129	1.11129	2.16038	CO920034	GTCTCTTTTCTCCCTCTTCTTCTCTCGCTTTTACTGTTGCATAAAGCTAAATACAAAAGA
10202	0.0159	0.000796	4.10737	-0.719891	1.1126	1.1126	2.16236	CN018999	GGCTTTGAGGAGCAACAAGCAGGAACCTCTTCCCTTCAAGGGTCAAATCTGAAATCAATT
4710	0.0125	0.000571	4.26454	-0.392851	1.11278	1.11278	2.16262	BI672330	CGACAGAGAATGTATCAGGTTTGCACTAATGAGGCGTTCCAAACTCAATGCTGTTTAACT
4917	0.0466	0.00373	3.38076	-2.23046	1.11289	1.11289	2.16279	NM_200449	AACAGCAAGATACACGGCTTGTAATTATGTCTGTGACAAGTCTCCACGTTTTAATGGATT
45219	0.00807	0.000311	4.55437	0.207287	1.11322	1.11322	2.16328
6033	0.0195	0.00107	3.96784	-1.01071	1.11374	1.11374	2.16406	AF057040	TGACCGTATGCAGAAGGAATCACCTCTCTTGCTCCTTCCACCATGAAGATCAAGATCATT
6275	0.046	0.00365	3.39102	-2.2093	1.11752	1.11752	2.16974	BG305485	CGACAGTAAGGTAACATCAAGAGCAGACATCGTGCCGTACAAGAGGCCTTTTGGACAGTG
18925	0.0145	0.000695	4.17183	-0.585663	1.11919	1.11919	2.17224	AF179405	CGTCACCTAGGGATTCACCCAAGTGATCAAGCGTCCCCAAACCTATCCAGGGCATGACTT
10806	0.0175	0.000912	4.04326	-0.853482	1.11938	1.11938	2.17254	BQ419161	GTGTGACACGTTCTCATGATTCGATGCCCTCATTCAGGCTCAGACTGGTCTCGGCACTGC
27327	0.0125	0.00057	4.26551	-0.390836	1.12018	1.12018	2.17374	BG305735	TATATGCCCCCTGTATACCCCCACTGCCCCCTCGCCCCATTTTCTACTTAACGGAAACAC
33053	0.0308	0.00205	3.66133	-1.64934	1.12022	1.12022	2.1738	AI545039	GAAGCAGGAATGAGCTCGAGTTCTCATTGGGGTTTCTCCTCAGCCGTTCACTTCTGTTTC
27154	0.0223	0.0013	3.8758	-1.20264	1.12231	1.12231	2.17696	BI865641	AGATTATTAGTGAGATGGGAACTCCATTGCTTTCCAACTTGCTGTGATTTAAAACCCTAA
1653	0.0204	0.00114	3.9373	-1.0744	1.12256	1.12256	2.17734	NM_001002560	AGAGAAGTGGATGGGGCCTAATCCAGTCAAACCCATGGCCAAAATGTGATCAGTTTTCAT
23644	0.0159	0.000798	4.1061	-0.72253	1.1233	1.1233	2.17845	BI979541	AAGGATGCTGTGCTTCTATTGCTTTAAATACGCATCAGATGGGCTATTTTACACTGTTGA
26883	0.0161	0.000816	4.09556	-0.744483	1.12347	1.12347	2.1787	NM_181601	ATCACCATTGGCAATGAGAGGTTCAGGTGCCCAGGAGGCCCTGTTCCAGCCATCCTTCTT
32469	0.036	0.00255	3.55894	-1.86201	1.12564	1.12564	2.18198	BI709791	GTTCCACAAGTACGTTTTCACCCCGGACGGAAACTGCAACCGTGAGGCTTTTGACGTTTA
17422	0.041	0.00307	3.47255	-2.04096	1.1257	1.1257	2.18207	EE210921	TTTATAAACCCGTCCAGTGCCATCCCTCCACTGGGTACTGCTGGTGTGTCCTGGTGGACA
23132	0.0377	0.00273	3.52732	-1.92757	1.12576	1.12576	2.18216	AI558730	ACGGAAACCTCTCTGTATGTTCGGAATCACCGACTGTCCCTCAGATCATCCGGTTGAAGA
4988	0.00325	9.08e-05	5.15399	1.42825	1.12635	1.12635	2.18306	AI793909	TTGTTATGCTTTCCTTTTAGCTGCTGCTTCTGTGACCTCTTCCTGTGCAATCATCATCAC
19908	0.00387	0.000115	5.03929	1.19738	1.12639	1.12639	2.18312	XM_001339294	GGCAGAACCTTACAGCCCGTCTTCGCCATCAAGACACTCTCTTCTTTCGGCTTTTCTGAG
33700	0.0227	0.00133	3.86497	-1.22521	1.12684	1.12684	2.18379	AA495477	TGACGATGTTGCCATGCTCGTCTGTGAATTGCTCCTCGCTCACTTGCTCTCCTGGAAGAT
8174	0.0287	0.00189	3.70098	-1.56685	1.1269	1.1269	2.18389	NM_200217	ACGGTTTTCGCAAGTCTGTGTGTGATTCGCCGAAAGATCTGGCCTTCTAAGGGAAATATT
1488	0.0373	0.00269	3.53418	-1.91334	1.12704	1.12704	2.18411	AW019247	CTCGTAGAGAAACACACAGCTAACCTTCACTTTTCCCAAGTTAACCCTACGCCATGGCTG
21192	0.0485	0.00398	3.35093	-2.29187	1.128	1.128	2.18556	NM_001004637	CCGCTCTATGGAAATATGTGCTGTCGTCTGGTTGCTCAGCCTCTCTGTATGATTCAAAAT
40180	0.016	0.000804	4.10285	-0.729306	1.12984	1.12984	2.18835	XM_001331435	CATAACAGTCTTTTGTTGCATAAGTACATTTTTGGCAATAGCCAATACATTGTATGGGTC
37714	0.0128	0.000592	4.24775	-0.427729	1.13182	1.13182	2.19135	BM156062	TCTTACAGTTGATTCATATCATGTCATTTGGACTCCAGTGGCGTCCGATCTCTGACTGTT
20333	0.0235	0.0014	3.84112	-1.27494	1.1324	1.1324	2.19223	NM_001002406	GGCGGATGGTATTTTTAAAGATTGGAGAAAGACTGCCCGGGACAAAACTGAACAGTCCTA
18911	0.00691	0.000249	4.6607	0.426101	1.13297	1.13297	2.1931	BC090279	CAGTGCTCCTACATTGGCGGTTGCCTGCTGGAGAAGATCGAGCGTGCAATCACCCATGAA
35099	0.00932	0.00038	4.45829	0.008865	1.13451	1.13451	2.19545	BI705776	ATGGGAAGAGCTCCAGGGGATTGGACCAGACACCTGGCTCTCCAGATTCCAGGCATTTTG
29173	0.0178	0.000939	4.02947	-0.882221	1.13469	1.13469	2.19572	AW115890	GTCTCTCTCTGTCCGCTCCTCATCCCACCCGCTGTATAGCAGTTAAACCGTAGCATTGAC
25209	0.0189	0.00102	3.99116	-0.962099	1.13543	1.13543	2.19684	AI667550	GGACATGCAATCCAGTGATAAGTAGCTTATGCTTTCCTAGTTTACTCATACTGTAGCTAA
15455	0.0369	0.00264	3.54287	-1.89533	1.13621	1.13621	2.19803	NM_213052	ATGTTGAATTCACTCATTTGACTGTTGTTGACAATAAAGAATCAGCTGTATGCTGCTATG
38092	0.0181	0.000957	4.0205	-0.900918	1.13648	1.13648	2.19844	AF164442	ATATGACCGGACTTTGACCCCTTTGCTGTGGTGGTAACTGAGAAGACTATTCGGACTCTT
6353	0.00099	2.08e-05	5.89896	2.88972	1.13742	1.13742	2.19987	BG727634	TTCAACTGTGTGTGTGTATTTAATGTGCTCAGCATAAATTAGTACACCCCTCACAAATCG
8279	0.00608	0.00021	4.74389	0.596674	1.13775	1.13775	2.20038	NM_001005969	GAGCAATTCACAGACGAGCATGGCAACATCGTCACCAAAAAGATTGTGAGGAAAGTGGTC
6936	0.0091	0.000366	4.4763	0.0461	1.13777	1.13777	2.20041	BC065452	CATCAAGACACTCTCTTCTTTCGGCTTTTCTGAGGTCAAAAGCTCCCTGTCATCATGTCT
5137	0.0124	0.000565	4.27001	-0.381479	1.13777	1.13777	2.20041	BC046026	TATACGTCAACGATGCCCTCAGTAACGTATTAGTGCTTTAAGGCTCTTCTGCCAGAGGTT
40569	0.0458	0.00363	3.39442	-2.20231	1.13788	1.13788	2.20058	BC090696	GGAAGTTCTGGTTTGAAAATCAGCCGCATGTAAGAGTATGCAAACCTGCATATCTTCTGC
17705	0.0199	0.0011	3.95375	-1.0401	1.13861	1.13861	2.20169	AL721137	AGAGTTAGGCCTGTGGTCTACCGTCCGCTCATAACAGACCTTTCAAATCCACAAACTTAT
33335	0.019	0.00103	3.98682	-0.97115	1.1397	1.1397	2.20335	NM_201025	GATTGTGTCACGTTTACGGTGCTCCACATGTACAAACAAAGATCTATATCTATTATGAAT
4206	0.0272	0.00174	3.73976	-1.48612	1.13996	1.13996	2.20375	AW116619	GTGTTTGTCTTTCCACCCATCCTTCCCTACACCGCTCATCGCCCCATCTCTCCACCTGTC
37051	0.0346	0.00242	3.58398	-1.81004	1.14001	1.14001	2.20383	BM185353	GTGTTGCTGTAGGACAAGCATCCTAAAGTCCTGACCCTCAAATTCCAGCCCCAGGATACC
6945	0.0171	0.000883	4.05834	-0.822048	1.14017	1.14017	2.20407	DQ060548	CTAACCCAGGACCAGTGCAAGACGGACTGCACAGAACAGGGCACAGAGAGATATTTTAGC
27691	0.022	0.00127	3.88677	-1.17976	1.14048	1.14048	2.20454	BI867041	CCTGGTTGAACTGGTCCATTAACCCGTTATACCGAGATGCCCACAGTGGTCTGACACACA
23978	0.0495	0.00411	3.33533	-2.32396	1.14072	1.14072	2.20492	CF996801	TTGTGATTGGTCGCTCTCGAGGGGAGGCCCTGGCAGACAGGAGGAAAGATGAGCTAAATG
12980	0.0342	0.00237	3.59356	-1.79016	1.14119	1.14119	2.20563	BG729002	TGTGGGTAATCTGCAGTGGGTTATAGTCTGATAAGCAGCACCAGCACAGCTGAAGCGGCT
45049	0.00595	0.000204	4.75714	0.6238	1.14164	1.14164	2.20632
19507	0.0241	0.00145	3.82403	-1.31054	1.14226	1.14226	2.20726	AW076889	GCAGTGTTGTGGATTTCTTCCCTGCTGATGGGATCCCAGGTTCAGAGCAGTGCTAACCTT
3798	0.0283	0.00185	3.71107	-1.54585	1.14242	1.14242	2.20751	BI892041	GGTCTGTGGAGAACTAGTTTTGCTCACATGTAACCTATATGCACACTGCTTCGGTAGACT
33842	0.0206	0.00116	3.929	-1.0917	1.14299	1.14299	2.20838	NM_001004555	GTCAATTCCACCACATCTCAATATACAGCTTCTTTCAAAATGAAATAAATGATGGCAGTC
28894	0.00385	0.000114	5.04303	1.20492	1.14481	1.14481	2.21117		TGAACACACACACACACCTGCAGAAACACTGATGCTTCTGCCATGTACAGCGCTTAATAA
40195	0.0283	0.00184	3.71278	-1.54229	1.14611	1.14611	2.21316	BC050155	CTGTTACACAAATTCCAGCTCCACTCTATTTATTGCTGTGTAAAATAAAAGCCTATGCTA
8277	0.0159	0.000802	4.10363	-0.727687	1.14738	1.14738	2.21511	BI876886	TGTGGAGGTGGCAGAAGCAGTCGAAGATGTGAATGGTGTGGAGCTGGCGGCTGTAGACTG
37678	0.0476	0.00386	3.36436	-2.26422	1.14738	1.14738	2.21511	BE693134	CTTCACATTCCAGATGGCTGACAAGGTCAAACGAATCGATTCAACGAGACGCCTGTGCTG
15386	0.00937	0.000383	4.45488	0.001813	1.14744	1.14744	2.21521	AI667571	GAGCCTCCCAGACCCCAGAGACCCTCTAAAGACAACAAAGATGACGACATCAACTTGAGC
7631	0.0454	0.00357	3.40158	-2.18754	1.14872	1.14872	2.21717	BE558041	ACATGAGGGAAACTAGCCATATTGGGCTCTGCCTCCAACCCTGACATGGCAATACTGCTT
24948	0.027	0.00173	3.74327	-1.47881	1.14879	1.14879	2.21728	NM_131246	CAGTGGTTTTAGCTTTTACTTGAAATGTGTGATTGTAGAGTTAAGACACAGCCCGACTGA
3052	0.0415	0.00312	3.46442	-2.05776	1.149	1.149	2.2176	CK018163	CAGGGCTTTTTCGGCGCCCTCCCCCAAGTTTGTTATAAAAACACCCAAACTTTTGAAGTT
18195	0.0225	0.00131	3.87205	-1.21046	1.14917	1.14917	2.21786	NM_205759	CCATGATTGCCTTTGGTTTGTCTGCTCAATGTACAGTACAGATTCTATAGCAACAAACAT
33859	0.0217	0.00125	3.89448	-1.16369	1.15232	1.15232	2.22271	CK353929	TCCATGGACAGCAGTTTACAGCAGATGAATGTTACACATCTTGCTAGACTAGTTAAATCA
28384	0.0207	0.00117	3.92403	-1.10206	1.15337	1.15337	2.22433	AI497234	TCTTTCAGTACCCACTCTACTGGTTTACCATCCCTGCCATCATGAAGGGCTGGATCGACC
39151	0.0102	0.00043	4.39921	-0.113415	1.15447	1.15447	2.22602	AF211890	ATCCCCTCCCACCCCCTTAAATACATTTTGTGTCTTTTCTTTGGCATTGACATCTTCAGC
30974	0.0125	0.000567	4.26786	-0.385951	1.15463	1.15463	2.22627	BG304697	ACCCAACAGACCTGGACAGCTCCAAGATCACCAATGGGATGTTCGACGAGAAATACGTGC
40818	0.025	0.00154	3.7964	-1.36813	1.15473	1.15473	2.22643	CO935328	GGATTTCCCCTGAGTTCCTCTTTTTTATAATATAGTAGCTCTTATTTAACCATGTGTTGC
45118	0.0375	0.00272	3.53031	-1.92136	1.15666	1.15666	2.2294	XM_001338541	ATAAGGAGTGGAAAGTCCTCCCATCTCTACTACGTGATCACATCAAGTCCTGCAAACATG
12684	0.0192	0.00105	3.97786	-0.989825	1.15716	1.15716	2.23018	AW019138	TGGTTTGCAGCAATCGGTTTCCTCAAACATTTTGAGTTGCCTTAACTTATTGGGTTTAAC
41500	0.0157	0.000778	4.11851	-0.696681	1.15802	1.15802	2.23151	CN016187	CTTTTTTGGGGGAATAAAAAACGGCTTCCGGCCCCCGTCCGCCGTTCTTTTTTATAAAAA
38363	0.0403	0.003	3.4841	-2.01707	1.15816	1.15816	2.23173	BC075738	TCAATCTATTGTAACTTAAGACTTCTATCACAGCTCTGCCAACAGTTTTGTGTATATGCA
10358	0.013	0.000603	4.23912	-0.445671	1.15855	1.15855	2.23232	BI980240	TTTGTTTTTGACCATAGCTGAAGAATGCAAAAGCAGGGCTGGCGGGTTTCACACTGAACT
31290	0.025	0.00154	3.79661	-1.3677	1.15865	1.15865	2.23248	BM154034	CCACTGGCCAATACACACGCCAACATTCACAAAGTGGCCCTCAACAACTTCAGGCTGATC
41068	0.0159	0.000793	4.10948	-0.715496	1.16062	1.16062	2.23553	BE201762	GAGCCATGAAGCGCTGTAAAGCAGAATGATCCTCAAGTCCCTCGATACCATGTTTACCAT
12268	0.0352	0.00248	3.57239	-1.83411	1.16064	1.16064	2.23556	BM102197	CCTCACACTTGTCTCTCCTCTGGTTGGTCAATTTGCACAAAGATGTGGGTGCTACTGTTT
1811	0.00191	4.71e-05	5.48205	2.08036	1.16102	1.16102	2.23616	BM187492	AGATGTACATGATATGTGTGTGTGCTGGCGCTCATGGGGTCATAAACAAACAACGGCTTA
27054	0.00251	6.5e-05	5.32028	1.76039	1.16124	1.16124	2.2365	NM_001002495	TGACGAGTAAAGTCACTCCCTTGAAGACGTCTCTTATGTAATTTGTTTCTGTACAATTCT
30320	0.0239	0.00143	3.83053	-1.29699	1.16139	1.16139	2.23672		TTAAATGGTGTTCATTTTTATGCCAAGAAAGTGAATAAACCACACTACACTATTACGGCC
27330	0.019	0.00102	3.98815	-0.968364	1.16141	1.16141	2.23676	BM183970	TGGAGACATTGCCAACCAGTGTGCTTCTGATGCTGTCCAGATCTTTGGTGGAAACGGTTT
28148	0.0187	0.001	3.99799	-0.947852	1.16171	1.16171	2.23723	NM_200900	TTGTCCACTGCTGGTTGACCCTAAATTCCACAGCACACTGCTGCTTTTTACATCTAGTTG
17710	0.0475	0.00385	3.36596	-2.26094	1.16186	1.16186	2.23746	BI704198	ATGATCACGTTGAAGATGGGCTTTACGCTTCATCCGTGAAGACTTGGGCGTTTGGAGAGG
24396	0.0164	0.000831	4.08714	-0.762031	1.16235	1.16235	2.23822	XM_687831	GTTCCTGCTTCATTTATGCTCCGAATGCTGGCATCATTAAATCACATCAGAACAGACCGC
23826	0.0206	0.00116	3.92794	-1.09392	1.16471	1.16471	2.24188	AI497431	CTCCACAGGATATTCACTATTGAAACCGTTTCCACCAAAGATCTGGACAGCATCAGAAGC
27602	0.024	0.00145	3.82535	-1.30781	1.16493	1.16493	2.24223	CN503751	GTCCATAATGGAAATGAATGCTCGAGCTTAATAAATACTGTACAAATGATGTGGTCAAAG
7518	0.00675	0.000241	4.67748	0.46055	1.16503	1.16503	2.24238	NM_182872	TGCCCCCCTTTAAATTGTATTTCTTTTTTAGATGTTTCCCAGATGATGTTTAACAGAGCA
9908	0.0172	0.00089	4.05451	-0.830038	1.16544	1.16544	2.24302	AW116620	ACAGCTCATGCCGCCTCCGTGTGCTCCAGCGCTGCTCAAGCCTCTGAGACCTTTGAAAGC
34182	0.0184	0.000981	4.0089	-0.925113	1.16565	1.16565	2.24334	BM024218	CTCCTGGTCCCGTAATTCTGCTATTGCTTCATAGCCTGTAAACTGTGAACCTGCCCTTTA
41574	0.00841	0.000328	4.52909	0.155126	1.17024	1.17024	2.2505	CN507033	AACATCAGGAACATGATATATTCACATGACGGCAGTGTCAAAGATCATGCATTGGGTTTT
28012	0.0482	0.00393	3.35615	-2.28114	1.17061	1.17061	2.25107	XM_001336281	TGCTTATTTATATAGCGCTTTTTACAAAGTAGCGTGTGTAAAAGCAGCTTAGCATAGTTC
21561	0.0239	0.00144	3.82954	-1.29906	1.17129	1.17129	2.25213	AF164695	TCATAAACATCCTGCAAACAGCACCACTGCGGCACGTCTCACCTTTACAGCGTTTTACAT
12553	0.00359	0.000104	5.08607	1.29172	1.17146	1.17146	2.2524	NM_001004680	TTCCCGGTGTGAGTGTCTGCATGGCAAACGTTTACCTGAAGATGCAGGCTCATTCCCATG
26292	0.0377	0.00273	3.52817	-1.92581	1.17156	1.17156	2.25255	NM_001007310	TTTCAGTGGCATTGAAGGTTAGGATGATTTCTATATGTTGAAAGCCTGTTTTGTGTTAGG
42594	0.0478	0.00389	3.39684	-2.21923	1.17351	1.17351	2.2556	AW171380	ATGTTAGAACTATTTGCCAAGATGTTAAAGATCCAAACTTGGAGGAGAACCTCTGAAAAT
13125	0.00793	0.000304	4.56547	0.230162	1.17355	1.17355	2.25565	NM_131116	ATGAAGGAGAAAAAATCCTCGAAGAAGTGCCCCAAGCCCGGAGCCACTGCAGCTGCAGCA
13737	0.0126	0.000575	4.26128	-0.399612	1.17403	1.17403	2.25642	AI477292	GACTACTCATTATTGGTGGGCTCCTCCCTTTTTCACGAAACCGGGCGCCATTTTAAAATA
17684	0.00648	0.000228	4.70339	0.513709	1.17505	1.17505	2.25801	AW281819	CGCCCAGATCAGAGGCAAAAGCCCCACCAGCGTCACTCTTATTGAAGATGCTTCCCATCA
25974	0.0376	0.00272	3.52945	-1.92314	1.17558	1.17558	2.25884	NM_001005995	ACCGCTGTAAACAGAATATGCATTTGTAAATCACTGTCGCTGTTTAAACAGTATATACTG
45220	0.0101	0.000422	4.40839	-0.094405	1.17581	1.17581	2.2592
26564	0.0487	0.00401	3.34713	-2.2997	1.17594	1.17594	2.2594	BG738196	AAGAACAGCAAAACACACTGTACTGCTGACTTGGCGTCTTCTTAGAAAATGAATTAATCC
20549	0.00372	0.000109	5.06433	1.2479	1.17624	1.17624	2.25987	AW419572	TTAATGCCAACCTCTTAGGCGGTTTCATGTGGTTCTGGATCCTATGGCACACCTGGCACA
19372	0.00964	0.000399	4.43539	-0.038511	1.17777	1.17777	2.26227	AJ245490	AACATTAGGGTCCCCATTTGCACCTGTATTCAGTGCCCTGCACTTGTGATCAGCTTAAGC
28244	0.0288	0.0019	3.6989	-1.57117	1.1778	1.1778	2.26232	AW279987	TGGACAAGATACTGATAGAGAATCCCAAACGCTGGCTGACGTTCAAATAAACCAGCTGCT
9315	0.0187	0.00101	3.99708	-0.949746	1.17798	1.17798	2.2626	AI942997	CTCCACCCAACCCGCTCCGGCAGATCTAAAAGAAGTAAATCTTAATATCCTCAAAAGAAT
39513	0.0338	0.00234	3.60005	-1.77668	1.1791	1.1791	2.26436	DQ360073	AGTCTCAGATTCAGATCCCAGCGCCGCTGACATTGCCCAGTCCTCTATCCAGAAGAAGCC
17612	0.0338	0.00234	3.64308	-1.72254	1.17978	1.17978	2.26542	AI584617	GCCTGGGATAAACTCAGTCAGTCCCTCCACAGAGAAGGAAAGGATGGGGTGGGATGGGGG
21955	0.0113	0.000494	4.33373	-0.249171	1.18083	1.18083	2.26708	M24635	CACTCCAGCTCAGCGTTCAGTACAGCACAGACGCTCGAAGCCTCTCTCAGTCCAGTGTTT
40781	0.016	0.000808	4.10048	-0.734237	1.18279	1.18279	2.27016	AF412285	CCTCTCTCCATCACCTGCCATCCCATCCAACACAGACTACGCTGGCCCACACACCTTTGA
18631	0.0283	0.00185	3.71139	-1.54519	1.18316	1.18316	2.27073		CGCCATTTTCAGATAGATTATGACGAGGACGGAAACTGTAGTCTGGTCATTTCTGAGGCA
22069	0.0404	0.003	3.48316	-2.019	1.18336	1.18336	2.27106	NM_001003984	AATCAGTGATCTGAACCATTTGCTCTTCCTCTATCCCAGTCAGCCCAAAGAGGAAGTCTT
7794	0.00441	0.000138	4.9478	1.01222	1.18486	1.18486	2.27342	AF202053	CCCCCTGAGGTCAGCCTGTGGTTCAACCCGGAGAATCTGGTGTCCTACGGGAGCTGGCCC
32801	0.0277	0.00178	3.72728	-1.5121	1.18507	1.18507	2.27375	NM_212865	TCCAGGATCTGCAGCCGCAGCTGCAGCAGCATTCGGTCAATATCAACCCCAACAACTGCA
25982	0.0279	0.00181	3.7201	-1.52706	1.18544	1.18544	2.27432	NM_001003569	TGAGGAACCACTTCAGGAGTCACATCGACGAGCTCTACGCCAACATCAAAATGTAGAAAA
23603	0.0258	0.00161	3.77537	-1.41196	1.18687	1.18687	2.27659	NM_001008573	GAGGCTGTTGGACAGTTTGCCCCAAGAAACTCTTCCTGATGTCCTGGCTGCCATGATCCG
21899	0.00427	0.000131	4.973	1.0633	1.18708	1.18708	2.27691		ACAACAAGGTCTTCCTGGATGGTACTGCACAAGCACACCCAGCTTCAGGAGGTACTTCGC
26925	0.0446	0.00348	3.41359	-2.16275	1.18708	1.18708	2.27691	AI626603	ATATATACATCCATCCATCCAGCCGTATACACACATATACACTACATCAGTGGTTCTCAA
13260	0.00628	0.000219	4.72402	0.555991	1.18869	1.18869	2.27945	AI959260	AGAGACTGTCGAGAAAAGTACATCTCCCCTTACAGAAAACCCCTGACCCCGCTGACCAAC
19556	0.027	0.00172	3.74461	-1.47603	1.18884	1.18884	2.2797	NM_200405	GGCCTCATTCAAACCGTGTCCAGTAAGACACATGCCTTTCTCATATGGATAACAGGTCTT
40236	0.0267	0.00169	3.7521	-1.46042	1.18935	1.18935	2.2805	AW232222	TGTAAACTGATTAACCAAAGCTAACAGGAACTAACACATGAGTGTACGGCTGGATCTATC
19511	0.0122	0.000546	4.28621	-0.347817	1.18958	1.18958	2.28086	CA854276	CCCCCCACACACACACATCTGTTAAGAACTAGACATGTAAACAAACACAAATTTATTTAG
26877	0.0337	0.00233	3.60309	-1.77037	1.19025	1.19025	2.28192	NM_131118	GCGAGGTCACGTTCTACCCACAACCGCACTCTCGACCCCTCTCCCTGAACCAAGCCATCA
23515	0.00535	0.000179	4.82246	0.757251	1.19077	1.19077	2.28274	AA495477	AGGTTATACTGAAGGGTGATGAGGCTGAGGATCTTCCAGGAGAGCAAGTGAGCGAGGAGC
22577	0.048	0.00391	3.35914	-2.27498	1.1911	1.1911	2.28327	NM_001002524	GCTTATGTTTCAGATTTACACTGCAAGCAAACAGAAATTTCTAACATGCTACCATATCAG
26999	0.00165	3.87e-05	5.58136	2.2752	1.19257	1.19257	2.28559	CN022637	TTGTATTTAAAAGAAAATGTATTATGTGATGAGTCCTTATTAAAATTTCCTTTCTGACAA
15282	0.0258	0.00162	3.77418	-1.41443	1.19286	1.19286	2.28605	BE016153	AGGAACCGGTTAGAACTGGTTTGACTCCTTTCATGCAGTGACCAGCCCCTGCTGTAAGAA
43103	0.0101	0.000424	4.40638	-0.098563	1.19363	1.19363	2.28727	NM_212677	GGCGACATTGTAGCTGCACCTGGAAAGAGTGTTATGGAAACATTGCATTCCTGATAAAGT
10232	0.0279	0.00181	3.72187	-1.52336	1.1939	1.1939	2.28771	BI865912	ATCAAATCATGAGCCAGTTTTGTCCCTGTTCACTGTTGCACATTGTAACATCTAGCCTAT
25127	0.00182	4.41e-05	5.51538	2.14589	1.19403	1.19403	2.28792	AB011155	CATGGCCCTCAGCCTTTAAAAGCAGACTCCGCCCCCACACCCCCAACCCCGCCTACTCGC
14842	0.0451	0.00354	3.40551	-2.17944	1.19423	1.19423	2.28823	NM_212856	CGCTCCGTCTCTCTGCTCACCAACCCGTGGTGCATTCTGGATGATTACAGAAGAGCTCCA
22105	0.038	0.00276	3.52282	-1.93689	1.19426	1.19426	2.28827	U31079	TTTTCGGCAGTGAGAAGATGAGGAACCCCAAGCTCTTTTACGCCGACCATCCCTTCATTT
20242	0.0398	0.00294	3.49286	-1.99893	1.19491	1.19491	2.28931	AI584361	GTCGGAGGAAAGAGCTGAGATTGGGAATTAATTAAGCCCTACAGAACTGAGAGAAATCCT
39761	0.0111	0.00048	4.34731	-0.221004	1.19499	1.19499	2.28943	BI876870	TCAGGGGTTCCATCTGTGACACTAATAGTGGGCTGTGGTCTGTCCTGTCTGGCCTTGATC
26455	0.0472	0.0038	3.37215	-2.24818	1.19526	1.19526	2.28986	NM_131339	ACTGCCGCTTTTATAAAACGTGTTTGTTTGCTTTGAAAAGGAGAAGCCAAATGGGCTTTT
45151	0.048	0.00391	3.35909	-2.27509	1.19704	1.19704	2.29269	BC054635	CTGCTTGCTGCGATTTATTCCTCTCTCTCTTTTCTATTCAACACAGTTACTGTAATTGAG
45135	0.0047	0.000149	4.91068	0.936868	1.19769	1.19769	2.29372
33338	0.02	0.00112	3.94848	-1.05109	1.19812	1.19812	2.29441	BI878538	AACTTATCCAGAAAATGAAGCGCTTTGAGGAGGTTTATGGTAACCAGTTCAGTCCCTGCC
26663	0.00375	0.00011	5.05876	1.23667	1.19815	1.19815	2.29446	BC124351	AATGTTTATTTCCAGATGTTGATTCAGACAGGCTCCAAACAAATGAGCCTCAGTAACAGG
5834	0.0283	0.00185	3.71021	-1.54765	1.19849	1.19849	2.29499	BI980468	CCGCTCTGGTGCTCTCCAGTCCTCCGCTTCGGCACAATACCTCAATGCTGTGGTTGGTCC
8513	0.0266	0.00169	3.75293	-1.4587	1.19881	1.19881	2.29551	AI667180	GAGATCTACGAGGGAACCAGCGAGATCCAGAGACTGGTCATCGCAAACAACATCCTAAAA
36355	0.00509	0.000167	4.8561	0.825833	1.19885	1.19885	2.29557	CN500784	TCTTAGTTACAGCTGTACTACTTCTTTTATCTTTACCAGGAGGGGGAGATCCAATTCTTT
22939	0.00857	0.000337	4.51566	0.127411	1.19982	1.19982	2.29711	AW343754	TCATAAGGGGACCATCCGCAACTGTCCCGTTTCCTGCTGAGAAACCTGTCACCCCATTCA
9174	0.0464	0.0037	3.38486	-2.22201	1.20014	1.20014	2.29763	NM_131585	AAACTGATGAAATTTCAGAACCAGAGGGGAGGGAGGATCTTTCTGCAGGACGTGAAGAAA
6879	0.036	0.00256	3.55795	-1.86406	1.20112	1.20112	2.29919	NM_001007433	TCTTCTCTTTTTACTTTAAAAATGTTGTTCAAGCAAACCAGCTCCAGCCCCTGCCGTTCT
13069	0.0028	7.44e-05	5.25316	1.6267	1.20171	1.20171	2.30013	BI889693	GAGAGACCCCTATTATCAGTGGGACCATCCAGATCTCAGGAGAAACTGGGGAGAACCGAT
16588	0.00751	0.000279	4.60636	0.314376	1.20228	1.20228	2.30104	AF448057	CTCCACACGACACTACGTGAAAGCAGAATAAAGGGAAAGCTGAGCCTCAATCCGTCCTCA
20745	0.0128	0.000587	4.25178	-0.419374	1.20241	1.20241	2.30124	AF131070	GAACTCCTCTTTCACCAGCCTGATCCCGTCTTATCGGACACCGATCTACGAGCTCACGCC
11103	0.00685	0.000246	4.66679	0.438609	1.20328	1.20328	2.30263		AGGAAATGGATGCTGATCAGTCACAGTGGGTTATAAAATAAAGTCACTTTGGATCGTATA
6682	0.0127	0.00058	4.25718	-0.408131	1.20353	1.20353	2.30303	AI959535	CACGTAACAAATGTTTGTATTTGGTGTTCAGAAGTGCCTTGGTACTCTGTTTTGTCTGCC
17477	0.0197	0.00109	3.96101	-1.02497	1.20466	1.20466	2.30484	NM_131585	TCGGCAAAGAGAGCAGCTAAAGGCTCCGTCCATCTTTGTGTTCCTTTGCTGATTAGTATT
29367	0.00371	0.000108	5.06785	1.255	1.20491	1.20491	2.30524	CN175443	TTGTCTGCTTTGAGCTTGTGTATGTGCTCCATCAGGATGCGCTTGTTCTTGAACACGTTA
36532	0.00651	0.00023	4.69923	0.505176	1.20811	1.20811	2.31034	NM_001004598	TGTGGTAGAAGACTACAGATAATGTTGGATTGACAACCAGTGGACGTTTTAGCTCACCGT
9401	0.00391	0.000116	5.03194	1.18253	1.20899	1.20899	2.31176	NM_213284	CCACACCCGAGAACATCTCTTAATGACTTTACACCTAATTCCTATCATCTTACTTATATT
21909	0.00613	0.000212	4.73854	0.585727	1.2095	1.2095	2.31257	BI706981	TGCCGTCTTTGGGTTGTTTTCACACCACACTGCTGGCTTTGGTCCGAACCAGTTGAAACG
20863	0.0286	0.00188	3.70307	-1.5625	1.2124	1.2124	2.31723	NM_131085	TTTTTTCTCCTGGAGTCATTTGATTTTAAGTATCTACTGATACCGAAACCTGATCCGCTA
16577	0.0322	0.00219	3.63212	-1.71006	1.21241	1.21241	2.31724	NM_201095	AGTCTGTTGTTACTAGTTCTGTATTTTCAGTTTACTCTGTTTTTCAATGTTCTTTATTGT
38524	0.0343	0.00238	3.59189	-1.79362	1.21341	1.21341	2.31886	BM185251	ATTAGCCCTCCTGAATATTATTGACCCTTTTCCTCCCCAATTTCTGTTTCATGGAAAGAA
35132	0.0093	0.000378	4.46086	0.014185	1.21388	1.21388	2.31961	BG308371	GATAACCACTAGAATGATGCCCTACTTTAAGGCAAATGTTACTGTCTCATTTTATGGCAG
2799	0.0193	0.00105	3.97504	-0.995713	1.21451	1.21451	2.32061	NM_212827	TCATACACTTTCTTCCTATAGACCATTTCAATGTGGTGATGTCATTGAGCCATGAACATT
6239	0.0151	0.000734	4.1459	-0.639645	1.21571	1.21571	2.32256	AF124435	ATCCTGTATTTCAGTAACATCCCTTCCTGGTTGGCTGGTCTTCTACCAAGTTGTGTATGT
20444	0.0133	0.000625	4.22166	-0.481998	1.21655	1.21655	2.32391	NM_001002595	TCGTAAGCCAAAATTGACACCTAATGTCTGTCTAACAGCTCTGAGTTTTAATTAAAGAAG
15593	0.0125	0.000572	4.26423	-0.393497	1.21847	1.21847	2.32699	NM_212974	ATGGCTAACTGAGGAGCGATTGTTGGCGTAAAAAGGAAAACGAAAGGCAAAGACGCACTT
18901	0.0434	0.00335	3.43196	-2.12483	1.21865	1.21865	2.32729	BE017827	TGTTCTTCTTGTAGCAGACGCGCTTAAAGTTACACGTTAGACGACGATGATGGACTTTTT
19479	0.0048	0.000153	4.89726	0.909597	1.2197	1.2197	2.32898	AI957925	TTGGTGACCCCTGCATTAGACTAGATTTGCATGTATTCTCGTTAATTAAAGAAATGTCGG
12845	0.046	0.00365	3.39098	-2.20939	1.22148	1.22148	2.33186	BI533225	ATGCTTTATGGGCCGTACATGTGCCTGAATGTTTTGGAAGTTGTAAAAGCTCACTGTGGA
37383	0.0102	0.00043	4.55185	0.008883	1.22387	1.22387	2.33573	BI879567	CTCACTCTCCGCTGTTACCTCCTGGGTAGGGAATTCGCTCTCTGTTCAGATCACGCTCCT
3188	0.0215	0.00123	3.90219	-1.14761	1.22413	1.22413	2.33615	EH454886	GGGGGAAAAGTCGTAACAAGGTAAGTGTACCGGAAGGTGCACTTGGACATTATCAACATA
29028	0.0053	0.000176	4.82866	0.769891	1.2244	1.2244	2.33658	NM_200702	CATCTCAGCAAAACTTGCATCTTTGCCAGAGAAACCATCTACGATCAACTGGAGCCACTA
391	0.0171	0.000881	4.05971	-0.819206	1.22449	1.22449	2.33672	NM_001004119	ATACCACCTCACCATCTGCAGCCTTAGCCAAGACACTCGAATTCTAATAAAACTTGTTTT
10496	0.0164	0.000832	4.08667	-0.763013	1.22534	1.22534	2.33811	AB002301	TTACTTCACACAGAAGTGGTGGAGCTGTTGCTGAAGGTACATACCATTGTTACAAACACA
30480	0.0125	0.00057	4.26536	-0.391138	1.2254	1.2254	2.3382	NM_152961	GGGTGACGTTTTCACACTTAAAACCGTCAGCACTTTCAAATCCACAGAAATCAATTTCAA
13392	0.0194	0.00107	3.96984	-1.00654	1.22678	1.22678	2.34044	BI888475	TGCTCTAGACTGGAAGGACGGCATATCCACGTTGCCTGGAAGTGACATTCGGTTTCGGAT
19308	0.0496	0.00412	3.3341	-2.3265	1.22894	1.22894	2.34395	AI793597	CCTGCTGTGAACAAACAGCCCTCTCTGCTCCTTTTAGCCAAGCATCTGTAGCAGTTGAAG
7002	0.00682	0.000245	4.66934	0.443846	1.22921	1.22921	2.34439	AW154396	AGCGGATTCTGCTCAGTGCTGATGGTCCACACCGCAACGTTCTGAAGTTCAAGCCTCCCA
7587	0.00359	0.000104	5.08646	1.2925	1.22939	1.22939	2.34468	XM_682868	AAGATGAAAATAAGTGTGAGGCTTGCGAGTCTCTAACTCTCTCCCTCTCCTTGAAAGTGA
2226	0.0216	0.00124	3.89874	-1.15479	1.23223	1.23223	2.34931	AW116863	CTCAGCAACCATCCAGAAGACAGGCATCGACTACAAGCCTCCAGTGTACAAGGAGCACGA
39624	0.0342	0.00237	3.59369	-1.78989	1.23226	1.23226	2.34934	AF364085	GACACAAAGAAAAGGGCTCCATCCGCCTTCTCATGAGGAGAGATCGTACCCTCAAAATCT
19449	0.0262	0.00165	3.76319	-1.43732	1.23264	1.23264	2.34997	NM_130923	GCCAACTAAATTTCATGAACCAAAGTTAGACAATTAGATTTGTGTGTGTGTGTGTCTTGT
30363	0.0231	0.00137	3.8528	-1.25059	1.23272	1.23272	2.3501	AW419741	GAAACTCATGTTTTTTGCCCCCCAGTTTGACCATTTTTTAAAGACCTCAATGATTTTTTG
32070	0.0309	0.00206	3.66034	-1.65139	1.23283	1.23283	2.35027	NM_200709	CTATGAGGACAAACAGAATGTCAAACACAGATACATGATATCTACATATAGAGGTGAATC
7220	0.00792	0.000303	4.56673	0.232759	1.2339	1.2339	2.35201	AI959515	GCTGCCTTACAGATTCCTCTCTTGGTCTGCTTTTTCTGCTGTAGTTTGACACTGAAAACA
29612	0.0195	0.00107	3.96812	-1.01013	1.2345	1.2345	2.35299	BM095435	CAGGCTGGTTTTGGCCGTTCTCCCACTATGGTTTTAGCTGGTCTCTGAGAGTATAGACTG
2523	0.0215	0.00123	4.01575	-1.02817	1.23522	1.23522	2.35417	BC097110	CTGCACATTTGAACCCCAAACCGACGGCTGTTTTGATGCACGTGACACGCAGAAGCTGAA
37727	0.0122	0.00055	4.28217	-0.356222	1.23657	1.23657	2.35637	BC083506	ATAACTTTGTCATCGTTGAAGGTCTTATGAGCACTGTTCATGCCATCACAGCAACACAGA
41508	0.0478	0.00388	3.36285	-2.26734	1.23723	1.23723	2.35745	AW116871	GTGATTCTCTCCTGATGCCCTTAGAGGACAAACTTGGAACACGTATGTCTGAAGAACCTG
13312	0.02	0.00111	3.9506	-1.04667	1.23998	1.23998	2.36196	NM_174862	CCCAAAAATCACACCATTGGCTGAGACAGTTACATAGCGTTTATTTTGTTTTAATCAAAC
38866	0.0309	0.00206	3.66049	-1.65108	1.24046	1.24046	2.36275	AW826694	TGGAGAGATGGGTACTTAAACCGTAATCTGTCTGCAAATGCAGTCCTAGACTGTTGAGCC
29078	0.0217	0.00124	3.89706	-1.1583	1.24199	1.24199	2.36524	X81128	TTTGTGCTGCTACTTTGTCATTTAGAAAGTTCATGGTCTCGGAAATGAAGGACCTTTTTT
13696	0.0154	0.000756	4.13192	-0.668767	1.24245	1.24245	2.36601	NM_174862	ATCTGGTTCTGTATGTGGTAAAGGTGAAGTGTGTCATTTCTGTGCCGCTAGAAGAATGAA
21853	0.00776	0.000293	4.58318	0.266644	1.24359	1.24359	2.36787	AI584366	GAACAAACCAGAGGGTGGCACTGCCAAATTCTTTGGCTTTGTGGCTAGAAAGCAAGGCAG
32310	0.0473	0.00382	3.36997	-2.25268	1.24608	1.24608	2.37196	BE017585	GAGTGGCACGGTTAGTAAGCAGCGCTCATGAGATATACATATTGCATTGGTAGCACCTAT
26968	0.0185	0.000989	4.00522	-0.932775	1.24678	1.24678	2.37312	NM_001005996	ATAACTGAAAGCTACTGCAGAGGTATGTGAGGGAGAATTGGGATCTCACCTTTGCTCTAG
38155	0.0475	0.00384	3.36729	-2.25821	1.2473	1.2473	2.37397		TCACGCCTCTGCACGGGACAGCAACATGTTCCAGAGGTTCACCAGCGTCTTGTTTGGAGA
10348	0.00497	0.00016	4.87495	0.864219	1.24753	1.24753	2.37435	BC090424	TACTTCCACATGCTACGTCAAAGGAGGAGGGTACTTCATGGAGAGATCATAGTGGAGAAA
39486	0.0123	0.000555	4.27834	-0.364162	1.24791	1.24791	2.37497	NM_001004555	ATTACGGACTGGTGAACAAGCAATTCAAAGATGTTGTGGGAAAGATCCAGGCCAAGATTC
7111	0.00666	0.000237	4.68564	0.4773	1.24931	1.24931	2.37728	BI889202	ACAAGTTCCTTGCTCGCAGGTTTAAGCTGTTGGAACAGGCTCTGGTGATTGAGGAGCAGC
36434	0.0174	0.000905	4.04684	-0.846013	1.24963	1.24963	2.3778	CV481502	GAAAAGCCGGTTCGGCTGAAATAACCACTGTATTAATAAACCAAACCAATAAAATGAATG
28439	0.00476	0.000152	4.90234	0.919931	1.24964	1.24964	2.37782	BI878943	ATTTCGCCCCTATATTAGGAGAGCTGGATGCCTTACTGGACCCCAAAACCTTCATCGGCC
17622	0.0247	0.00151	3.80718	-1.34567	1.24983	1.24983	2.37814	AW019450	TATGTGTAGTCAAACAATGTAAGTTAAATTCTTATGTATTGTTTTCTGAAAATCGTAGCA
34434	0.0366	0.00262	3.54721	-1.88633	1.25003	1.25003	2.37846	AW019179	CTCAAAGACATCCAAATGTGTGAAGTCCGAGCTGAGATGGACACGGGCGGTCCACTGTTT
27478	0.0158	0.000787	4.11283	-0.708509	1.25031	1.25031	2.37893	BM183976	ATGTTAGATGTAAACAGAACTACACTCTCAGAAAATAGAGTTGTGACTGAGGTTGTACCC
40085	0.0259	0.00162	3.77228	-1.41838	1.25175	1.25175	2.3813	CK027389	AGTCTGTGTGACTGAATGTGAAGGCCAGGAAGATATTTACTCGGTTAAAGGACAGTAAAA
38272	0.0319	0.00216	3.63796	-1.69792	1.25192	1.25192	2.38158	BG303940	ATACGAAGACCCCATCAACCCTGACTACGAATCCACTAACAGAATGTACCACAGGTGTCT
28460	0.0107	0.000455	4.37319	-0.167325	1.25225	1.25225	2.38213	NM_001003515	GTCCCAATGATGAAGCTAGTGGGAGTGATTAATACTCCGGCAACAAGCCAACAGACATTT
21295	0.0185	0.000992	4.05908	-0.881029	1.25286	1.25286	2.38314	BI880896	GCAGCATAAGATTTTCATTTTTGTTCATGTTCACGGCTGTTTTCGCCCAATTGACTTCCA
15152	0.0346	0.00242	3.58391	-1.81019	1.2535	1.2535	2.38419	BG304651	AGATCAGTCATGACTTCACTGTGGCCCTGAGGACTCTACCAGCAGAACAACACCAGGTGG
19367	0.0242	0.00146	3.82125	-1.31635	1.25428	1.25428	2.38548	AA606175	AGATTTCCTCATCCTCTGAAGACCACGCAGAAGCGCTGAACACTGCTTCATGTGCCACCT
24285	0.032	0.00217	3.63632	-1.70134	1.25468	1.25468	2.38615	NM_001005959	TGGAGGACACAAAGAAAGGCATAAACTTCTCTATTAATGCAGCTATTCATTCCCAGAGCT
10738	0.0307	0.00204	3.66375	-1.64431	1.25469	1.25469	2.38615	AW202742	ATTACTGTCCTCTGCCTCTTGTCCTTCACACTGCTTCTTTACTGTCATCTGTCTCATTGC
44687	0.0125	0.000573	4.26305	-0.395948	1.25642	1.25642	2.38903	AW826383	GGGCATCGTTGTATTTCACTGCCTTGTCAAGTCTAACTGCTCAATTGGTCATGCACATAA
4534	0.018	0.000947	4.02534	-0.890844	1.25724	1.25724	2.39038	CT670033	AAATGCATTCTTTGAGTCTATGTGAAGACAACACTATCTTAACACAACATTTATTTACTC
19358	0.0371	0.00266	3.53912	-1.90311	1.25759	1.25759	2.39095	NM_213257	CATACTGGCAGTATTGATTGGGGTTTTGGAGTACACTAATTTCAACAAGTCTCCATGGGG
30556	0.0254	0.00157	3.78652	-1.38873	1.25798	1.25798	2.3916	XM_001333184	CACTTTACAGTTTTTGAGTCACAACAGTGTACAAGAGTGTACAACAAATAACCCCCTCAA
5374	0.00417	0.000128	4.98625	1.09014	1.25823	1.25823	2.39201	Y13948	GGGGGAAACTTCGTTGATTCAATGCCAGCCTCCGGCCCCATGTTCAACCTCGGTCATCTT
15548	0.0112	0.000489	4.33863	-0.238995	1.25878	1.25878	2.39293	BM023679	CGTCACTGGGGCACAACACACAGCTTCACAATCACTTCGCAAAACTTTCAGGGCTAAAGC
40520	0.038	0.00276	3.52284	-1.93685	1.25958	1.25958	2.39427	BI473894	TCTCTCCAGCAGCTCTGGCTCCATGCTGTTGTCTCCTCCGTCCAGATCCAAGCTGGCCCA
40447	0.00526	0.000175	4.83366	0.780097	1.26029	1.26029	2.39545	AI877575	TACCCTCAGAGAGTGCCAGTCACCCACTGCGAAACTCCGCTCTGCCTTCTGCCTCAGCCA
28996	0.0041	0.000124	4.9997	1.11737	1.26052	1.26052	2.39582	NM_213131	TTGCTTTTAAGTTCACACCATTCATAATGTTGCTATTTTTCTTTGAGGTCTTGACCTGTG
15938	0.0489	0.00404	3.34364	-2.30688	1.26177	1.26177	2.3979	CF550113	GAAAGACTATCATGGGTGCCGTCGGCGAAGCTGTTGACCCGGCCAACTTCAAGATCCTGT
22587	0.0327	0.00223	3.62374	-1.72747	1.26227	1.26227	2.39872	EE688958	GCCGAGAAGTTTGACCTCAGCGAGAAACTCAAGAGGCAGAAATATGATATCACTCAGCTT
31219	0.0417	0.00315	3.4608	-2.06526	1.26498	1.26498	2.40324	AW171177	ACTAATGCATGTCGCCAAAGGTGGAGATGGATCTAATGTCTGTTCAAATGAAGCATATGG
23376	0.0177	0.000925	4.03632	-0.867947	1.26964	1.26964	2.41101	BI882735	TCTTGATGCTCCCGGAGCCCATGTCCATGAGCAGGTGGAGGAATCCATCCAGCAGTTCCA
783	0.00345	9.85e-05	5.11362	1.34715	1.26987	1.26987	2.4114	BI880511	AAGGGGTCGGGGCCATAGGTTACTGAAAAGCATTACAGACTTCTGTATCCATCTGAGTTA
21356	0.00863	0.000341	4.51106	0.117927	1.2708	1.2708	2.41296	BI879680	TATGGGTCGCTTTTTTACTGTCCAGAAAGTATGCATGAAGGGAATTCGTTATGAGCTATT
24828	0.00658	0.000233	4.69267	0.491723	1.27082	1.27082	2.41299	NM_131313	GCGGCGGTCTCATTCATCTACCTGCAGAACGTCTTCCTGTCAGCTGAGGAAATGAGCGTC
6986	0.00509	0.000166	4.85784	0.82938	1.2712	1.2712	2.41362	BF717724	TTCTGCCCTGCTCCTGCACTGAACTACTGACCAAACCTGAACACATACAATGGATGTATA
11309	0.0183	0.000975	4.01175	-0.919178	1.2713	1.2713	2.41378	AI667028	TGAAGCAGATGTGTAATCTCTGTGTTTAAAACCTCCAGCTTCGCCTCTGTAAAGTGCGTT
19776	0.00756	0.000282	4.60093	0.303202	1.27156	1.27156	2.41423	AB002301	TTACTTCACACAGAAGTGGTGGAGCTGTTGCTGAAGGTACATACCATTGTTACAAACACA
20149	0.0241	0.00145	3.87344	-1.2564	1.27204	1.27204	2.41503	NM_001004617	ATCATGTCTGTCTCTCTTCCAGAGCCCTACACTGTTGTATGTAGTCAGTCGAGTCTGATT
5124	0.00971	0.000403	4.4307	-0.048213	1.27218	1.27218	2.41526	BM025136	ATAATATATTTGCAGATATCTCCAATCTGGTTTCGTGCTGGTGCAGTTGTGGTTGCGGGT
38579	0.046	0.00365	3.39145	-2.20842	1.27307	1.27307	2.41676	AY054971	CTATTCCACTACCCACGGTGCTTTGTTGTCAGGACAGAGGGAGGCCAACCGTTTGATGGA
15320	0.0115	0.000508	4.3207	-0.276202	1.27312	1.27312	2.41683	CK688765	TGAGAAGATAGACTACGAGCGCATTTGTGCAGAGTACCACATCACTGATTTCCGTCACAT
38790	0.0364	0.0026	3.55102	-1.87843	1.27324	1.27324	2.41703	BC085414	CAGTGGAAAGAGCAATGGCCAAGCAAGAGGTCACACTTGAGGTTAGTGTGCTAATCTATA
42953	0.0053	0.000176	4.82902	0.770633	1.27435	1.27435	2.4189	CK395617	TTATAATTCTCTTGCTGTATCAACATTGTTTAATATACAATAAATCAATTGATTCCATGT
2764	0.0165	0.000839	4.08235	-0.772011	1.27443	1.27443	2.41904	NM_212793	AACTTTATCCTCAACTGTCCTCACCATCACGAAAACCCAGGAAGGATATCGTCTTCGTGA
6513	0.00509	0.000166	4.857	0.827663	1.27616	1.27616	2.42194	NM_200471	TCCTCCCTCCTTTGATGGCACAACAATGAGCTTTGTGGTGGAGCATCGATAACGGAAGGA
7242	0.00776	0.000293	4.58306	0.266403	1.27668	1.27668	2.4228	CA975419	TCCATGTCCGCAGCAGGATCAGGAGGTAACTTCGGCTTTGGAGGTGGATTTGGGTCTGCA
37690	0.0027	7.08e-05	5.27724	1.67473	1.27767	1.27767	2.42447	NM_214726	CTACTCTGATTCAGGTTTGTTTTTTGGTAAGCGATTATACCAAACGTCCTCAATAAAGTG
22357	0.00441	0.000138	4.9489	1.01445	1.27782	1.27782	2.42472	XM_001345429	TAATAATAAACAGACCCAACTCCCTAAACCCTCCGTCAGCTCCTCTAGAATAGGAGTGTA
45147	0.039	0.00286	3.50667	-1.97034	1.279	1.279	2.4267	BC046090	CAGTCTGTGTGAGTAAACGCTTATCTTATCCGTCTCTAAGCGTTCTCTTGAACCTTTTAT
11832	0.00262	6.85e-05	5.29398	1.70808	1.27912	1.27912	2.42691	XM_680355	CATATTATATAAGTGCTGCCGCTTTATACAGTCACTGTGCCATACGTGTAGTTTATGAGT
15716	0.0023	5.87e-05	5.37152	1.86208	1.27991	1.27991	2.42824		TGGTGGTCCCCCCATGTAAATTGCACTCCCTTCCATTGTAAAGCAGCAGTCTCTTCGCTG
25218	0.0329	0.00226	3.61748	-1.74049	1.28035	1.28035	2.42899	BI846231	TAGACAATATGACTATGATGATGACGACAATAATATAAAGTTAGTTTGTTAACGTAATTC
22728	0.0124	0.000563	4.27147	-0.378441	1.28076	1.28076	2.42966	BG303387	CGGTGATGATCCTGGGTGAGGCGTTCGCTTCAGAGGAGCCGTTCGACTTCGGAGCTCAGA
15363	0.0198	0.0011	3.95527	-1.03693	1.28261	1.28261	2.43278	NM_200686	GTGTTCATTCAGTAAAGGGACGAGGCTGTGCTCCTCATGACACACTCTGCTGTTAATAAA
26099	0.0144	0.000686	4.17799	-0.572846	1.28282	1.28282	2.43315	XM_685252	ACTGAGAGCGTTTATCCCATATTCAGCCCCTGCCTCAACCAGGACGGCAAGAATCCCGGA
8092	0.0176	0.000916	4.04136	-0.857441	1.2837	1.2837	2.43463	AI415761	TGCGCTGCTGGACGACTCGGTTCTCCATAAACCCATGATTCCTCCAGATCCTCCGTCAGA
29476	0.0023	5.87e-05	5.37138	1.8618	1.28371	1.28371	2.43464	BC090279	TATTTTTAAGTCCATCCTAGCCAAAACTAACGTGAGCAAGTTTGACCTGCCCAATCGAGA
9282	0.00849	0.000333	4.5216	0.139686	1.28411	1.28411	2.43532	NM_212793	TCCTCACCATCACGAAAACCCAGGAAGGATATCGTCTTCGTGAGGACTTTTGCATTCAAA
11387	0.00873	0.000346	4.50319	0.101667	1.2867	1.2867	2.43969	BI881879	AAGGAAAGCTCTCGAATGTCTCACGCTGACTCCGCCCTCCTTGCTGACATCATGGATGAA
1430	0.0416	0.00314	3.46135	-2.06412	1.28676	1.28676	2.43979	NM_001007455	GATGAGCATCTGTTTTTACCTCACCCCCACTGTTTCCTCTCTGTTTGAGGAGGACTTTAA
18578	0.0206	0.00116	3.93044	-1.08871	1.28774	1.28774	2.44146	NM_212647	ATCATTAATCGAGATAAAATGATTATTGCATCATATACCGCCCATCGCTTTATCCAGAAG
4257	0.00723	0.000265	4.63121	0.3655	1.28777	1.28777	2.4415	BG728868	AGTAATTTTGTCTCATGCTTTATAGTTTTTCCCCTCCTGTCACTTTTCATTTACCAAACA
15085	0.00127	2.84e-05	5.74001	2.58383	1.28972	1.28972	2.4448	BC061452	AAGAGAGGAGAAGAGAGGAAAAACGAACCACCTCCCCCTCCAACTCCCTTTCTGACCCAT
45051	0.00372	0.000109	5.06409	1.24741	1.28985	1.28985	2.44502
8581	0.00312	8.6e-05	5.18113	1.48268	1.29147	1.29147	2.44778	AA605664	TCATGTCCATCCCCACCAAAGGAAACCCTGAGCGCTGTGTATGTCTTAATTGTGTAGAAT
45136	0.00359	0.000104	5.08617	1.29191	1.292	1.292	2.44868
11079	0.0349	0.00245	3.87939	-1.51003	1.29202	1.29202	2.44871	AJ320232	TTTTCATTCAGCAGAAACTCTCCATCAGACTCTTGGAGAATAAAGAGCCCAGCGCTCACA
13116	0.0109	0.000472	4.35489	-0.205284	1.29398	1.29398	2.45204	BG727755	TTGGGGCTTACTTTGGATTATCAGTGGCTCGTGTTCTCTATAGGCCTGGTCTGCGTAACG
25032	0.0173	0.0009	4.04965	-0.840158	1.2953	1.2953	2.45429	NM_174862	CAGGAAGCCCAGCCCCAAAAATCACACCATTGGCTGAGACAGTTACATAGCGTTTATTTT
8129	0.0217	0.00125	3.89555	-1.16144	1.2963	1.2963	2.45598	BG728808	AGATTCACCTCTACTGGCACGCAATGATGCTAAAGCTGACCAAATGCACACTGGACTGAA
21439	0.00863	0.000341	4.5112	0.118202	1.29636	1.29636	2.45609	BI887628	GGAACTCCTCAGAGAGTGCCCGGCATCTTTTCCTCCGTGCCCTTCGCTTTCATCCAGAAA
25332	0.0293	0.00193	3.78727	-1.47511	1.29749	1.29749	2.45801	NM_200608	TTGTACAGACAACCTGTAAAACAGGCTATTGCATACAATGTAAATGACTTCTACTCATTG
39903	0.00497	0.000161	4.87428	0.862843	1.29764	1.29764	2.45826	BI897409	GGATCAACAAGCTGATGAGCGAGTCTCTGATGCTGGTCACCGCTCTCAATCCACATATAG
17457	0.00504	0.000164	4.86499	0.843932	1.29802	1.29802	2.45891	BI982951	TAATCCTGATCATGGCCTTCAAACGTGTGTATAATCACCCGACTGTAGCACTCGCAGCAA
45137	0.00389	0.000115	5.03585	1.19043	1.29819	1.29819	2.4592
27927	0.034	0.00236	3.59637	-1.78433	1.30014	1.30014	2.46253	AI957848	GTTCTATGCATTCTTCAATGGAGCTTGCTCTCCTGAACACTACAGTGGTGACGCTAGCAG
15277	0.0202	0.00113	3.94318	-1.06214	1.30024	1.30024	2.4627	AB030900	GTTTACCATCCAAAATCCTCAATCGCCCTCCAAATTCCTCCATTCTACCTCAGTTACCTT
13995	0.00269	7.06e-05	5.27911	1.67845	1.30331	1.30331	2.46795	BM071886	AGCTCCTCTGGCTGTCAGATGTTACTCCCATGCTAAAGTGGAGACAGATGAAGAGTTTGA
19986	0.0107	0.000457	4.37086	-0.172162	1.30381	1.30381	2.4688	AW344177	TTTAAACGAATCCAGCAGAGTTTTCACAGCAGCCTCGCCTGTACAAACTGTTTCCATTGT
26197	0.0373	0.00269	3.53411	-1.9135	1.30459	1.30459	2.47014	AW282047	CAGCTTTTCATGAACATTCTGCACACAGTACTAATAAGCAGACGTGATCAGATAGTCACT
26164	0.0371	0.00266	3.53985	-1.9016	1.30588	1.30588	2.47234	XM_678721	AAGAGGTTACACCTCTTTATAGACCTGCTGGTACCACCACCGCCTGGGTTTTCTCTTGCC
30814	0.0084	0.000328	4.52987	0.15675	1.30686	1.30686	2.47402	NM_199707	GTGCCAAATGACCTGTTGTATAGGTTTGCATCGGATGAAATATGTTGCTGTTTTAGCAAA
13049	0.00341	9.71e-05	5.12084	1.36168	1.30871	1.30871	2.4772		GAGAGTACAACAACTACAGTTGGCAGGATCTGGTGGCCAGCGGTGTGGTGGAGTACATCG
15151	0.0185	0.000992	4.00361	-0.936137	1.3094	1.3094	2.47838	BG308520	ATTTGGGGATCATGTGCCTTCCAGGTGAACAGTATGACAATGCATCCGTGAAGAACTTGA
30042	0.0159	0.000793	4.10923	-0.716021	1.30953	1.30953	2.4786	BI671347	TTTCTGACTGTTGAAGACGTTAAAAGGGCAAAGGCCAGTGTTTACAGCGGTTTTACGCTG
43035	0.00489	0.000157	4.88432	0.883275	1.30965	1.30965	2.47882	BM104021	GCCTACGGAAATCCAGGTAAGTTGGTTATTCGTCAGGCATGGTTGATTGATTGGCTGTTG
11430	0.0124	0.000565	4.27	-0.381505	1.31058	1.31058	2.4804	BC045879	TATGTGCAAAGCCGGATTCGCTGGAGATGATGCTCCCCGAGCTGTCTTCCCATCCATCGT
38250	0.024	0.00144	3.82675	-1.30488	1.31086	1.31086	2.4809	NM_200925	GTGCTCCTGGAAACTTCCCAACAGCCAAAGAGATTGGCCAAGGGTCAGCAGGGCCATTCT
17796	0.0122	0.000551	4.28185	-0.356875	1.31141	1.31141	2.48183	BI475924	GTAGTAGTTTTCATGCAGAGTAATGCTTGAATGATCAAAAACTTACCCAAAAAGGGAAGC
22862	0.0385	0.00281	3.51442	-1.9543	1.31251	1.31251	2.48373	NM_131166	TGTTCTGTTGATAGTCCTGAGATTCCGGTCCCTGGCTATTTTAGACTGAGCCAAACTTAC
33307	0.0258	0.00161	3.77562	-1.41143	1.31253	1.31253	2.48377	CK027389	ATGAGAGTTTGTGGATTTGTGTGTTAGCTGTGAGGGATGTTTAGTTATAGGATAGTTTGA
12733	0.0159	0.000792	4.10966	-0.715128	1.31292	1.31292	2.48444	BI846208	GGAGACTCAGAGTCAGATTCCCATATCTGTATGTCATCGCCTCCATGATGTTCAACGTGC
34501	0.00167	3.91e-05	5.5765	2.2657	1.31387	1.31387	2.48608	NM_001005938	ATCAAGTTCTCCAGCTTTGCACTTAATAACTTCTGTACCAGAATAAAACAGTTGTGCACT
39116	0.0091	0.000367	4.47592	0.045319	1.31411	1.31411	2.48648		TCAGGCCGCGGGTCCATCAGGCTGGTGGGTTCTGGGGGAGACTGTGCAGGGAGGCTGGAG
6081	0.00112	2.4e-05	5.82689	2.75145	1.31569	1.31569	2.48922	DQ060536	TCCTTTTGAGCAGACCATTCCAAGCCTGAACCCCGGCAGCCACCCTCGCCACAGCCGGCC
37814	0.00836	0.000325	4.53355	0.164337	1.31633	1.31633	2.49032	AA606011	TCTGAAATGGAGTGGGAGATAAGAGAGACAGACAGCCCCTGTTCATCTCTCACGTGCACT
24322	0.0258	0.00161	3.77436	-1.41405	1.31758	1.31758	2.49248	AF200950	GTGTGTTTGCACGTCCAGACATCACTCAGAGTCCCGCATACACACAGCAGATATAAGGTG
26627	0.0105	0.000448	4.37995	-0.153309	1.31804	1.31804	2.49326	AI793723	GCAACTCTTTACAGAGCAGCACTACTTTAGCGGAAGGATCCCAGGGTTCTTTCTTTGTGT
33690	0.0254	0.00157	3.7885	-1.3846	1.31972	1.31972	2.49618	AW171233	GTTCCCCTTCAATCTCAACTGTGTTTGAATTCATCTGTGCAACATTTTAGGAACAGAAGA
11691	0.0243	0.00147	3.81884	-1.32136	1.3199	1.3199	2.49649	AW153860	GAGACACATTTTACATTTCAAGTTGTCATAGATTGGTAAACGTCTATAGTGGCGAATGGA
13321	0.0126	0.000574	4.26232	-0.397446	1.32035	1.32035	2.49727	NM_131020	CTGCCATGAAGTTCGGCCAAGCTGGTTTCAATGCTGATGTCCAGGAGGCCTGGCAGAAGT
15086	0.031	0.00208	3.65645	-1.65949	1.32108	1.32108	2.49852	BI672264	ACATCAATCAGACACTCTGTGGTCGGGAAGCGTATTTGCTCCCCTCTCAGCTCAGATGGA
18588	0.00145	3.3e-05	5.66233	2.43313	1.32204	1.32204	2.50019	BI702683	CCCCATCACCATGGTAACAACTCAAATCCGACAGTCACCTGCCCCTACAGTCTGTCAGGC
13769	0.00286	7.68e-05	5.23733	1.59511	1.32274	1.32274	2.50141	NM_004087	GTACCGATAACCCCCACATCGGCGAGGACCCAAGCATCTTTATCACCAAGATCATCCCAG
30153	0.00734	0.000271	4.62014	0.342729	1.32362	1.32362	2.50294	BC045879	TATGTGCAAAGCCGGATTCGCTGGAGATGATGCTCCCCGAGCTGTCTTCCCATCCATCGT
7565	0.0134	0.000631	4.21774	-0.490137	1.32428	1.32428	2.50407	BC095613	AGCAGAACATCGGCCGGTTTCTCCAAGCACTACGCCTCCTCTCCAGGCCAAAACAGGAAT
39312	0.0241	0.00146	3.82289	-1.31292	1.32652	1.32652	2.50797	AI721936	ACTGAGAGCTGTGGAACTAACTGATGCTTGAAATGCTGATAAAGGTACAGAAATATTAGT
19094	0.031	0.00208	3.65646	-1.65945	1.32809	1.32809	2.51069	AW171154	GTTCACTCATAGGTCATAGCATGTATGTAAAGCAGTTTTGTACTGTTTGCTTTTAACCAG
10058	0.0498	0.00414	3.33197	-2.33086	1.32927	1.32927	2.51276	AW154517	TGTTCTTGGCTTTGTCGTGGTATACGAGGATGTCTGGTTGATTTGAAGACGAATGCACTT
44881	0.00252	6.56e-05	5.31533	1.75055	1.32972	1.32972	2.51354
44769	0.00728	0.000269	4.62499	0.352712	1.33031	1.33031	2.51456	NM_001002447	TATACATGCACTAAATAACAGCCTACAGTGATCTAGCGCTGAAATAAACATTTGTCAATC
8159	0.00535	0.000179	4.82249	0.757313	1.33044	1.33044	2.51479	NM_199707	CGATACTTCAAGCACTGACAACACAACTTGGGGAAGACATGTGCCAAATGACCTGTTGTA
26673	0.00224	5.68e-05	5.3874	1.89354	1.33044	1.33044	2.51479	AI942954	ACTGTGATGAATGTTCCCCATTTTTTGTGAATTTCAGTGAGGGATGATGTCTACTGACGA
23900	0.00526	0.000174	4.83401	0.780815	1.33217	1.33217	2.51781	AI617075	CCAGTCTTCCTGAAACCTTTCAGCGACAAAAGACAACAGAGCTAAAGATGGCATTCGCCG
18755	0.0102	0.000431	4.39876	-0.114353	1.33327	1.33327	2.51974	AI477424	TGTGGCCTTTGCGTTTTCTGGGAAACCTGCCCCCCTGTAAAATACACACGGGGAGGGTGT
10827	0.0293	0.00193	3.69123	-1.58715	1.33353	1.33353	2.52019	BC066545	CTCTGCCTGCCCGTCTCAAAGACTATATTCGCTTCAAAGAGTATGATATTTACAGCAGAG
19179	0.0108	0.000465	4.36291	-0.18865	1.33491	1.33491	2.52261	NM_001012490	ACCTCTGTTCATTTATAAAGTTGGATGCTCTCAGCTGCGGGTGGCCTGCATTTATGGTTT
10272	0.00219	5.54e-05	5.40031	1.91907	1.33558	1.33558	2.52377	NM_001003993	ACACAGACAGCCATGGCAGATAAAATCAAAAATGCTAAGATCGTCTTTGTCGTGGGTGGT
24602	0.00598	0.000206	4.75395	0.61726	1.3363	1.3363	2.52502		GCCCTGTGGATGTGATCGTGTCGTCTGCGTTTCTGCTCACACTGTCGGTGGTGTTCATCT
13132	0.0437	0.0034	3.42513	-2.13895	1.33692	1.33692	2.52611	BC057437	TGAACTGAAGGCTTATCAACATGGCTTTTGTGTCCAACACAGTGAATAAAAACATTCCAT
23462	0.00676	0.000242	4.67549	0.456466	1.33707	1.33707	2.52638	BI888674	AAGCTTGAAACTTGACCGGTTATTGTTCATGTAGCTATTCTGACTTGTCTATGCCTGTTC
24008	0.00255	6.65e-05	5.30914	1.73825	1.33817	1.33817	2.5283	BC076165	GTAATGTGAGTGGAGACCTTCACGCCCCCCTCCATAACAAAAGCTACACCATTCCCTGCG
1241	0.00579	0.000198	4.77357	0.65739	1.3386	1.3386	2.52906	AY556395	TACAGCATCAAAACCCGTGGCGGCGTGCCAATGCACAAACTCTTCCTGGAGATGCTGGAG
34098	0.0179	0.000941	4.02825	-0.884764	1.33932	1.33932	2.53033	BC045879	TATGTGCAAAGCCGGATTCGCTGGAGATGATGCTCCCCGAGCTGTCTTCCCATCCATCGT
24084	0.0457	0.00361	3.39628	-2.19846	1.33971	1.33971	2.53101	BE556826	GAGCTCATTCGCATCAGCCAGTGCAAGTTCACCGTCTCAGACCTCAGCCGAATGGAGAAG
10286	0.000502	9.14e-06	6.33314	3.70755	1.34014	1.34014	2.53176		ACACGCTACCCAACCCGGCCCACCGCCCCACAGCCATTGCACAGCCCTCAGAACCTGCAG
19261	0.00928	0.000377	4.46266	0.017911	1.34161	1.34161	2.53434	BI877719	CTCCGTTCGTAGCTCTTGGTGCTAATATACGGTTTTGGAAACATTTGACACGCATACATG
30326	0.0392	0.00288	3.54216	-1.92644	1.34285	1.34285	2.53652	NM_203479	AGATGAACTCTTCTCCCCCTCATTTTTTCTCCTCTCTGAAGGAGGGAAAACCCCGTTTGC
45192	0.0344	0.00239	3.59009	-1.79737	1.34293	1.34293	2.53665	NM_198374	CCCATTGTTCGTTGGATTGTACAACTGCTTAAGGTTAAAGAAATGATTATTTTTTGGCAG
26438	0.0273	0.00176	3.73492	-1.4962	1.34335	1.34335	2.53739	BM096082	CATTCCGCTCCTGTCCCGGAGTCTCTCGCTACACCACTGTGTGAGAGGATTCACCATTAA
29344	0.0115	0.000508	4.32034	-0.276946	1.34605	1.34605	2.54215	CK399020	GCAACAACAGTATTAAGGCCTTACATTGTGTTCTGTTGCACCAACTTGTGATTACTTTTT
29800	0.044	0.00342	3.42156	-2.14631	1.3471	1.3471	2.54401	NM_131204	CAGGCTAGTTCGCCCTAAGGGTGATAAAATGAGAGATGAATTGTAACTTTTAGGCTATTT
16832	0.00434	0.000135	4.95887	1.03468	1.34763	1.34763	2.54495	AW076957	GTGTGATATGCATCCCATGCGAGCGCTCTTCCTCATACCCAGAAATCCTCCTCCCAGACT
10374	0.00408	0.000123	5.00418	1.12642	1.3485	1.3485	2.54647	AW184205	CGAGATAAGATGGCAAAGAAGAGTGTTGCATTAGTTCTGTCTGGCTGTGGCGTGTATGAT
36741	0.0118	0.000524	4.30586	-0.307004	1.34887	1.34887	2.54712	AW419561	CGTGAGAATCACCTGGTCAAACCCTCCGTCACAGGGAGCTCGTCTGGTCGCCATCACACT
20194	0.004	0.00012	5.01639	1.15111	1.34905	1.34905	2.54744	AW170954	CCGCATCATGCGTTAGGACTAAGCAGCCGCTATCACCCGTATTCAAAGAGCCCGTTGCCT
21128	0.025	0.00154	3.79672	-1.36747	1.3498	1.3498	2.54877	BI702983	TCTCACTCTGTGTGGCCCCTTTGACCTGCGAGCGCGTGACCAATCATGACAAGGCTCAAA
35335	0.00358	0.000104	5.08912	1.29785	1.35069	1.35069	2.55034	NM_199706	TCGGAGCCAATGCTAAAGTGCCTTACAAGTTTAGTTTGTTTGTTAACATAATAAACACGT
37636	0.0209	0.00119	3.91938	-1.11177	1.35119	1.35119	2.55122	BE693124	CTTATGGTTTTGGCCTTTGGTACAAATCCCATGGATACCCACATTAACTTTGCAGTATCT
22079	0.000731	1.43e-05	6.09522	3.26266	1.35179	1.35179	2.55228	BC076165	GTAATGTGAGTGGAGACCTTCACGCCCCCCTCCATAACAAAAGCTACACCATTCCCTGCG
11160	0.037	0.00266	3.54054	-1.90017	1.35228	1.35228	2.55315	NM_001003515	CCAATCGGTCTTGATAAAAAGAGCAACATGATCCACATCTAGTGCCTTGCTACTGTTTTA
34824	0.00832	0.000324	4.53564	0.16864	1.35501	1.35501	2.558	AI666878	TAGCTCAAACTCTAAAGATTGTGTACAGGATATTCCTTCGCGTCGGGAGTTCAGTGGCGG
22125	0.0457	0.00361	3.39619	-2.19865	1.35527	1.35527	2.55845	BC049043	TCAGCAATGAGACTGAATATTATTGCAGTGGATGTGGGCAGTTGGCAGCTATGGATGAAC
18888	0.0106	0.00045	4.37855	-0.156229	1.3555	1.3555	2.55885	AF057040	CGGTATGTGCAAAGCCGGTTTTGCTGGAGATGATGCCCCTCGTGCTGTTTTCCCCTCCAT
29128	0.0215	0.00123	3.90147	-1.1491	1.35582	1.35582	2.55943	AW466674	GTAGCAGATTCTGCGTAAATGTGAGCTATGCATGTTTGGCCATGGTCATAATACACGTCA
40012	0.0299	0.00198	3.67845	-1.61372	1.35705	1.35705	2.56161	BG305112	TGAGACCGGCACTTATGCAACAGACTGCCCTGCCCACAGCTCTGTGAAATACGCTTCACA
15142	0.0183	0.000972	4.0134	-0.915723	1.35954	1.35954	2.56603		TCAGTGGGCAGGGTAACAGCATGGTAAAGAGCTGCCAAATTCGGCATTGATGACACAGCC
6905	0.0388	0.00283	3.51021	-1.96301	1.36004	1.36004	2.56693	BI980545	ATGAGTTTGGACAGGAGTTCAGGAGACCCTGCTCTTTGTCACAATGGGAATGAAAGACAC
8200	0.0147	0.000704	4.2265	-0.543492	1.36109	1.36109	2.56878	BI473894	CCTGATTATCATGACCTCCACCAGCCTTCGATCTCCCCTGTCGACCTCTATATGAATCTT
37927	0.00818	0.000317	4.54606	0.190155	1.36167	1.36167	2.56983	BI429297	ATTCAGGCTCTCTGTGGAAGCGCAGATCGGCTCCTCCTGCGGTGAGATTTTCTCCTCAGA
726	0.018	0.000954	4.02192	-0.897957	1.36373	1.36373	2.5735	BI534303	GAGTGTGTGAGAAGACGAGCGTATTTCTCTCCTGCACTGCTATGAAGGAGTGTGTGTACA
21998	0.012	0.000533	4.29728	-0.324831	1.36392	1.36392	2.57383	DQ060532	AATTTACAGTGGCCTCCCTTATCAAAGCGCAAACGGTTTAGGTTATGATGCCAGTCAGCA
2519	0.0483	0.00395	3.354	-2.28556	1.36417	1.36417	2.57428	AI204794	GTGTGTTATGCCTTCACATATATCGTTATCATAATGTTAGCATATCTGCAATAGTGACAT
86	0.00127	2.83e-05	5.74175	2.58719	1.36632	1.36632	2.57812
1	0.00135	3.03e-05	5.70679	2.51948	1.36667	1.36667	2.57874
29763	0.013	0.000602	4.23992	-0.444027	1.36738	1.36738	2.58001	NM_001005587	ATTGACAATGTACCTAAAAATATGCATTATGGTGAACCCGTTGTTGAAAATGCTCATGTG
12538	0.0162	0.000822	4.09208	-0.75174	1.36825	1.36825	2.58157	BI867263	CCTCACGTGTGCGGTAGCTGACTCCTGGGTCGCTCATACTGTGTCCATGATAACGATAGG
32577	0.0344	0.00239	3.58953	-1.79853	1.36835	1.36835	2.58176	CN842650	GGATTAATCAGGTTCCTGAACCTCTGCCCCTGTCACTCCTACGAACTCCTTCCTCGAGTG
13667	0.0108	0.00046	4.3671	-0.179945	1.36857	1.36857	2.58214	BC083506	ATGGAAAGTACAAGGGTGAGGTTAAGGCAGAAGGCGGCAAACTAATGTCTTCTCCATGTT
43927	0.0169	0.000871	4.06467	-0.808861	1.36861	1.36861	2.58221	BC065982	CCAACACCAAATACACCTTTAAAATCACTGTGTCCCCCAATAAACCCCCATCAGTGTCTC
577	0.0237	0.00142	3.83571	-1.2862	1.3688	1.3688	2.58256	BI672093	TGGTGAAGGACCTGCACTGAAGGATTTGCTGTTCAAGAAGTCTTCTACTGATTCTGCTCA
39236	0.0124	0.000565	4.27001	-0.381481	1.36885	1.36885	2.58265		CAGGTACCTTGTGAATCGGGTTCAGGATCACATTCAGAGTCGTATAGTCTATTTACCTCA
544	0.0208	0.00118	3.92184	-1.10664	1.36928	1.36928	2.58341	BI981220	GGTTGTGCGAGTTGGATCGTGCGGGTTCCTGCGAGTTGGCCGCTGGATCAAGGGGTTGCG
38730	0.0202	0.00112	3.94459	-1.05919	1.37063	1.37063	2.58584	AI793790	TTGTGCTGAAAACTGAATGTGTTAAAGGAACTATAGTCATCTGAAAACAAAACAGACTCC
33244	0.00785	0.000299	4.57398	0.247707	1.37101	1.37101	2.58651	NM_200586	CTGATCTGATGACGTCATAATGGTTCGTTAGGGTCTCAGGAGGAGCAAAGAGCATAGAAT
41020	0.0282	0.00183	3.71519	-1.53728	1.37134	1.37134	2.58711	AF466189	AGCATCAAGGTCACACAGGCTCAGGGGAGTGTTGTAGATTTAGTTTATTTATTCCTGCAT
23534	0.0164	0.000832	4.08647	-0.763426	1.37137	1.37137	2.58716	EH478468	AGTCGCAGGTGTAAAATCGATGTATTTGAAATGCACTTCAGTGATTTGCACATAAAATCC
41208	0.0229	0.00135	3.85799	-1.23975	1.37696	1.37696	2.59721	AB002301	AAGGCTGGTCTTAAGGCTGGAGATCTAATAACTCATGTGAATGGAGAAACAGTTCATGGG
10937	0.0198	0.0011	3.95598	-1.03544	1.37838	1.37838	2.59977	CN330502	TTATGGTCGCACTTCCGGTTGGTGGAACTTCCATCAAAAAATCTGAAATGTATTATCTTT
38257	0.00999	0.000418	4.41376	-0.083272	1.37922	1.37922	2.60128	NM_131597	GCCATGTCACTCTATTGTAACTTACGACTTCTATCACAGCTCTGCCAACAGTTTTGTGTA
183	0.0232	0.00138	3.90001	-1.20263	1.38129	1.38129	2.605		CCTACATTGGATTGTGTCTGCCTAAACTCTTCAACCCTCTTATTCGGCTGCAGCTTATCT
40624	0.0194	0.00107	3.96962	-1.00701	1.38195	1.38195	2.60621	CT626103	GGTATAATTATTTGCTCCTCTCTGCCCTTCCTCCTGCAATTAGGGTGTCTAAGTACATCC
4797	0.00786	0.0003	4.57277	0.245194	1.38243	1.38243	2.60708	AB045623	GATTCCTTTACCACCTGGGTTACTCATCTGACCCCACGCACAGCTCGCCCTTACTGGCCC
16300	0.0132	0.000616	4.22871	-0.467323	1.38256	1.38256	2.6073	BM095161	GACTGACTGCAGGGTCTGTTTATGATACTTGTCCATTCAGGTCAACAGAGATGGGATGGT
41748	0.00579	0.000198	4.77252	0.655251	1.38329	1.38329	2.60863	BE605957	CTGGAGGTGATGCAGCGAATCGAGTTGCCGGTCTCTCCTCCCGCCTTCGGTTGCCAAGAC
20806	0.0399	0.00296	3.49026	-2.00431	1.38385	1.38385	2.60963	BC095873	TGGATGATAACAGTATTCAGATGAAGAAGGATCTGGCAACCTTCCTGTACCAACTCAGAT
8852	0.0324	0.0022	3.62878	-1.717	1.38457	1.38457	2.61094	AI878705	TATCTTGTATCGAAGCACTTTGGACAGTAGAGCAGCCGCTTGCGTCCACTTCAGACAATG
9249	0.0062	0.000215	4.73191	0.572157	1.38499	1.38499	2.61169	AW281686	TCTTTATGACAGCATGTGAGATTTACATCGTGCCTGTTCTCCGTGACCTCTGTAGTGATG
27269	0.0484	0.00397	3.35193	-2.28982	1.38502	1.38502	2.61175	BM185062	TTCATTAGGCTAACATTTCACCCATTTTAAGTGAGTTTGAAGTCATGCAGTTCTTGAATT
2474	0.00578	0.000196	4.77652	0.663432	1.38674	1.38674	2.61487	BC046041	CTCTGGAGAACTGAGATCGCTTTCTCCCTTTTCTAACAGTTTGTACAAATAAACATTATC
39328	0.00756	0.000282	4.60183	0.305058	1.38679	1.38679	2.61497	NM_001003764	CTTTTTAATGGAGTACATAGTTCTTAATGTAGGGATAGTGTTCTTGCCAGAGGATATGGA
21244	0.000741	1.46e-05	6.08656	3.24632	1.38979	1.38979	2.6204	BE017569	TTAAATGCATAATTAAATCTATTACCAACATGACACCCCCCACCCCCCAAAAAATAAAAG
16115	0.0115	0.000505	4.32359	-0.27022	1.39077	1.39077	2.62219	NM_212962	AGCGCTTTGATGAATCCAGAGTTTGTTTTGTATCACATGTTTATAAACTGCCTCAGATGC
35621	0.0192	0.00105	3.97795	-0.989643	1.39184	1.39184	2.62413	AI722900	CCGGCTCCTCCGTTTCTCCTCCCAGATCCACAACAACGGACAATCTGACTTCAGGCCCAA
5811	0.00593	0.000204	4.75895	0.627497	1.39197	1.39197	2.62436		TCTCAAGATTAAGGTTCAGGATCTGATTGGTAAATACAAGAAGCCCGCTTTGGTGACTCT
40615	0.0495	0.00411	3.33488	-2.32488	1.39285	1.39285	2.62597	AF102865	GACACCACTCTCTCGCTGGACGGTTCCTCTCCGGTTCCAGTCTCTGTACCTGATGCTGTT
29464	0.00136	3.06e-05	5.70181	2.50983	1.39317	1.39317	2.62655	CK025978	TTTGCAATAGGAAGTCCCCCCTTTCCCGGGCCTTAGGTCCCCCCTTCGGTTTTTGGAAAA
16687	0.0415	0.00313	3.4642	-2.05823	1.39384	1.39384	2.62778	BC055163	AGAATTAAAGCTGCCTCCGGAAAAGAGGGTGATGAAGAACCTCCAAAAACTGGAGGCAAA
40835	0.00727	0.000267	4.62738	0.357618	1.39394	1.39394	2.62795	NM_212924	TTCCTGAAGCATCAGCTGTATCTCTAATGTTTAGATGCTGTTCTTTAAATCCTTAAAGGG
43124	0.00488	0.000157	4.88523	0.885137	1.39492	1.39492	2.62973	NM_201079	TCAACTGTGATGAATGTTCCCCATTTTTTGTGAATTTCAGTGAGGGATGATGTCTACTGA
36570	0.00968	0.000401	4.43271	-0.044041	1.39496	1.39496	2.62981	AW171426	TTGTACTGGATTTCTAATGTGTCGTGCAGATGCCTTTGTTAAATGGGAACCTTGCTGAGA
2418	0.0397	0.00293	3.49452	-1.99549	1.39565	1.39565	2.63107	BE693151	GCTCCTGAGATATCGCTTGACGTTTGATTGTGATGTCTAACATGTCTCCTTGTCCCCTTC
532	0.0193	0.00106	3.97429	-0.997275	1.39686	1.39686	2.63327	NM_032415	AAGAAGAAGCCCACTGGACCCTGCAGAGATGTTCTGGACAAGTGCATCTTCATTACAAAT
17212	0.0192	0.00105	3.97877	-0.987919	1.39723	1.39723	2.63395	CK680396	TTTAATTTATGGCCATTTGATGTGCTAAATTGAACTCAAGGAGAGGCCTTATGGAAGGGA
13966	0.00117	2.55e-05	5.7948	2.68966	1.3974	1.3974	2.63427	CA470797	AAACAGACAGAGGATAAACTATCCGCGGTGCTCTCCACGAGCCCCCTGCTCTCCGACATA
28459	0.0395	0.00291	3.49768	-1.98896	1.39807	1.39807	2.63548	BI878777	CTCAGCTCATTACAGCAGCCGTCTGATCCAGCACACGTCTGCTTTGGTCGACCTTGGACG
17647	0.00182	4.4e-05	5.51586	2.14685	1.39902	1.39902	2.63722	AW826237	GTCTATGGGACCAGGACGAATGCACCCTGCTTTCCCCTTCCAAATCCATGGTGGAGATTA
25688	0.0161	0.000816	4.09599	-0.743594	1.3998	1.3998	2.63865	BI839784	CATCCATTACTTCACTAGACTATCCCAGCAGTCTACTTAAGACATTGGTTCCTGTGGTTG
14075	0.039	0.00286	3.50632	-1.97107	1.39981	1.39981	2.63866	BI866377	CACACTACTTCATGCGTCACACTAAGGTATTGGGCTGCCAAACTTATAGGAATGTGCAAT
26063	0.0116	0.000514	4.31476	-0.288547	1.39981	1.39981	2.63867	NM_198374	TACTTTGGATGTATGAATTGGTTTTCCCATTGTTCATTGGATTGTACAACTGCTTAAGGT
38164	0.0283	0.00184	3.81116	-1.4283	1.40077	1.40077	2.64042	AW423109	AAGCATATCGCCACAGAGCGCTTCAGTGTCCATCACGGTTCCCTCACCTGCAAGGGCTCA
25872	0.0246	0.0015	3.80848	-1.34296	1.4017	1.4017	2.64213	NM_200231	ATTGCCTTGTATAATCACATGTATATATCGGTCTGTATGAGTAAACGCTTATCTTATCCG
36470	0.0323	0.0022	3.63	-1.71447	1.40194	1.40194	2.64257	BC057437	TTATGAACTGAAGGCTTATCAACATGGCTTTTGTGTCCAACACAGTGAATAAAAACATTC
16039	0.00341	9.74e-05	5.1191	1.35817	1.40211	1.40211	2.64288	BG729087	TTTATGGCCACATTTTTGGCTCCCCCTTGGGCGGGGGCGGTGTTTTCTTTAAACCTGGGC
27201	0.00382	0.000112	5.0491	1.21717	1.40212	1.40212	2.64289	AI601382	TTGTCATTGCAATGCAATACAGAGGTTTATCCAGCAGATGGCTCTCCTGTCCACTTTCTC
18451	0.019	0.00103	3.9874	-0.969927	1.40237	1.40237	2.64336	AI626599	GTGCTGCAGTCCGCTGACTTCAGGGGCTCGATGAGCAGTCTGGAGTCGAGTCACAGTGGT
6485	0.00173	4.11e-05	5.55027	2.21434	1.40399	1.40399	2.64633	BI708514	TAAGTTTTCGTCAAAGGCCTGGAACAGTACAAACTGCCCAGTGTTGCTGGATGTTGAAGT
8369	0.0169	0.000868	4.0663	-0.805458	1.40547	1.40547	2.64903	BM035416	CCATGGGGTTGCACTCATACAGCAGTCTGAGCTGAAGAAGACATAAAGTTTTTAACTGGT
43675	0.00271	7.12e-05	5.27466	1.66958	1.40698	1.40698	2.65182	XM_692648	AGTCATTGGGATATTGTCAGGCTTGTGAGGGAAAAGAGCGAGGAGTCACTTGCAAACTAA
36144	0.00353	0.000102	5.09678	1.31327	1.40746	1.40746	2.65269	AW154202	CGCAATTCCCAGTATATCAGTGCAAAATCCAGTCCCCTAGGCCTCTAAATGCTTGTGGAG
6780	0.00937	0.000383	4.45449	0.001017	1.40883	1.40883	2.65522	NM_201025	GTAAGCATGGGTTCTTTGTAAACCCTTCTGACTCTGTGGCAGTCATTGGTGCCAACATTA
350	0.00189	4.62e-05	5.49215	2.10025	1.40953	1.40953	2.65651	AW128211	AAGTACCGTTACCGATATCCAAAGGGTGAGTCATATGAGGACCTGGTGCACCGTCTCGAG
10009	0.0012	2.64e-05	5.77729	2.65587	1.41047	1.41047	2.65824	AI641045	TGCACTACACAAATTGTCAATATAAGGGATTCACTGCTGCCTCCTGATCTACTTCCACCA
12719	0.0069	0.000249	4.66221	0.429198	1.41057	1.41057	2.65842	BI981233	CTCAGCCAGATCTCCAGCATCTCCCCTCACCTGATGATCGTCATCACCTCCGTCTGAACT
26929	0.0016	3.71e-05	5.60229	2.3161	1.41164	1.41164	2.6604	NM_001003764	TTTCTATGAGACTCCTTTTGGAACCACATATTTGTGACGAAATGAATTATTTGGCTAAGG
16242	0.00347	9.94e-05	5.1092	1.33827	1.41234	1.41234	2.66168	NM_200899	GGAGAGCTTTAGAAAGAGTTTGTTCATATAGACCTGTAAATATGTATTTATGAAGGGCTG
29554	0.0205	0.00115	3.93215	-1.08513	1.41531	1.41531	2.66717	AI957754	GACCTTCTGGAGCAAATATGGCGAGAGGACGCCCTATGAGCTGAGCGTCTCGCAGGAGAA
25648	0.00665	0.000236	4.68651	0.47908	1.41541	1.41541	2.66736	NM_131256	GGGGCTTCCGGTACCTCCTCCTCCTCTCATGAATGTGACAAGAAACTATTTTATGCATTT
26096	0.0283	0.00185	3.75546	-1.49518	1.4155	1.4155	2.66753	NM_199731	TCGCAGACACATTATTTCACAATGTGCTAAACTTAATTAAACCTGAAACTGGACACTTTC
10935	0.0143	0.000681	4.18156	-0.565404	1.41587	1.41587	2.6682	AI584463	AATTGTATTCTGGTCCAGAAACTTCACTAACGAGTGTGAATGGGATTTGACGTGCATCTG
22042	0.0151	0.000734	4.146	-0.63944	1.4177	1.4177	2.6716	AF362684	GGACGACCACACGGCCTCCGTCTTCAGTCCAGCCCTGATGGCCGATATGGGCTTAGGGGA
5086	0.0108	0.000464	4.36374	-0.18693	1.41815	1.41815	2.67243	NM_213181	TCAACAGAGATGGGATGGTAAAAAATGACCCTGTGTGAATGAATTCTGAGATGAGACTGT
17208	0.0219	0.00127	3.88843	-1.1763	1.42218	1.42218	2.6799	NM_201098	CAGCAGAAACTGCACACTTACTGTATATTAGACGCACATTTTCTCTACTTTGTTACAAAT
13881	0.0154	0.000754	4.19338	-0.610164	1.42566	1.42566	2.68637	AW232547	AAACCTACATGTAAAGCCTTTTTCACACAACAAGAGCCAACCCAACCAAATCTTTACAAT
6180	0.00157	3.63e-05	5.61339	2.33778	1.42688	1.42688	2.68864	BI886312	ACATTCGACGCCCACCACGCTCCTCTTAACTTCCCCCTCTCCGGCTCTCACACCTATCAC
17821	0.00807	0.000311	4.55419	0.206915	1.42732	1.42732	2.68947	AI641124	CCAGCACTAAATGGCTGTCAGTGAATGGGTTGAACAGGGACCAAAACTGAACCGCAAGCT
29258	0.0329	0.00226	3.61641	-1.7427	1.42865	1.42865	2.69194	BI839860	TTTTCTGTTGTGCGACTCTCACGTAGACTTTGGCTCTGATATTATAGTTTGCGGGAAAAG
10229	0.00349	0.000101	5.10358	1.32697	1.42919	1.42919	2.69296	BI877561	CCTATGGCACACTCCCTCCGTTTTAGCACTGTGTTACTGTACATGAGCAGCATCTGATGT
26752	0.027	0.00172	3.74396	-1.47737	1.43017	1.43017	2.69478	EG570285	TGGATCTGCTGGCTAAATCTCACCCGTACAACCCGCTGTGGGCTCAGTTAGGTGACCTGT
19583	0.000671	1.28e-05	6.15407	3.37345	1.43083	1.43083	2.69601	EB928961	AGGTTTCTGTGCTTACCTGGAAAGAGCTCAGGTCTCTGGCCTCCGGGCTAATCCATGCAC
85	0.00203	5.04e-05	5.44811	2.0135	1.43132	1.43132	2.69694
22480	0.00277	7.33e-05	5.25993	1.64023	1.43155	1.43155	2.69736	CA471393	CACGCTACTCAGAACATTCAGCCTCACTGTCTATGCTCGTCTGTCTGCTCCTGTCATCAG
23100	0.0488	0.00402	3.34586	-2.30231	1.4318	1.4318	2.69782	CF347101	TAAATGCCCTTTTCTACCAAATGCTATAGTAAATCAAGCTCTGTGTGTGTGTGTTTGTGT
26032	0.00341	9.66e-05	5.12349	1.36701	1.43215	1.43215	2.69849	BG985445	TGCTGCGTGTCGTCTCTAATGCCATGATGTGAATGCTATGCTGTTTTACTGTCTGGTATC
38011	0.00754	0.000281	4.60365	0.308805	1.43258	1.43258	2.69929	BI710443	TCACTGCCTGAACTGACGCGTTACGACTGCGAGGTCAATGTCCCGTTGCAAGGCAATCTT
1938	0.00435	0.000135	4.95818	1.03328	1.43377	1.43377	2.70152	AI721318	CTTTCCTGAGGACAACGAGGACCCTCCTCCTGATGACAACTCTGGCTGGGACACTGATTT
41684	0.0247	0.0015	3.80768	-1.34462	1.4338	1.4338	2.70156	NM_200440	GGCAACTGAAAGGCAAAACCCTGCTGTAACACAACATGGCCTTTCCTTTGCTTTTTGTTT
26214	0.00429	0.000133	4.96771	1.05259	1.43403	1.43403	2.70201	BM185003	TTTACAACCTTGCTTTCTCCCCTGTCCTCCTAAAAACATTCCCTCCCCATTCATAATCAG
13617	0.00747	0.000277	4.60961	0.321053	1.43566	1.43566	2.70506	BG728956	GCTCTTCAAATGACTGACACACAGATCTGCCGTAAATGATTAACGTGAATGTTCCATGTC
26771	0.00411	0.000125	4.99705	1.112	1.43569	1.43569	2.70511	AI816662	TTCTACTTCAGGTATTACCCCTGCTCCACCCTGTCCTACCGTTGAAGATGCCCCACCTGC
34348	0.00879	0.000349	4.49903	0.093083	1.43821	1.43821	2.70985	AW165068	TTTTTCCCAAAAACTTCCTGCCCCTAAAACCCCCAAAACCCCTTTTTTGTTTTGGCCCCC
33112	0.0167	0.000856	4.07308	-0.79134	1.43864	1.43864	2.71066	NM_001002740	TGTAATAAGATCTGTAGAAGCATGGGCCTGACTCGCTTTGACTTGTCCCCTGCTGAAATT
7546	0.00451	0.000142	4.93382	0.983862	1.43905	1.43905	2.71143	AW116838	TCATCTTATTCCTGAAGAATCACTCAACCTGCTATTGACTCCATCATTTGACCCATTCCC
43379	0.0121	0.000539	4.29198	-0.335844	1.43983	1.43983	2.71288	NM_001002740	AGTGACACGGACTCGATTCCCTGTTCACCACTTAGCATGGGAGTCTCTGTAGGCCGCTCA
35348	0.0204	0.00114	3.93652	-1.07601	1.44116	1.44116	2.71539	BI878630	TGTTTCCTCGAGCTCCAGTGCCGTTCCCTCAACACATGGGCTTCCTGCCACCCAGAGCCC
170	0.00178	4.28e-05	5.53076	2.17608	1.44124	1.44124	2.71555
13921	0.0156	0.000767	4.1848	-0.627433	1.44154	1.44154	2.71612		TGGCTCCATCACACAGGGTACTCCAGTGCAACTGCACAATCCATCCCATGGCTCTGAGCA
22144	0.048	0.00391	3.48478	-2.09126	1.44239	1.44239	2.71771	DQ060538	AAATGTAGTACCTACATGTGGTCCATATCAAGGCATGGAAACATGGTTGGAGACGTCGAG
30058	0.0418	0.00317	3.45743	-2.07221	1.44307	1.44307	2.719	XM_001336938	TACTGTTATATCCTGGCCTGGGTGTGTGTGCCACTTTTACTAGTCAGTGGTGCACTTTAT
3177	0.0211	0.00121	3.91153	-1.12814	1.44312	1.44312	2.71908	CR536610	AATCACATGACCCAGCTCAACCTTGGCGTCTCCCAGAATACCCATGGTGCAGTGCAGCGA
41262	0.025	0.00153	3.84707	-1.30977	1.44366	1.44366	2.7201	CR536610	CAGCCCCACATCCCAGCCCGCGCAGCAGATCTACCAGATCACCCATCCTGCAGCACCGCA
4779	0.000294	4.79e-06	6.68421	4.34927	1.44404	1.44404	2.72082	NM_001007105	GACCTCTTCCGTAAAACCAAAGCTGCTCCGTGTATATACTGGCTCCCCCTCACTGAGGAG
10911	0.0254	0.00157	3.78647	-1.38883	1.44472	1.44472	2.72211	AI384843	GAAAAAGCTGCAAAATGCAACAAACTTCTTCCTCCGCTCACTCGCAGTGGCAGACATGCT
44821	0.0399	0.00296	3.52902	-1.95295	1.44626	1.44626	2.72501	XM_693590	AAAGATTACTGTGACTCAAATTTTGATTCAGACAGCGGTTCAGGGGGATCCGCACACTGT
8560	0.0235	0.0014	3.83985	-1.27758	1.44663	1.44663	2.7257	CN320247	AATTCCCCTGTTAATCATTTGGCAGGATATGAACTGCTACCCTGAAGGCTCTGTAAATTA
25854	0.0195	0.00108	3.96556	-1.01547	1.45037	1.45037	2.73278	BI891012	CATCTCGATATCCACTGCTTTTAAAAGGGCCCAAACTCTGGGAACGGAGGTCGTATTGAG
20563	0.00539	0.000181	4.81698	0.746057	1.45124	1.45124	2.73442	BC079521	CCTTGTATGGGTCAGAAGGACTAACCACAGTTAAACTGAAAGAACTTTACTTGATGATTT
18057	0.0148	0.000717	4.1571	-0.616324	1.45263	1.45263	2.73707	BI473765	ATGAGTATCTATTGGAGAAGACAAACAAGGAGTTGACAATAACGCTGCCTGGTCCTCCTC
37663	0.0124	0.000559	4.27477	-0.371597	1.4532	1.4532	2.73814	AW128379	AATGAGCTTCTCTTTCAATGGTGCTTTTTAACGACAGACATGCCACGTAGGGACTCTGTA
84	0.00133	2.98e-05	5.71505	2.5355	1.45338	1.45338	2.73848
3980	0.0034	9.61e-05	5.12599	1.37204	1.45363	1.45363	2.73896	NM_131799	TGAAATTTGTGAGACCCTCGCCTGCAAACCCAGCTCAGTGGATTAGCCATGTAATTCTTT
8399	0.00087	1.77e-05	5.98396	3.0519	1.45524	1.45524	2.74202	BI887633	CGCCGAGATACCCTCAGGGGGACGCCTTACCCTTGCACCCTGCCCTTTGTTACGCCATTT
24926	0.0025	6.46e-05	5.32291	1.76561	1.4554	1.4554	2.74233	NM_001007175	GAAGAAGGCCCTGCGGCTCGTGCTGGTGTCAAAGTTGGAGACAAACTTCTTGAGGTAAAC
17893	0.00322	8.94e-05	5.16168	1.44368	1.45593	1.45593	2.74334	AI588367	TGTGATTCCAGACCCAAATCGTGCCTCCTGACATCTCGGCCTTTGCTGCTAGAATGATCC
4684	0.000424	7.53e-06	6.4371	3.89943	1.45634	1.45634	2.74411	AY338730	TTCAAGATCAGCCTGCACTGTCCCTGCTGCACATTTGTGCCGTCAAATAATTACATCATC
494	0.00249	6.42e-05	5.32667	1.77309	1.45656	1.45656	2.74453	AW344031	ATTTGCCCAGCAGCCGCATTTTGAGAGGGTTCGCAAAGTTCAGCAGGCAAACATGGTTTT
14609	0.00189	4.62e-05	5.49161	2.09917	1.45866	1.45866	2.74854	AI878428	GATGATCTGATGATGAATCTTCTTGGCGATCAGCAGCTCTGCCTCCCGCAGCAGCTCAGC
29972	0.00767	0.000288	4.59107	0.282889	1.45896	1.45896	2.74911		CTTGGAAATTGCTCTCCTATTACCACTCCCATGAGGAGATCAACTTAATAACCCAATAGA
4355	0.0288	0.00189	3.70068	-1.56747	1.45951	1.45951	2.75015	BC125888	GTCACATGAGGATTGTGTTCAATCAAACCTGCTTGTCCCTCACTGGCACTTACTCTGAAT
23781	0.00289	7.76e-05	5.23161	1.58369	1.46025	1.46025	2.75157	AI878786	CATTGACAGCTATGAGAAAGACCCCCAGAAAATCTACCAGGACCCACAGGTCATGTTGGC
43147	0.00199	4.9e-05	5.46162	2.04012	1.46068	1.46068	2.75238	BI885997	GTGTGGCGCGTCGCTGCCCGCCGCCCTTTATTCCCCCCTCCCACTTATGTCCCCCCTCCC
26467	0.000825	1.67e-05	6.01564	3.11208	1.46115	1.46115	2.75328	CK397453	AAACAAAGGTTTTTTAATGTGGGACCGGGAACAACAAATATCCCTCCCCTCCCCACAAAA
31974	0.039	0.00286	3.50592	-1.97189	1.46162	1.46162	2.75417	AW343601	TTTTGTTTAGTTTTGTTAATATTGTACAGGTCCACGTTCCCATCCATTTCTTGCACAAAC
19209	0.00341	9.69e-05	5.12208	1.36416	1.46192	1.46192	2.75475	AI641754	TCTAGTGGTAAAAATGCCCTGTCTCCCGAACAAAGCATGTCTATGGATGAAAGTGAGAAG
45197	0.0261	0.00165	3.81187	-1.38102	1.46196	1.46196	2.75483	NM_001002219	AAGGACTGCTCAACTGGGCAGGTAATGGATCACTGTAACTGCTGCCTGGTGTGCGCGTCT
37850	0.0475	0.00384	3.71102	-1.8786	1.46215	1.46215	2.75519	EB905124	GTACAAATGTCTCCACTTCCTCCTTTGCCTGGCCGGGTAAACAACCAAAAATGAATACTC
26227	0.00172	4.1e-05	5.55207	2.21786	1.46246	1.46246	2.75578	NM_214820	GGCATTTCTGTATGTTTTATTGCATTTGTTGTTTCATGTGAGACACATAAACTGAACTCC
26245	0.0328	0.00224	3.62052	-1.73417	1.4638	1.4638	2.75834	NM_213172	GTGTGATGTTGTTAACCTACTTGCCAATTTAGTATGTTTCACTTTAGCCGATGTATGAAG
26262	0.00869	0.000344	4.50606	0.107601	1.46423	1.46423	2.75916	CK027389	ACTGCTAATATTTACCCTCGCACGAGTCTGTGTGACTGAATGTGAAGGCCAGGAAGATAT
20641	0.0025	6.45e-05	5.32408	1.76795	1.46431	1.46431	2.75932	NM_200490	TCCTCAGAAAAATTCATAAATGGAGCAATTAAAGAAGATGCTGTTTAGTCACGAATTGCC
20532	0.0124	0.000564	4.2704	-0.380675	1.46503	1.46503	2.76069		TTCAGATTGACTCCAGTCCATCAGTTTCTCCATGTGTGTGTGTGTGTTGCTGATCTCCTT
44554	0.0151	0.000732	4.20736	-0.582012	1.46628	1.46628	2.76309	AI641680	ATCTTCTAGAAGTCAAATAGGAGTATGATACAGCAATAGAGAGATACCCTCGTTTTCTCC
22274	0.00419	0.000128	4.98395	1.08548	1.46641	1.46641	2.76334	EE300919	TGCTTGTAACCCATTCTCTTAAGTCGACAACCCCCCTGAACCCCAAGGCCAACAGGGAAA
39566	0.00699	0.000253	4.65468	0.413728	1.46701	1.46701	2.76448	BG306062	TATCTGGGGTCGCCACAACGGCCTGAACCGCCAACCAATCCTTTTACGCAGCAGATGCCC
11257	0.0258	0.00162	3.77412	-1.41455	1.4675	1.4675	2.76542	CK396708	TTTTAATTTTGGAAACATTTAATTTTGAGACTTATCTGGCTCACACCCTTTGGCCTCAAG
21858	0.00998	0.000417	4.41485	-0.081017	1.4681	1.4681	2.76658	BG305593	ACAGTCTTAAGACAAAAGCCCACATCTACCTGATATGCACTGCATCACCTGATGGATCAT
6043	0.0244	0.00148	3.81441	-1.3306	1.46824	1.46824	2.76683	AI477051	CCCCCACCCTGGTGTCTTTCCTCTTTAAAGATTTTAAAAACCCAGGAGGAGGGTTTTCTT
29055	0.0366	0.00261	3.54825	-1.88419	1.46969	1.46969	2.76962	NM_213196	ACTACTGCGCACTGTGTACAGCGTTCTGCACACCTCCCCAGCGGCCTTTCTCAAAGAAAT
26304	0.00313	8.62e-05	5.17966	1.47973	1.47084	1.47084	2.77182	BG306810	ATCAGATCTGCTTCCAGAATCATCCGGTTAAAGAGTTCATCATGTGCCTACAGAATCATC
25637	0.00816	0.000316	4.54748	0.193076	1.47146	1.47146	2.77303	NM_213328	CGGCATATGTTACAGGATACACATTATAATGCCCACTGTATGGATATACGTCAAAATAAA
28945	0.0328	0.00225	3.61882	-1.73769	1.47225	1.47225	2.77455	BI875879	CTGTCATGGCTACAGCTGGCCATCGTGTGGAAAGGTGCTTCCGAAGTGGTATGAACCGTT
18676	0.0172	0.000889	4.05532	-0.828338	1.4729	1.4729	2.77579	AW343382	CGCGTTGCTGCTGCTCTTCATTCACTGTCAGCTGTGCTGGTCTGCGGACTTCCAGCTCAC
6818	0.000751	1.48e-05	6.07723	3.2287	1.47361	1.47361	2.77716	AI883688	ATTTAATGTTGAAATGACGCTGCTGCCTTACACCGCCTGTCACATTTACGTGCGCATGAA
15825	0.000593	1.11e-05	6.22833	3.51255	1.47376	1.47376	2.77745	AW116371	CAGTTTAAGAAGTGAGCGACGCTCCTCTGATGAAGGCTGGACCCAACACAGCACAAAGAA
19907	0.0361	0.00257	3.55588	-1.86836	1.47497	1.47497	2.77978	AW281861	ACTGTGAGACTAAATTCGTCCCACAACTCAATAGCGATGTTATTTGTCTCAGAAACGTGG
22797	0.0081	0.000313	4.55206	0.202509	1.47515	1.47515	2.78012	NM_198068	TGGCTTCAGCAGTATCTAAAGAATGCCCTTAACAAAATAAAGAAGAAACGCTCAGAGTAA
36028	0.00506	0.000165	4.86208	0.838006	1.47525	1.47525	2.78032	AI416336	CATCCCCTCCTGCCCCTTTAATTGATTAGGGATGTTTGGTTATATTAGGCGAATCCCACC
15730	0.00913	0.000368	4.63235	0.162537	1.47577	1.47577	2.78133	AL591482	CAGGTTATGAGCAGGAGCCAGTTGCTCAGTACCAGCTGAAAACTACCCCAACCTAGCTGC
3225	0.00303	8.24e-05	5.202	1.52447	1.47799	1.47799	2.7856	NM_001002514	ATGCTTTGTATTTCATATACTGTATATTGTACTGTTGGTCTCTCTTGGCATAAAACGTGG
33354	0.014	0.000668	4.19067	-0.546449	1.47846	1.47846	2.78652	NM_131204	AGGCTCTTTTATTTCACTTTCATCCAACAAAACGAACTGCTGCAGAAATCTCCAGGTTGA
11299	0.0038	0.000112	5.05173	1.22249	1.48011	1.48011	2.7897	DN835159	AGCCCTGCATTTCTGAGAAAAGGGGAATCTGAATTTTGAGAGTACAAATTAACTTACAAT
15497	0.0409	0.00305	3.47548	-2.03489	1.48021	1.48021	2.78989	XM_685083	CTTGGTTAACACAATCGTGCAGTATTTAGAAACCAGCTGCTTGCGTCATGTCTGCCACTT
8639	0.00578	0.000196	4.77676	0.663912	1.48061	1.48061	2.79068	CT706513	TGCTGTGCCGATCCGCGCTCTTCTATTTTATCCCCAGTTTCGTTTGAATTCTGTATTTAC
25453	0.041	0.00307	3.47281	-2.04042	1.48166	1.48166	2.7927	NM_199567	AAACACCTCCCTCGCCCGGACCTGTCTTACCCAGACCCTCCGTCATCTGCCACACCACTA
42130	0.0023	5.86e-05	5.372	1.86304	1.48189	1.48189	2.79314	NM_001005969	GACGTGACAGCAAGGTGGGCTTTTGAGTTAGATGAGGTGGTTTAAAAAGGGAAATGCAAA
33443	0.00341	9.7e-05	5.1216	1.36321	1.48233	1.48233	2.794	NM_201207	CAAATGTAGTTTGTGATTATTTGCTTTATTATTCACTCGGCATACAGTGTCTGTGCAATC
17131	0.00274	7.25e-05	5.26555	1.65142	1.48255	1.48255	2.79442		GTTTAGTGTGCAGTGGTTACGAGAGTACAGACACAGATTGATCATACTAGACTGTGCGCA
15515	0.0084	0.000328	4.52974	0.156482	1.48265	1.48265	2.79462		GTAGCCACAGCTCGAACCCACGGATCTGACCACATAAAAAACCTTAATCTACTACAATGC
34002	0.0228	0.00134	3.86197	-1.23146	1.48268	1.48268	2.79468	BG307301	CTGTTACTCTGTCCTATATGCTGCCTGTCCCTGGTAGAAGAGATGTTGTACCTCAGTGGG
8120	0.00412	0.000125	4.99538	1.10862	1.48273	1.48273	2.79477	CN500586	AACAGATTAGCCAGGCCCAGGCGGGGGTTGGAGTTGAAAACCAAAGTCCTAAAATTAATT
38489	0.0186	0.000995	4.00209	-0.939303	1.48414	1.48414	2.79751	NM_144764	GACGCACCCTTCTCAGAATCCCCCGCAGCCTGAAACATGAGGGTTGCACAAAACGACAAA
24067	0.0235	0.0014	3.83989	-1.2775	1.48491	1.48491	2.79899	BE200777	TAGCTGGAAACCTAACGTTGTACAGCGAGGTGCCATTGTGCCTGAAACCAACCAGTCCAA
11978	0.00866	0.000343	4.50821	0.112045	1.48553	1.48553	2.8002	BI474804	ATTAAAGCTGTAGATCTGCTTATTAGATGCCCGTAATCTTGGATATATGATGAATCTGTT
23344	0.00524	0.000173	4.83749	0.787894	1.4859	1.4859	2.80091	BM777478	TGCTCCGGGTGCAGAACAAACACTTCCACATCAAGTGCTTTGTTTGCAAAGGTAACACAT
32395	0.0027	7.11e-05	5.27544	1.67114	1.48817	1.48817	2.80533	AW305583	ATCGGCCTGTCTGCTCTGCTTCGAGGCTCGGTGACGGAGAAACTGAGATGGGCCTTCAAC
12214	0.00289	7.76e-05	5.23184	1.58415	1.48824	1.48824	2.80546	CK142082	GTGAGTGTCAGTGCTGCCAGTCCCTCACTGCCCCATATGAGACACCATGTCCAACACTTC
15911	0.0161	0.000815	4.0962	-0.743169	1.48874	1.48874	2.80644	NM_001025534	GCAGTGTGTTGGTGATCACCAACCACGAGGACCCCATCATCTCTCTGTTCCAGTCTCCAC
21034	0.0227	0.00133	3.86548	-1.22415	1.48919	1.48919	2.80732	CA787302	CCCACAACAGCCTGCACAAGCAACAGCAATGTTCATGGGTCCGTCTCAGATGCAGTTTCC
31452	0.0154	0.000754	4.1329	-0.666714	1.48956	1.48956	2.80804	AI884122	TTCTGTTATTTGCTCCCGAATTCCTTTATTTGGGGTGAAGGTCACCCCCCTTTGTTAATA
24567	0.000885	1.81e-05	5.97213	3.02938	1.49163	1.49163	2.81206	NM_001005938	CAGTCTGAAAGACCCTCTATTTAATTGGTTTGGAATTTGCCTTGAGTGTATAGGAAAATT
4907	0.0465	0.00372	3.38236	-2.22715	1.49217	1.49217	2.81312	BG302800	GACCTTTGTTGTGTCCTCCTGTTCACTGTGATGTGCTTGTGCCCTGTTCTGTCACTGTAA
27912	0.00169	3.98e-05	5.56745	2.24798	1.49239	1.49239	2.81355	AW154331	GTGGATCCTACATGCTGAAGGAATTCATCAGCCAGAAACCTTTCATAACTCTCCACAGCA
17755	0.000432	7.73e-06	6.42337	3.87417	1.4924	1.4924	2.81357	AL922183	TTGCTATTGGACGCTACCCCATCCCCCCTCCCGATGCTAAGGAACTGGAGGCCATATTTG
16430	0.00691	0.000249	4.74141	0.483489	1.49395	1.49395	2.8166	NM_205629	TCTCGACATCTGAAAGTGTTCCTCTATATGTTTTCATCAAAGTTGTTCCCAAAAATTGTC
42468	0.00602	0.000208	4.74917	0.607487	1.49402	1.49402	2.81672	NM_001006068	GACTTCGGCATCAAACATGTAAAACTGTGATGTTTTCAATTGTGATATTTTTTGCGTCTC
22606	0.000233	3.64e-06	6.83538	4.62012	1.49503	1.49503	2.8187	BC065982	GTCCGGCTCCTCCTTCAGCCAGTATAACATCCAGAACATCTCCACTGGCCCCCGCAAGAA
6049	0.00261	6.82e-05	5.29602	1.71212	1.49562	1.49562	2.81986	AJ005812	CTCTTCGTCTTCTCTGCCCTGCTGGAGTATGCGGCCGTCAACTTCATTGCACGCCAACAC
45157	0.00712	0.00026	4.64011	0.383794	1.49904	1.49904	2.82655	BM101617	TGAGGTGTACTTGAAGTTTCACTGAGGTATATAGGGGTTAACCACACATTTGCTGACAGC
32902	0.00383	0.000113	5.04737	1.21369	1.49921	1.49921	2.82687	AJ245493	CTTACACTACAGCCCGACTGACCCGTACCTCAAACCCTCATGCGCAGTGATGTTAAGGAC
14160	0.0114	0.0005	4.32753	-0.262025	1.49925	1.49925	2.82696	CN508670	CGCGTTTTTCTCTCCCTGATGGAATACAGTCTAATAACAGACATGTCAGTTTAGTTCAAA
44064	0.0111	0.000481	4.34631	-0.223069	1.50161	1.50161	2.83159		GTGCTTTCGTTAAAACCCATACGTTATGAAATAAACAAATAAACGGTACTGTAACACTGG
24791	0.0347	0.00243	3.67305	-1.70685	1.50212	1.50212	2.83259	AF219949	AGAGAATCGGTCTGAATAATTCGCCGGTAAACGGGAATAACAGCTGTCAAATGTCGTTTC
17270	0.0174	0.000904	4.04727	-0.845119	1.5022	1.5022	2.83274	CN502486	TATGCCCCTCCGTTTGAAGAAAAAAGAGCGAATAAAATCCAACCCAGGCCTTTCATAAAA
8815	0.00279	7.41e-05	5.25509	1.63057	1.50224	1.50224	2.83282	XM_686896	TAATGTTTCCCCCCATTTTGTTTGACAAATGTCAGATGCCAATTAAAGTGAGCTTGCTGC
8825	0.000333	5.58e-06	6.60039	4.19767	1.50268	1.50268	2.83368	AF186476	TCTGCACCCACTCCCACCAGTGTTCAGCTCTAGCCTCAGTACGACCACTTTGCCTCGCTT
29047	0.00428	0.000132	4.96949	1.0562	1.50501	1.50501	2.83827	CK028193	AAGAAAATTTCACCCAGCCGCTTTTTTAAAAATCCCTCCCCCCATGAAAATAAAGCTTCA
3305	0.0373	0.0027	3.53348	-1.91481	1.50578	1.50578	2.83978	AY427783	CCAGGAGCCCTACATCCAGGTCTCAGAGAATCGTTGTATTTGTCCGGTAGTGAAGCCGGA
32323	0.00515	0.000169	4.85002	0.813444	1.50578	1.50578	2.83978	BM185295	GGTTGGGACGTTCCCGACTGCATCTTCTACCTCATTTGCCTCTCCCTAAAGCAATGAAGA
23258	0.0168	0.000861	4.07013	-0.797483	1.50685	1.50685	2.84189	BG883783	TTTGATAGAGCTGTGGAGTCCTGTTCATGTCCCGAATGTTCGCGCATAGTTCTGAAGAAT
19441	0.00125	2.77e-05	5.75195	2.60692	1.50808	1.50808	2.84431	BG729054	ATGTTGGCGTGCCGGTTTCTGCCTCCATCTTTCCTGTCGGCTCCTGGGCAGAGGGTGGGC
26306	0.0254	0.00157	3.78765	-1.38636	1.50969	1.50969	2.8475	CN013775	TGCTGTGGCACTGGAAAAATATAGTGCCACTTCTTCTTCTTTGTGCTCTTGCGCGTTTCT
40122	0.0414	0.00312	3.60159	-1.88845	1.51019	1.51019	2.84847	AL919653	AGCATCTGCCACAAATGTAGGCGTAGTGTGTGTTGTGTTAAACAACTGTTCCTGTAAGTG
37906	0.004	0.00012	5.0172	1.15275	1.51127	1.51127	2.85061	BI672108	CTAAGGGTAAACAAGAACATTCAAACACCCTCAGTCCCCCATCCCACCCCCAAGGAGGTG
12747	0.0278	0.0018	3.72402	-1.5189	1.51161	1.51161	2.85128	NM_001002528	TGTGCTAAAGCTCACTTTGACTGTGCCCTGTTGTTGCTCAATGCAGGTGCAAAAGTGAAT
15448	0.0307	0.00205	3.6632	-1.64545	1.51449	1.51449	2.85697	AW282104	GTACTTGTGTGCATGTGTGATAGTCTATCCATACGGCCATATTATAGGAGTCTCACACGC
43733	0.0273	0.00175	3.73633	-1.49326	1.51524	1.51524	2.85847	AI957627	GTGAAAGCGCCAGTCAAGCCTTCCTCAAAACTCCATTGTCACCTACCCTGATTTTGAGGC
25071	0.00112	2.41e-05	5.82446	2.74677	1.516	1.516	2.85997	AJ400367	CTGTGGGAATTTGGGGTCGGAGGCGCTTTGTTAAGGGCCGTCTCGTCGCTGTATGAACAG
16429	0.0174	0.000903	4.04796	-0.843677	1.51633	1.51633	2.86063	XM_695816	AACTAAACGTGGGCTGGTGTGTTCACGTCTTTTCCAAGCATGGCATTGTAAATGGTCACT
17616	0.0253	0.00156	3.83943	-1.32522	1.51637	1.51637	2.8607	BM736005	AATACATCTAATTTAATGTAGATCATCCATATGCTGCGGCCCTGTGCCCAAGCTACCTCA
39647	0.00761	0.000285	4.76593	0.409662	1.51784	1.51784	2.86362	CO351447	TATTCCCAATGTCGGAATCGCCAGCGGTGTTGTTGTTGTTGTTATGGTGATGGTCATAAA
27948	0.0104	0.000442	4.38657	-0.13959	1.51795	1.51795	2.86384	NM_200377	GTGCAAAAAACTACATTGTCCATCTCCCATTAATAGCTGCTAATGAAATGATGTATTCAC
34191	0.00501	0.000162	4.8697	0.853525	1.51924	1.51924	2.86641	BI878011	AGCAACGATATGTCCCACCCTGTCTTCTGTAATCTCATACCTGTTTCGGTACATAAAATT
12062	0.0127	0.000581	4.25618	-0.410214	1.51968	1.51968	2.86728	AI558519	TTCACATCCCAATGTTGACGCCGTTGTGGGTCCCCCAGAGTTACTATTAGGGGTCCCAAA
2454	0.0128	0.000589	4.25043	-0.422161	1.52026	1.52026	2.86842	AY556398	AACACATACCAGGTTTCTGCGCGCTGTCTCTGCTGGATCAGATGGCTCTCCTTCAGAGCG
15370	0.00113	2.43e-05	5.81922	2.73668	1.521	1.521	2.8699	AW018976	TTTTAGGACATGGCTTTTGCAATTTGAGCAATATGTGCTATACTATATTTTGGCCCTGCG
9741	0.00346	9.89e-05	5.11169	1.34327	1.52214	1.52214	2.87218	CA496333	TGTAAAGCCTGCAGCGGTCTCTTCTCTGGACCTGTTTAAAAACTGATGGGAACGTTGAAA
7273	0.0297	0.00197	3.68208	-1.60618	1.52258	1.52258	2.87305	AY575072	CCCTTAAGTTAAAATCAAAGTAAAGGTGCTAATTGCGATTTCTAACAAGCTGCATATACC
6146	0.00853	0.000336	4.51797	0.132186	1.5227	1.5227	2.87328	AI721719	TTGATGTTTGAGATGGTGAAAGTTGGACTCTTAGCTCACAGTTTACTCAAGGGGACAGAT
36455	0.0277	0.00179	3.72559	-1.51562	1.52324	1.52324	2.87436	AI558440	CTGTTAAAATGGACTAGATTGATTTGTCTCTGTCGAGCCTATGGGAAACGTGTTTTTATT
22486	0.00119	2.6e-05	5.78545	2.67163	1.52378	1.52378	2.87543		AACAGCTCTCTGACCACAAATATACTAATCAAAGTACATTGAAATAAATGAAGATCCCGG
15930	0.0109	0.000471	4.35623	-0.202501	1.52482	1.52482	2.8775	XM_001332129	CCCAGTGACTGCAATGTTCGTCCCCTGCGTCTATGCTCGCGTCTCTACATCGCAATGGAT
30016	0.00487	0.000156	4.88752	0.889792	1.52518	1.52518	2.87823	CT657911	GGCATGTTCAACCTTCAGCAAAAACAACTAAACAAACTATAAATCTGCAAACTGAATCTC
12699	0.0215	0.00124	3.90027	-1.15161	1.52574	1.52574	2.87935		CAGACTAACCAGTAAAAGCCTCCATGCATTGTTCAAGTGTTTTACTGCAGTTATTTACTT
19273	0.0154	0.000757	4.13116	-0.670345	1.52632	1.52632	2.8805	AW077121	ACACCAAAGAGAGCATACCTTCCTATTAACTCTCTGGTGCTTAGTGCATCATGGGTAAAC
14713	0.0408	0.00304	3.47718	-2.03138	1.52693	1.52693	2.88173	BF158468	AGTGAACCCAGTCTCCGTGAAGGATGGGTGGAATGGTTTGGCATGGAACGTCACCTCAAA
4058	0.00637	0.000223	4.71428	0.536038	1.52898	1.52898	2.88581	AI545128	CCACTGCTCTACCTCCAAAATGATAAGGATGCCTTTAGATCTTTTAGTTGTCCGACATTA
25492	0.00036	6.11e-06	6.55021	4.10642	1.52953	1.52953	2.88692	AW076959	TCCACTGAAATGCGTGTTAACTGAGAAGCATCGTCGGGCTTTAGGGTCCTCGCCTTTTAC
27065	0.0143	0.000681	4.18111	-0.566343	1.52956	1.52956	2.88698	EH581924	ATGCACACTCGACTTGGCTATTTGCTTTGAGTTCCGCTCACTCCTGCATTCTCAATTTGA
23703	0.000788	1.57e-05	6.04581	3.16927	1.52989	1.52989	2.88763	CN509404	TCTTTTGGTTAGGAGGATGTGGTTTATTTGGTGTTGGAGTTTGGCTCGCCTTCACACAAT
16883	0.00122	2.68e-05	5.7685	2.63891	1.53088	1.53088	2.88962	NM_001007057	TGTAGCAGCAGGATTCTCTCACCGCTGATTGGCTGCTTCTGACAGCCCCACCCACACTTT
32593	0.00296	8.03e-05	5.2152	1.55087	1.53183	1.53183	2.89152	NM_001002447	TGTTCAAGATGAGACAGCAAAGAGTGGAGAAATTCATCGTCAGTGACGAGAACCTGTTGA
17404	0.0137	0.000651	4.26485	-0.466357	1.53276	1.53276	2.89339		CCTTAGCTGGGAGTACAGGAAGAAAGGCATTATGGAAGAGATCACTAACTGTGAAGCTGA
41304	0.0394	0.0029	3.53895	-1.93293	1.53464	1.53464	2.89717	AI544517	TCCTGTGCTCCTTCTCTGCCCAGCTCGGTGTGCCACCCATGGCCTTCTGGAACTGCTCCT
9299	0.000766	1.51e-05	6.06682	3.20901	1.53834	1.53834	2.90461	XM_001340576	TGACCTGCAGTCTTTCTCCTCCCGTCTGTCCCCCAAATATATTCTTTTAGTAATCTGATT
28754	0.00864	0.000342	4.50976	0.115233	1.53861	1.53861	2.90515	AI657624	AGATCTGTAGAAGCATGGGCCTGACTCGCTTTGACTTGTCCCCTGCTGAAATTGCACAAC
22223	0.00943	0.000387	4.44972	-0.00886	1.53934	1.53934	2.90661	AY556397	CAGGACGGCAAAGTGCCCATGCACAAACTGTTTCTGGAGCTGCTGGAGGCCAAGGTGTAA
18689	0.0204	0.00114	3.93659	-1.07587	1.53949	1.53949	2.90692	U50380	CAGCCATCCTTGGCCTGTGGGGAAAGCTCAATATCGATGAAATCGGACCTCAGGCCCTAT
18566	0.000554	1.03e-05	6.27046	3.59113	1.53957	1.53957	2.90707	CO924928	TTCCCCGGGGTCCGGGCGCTCAATTAATTTTCCTCTTTCCCCTTTCCTGCTTCACGAAAA
21320	0.0371	0.00267	3.53838	-1.90465	1.54197	1.54197	2.91192	NM_001004543	TATAAGCCTCCTATAACTACCCAAAATGCCGGTCTCCTGCCTGGTCAGGTTTTCCAAAAA
8726	0.0238	0.00142	3.83381	-1.29017	1.542	1.542	2.91197	AI558521	TTTCTATCCGAGCCTCACCGTTGTTCGGCACGGGATTCCCTGTTACGACATGCAGGTTGG
1519	0.00274	7.25e-05	5.26582	1.65196	1.54295	1.54295	2.91389	AI641485	CCACTTCCCTCCCCATCTGGAGTTGATGTACAGTGTTTGGTGATAGTGTTAAAGATGTAA
12905	0.00422	0.000129	4.97941	1.07629	1.54412	1.54412	2.91626	BC116600	GACCATCCATCCATCGCCAATGGAGACAAGAGGACAGAGCAGCCCCTCAACGTCCTCTTT
26464	0.0449	0.00352	3.40887	-2.17249	1.54451	1.54451	2.91705	NM_199214	TAGAAAAGTCCTAAAATCATGAGAGAAGGCACACCTTAGGGGGGTAAAAACAAGAAGATC
10970	0.007	0.000253	4.73369	0.46824	1.54472	1.54472	2.91748	NM_001089471	TTTTGTATGTCCAACCAGCTGCTCAATGTACAAAGTGACAAAATAAACATGGTGTTTTGT
4543	0.00637	0.000223	4.71395	0.535354	1.54473	1.54473	2.91749		GTGGCCACCTTTGTTAAGGACCATCGAATAGCGTCAATCAAGTCTTACCTAGCCGTCTTC
10627	0.0056	0.000189	4.79573	0.702694	1.54482	1.54482	2.91768		ACACTACCCGAACCACCTGGCCCGCACATGAAAACCCACAGTGGAGAGAGCCATACAAGT
12773	0.0134	0.000629	4.21866	-0.488232	1.54518	1.54518	2.91841	U14940	AGCCCGGCCTGCTCTCTACACTCGCCTGTTTATGGAGAACAAATTCAACAACAAAAGTTT
45076	0.00562	0.00019	4.79346	0.698038	1.54558	1.54558	2.9192	CF594744	GCAAATAACAACTGGAATTGAAAGTGGTCTAATATCCTTTCCCCTTCCCTTTGGAAAAAA
14800	0.000161	2.34e-06	7.08195	5.05473	1.54565	1.54565	2.91935	NM_001037391	TGCTATTGGACGCTACCCCATCCCCCCTCCCGATGCTAAGGAACTGGAAGCCATATTTGG
5962	0.0276	0.00178	3.72847	-1.50963	1.54712	1.54712	2.92233	BM103272	GGCGGTGAAAGAGCACAAAGCTGAAATCCTGGTTCTGCAGCAGGCGCTCAAAGACCAGAA
2097	0.0225	0.00131	3.87209	-1.21037	1.55035	1.55035	2.92888	BC125867	TCTTCACTGATGTGCCTTCAGACTGCAAAGAGCTGACAGTAGACGAGCCACCGCAGACGT
6024	0.00706	0.000258	4.64518	0.394205	1.55096	1.55096	2.93013	EH530045	TTGGAGAAACAAAAAAGTTGTAGTAAGCAAGTATATATTACATCTTTCTCTCCCAGGAGC
18342	0.0328	0.00225	3.66223	-1.6838	1.55118	1.55118	2.93057	NM_131554	TACGTTTCGCTAATTCCATTCTATTGATATGGACATGACATGCAATCAGTCATTCTTAAG
2169	0.00357	0.000103	5.091	1.30163	1.5516	1.5516	2.93143	AF047837	AGACTGGACCACCTGGCTGAGAAGTTTAGGCAGAAGTCAACCCTACACCAATCGTGGACC
8832	0.00124	2.76e-05	5.75492	2.61266	1.55172	1.55172	2.93167	BE605987	CCCACCAAGCTCCACACCGCACCAGTACCAGCCCGAATCGTCCTCCGTCAGGTTGCGCAT
26848	0.00103	2.17e-05	5.87731	2.84826	1.55518	1.55518	2.9387	NM_212794	AAGACTTTTTCGCCATACAGCGGTGCCGCTCCTGCTGTCAGCTCCAACCAGCCTTTCAAA
19143	0.0484	0.00396	3.35273	-2.28817	1.55574	1.55574	2.93983	BI883197	ATTTATTATACCTTTCAGAATCTGGGAAATTTGAGCTGTTAGGACAGTGTAGTAGTTTTT
26399	0.0074	0.000274	4.61534	0.332859	1.55585	1.55585	2.94008	BM035509	ACACACACAGACTGATGCAGATGAATGTAAACAGGTGAAACACACATTTTCACACTCGCT
27606	0.00339	9.59e-05	5.12716	1.37438	1.55602	1.55602	2.94043	XM_679416	ACGTCTGGAACATTCCATCATTGCGAGAGATAAACATACGAAGTACACTCTTAGAAATAA
34697	0.0029	7.81e-05	5.22889	1.57825	1.55794	1.55794	2.94433	BM185041	TCAACTGCTATAGGGATATACGTGTGTGTGGATTTCGGTCATACACTTTCCATCTCCAGG
22711	0.000181	2.68e-06	7.00739	4.92424	1.56065	1.56065	2.94987	CN512633	AAACTCCCCCTCCCGACAGACAAAGAAGCATTTTGTTATGTTGGTCTTGGTAAATAAATC
16317	0.0125	0.000569	4.26607	-0.389668	1.56078	1.56078	2.95012	BG307570	AATTCACGGCAGGTTCCGCTCTTCCTGAATGTGTCTGCGTCATGTTTTTCCTGTATAAGC
41283	0.00965	0.0004	4.43456	-0.040214	1.56163	1.56163	2.95186	NM_212935	GTTTCCTGCTCATAAGATCTTCAAAATTCTGGGCAGTGCAGGATTCCTGGGAGTCAACAA
21518	0.0478	0.00388	3.43948	-2.15649	1.56261	1.56261	2.95387		CTGTTCTGGTGGAGAAGTTACTAGAGCAGGCATCATATCTGCTTTCCTCAAATGAGTCCA
13172	0.0152	0.00074	4.45662	-0.394543	1.56382	1.56382	2.95635	CV481604	TCACCACCATATCCACCATTCCTCGCCTCTGCTTCGAGAACAGTGTGACCATGGCAGTGT
19296	0.000591	1.11e-05	6.23123	3.51796	1.56497	1.56497	2.95871	NM_212611	AGCGAGTGGGTTCCGTCACATTGTGTTCTTCAACCACGGGAGTGCATTAATACTTCATAT
2539	0.0336	0.00232	3.60438	-1.7677	1.56533	1.56533	2.95946	AW117032	ACCAGCTCTGAAGTACTTGAATCTGTCTTCCTGCCGTTATCTGCCCAGAGGACTCAAACG
3879	0.0089	0.000355	4.49097	0.07643	1.56737	1.56737	2.96364	NM_130971	AGGCATGAGGGACCAAGTGTGGTATTTGGGCTGTGTGACCCGCTGCGTTTACTCTGCAGT
12717	0.00208	5.2e-05	5.43212	1.98195	1.56814	1.56814	2.96523	CK703263	TGTAGTCCACCCTGCGTGTACTGTTTGTCCTTTTGTACGCTCCTTATTGCATTTTTTCCA
32755	0.03	0.00199	3.67708	-1.61658	1.56841	1.56841	2.96577	XM_690348	GAAAAGTAGCTTTTCTGTGTTGTGTATTTCTGAACTAAACTGTGAAATAAAGAGCCAGTG
26105	0.00286	7.67e-05	5.23752	1.59549	1.56853	1.56853	2.96601	BM035036	CATTACAGTGATGTGCGATCCATTACTAACCCGTTAGTCTCTCACATGTGTGTGGTATAT
12316	0.0113	0.000492	4.33516	-0.246202	1.57015	1.57015	2.96935	BI887093	TTTCTGAAGGCGTATCTCCTGGCTCTCTGGGCAGACTGGCTACAAGGGCCTTACCTTTAC
36438	0.00173	4.11e-05	5.55041	2.21461	1.57053	1.57053	2.97015	AI964241	GCTGCAATCCTCAGCGAGTGGGTTCCGTCACATTGTGTTCTTCAACCACGGGAGTGCATT
24858	0.0137	0.000652	4.20213	-0.522619	1.57066	1.57066	2.9704	BG985824	GAAAGAACAACTGGGGCAGAGACCTACCTTCCCTTCCATATAAAAGCCATAAGACCATCA
21530	0.0259	0.00162	3.7719	-1.41918	1.57109	1.57109	2.97129		CAGCTTGACATCAAACCTAAACAAAGTGATCCAACTCGTTTCTCATTTCTGAAAAGGGAA
23911	0.0219	0.00126	3.88965	-1.17375	1.57356	1.57356	2.97638	AW281995	TTGAACTGCATGCTGCCCTGAATCCTGCGCTGGAGTGAACTTTGGAGACTTGTGTGTCCC
31999	0.0441	0.00344	3.61253	-1.87762	1.57537	1.57537	2.98011	BI843668	CACATACAGCCAGGGCACCTTCATCCCGCTGATGTCCCCGCTGGTGTGTGTCAGCACACA
19106	0.0145	0.000696	4.17082	-0.587766	1.58	1.58	2.98969	BC066413	ACAAGGCTGCCATGTGCCGCTATCTCTGGTCCTTATTTGTTCTGATTATTTTTAATCCTT
30414	0.0168	0.000863	4.06914	-0.799545	1.58041	1.58041	2.99055	BI842488	ACATATACCATACATGTTTGCACATTCTGTGCTGTACATAAGTTACTTTACCCTCAGTTA
38289	0.0468	0.00375	3.50597	-2.05113	1.58065	1.58065	2.99104	BI889991	AGAGTGACAGTCAAAGTGTGCCTCAGAACTCAGAGAACCCCTACACGTGTAATGTGGTGT
42091	0.00743	0.000276	4.61217	0.326341	1.58567	1.58567	3.00147	AY928940	GAAGCCGCAAATAGGAGACTGTTTTCAGTTTTCTAGTTTGGACCCTTGCAAACAAGACCC
37627	0.0271	0.00173	3.9071	-1.29309	1.587	1.587	3.00423	AF219989	AAGACTGCAGGTGACCAGCTCTCCCGTTTCAATGGATATGAACGGACTTTCAGTTCCGAC
30078	0.0241	0.00145	3.82472	-1.30912	1.58771	1.58771	3.00572	NM_200553	GCTTGTTACAATTTTCAGTGTGATGAGTTCCTAAGAATTCACTTGGGTTTTGTTATCTTC
32472	0.0048	0.000153	4.89715	0.909376	1.58791	1.58791	3.00613	BC093368	CCTTTTACATGTAACCACAACTACCTTATCTCTGTTGTCTGATTTTAAAAGAGAATGAGC
19243	0.000547	1.01e-05	6.27863	3.60634	1.58822	1.58822	3.00678	BG883325	CTTTCTTCCACTGTTATGTGTGGCTTTTACTATGGAAACACATCACTGCATGCTGTGATC
14113	0.00149	3.42e-05	5.64378	2.39702	1.58869	1.58869	3.00776	XM_001343336	TATAGCAAACATGATGCATGGGGGCCCGGCAGAGAAGTCTGGCAGACTGAACATCGGGGA
32732	0.0253	0.00156	3.83869	-1.32672	1.58933	1.58933	3.0091	AW279791	TTCAGCCAATTATTCATTTGCCAGCTCAAAACAAGTTCCCCTCTGTTTGGATGGTGGTAC
18699	0.00684	0.000246	4.66728	0.439616	1.58982	1.58982	3.01012	AI584257	CTCAGTAAGAATGACAAACCTTCCACCTTCACGTTTCCAGCATCCTTTCAAAGATCAAAT
2908	0.00117	2.54e-05	5.79604	2.69204	1.59022	1.59022	3.01095	NM_131196	TGCAAACTTGAACAAGATGCTAGATAGTTCATTTTCTGGTAATATGGTGCTTCCACACAC
32684	0.00642	0.000225	4.71033	0.527925	1.59028	1.59028	3.01107		CAAGCAGAAAGATGAGCTGGGAATCTGTCCGTGTAAACATGCCTTTCACAGAAATGCCTT
29872	0.00978	0.000406	4.42659	-0.056707	1.59071	1.59071	3.01197	NM_194377	TAAGTGGAGGTGTGTGCTGAAGATCACTCCCACAACCCCTTCTAGACTGGCCATCATCGA
[truncated: 1,923 more rows]

## Sheet: Downregulated Genes
Agilent ID	adj.P.Val	P.Value	t	B	logFC	ABS	FC	GB_ACC	SEQUENCE
[truncated: 364 more rows]
