# Supplementary material for: Identification of Novel Genes Associated with Fish Skeletal Muscle Adaptation during Fasting and Refeeding Based on a Meta-Analysis
Source: Genes (Basel). 2022 Dec 16;13(12):2378. doi: 10.3390/genes13122378 (PMC9778430; doi:10.3390/genes13122378)
Supplement: Supplementary file 1 [file genes-13-02378-s001.zip › genes-2052642-supplementary/Table S7.xlsx]

## Sheet: Total genes
ID	adj.P.Val	P.Value	t	B	logFC	ABS	FC	GB_ACC	SEQUENCE
13536	0.483	0.000276	-7.90175	-2.771	-4.15361	4.15361	17.7976	BU694011	GTTAAGATATGCATACCATCCTCCTATTCTTTCTAGAATGGCTAAAGCCCCTCAGATACC
12517	0.705	0.0014492	-5.72719	-2.982	-3.74301	3.74301	13.3893	GE768687	AATGATGTCACGCCGATGGAGGATGCTCAAGGAAAGGAAGAGTTGAGTCGCTTTAAGAAT
3419	0.705	0.0013984	-6.70304	-3.241	-3.32811	3.32811	10.0429	GE771413.1	ATCCTAGATGAGGCACACAAGATCAAAACCTCCTCAACCAAGACAGCCAAAAGTGCACAT
1067	0.845	0.031964	-2.82035	-3.621	-2.99824	2.99824	7.99022	GE768527	AGCAATTGATTCATTTCACATCACGTAACTGTAAGACCAATAAAATCATTTCCCAAGTGC
11818	0.483	0.0001436	-7.69742	-2.424	-2.96776	2.96776	7.82323	CU071889	CCTACTACATTTTACTGGGGCTGACAGTGCTGTGCTCGGATTCTTTGATAATTGAAGGAG
15195	0.845	0.0151783	-4.26547	-3.849	-2.73207	2.73207	6.64409	BT057124	CACGCTGTATTTGTTGTTCCTTTTCTGCTACATCTGCTTATGGACATTTTAATAAAAAGC
1354	0.845	0.0035991	-5.36583	-3.355	-2.64235	2.64235	6.2435	EG791416	CAACACTGCAACAACCTGTATTCTTGTGTCATTAGACTACCAATAAATATCCCAAGTGTC
13025	0.845	0.0082217	-4.37348	-3.492	-2.62491	2.62491	6.16846		TAGTTAGCACTTGTTTAGTAGTTAGGCTAGCATTTGCTAAAATACACAGGATTTCAAAGC
1112	0.845	0.0192179	-3.95853	-3.883	-2.53548	2.53548	5.79768	DW471308	AAAGTCAACATACTGAAGGACAGCAACACTGAGTTTGACCCTGAGCTAATGGACATGGCT
5715	0.845	0.0387101	-2.67171	-3.701	-2.42214	2.42214	5.35967	DY708277	ACTACAAGCCCAACCACATCGAGGGGGCCCTGGTCATTATCAACGAGTATGGCTCCTGCA
6427	0.845	0.0052201	-4.90106	-3.412	-2.41343	2.41343	5.32741	JT815267.1	GGGAACTTATCTGTGTGACATATGTACTTTTTAATGGCATAAATTCTCACTTGTGTCACT
1969	0.845	0.0091951	-3.85785	-3.369	-2.41044	2.41044	5.31638	JT832870.1	TATACTATCCTTCTCCGGTCCTGTCAAAAGCATCTACCCGCTGACCTTCATTGAGATGAA
11845	0.845	0.0237923	-3.69425	-3.917	-2.3662	2.3662	5.15582	EG869989	TGGTATTCCAATGCCTTCATCTTCCATCTGAGGTACAAGCCCCTACATAGTGAGAAACGA
14841	0.845	0.0023337	-5.19779	-2.78	-2.32516	2.32516	5.01123	EG768269	TAACGATAACGGGGAGGATGAGGAAGACGAAGATGGGAACAATGAATTATCTCTCTCCGA
7665	0.845	0.0165338	-3.63714	-3.641	-2.31333	2.31333	4.97029	DW572551	TTTCAGAAAGGAAACTGTGTGTTTGGGGACCGGTGCAGGTTTGAACACTCTAAAGAAGAC
15585	0.611	0.0006661	-5.94773	-2.141	-2.30937	2.30937	4.95665	BT048503	AGTGTTACCCTGAACCAACTTGGAAATGCGGAGAAATCAGTATGCTTACATTCATTTTAA
12784	0.845	0.0083008	-4.3628	-3.494	-2.29892	2.29892	4.9209	JT842045.1	TTATTCAACAAGGCCTGTCTGAAGAACGTGTTCACTGTCTTGCTGCTGTTCATCTACCTG
7483	0.483	0.0001329	-6.47006	-0.867	-2.20746	2.20746	4.61862	DW555855	CAGTATCAGCATGATCAAGAAGTGCATTGAGGTACTCATCGACAAGCAGTACATCGAGAG
15091	0.845	0.0080556	-4.3963	-3.488	-2.19684	2.19684	4.58474	BT044710.1	TTTAACCAAAGTGGAGGAGTCCACGTTCTCCTGTACATATATGGCTGCTCATGGGATGAT
7520	0.705	0.0014899	-5.15712	-2.808	-2.19395	2.19395	4.57555	DW470659	AACTGTGGAAGTACTCGTCAGATAAGAATGGAGACAGCCAGGAATTGGACAGTATATCCC
9498	0.845	0.0308663	-3.38794	-3.962	-2.17001	2.17001	4.50025	EG886073.1	ATATGCATGTGTTGAACTTCCTGTCTCCTTAACTCCTCCTGACTTGGCCAGAGTCTATCT
6196	0.845	0.0305749	-2.72908	-3.695	-2.02807	2.02807	4.0786	EG648547	TACTTCATGAGCTTCTACATGCTCTGTGCCTTCGGTCATCATGGACAACTTTGACTACCT
11096	0.845	0.0311206	-3.03577	-3.804	-2.01608	2.01608	4.04482	CF752815	TTTTTTCCATACATTGTCGCTGACACCCAGTAGTACACGTTACATTTTGAATGCCTACCA
5835	0.845	0.020281	-3.43682	-3.69	-2.00505	2.00505	4.01403	GE778669	ATCATAGCCGCCGTGTCTGGCAGTCAATGTCTAACGGTGACCACCACCACGCCAAACACA
3997	0.845	0.0123357	-3.9357	-3.574	-1.95729	1.95729	3.88331	BT045795.1	TTGATGGAGAAAATCAAGAAATATAAGCCTGATGTCAAGTCAGTGAGTCAGGCCCGGGTT
3756	0.845	0.0130415	-3.87791	-3.587	-1.95723	1.95723	3.88315		TGCCACTGTTTCCTGTTAGGTCATGCTCTGTTTACTAATAAACATTACTGTATTTTTGAG
14950	0.845	0.0425368	-3.03223	-4.025	-1.94217	1.94217	3.84283	CA048632	ATGAACTCTATCATACGGCAGCTCCAGGTGCACCAGTTGTCTCAGCTCCAAGGCTTGGGC
8958	0.845	0.0427719	-3.02631	-4.026	-1.93838	1.93838	3.83274	BX872919	ATCAATCGCAGACATAGGCAAGAAACATTCAGACCCGTTCTTGCTTGAGAGAAATGGGGA
6200	0.845	0.00369	-4.10405	-2.398	-1.93016	1.93016	3.81096		CGTAACTATGGTGATTATGCAATATGTCACAGTACAGCCTTTTGACAACTTTTGTATAAC
14213	0.845	0.0421112	-2.50422	-3.683	-1.91924	1.91924	3.78224	EG833878	CAGTGTATTTCTACAATCGGCAACACTTAGTGTTATGTTCTTTTACCTTCATTGTGGAAT
14027	0.845	0.0211549	-2.69817	-3.15	-1.89581	1.89581	3.7213	JT822398.1	AAGTTACCAAAGCCTTGTCGTCACTTGCTAGTCATTTAAGGTCTCAGATATGCAATAAGC
14529	0.845	0.0458467	-2.95227	-4.04	-1.89095	1.89095	3.70881	DY698712	TATAGGGAAGTTCGATCCGCAAGCCGAGAACAACTTTTATAAGAACATTCAGACCGGTCC
13024	0.845	0.0024399	-5.1502	-2.791	-1.88824	1.88824	3.70182	GE776114.1	TATTCATCATCCTCTTCCTCATCTACCTTCTGAGGCGAAAGAGAGACTATGAAGAGGACC
14834	0.845	0.0464428	-2.9386	-4.043	-1.8822	1.8822	3.68637	AF327707	TCTCCATTACACACCCTTATCCCTGGACCAGGTGTCCCTGGACAGCCCCGGGTTCACGGA
14680	0.845	0.0157355	-3.68662	-3.629	-1.85014	1.85014	3.60536	DW551205	AAGATTGGCTACTGCCAGTCAATGAATATCCTGGCATCTGTGCTGCTGCTGTACACTAAA
11988	0.845	0.0059244	-4.26098	-3.26	-1.84287	1.84287	3.58722	DQ375529	TTATCAGTAAGAACAAGGCTATGAACAGTAAGGCCCTGAAGACCTGCAGCACACATTTGA
14018	0.845	0.0160782	-3.66504	-3.634	-1.80565	1.80565	3.49586		CAGCTGGTAACAATCATGCCACAGAATGTTGATTATGAGACCTAATTTTCCTTGAATAAA
12255	0.845	0.0172889	-3.59282	-3.651	-1.7902	1.7902	3.45862	EG937334	CCCTCACAGTCTTACTAAGTGAGAAACAGAAACAGGAAAAGCAGCTGAATAAAGGAAAGA
4380	0.845	0.0212962	-3.38982	-3.703	-1.78442	1.78442	3.44479		TATATTGCCCTTTCTGTCTGTATGCTGAACAATGTTGATTCCTAAATAAATGCCCATCAT
11691	0.845	0.0338634	-2.9594	-3.828	-1.78245	1.78245	3.4401	DW471278	TGAGTCTTATACAGCACGCACAACTCATTATACATACACATGAGCTCAACTACACACACA
13426	0.845	0.0310444	-3.03799	-3.803	-1.75385	1.75385	3.37258	CX357118	TGCAGTGATGATCGGGTTGCAAACTTCCACCAACTTTCCCAAAATTCCAAGTTTTCTGGA
497	0.845	0.0054061	-4.34786	-2.999	-1.73913	1.73913	3.33833	EG838480	AGAACTCTGGAGGTAGAGATTGAACAGGGAGTGAGAGATGAGATGGAGTACCCTTTCATT
15492	0.845	0.0115204	-3.29385	-3.305	-1.73913	1.73913	3.33833	DW556635	AATATGTTTAGGGGATCTATCTGGGTTGTTGTCATCTGCAAAGGGTTAGTGGTTTTGGGA
11637	0.845	0.0185494	-3.52358	-3.668	-1.73601	1.73601	3.33113	CR363836	TCTTTAACAAAACCTCCTGGGGCCTTTTGCCGATGTACTCATGTGCAGGACATAATTTGT
6372	0.845	0.0418355	-2.61206	-3.84	-1.72746	1.72746	3.31143	CB517103	ATATTCTGTCCTATTTGGAGGCTCTCCTGTCCAACACTAAACAACTGGCTCTGATGCAGA
12869	0.845	0.0410298	-2.78886	-3.885	-1.72258	1.72258	3.30026	EG878939	GAACTCCATGATCCTGAACCCCAACCAGTGGATGGATACTACACTACCTATCAGAACTAA
6794	0.845	0.0023862	-4.7284	-2.502	-1.71467	1.71467	3.28222		TATAGTGAGTGGTGTTGTGTCTCCGCGCCGTTTTGTATCTTGTACTCATCTTTTCTCCAC
4600	0.845	0.0354266	-2.54516	-3.536	-1.70424	1.70424	3.25858	CA384106	TTAAAAGTGGGTTGACTTTACACTAAACTTAGAACCCACAGAATGCAATGGCACACGGAC
6640	0.845	0.0063479	-3.70974	-2.646	-1.67379	1.67379	3.19052	DY737540	TGATTTTCGACGGTCTGGACGAGTTCCGTTGGCCTCTGGACTTCTCGGAGACTGTGCCTT
9278	0.769	0.0017959	-4.42365	-1.905	-1.6627	1.6627	3.16609	CX353648	AGTGATTACCTTTCTGTCTTCTTCCATGTTCTCCTGCCCATCGCATATGAGGCTTTGACT
6564	0.845	0.0344533	-2.94388	-3.833	-1.66215	1.66215	3.16489	CB514388	AGAGACCTATTATCGAAGATGCTGGTAATAGATGCATCCAAACGGATCTCTGTGAGCGAG
6540	0.845	0.0247286	-3.0234	-3.66	-1.63305	1.63305	3.10168	DY737037	ATTAAAGAAGAACCAGCTCCAACTAAAACCACTCAAGAGTTGGATGCTGCAGAGTCGGAG
15460	0.845	0.0401627	-2.64337	-3.825	-1.63205	1.63205	3.09952		CAACCTTGGGCTCTGAACACAACTAACACAATTTTATAAAATCTCATAACTTGCTTTCGA
5750	0.845	0.0374527	-2.86939	-3.858	-1.63049	1.63049	3.09619	DY709710	TGAAGCAACTTTACGAGCTGTCGCCGGCACGGACTAAACGTCTGGCCATCTTCTCTGAGG
961	0.845	0.0351155	-2.63142	-3.748	-1.61454	1.61454	3.06213	DY712397	ACAAAACCAGTGGTTTTCTCTATCTCAAAGTGAAGGGACAAGTGGAGGCAGACATTGAAC
15506	0.845	0.0292586	-2.76026	-3.506	-1.60399	1.60399	3.03983	DY729427	ATCGAATCACAAGCATAGGCCATGCCCTAAATCTGTTCTTACCTACTAACTAAAACTGCA
15592	0.845	0.0316421	-3.02067	-3.809	-1.56994	1.56994	2.96893	DY716347	TAACAAAAAGTGTTTTGATCAACGACCATGTCTCCACATCCGAACTCTGGCCTGGCTCAT
10052	0.845	0.027706	-3.14226	-3.772	-1.55806	1.55806	2.94457	FJ517644.1	CTGATAGCATTTAAGGAGAACAGAGGAGGCTCTCCTGACTATACCATCCACATGTGCTTT
10104	0.845	0.0283864	-3.11989	-3.779	-1.54761	1.54761	2.92332	DY731703	AGAGTCTACCATCCACACTGTCCCAGAGCTGCTAATGGACACACTGCAGAACCCAGTCCG
8702	0.845	0.0290433	-3.09886	-3.785	-1.52851	1.52851	2.88488	DY716291	TTGTGTACAGAACAGGAGACAATCACCTGGAATCACTTCATCTATCTGTACAGCCAGCCA
7978	0.845	0.0290346	-3.09914	-3.785	-1.52669	1.52669	2.88125	AJ424505	TCAGGCTACTTGAAAGTTGCAAAGTGTGTATATTTAAAGCAACGCCTTTAGCCTGTGTCA
7300	0.845	0.0338627	-2.95941	-3.828	-1.5002	1.5002	2.82881	DY692171	ATCACACGTCACAGACATGGACTCCATGGTCCGCCTCATGAGGTATAATAACTTTAAGGA
10675	0.845	0.0257557	-2.99089	-3.673	-1.48576	1.48576	2.80064	GE770267	AGAGTGTCAAATCTTGAAGAGAGGCTTCGTGCGTGCATGCAAAAATTAGCATGTGGGAAG
10436	0.845	0.0233559	-2.92114	-3.4	-1.47763	1.47763	2.78491	EG929792	TAGCCAGTCAAAGTCATGAATCAGCTGGCATCCTTTTTATGGATATGTACAAATAAATGG
14603	0.845	0.016493	-2.79577	-2.965	-1.475	1.475	2.77983	DY700430	GTGAGTGCCATTCCAGTTTCTTTCCTCCAGAAAAATCACTCATTGTGTACACCCTTATTG
1258	0.845	0.0124773	-3.23935	-2.978	-1.45447	1.45447	2.74056	GE776285.1	AATGGGAGTGAATGATGCTTACTGTAGAGGTACTTGATTTAAATGTTTATCAGTCTCCAA
14107	0.483	8.23e-05	-5.88015	0.255	-1.43691	1.43691	2.70739	EG909106	CTGATTTATGTCTATTTTAGTGGTTGAATCCGATGAGGGGAACCAAGCTGTGCGCTTTCT
7596	0.845	0.0038029	-3.59673	-1.986	-1.431	1.431	2.69633		GTACGGAACCCAAGTCCAATATGTGACTTAATTAGACCTTTGGAAAAATAACTGTTGTTG
13083	0.845	0.0366437	-2.88881	-3.851	-1.42409	1.42409	2.68344	EG899980	GCAGGGGCAGGGGGCAACTTTTTGTAACAGTATTGTCAATGAATTAAGTAATTTTTTAAT
8072	0.845	0.0139532	-3.1634	-3.036	-1.42397	1.42397	2.68323		GAAATGTGCTATGCGAACATATGAGAATGTGTGTTTCTGACAGCTATAGAGAATACAAAA
5987	0.845	0.0180897	-2.90302	-3.118	-1.41999	1.41999	2.67584	CU073518	TGTTTCCAAGCAGATGACTCTGACGCAGACTTCTGGTGGTATTATGAAGAATGGAGAAAA
7459	0.845	0.0165054	-3.35356	-3.533	-1.41938	1.41938	2.67471	CA043044	AACATTACAGGAAAGTACATCCACAAACGTGACCAAAAGGACTGCACCACTGACCCTGTT
6556	0.845	0.0451814	-2.70473	-3.914	-1.41928	1.41928	2.67452	EG647762.1	ATCAATTTTTGAATGCACCGATGAGAGATCCAGTTTACACAGGGACTGCCATGGCTTATC
15259	0.845	0.0279559	-2.70033	-3.405	-1.41737	1.41737	2.67098	BG933818	CCCCTTTAGAGGAAACCAAGTTGCATATACCTCTTTAATCGTCCTTGTTGTGTTGAATGT
15207	0.845	0.0374162	-2.69794	-3.686	-1.4115	1.4115	2.66014	GO051248	CACACTGTAGATATGAAGACAAAGACGAGGATAGACAGTCATTGTTTTGTTTAGAAGAAT
3925	0.845	0.0097936	-3.13407	-2.651	-1.40661	1.40661	2.65113		GGAGCTATCACTGGAGTAATTGAGGTGTTGTTTGAAGAATATGTTTGCTGTATACAATAA
1395	0.845	0.0188501	-2.96122	-3.193	-1.39909	1.39909	2.63736		CAGTCGATTTTAAACCGTAAGTACTATTGCAATGTTGAATAAGCTCTGCTTTCATACAGA
5411	0.845	0.042783	-2.75223	-3.898	-1.38178	1.38178	2.6059	EF466887	TGGGACCAGACTAATTATTAAAACCAGAGAGAAACCTTGAGCCATCCTTACTCCCCAAGC
7647	0.705	0.0013589	-4.43318	-1.641	-1.37891	1.37891	2.60072	EG879077	AATGTTGCTTCCCTCCATGTCTCAAAGCAATAGGGTATATTTATCAGTCCTAACTCCAGC
6815	0.845	0.0069534	-3.26582	-2.383	-1.36493	1.36493	2.57563		CTGCTAACATGAGATTGCTGTAAAACAAAATGCTGATCATTCAGAATGTGAAACTGGATA
12767	0.845	0.0126334	-3.5798	-3.268	-1.34442	1.34442	2.53929	EG838058	GACCTTTTACCACAAGAAAAGGACAACCAGTGAAGAACAAACACCATTGTAAATACAACC
4117	0.845	0.007787	-3.4368	-2.647	-1.32802	1.32802	2.51058	BT059585.1	ATTCAAACGCATCTCATAGCTAGTATCATTGTTTGGCCATGGGCTTTGACTAGTTCACTG
1580	0.845	0.0157123	-3.08323	-3.156	-1.30724	1.30724	2.47468	JT836621.1	ATTTTTAGAATGTTTCCTCTGGGATTGATGCCTCTATGTCGGGGTTTCTCAAACTCAGTC
7065	0.705	0.0010734	-4.30792	-1.188	-1.30284	1.30284	2.46714	DQ459470	TTCCATCTGTATGCTATTCAGCATGTCTTTTTAAAGTTTTCAGTAAAGTTGGATTCTGCC
12339	0.845	0.0414986	-2.51445	-3.676	-1.30207	1.30207	2.46583	EZ777316.1	GGTTTAGAAAAAATGTGAGCCATCCAGTAATGGAGCACATAAGGTGTATTTTTCATCATT
9389	0.845	0.004886	-3.74089	-2.399	-1.29166	1.29166	2.4481	DW537225	ATTGTGAGTTTGCCTATTTGCGGGATCTACTGATTAGGACCCACATGGAGAACATCAAGG
549	0.845	0.0205637	-2.90327	-3.239	-1.28717	1.28717	2.4405	CA365795	CTTATGTACAGGATACAAATAAATGGACCATAATGCCAGCCAGCAGGATGAGTGTGTCTG
15256	0.845	0.0317948	-2.43651	-3.414	-1.28574	1.28574	2.43807	JT827325.1	GAATTCCAGCATGGCTGTTTTAACAACTCACTGTCATCTTCCATGGTATGCGTGTAATTT
11029	0.845	0.0201924	-2.77292	-3.158	-1.28462	1.28462	2.43618	DY697849	ACACTTCAAGTCTCTGATTGAGGCCCATGACAAGGTGGCAGCTAAATGTTATGAGATGCT
12214	0.845	0.0321187	-2.81657	-3.747	-1.2835	1.2835	2.43428	FP318735	GGTGTATAGTTACTGTTTGCAATGACAGGAGGAAGAAGCTCCATTAAAGGAGGATTTTCC
257	0.845	0.0068602	-3.3369	-2.425	-1.26972	1.26972	2.41114	BX869223	ATTTTGATTGTCATGTCCCCATGGCCAACAAACTGCCTGAGGCTTGGTTTCAAATCCACT
11451	0.845	0.0394686	-2.65677	-3.709	-1.25924	1.25924	2.39369	GO063054.1	ATGAGCAAATCGAGTCTCATATTAAGGAACATTTCAAGAAGTTCCGCAGGGTGGACAGCC
4852	0.845	0.0104022	-3.36397	-2.886	-1.25188	1.25188	2.38151	DW573071	TCTCAAGCGATGGGAATGGAAATCTTTTGTATATTTGTTAGTGAATGAGCCAATCGTTGT
12495	0.845	0.0143598	-2.97452	-2.952	-1.2396	1.2396	2.36133	DW552716	TATAAATACCTGCAGTTCGCCTACTTCAAATCTGATAACCTGGCCAAGGCAGTGTCTGCT
5800	0.83	0.0020198	-3.9488	-1.58	-1.23916	1.23916	2.36061	EG766551	GCGATTATGTAACAATTCAGAGCAAATTTAGCTCATGTATGTGGTGTAGGTCTTATTTCA
13991	0.845	0.0052481	-3.84617	-2.557	-1.23341	1.23341	2.35122	DW539872	ATGTACTGCTATGTTAGAATCACAGTCCGAGTCATGTCAACCCGAATGAGAGAGAAGTGT
15730	0.845	0.0038566	-3.589	-1.995	-1.23225	1.23225	2.34933	CB514949	GTCAGTCTCAACCTTTCCAGTGTTCCATTATCTGTCCGTTATGTTTTGTCATCTCTGCTA
6619	0.845	0.0065051	-3.30219	-2.339	-1.22496	1.22496	2.33749		CATTTCATATTGTGTGCTGCACATGCAATGTCAACCAAATAAAACTACGAGCAATGTTTT
12243	0.845	0.0367216	-2.41999	-3.527	-1.22244	1.22244	2.33341		ATCACTTCAATTTTTCCCCATCTGACTACTAAGAAGTTCATTGTTGGTTCCAAATGTTCA
15161	0.845	0.0244061	-2.88957	-3.42	-1.2202	1.2202	2.3298	EG846261	TCTACCTAAATGTGGACGCAGTGAACACTCACAGAGATAGACCAGAGAACGTAAAGGTGT
14585	0.845	0.0059715	-3.75337	-2.706	-1.20969	1.20969	2.31288		CTTATGTTGTGTTATAACACTTGTTTGTGCCGCCTTGTAACTAATTGAGAAAACTACTCA
411	0.845	0.0070271	-3.63763	-2.779	-1.20874	1.20874	2.31135		CTGACAACTATCATCACGACAACCTTCTGCATTATCAGACTGTTTTCATTTAAACATGAT
14520	0.845	0.0418181	-2.28462	-3.602	-1.20701	1.20701	2.30858		GCTTTTTGGTACAGTACTCCACACTGAGCAAGTATTTATTAGTACCAATGTGAAATGGAA
3448	0.845	0.0120313	-3.26418	-3.027	-1.20488	1.20488	2.30518	CR372275	CAAGGAGGGGACAGCAGTGGGGATGAAGAAGACAGGTTCTAAATTGAATATGATGTAATA
15738	0.845	0.0407631	-2.29886	-3.585	-1.20286	1.20286	2.30196		GCAACCCAGTGTCTCAAGAATCAGATTTTATGCTCTTGCAACAGAATACATTTATTTGAT
6517	0.845	0.0240862	-2.7985	-3.37	-1.19539	1.19539	2.29007		TATGGGGGGTATGAATCTATTTGCTGTGTGTGTATACAGAGAAAGGGATTAAACAACAGT
5743	0.845	0.0354982	-2.73866	-3.664	-1.19517	1.19517	2.28972	DW588867	TCTATGAGGATTACTTCAAAGTCAAATACTCCCTGCCCAAATTAGACTTGCTGGCCGTGC
14766	0.845	0.0239288	-2.59266	-3.22	-1.19312	1.19312	2.28646	CA051697	AAACCTAATGCAACATTTTGTGTTTTGTTTCTGCTAAATTGTGTGCCCTGTTGATGTGTA
6444	0.845	0.024017	-3.04681	-3.506	-1.18972	1.18972	2.28109	EG869850	CAGAAGATAACAAGTTTAAGACCGTCGTCTATCGTAAGGAGTGGGAGTGGATAGAATTAC
2766	0.845	0.0316842	-2.55527	-3.446	-1.18967	1.18967	2.281	EZ770473.1	TCAGCTCTTTCTTTCTGTCTCGGCAGAGTTATAACAACAGGTGGGTCATTCCTACAATCC
6913	0.845	0.0332736	-2.78899	-3.759	-1.18865	1.18865	2.27939	GE794592	ATTGGAGGATGCAGATGAAAAAGTACAGCTGGCCAATCAGATTTATGATCTGGTGGACCG
12415	0.845	0.0193846	-2.94257	-3.208	-1.18304	1.18304	2.27055	DN166576	ATATGCTGTTTGAGCTCTTCAAGAATTCGATGCGGGCCATAGTGGAGCTTCATGAGAACA
14483	0.845	0.0167597	-2.95072	-3.074	-1.17806	1.17806	2.26272	EG852801	AATGGCTTCCTGAAGGTGTTGTCCAACAGTGGAAACATTGATGCATATGTAGGAGACAGT
14350	0.845	0.0197672	-2.73655	-3.105	-1.17469	1.17469	2.25744		GTGCACTGTAAGAGATAATACTCTATTTAAATGACGGTGTGGATGGAGATTACTTTGTTT
7109	0.845	0.0165979	-2.79232	-2.97	-1.17429	1.17429	2.25681	JT824325.1	ACAGAATGACAAATGGACTTCCATCACCACTAACTACATACATGTCACCCCTTGTATTTG
14681	0.845	0.0467484	-2.22235	-3.679	-1.17329	1.17329	2.25525		GACTGTCAAGACAAACCCACAAGGCTGAAGACTACTTGAATAAATGGTTTAGTCTGTGCT
5394	0.845	0.0308061	-2.84926	-3.606	-1.17223	1.17223	2.25359	EG765195	TTTCCAGATAGTTTGCCTGTTATGTACAGAGATTTGCAACTGGAGGATCAACCACTGTAC
8939	0.845	0.0118651	-3.41974	-3.099	-1.16783	1.16783	2.24674	AM412026	GAGAACTGACGAAGCCCTGGCGGCTAAACTGGGTGTGACTGACTTCCCATCCTCTTACCT
11924	0.845	0.015056	-2.84539	-2.903	-1.1482	1.1482	2.21638		CTGGAGTTAGCAGCGATATCTAGCCATCAAGTTAACTGCTATTATTTTTGTACATTTGAT
6162	0.845	0.0372551	-2.51231	-3.597	-1.14571	1.14571	2.21255	BT072684	GTCTGAAGGACTTCTCGTTTTCTTCAGCTAGCTTAACATGTTACTGTACTTTCTTAAAAA
2809	0.845	0.0251654	-2.76957	-3.348	-1.1414	1.1414	2.20595	NM_001139540.1	AATGAGCCGTAACGTGCCCTATGGACACATTGACTCGTACACATTCAGAAAAATGCCACT
12028	0.845	0.029609	-2.47576	-3.366	-1.13301	1.13301	2.19315	EG794924	ACACTACTGTTCAGAGCCAGACATGTTACTGCTACTCCAAGAAAGCTAGCTTCATTGTGG
15544	0.845	0.0174259	-3.13374	-3.267	-1.11418	1.11418	2.16472	DY702848	CATGGATACGACTATTAGTATTAGTTATAACATGGTGTAAATCTAAAGGGCTGCTCTGCA
14714	0.483	0.0002956	-5.0713	-0.431	-1.1114	1.1114	2.16055	DW536158	AGGGATGTCATTTTACTCATGGAACATGGTTAAACTAGGCTACAAAACACTGTACATGGC
14412	0.845	0.0278952	-2.92749	-3.565	-1.11005	1.11005	2.15854	EG909707	TGTCCAGGATGAAGATACAGTGACCTATTCCTCTGTTATACCCTGAAGCAAGGATATGCA
12217	0.705	0.0010677	-4.31098	-1.184	-1.10914	1.10914	2.15717		CTTTAAATGCCTGTAATTATGCCTTTGTGAACTGAGAATAAAACAATGCAACAGAATGGG
5495	0.845	0.0064772	-3.45131	-2.446	-1.10737	1.10737	2.15452	DY740876.1	CCCCTCCGTTATGTTAAGTGGTAACAGATGTCAGTTTTTATAGTTGGTTTGTAGAACTGA
15020	0.483	0.0003242	-5.01486	-0.483	-1.10684	1.10684	2.15374		TGGATGAACTGTATTGTTGAATTGTTTGGGGTAAGAAAAGTGATATGAGAATGCCCTAAA
5600	0.845	0.0169273	-2.87712	-3.029	-1.09773	1.09773	2.14018	JT831321.1	CTGCACCGTGTACACGTCGCAAAGAAATAAACGCAACATGTAAAGTGTTGGTTTCATGAG
9488	0.845	0.0422638	-2.27872	-3.61	-1.09423	1.09423	2.13499		TACTTTCATCTAGCTACATTAACCTGTTGAGTGTTTTGGATTAAAGACGATATCATCAGC
14345	0.845	0.0131372	-3.3431	-3.143	-1.09301	1.09301	2.13318	CU071123	TACTGAGTCACTGTTTGAGTCATCATCGCTCTGTGTTCTGTGGGAAATAAACGGTTTGGT
14752	0.845	0.0114412	-3.04586	-2.75	-1.07862	1.07862	2.11202	CB511880	GCTTGGTTAGCCCTAGCAGTAGGCTATAGTACTGTGTAGCATCCAGTCGTAACCTTTTTT
451	0.845	0.0114278	-3.44815	-3.083	-1.07639	1.07639	2.10875	DY727903.1	TGACATTGGCTGGGGTAATGTAACTCGGATCCTGGTCTACACTTCAAATGATACCTTCCA
7228	0.845	0.0478301	-2.50996	-3.888	-1.075	1.075	2.10673		ATGTTAAATGACCACCCCAAATCTCTTCAATGTGTAAGGGCTCTAAAATAAATGGATGGG
12579	0.845	0.0141743	-2.92459	-2.889	-1.07182	1.07182	2.10209	JT817486.1	TGCACTGCACTGAGTATTTTGCAAGCAAGTCCTCAAACTTGAAATAAAAATGAAAGAAAC
12653	0.845	0.0025502	-3.81832	-1.728	-1.06818	1.06818	2.09679	EG845724	GAACCCCCAGGTCTCACTCGCATAGGATTATTTTATACTGTAAACTAACAAGATTTGTAT
13827	0.845	0.0288804	-2.48947	-3.348	-1.06589	1.06589	2.09346	DN162739	TTTTTTCAACATCTGTCTCTCGCCTACGACTTTCAACACTTTACAGAGAGGAGCCAGTGG
412	0.845	0.0347855	-2.49758	-3.502	-1.06491	1.06491	2.09204	BT043628.1	ACTGACAAGTCCAAAGTCTTGCCTCCTTACAAGGCCTGTTAAATAATGTATAATAAATTG
7537	0.845	0.0189035	-2.95933	-3.194	-1.0578	1.0578	2.08176	DW339574	TGGAGGACTACTTCACAGCCACGGAGCCACAGTACCAGCCTGGGGATAACCTATAGTCAG
7646	0.845	0.0079759	-3.19102	-2.475	-1.05572	1.05572	2.07875	EG905417	CATTTGTGTTGGACAGCTGCTCAGACTCGCAGCCTTCAATAAATACACCCTGATCATTTA
12855	0.845	0.019845	-2.69493	-3.091	-1.05378	1.05378	2.07596	DY722371	TGTTTCTTTGCGTTTTCCTCCGTGAATGGGATTTCATGGGAAGATGTTGGGGTCATGACT
7712	0.845	0.0452309	-2.45444	-3.718	-1.05254	1.05254	2.07418	CB514320	GTTCACACAGTTTGGTTACATTTCTATGCTTAACAATGTGAGCCCCACAATTTTAGCAAA
6929	0.845	0.0372015	-2.51324	-3.563	-1.05056	1.05056	2.07133	JT832476.1	TGTGAGACTTTGTCCTGAAAGTGACATAATATATGTACAATGTAGACAGTAGACACTGTC
6084	0.845	0.0372048	-2.41225	-3.525	-1.03477	1.03477	2.04879	BT074345	TGACTGCCGATAACTTCAGAACAAAGTTGACTACAAATACAAAGTTGCTAAAGTCTTTGC
1195	0.845	0.004023	-3.5657	-2.022	-1.03401	1.03401	2.04771	BM413736	TTAACAACAAGATTGTCTGCGATCTCATTGAGAGCAAACTGAACCCCCCTGGCATCATGA
3598	0.576	0.0004398	-4.9935	-0.832	-1.03088	1.03088	2.04327		GGATGTTGCTCATCCAAAGACGACAAGTAACTTTTTCGAGAATGTTGATTTAAGTTAACA
9711	0.845	0.0396509	-2.54627	-3.795	-1.02096	1.02096	2.02927	BX880559	ACAAAAGCAACCCAGTGTATCTGGGCTATAACAATGTAGCAGCTCTAACTGTACTGGCTG
15177	0.845	0.0482193	-2.20498	-3.7	-1.01322	1.01322	2.01841	BT058324.1	GCCCTTGAATGATGTCATGTGTTTTTACTTCTTTCCCTCTAATAAAACAATGTGTTGGCA
15312	0.664	0.0008358	-4.45252	-1.036	-1.01033	1.01033	2.01438	DW546975	GTTCTCTCGAGTTGTTTTCCACACGAGACTTGTTTGGTTATGAATGTTTTTTATTGTGAT
13308	0.845	0.0178044	-3.118	-3.276	-1.00908	1.00908	2.01263	BT046244	GGAGACGTAAACAGTGAATAGGTGTAATCATCATCTAGCTAGGCCTTATTGCAGAAGAAG
12643	0.845	0.0197576	-2.73682	-3.105	-0.998303	0.998303	1.99765	EG857567.1	AATAGAGTTCAGAGAGGGTTCCCTGGTCCTGAACAGTAAGAACCAGTACAAACTGAAGAA
7626	0.845	0.0177944	-2.79599	-3.037	-0.992154	0.992154	1.98915		GACACTTTGTGATGCCTATATGTATATTGTACTGTTTTTCTGTAAGTGTATTGTGAGGGT
15536	0.845	0.005614	-3.38274	-2.241	-0.9891	0.9891	1.98495	DY692220	TGGCAGAAATGGAGTTGAGGTTCTCACCAGACCGTGACAATATTATTATGAAATGTATTT
6898	0.845	0.0290704	-2.67465	-3.427	-0.983094	0.983094	1.9767	EG830296	TAAGACAATCCAGTGTAAAATCACAGGTCTCCATGCTCATCACCCACGAGACTGTCTCTT
1256	0.845	0.0177402	-2.75606	-3.015	-0.978014	0.978014	1.96975		CCAGTATATGCTTCTCACCTGTTACAACCCTACAATTATCAATAAAATACTGTCATTGCT
2431	0.845	0.0086056	-3.14963	-2.525	-0.976295	0.976295	1.96741		CCAAGTATCTTCACTGTATGACCATGTGAGAGGAAATGGTATTAAAAGCCATATCTTTAT
3076	0.845	0.031643	-2.55608	-3.445	-0.965094	0.965094	1.95219	EG848770	AAGATTCAGTGTGTCTTACAAGATGTGGGATCCAACATTGCCACACCTCAGTCATCTGCA
12115	0.845	0.0173353	-2.76864	-2.999	-0.96334	0.96334	1.94982		AGGTGTCAAATATTATACTACTGTACTACTACAAGCAGCACTGCATAGTGCTATTAAATG
12396	0.845	0.0208593	-3.0027	-3.348	-0.959452	0.959452	1.94457	DY706603	GTTCATCGGTCTATCCATGTTTACATCATTTAGCACTTAGAGATCCAAAGTTATATTGTC
6367	0.845	0.0145109	-2.86545	-2.878	-0.951388	0.951388	1.93373		TGCCTCCACATGCTTTGAATTGTGAGCTGTGAATGCATTATTGTTATAAATATTGGAACC
15404	0.845	0.0074649	-3.28864	-2.478	-0.950581	0.950581	1.93265		GCGTTGACACTTCCTCCTTTTGCTGTTGTGTTGCAAAGTTTTAATATTGATGTTTTTGTA
14631	0.845	0.0441522	-2.25432	-3.64	-0.946356	0.946356	1.927	DY715894	AAATATTAGATTATGGTACACTGTCCTGAATAGCAATGGAACTGTAAGCACTATGAGTGA
6445	0.845	0.0495698	-2.3908	-3.883	-0.942167	0.942167	1.92141	EG835598	TTTAGAGAGTTCGGCACAACTTTTAGAACCGACGCCATGTTAGCACCTTAATACACGGCT
558	0.845	0.047992	-2.23167	-3.69	-0.938754	0.938754	1.91687		TCACACTCATTTTCTGTTTATTCCAGCCTTTCCCAAAGCCATAATTTACACATCTGCAGA
10038	0.845	0.0399628	-2.54079	-3.657	-0.934642	0.934642	1.91142	EG763566	TGTATGTTGCTTGTGTCCTTGTAGGAACTACATGAATGACAGCCTCAGGACCAACGTGTT
7254	0.845	0.0446998	-2.34264	-3.652	-0.920825	0.920825	1.8932	CB512893	ATTCTTTTGGTGGAGCAACAGTGATCGAAGCCCTCTGTGAAGAAGTCAACTTCAAGTGTG
6719	0.845	0.0202715	-2.83206	-3.184	-0.920135	0.920135	1.89229		GTGGAGCAGTAATATTTTCCATGTAAACGCATACCTAAATGACTGGATGTAAGATGAATA
8473	0.845	0.0484475	-2.29284	-3.7	-0.917394	0.917394	1.8887	DY731077	CCATCATTTTAGAAACGCCCTTGCAAGCCGTAATGATAGTATGTCTGTAAATAAGATTTT
14125	0.705	0.0015381	-4.21293	-1.521	-0.916357	0.916357	1.88734	BX863193	GTCTATCAGCAGTTTTGGGGGACTCATATTGGACAAGACTGTTAGCGACCCTAACTTTGA
6851	0.845	0.0343105	-2.39446	-3.467	-0.913272	0.913272	1.88331	DW583553	TTTGTCACAGAGGGACTTGTTGAAGTCCAAGCCTCCCTTCTCATTCTCTCTGTTGATCTA
10996	0.845	0.0383378	-2.36051	-3.542	-0.912041	0.912041	1.88171	EG842279	CAAGCGCCGTAATAGTACTTCACTAAGATTTCAATTCTACCTGATTCATGTTGGTTTGTT
7776	0.845	0.0297468	-2.4732	-3.369	-0.908267	0.908267	1.87679	BT046942	GTGCCATTGTTTAGAAAAGGTTTTCTTTGTCAAAATAAACATCTGCATCCTCCAACACCC
8420	0.845	0.0321794	-2.60804	-3.482	-0.904316	0.904316	1.87166		AAGAAACATGACTATTGTGATACTGTCAGTAAATTGTTCTTCACCCCACAACAGACTTGC
1626	0.845	0.0083926	-3.38861	-2.8	-0.902851	0.902851	1.86976	BT046733	GGCCAGAGGTGGAAGAGTACATTTTACTGCCTGTGTCTCTGATTAAATCTTATAACTACT
14715	0.845	0.043784	-2.28443	-3.63	-0.899463	0.899463	1.86537	CB512304	ATATACGATGATCCTTATCCACTGCTTTTGTCATGGTCCAGTGGCTTGCCAAAGTATTCA
10448	0.845	0.0310493	-2.48068	-3.402	-0.893798	0.893798	1.85806	DY717698	AACATCCTTGATCGCAGTTTCCATAAATGGATGAATATCTTAAAGTTTACTACTACACGG
6054	0.845	0.0347056	-2.38813	-3.474	-0.893142	0.893142	1.85722		CAGAGTGACATGCTGTTTATTTGCAACTGTTTTGATGGTGTTGTGATTAAAAGTGTCAAA
15727	0.845	0.0484673	-2.2021	-3.703	-0.892082	0.892082	1.85585	DW592113	TCCAATAGCTGCCTTGGATTGACAACAGTTAGGCTCATTTGTGCTTGTGTTTTCCCAGTT
9004	0.845	0.0454597	-2.238	-3.66	-0.886776	0.886776	1.84904		CGAGTGTAATGTCAAGGGGTTACTTAATGTATGTTAAGTCGTGTACATTAAACTGTATAG
11134	0.845	0.0056724	-3.37708	-2.248	-0.886202	0.886202	1.8483	DW580517	CGCCACCAGAACCTCAGTCAGCTTTAGGGCTTTTAGTTATCCAGAGATGGATACTAAATG
11419	0.845	0.0112636	-3.11887	-2.807	-0.87622	0.87622	1.83556		CTGCTGTGTCTGATCGTATTTGTTCATCACAGAATTGTGGTATTCTGAAGTTTTCTGTAA
7702	0.845	0.0405295	-2.30206	-3.581	-0.875454	0.875454	1.83459	EG939418	CTGAGGTGTTTCCCCTCTCATCAATGTCTTGTTTATTTTTTGACATGTATAAATTCCCAA
14654	0.845	0.0213797	-2.65426	-3.142	-0.873368	0.873368	1.83193	BT043603	CTGTCAGCATTTTGTCAAGAGTATTTCACATTCTGTCATGTTTACTCTGAATAACTACTG
3887	0.845	0.042567	-2.33252	-3.619	-0.870012	0.870012	1.82768		GTGAGCCACGTAGGAGAATACTACATTGCTAATCGCAAGTTCAAATAAACATGCTACCCT
4203	0.845	0.0340945	-2.65217	-3.579	-0.86973	0.86973	1.82732	JT824598.1	CCTGCCAGTTATGATTTTCCTATGCACATTTTTGTGGAACAGTTTCATCTCATTCATAAT
11219	0.845	0.0123948	-2.95117	-2.771	-0.867228	0.867228	1.82415	BT058271.1	TGGGTGTGCTTTCTCAGTGGTATGTTAGTATAGACTGTGTGTCTGTCTAACACCAACCCA
10742	0.845	0.0304228	-2.58039	-3.422	-0.866311	0.866311	1.82299	GE790850	TTTGAACAATGGCAGCAGTTTGAGGACAAACGCATCACCTTCTTCAAAGCACTTCTGCTG
7879	0.845	0.0083249	-3.16769	-2.503	-0.86464	0.86464	1.82089	BT045666	CACTATGCATTGTGTTGTTGGTAGCTATCTAGGTAGCTACTGAAATAAAGGCTGAAAATG
7900	0.845	0.0297891	-2.5934	-3.41	-0.860618	0.860618	1.81582	AJ608768	GTCGGATGGTGATAGGACACCATTCAAGTTTTCACTCATGGGAAAACAAAACAAAATACT
14748	0.845	0.0084389	-3.21873	-2.556	-0.858903	0.858903	1.81366		ACAGACAGGTCCAGCCTCTTTGTACACTACCAGGGCTAGATGTCCTGTGTATGATTATTT
8121	0.845	0.0257936	-2.55154	-3.271	-0.851316	0.851316	1.80415	CA053806	CCACCACATCATGGAGACATGCTATTTAATTACCAATGACTTGTTCAATTTCCTAATCAA
9360	0.845	0.0193384	-2.8614	-3.157	-0.850723	0.850723	1.8034		CTGTCACAGCAATCAATCACCTCAATTCACTTTGAACAATGTGCTCTTAATCAATAAGTA
12624	0.845	0.0495128	-2.32706	-3.724	-0.850572	0.850572	1.80322	JT814069.1	GTGGGAGGTTTGATGATTTTGACAAGATGGGATACAGCTTTTGGCAGATTTGATTTTTCT
14309	0.845	0.0364439	-2.36107	-3.508	-0.847264	0.847264	1.79909		CAAGGAAGGGAACTTGATCCTTTCTCAATTAAAGATCTCTAAACCCTGTCTATGTATAAT
5732	0.845	0.002814	-3.76351	-1.791	-0.846574	0.846574	1.79823	EG879440	AGGGGGGAAAATCCAGGCTCTGAAATGGAAGAGTTACTATTTATGTGATTTAACAAAAAA
12283	0.845	0.0490863	-2.19498	-3.712	-0.846203	0.846203	1.79776		ATGGCTACAATGTCACATATTGTACATCCTCTACATTTTAGTAGGAACATGCTATACCTT
6646	0.845	0.0348927	-2.41425	-3.479	-0.844638	0.844638	1.79581	AY523659	GAGAAACCTTTGCACTTCTGTAACATCAGAGAAGCAACAAACTTCTCAAAAACATAACAT
6819	0.845	0.0383094	-2.33337	-3.542	-0.841836	0.841836	1.79233		TCCCACTTGCAGAAATGACTCAGAACTTTGTTTTTCTAAACTTGTCAGCGGGAAATGTAT
12647	0.845	0.0414251	-2.31619	-3.593	-0.840502	0.840502	1.79067		GTTCATTGTCTTGTCCCAAAGAATAGATTAGATCTACACAATGCCGCAATGTGTTATTTT
13077	0.845	0.0107567	-3.02824	-2.675	-0.839477	0.839477	1.7894	JT825576.1	TAGAGTTCTCCCCAAATTTGAAGAGCGCCTCCAAGTTCGGTTAAAATCAGGAAAGGTGGT
12843	0.845	0.0194846	-2.85671	-3.161	-0.83902	0.83902	1.78884	EG812580	CATTCCACCTTAGGAAAAATCGAATATTTTACAATTGCAGTTAGCTTTGGGCTCTTAAGT
3080	0.845	0.0254574	-2.55874	-3.262	-0.837951	0.837951	1.78751		CGACTTATGAAAAGGACTTCCTTGGGCCATTGAGTCAGTACATTTTAACATTTTTACTTT
7944	0.845	0.0228972	-2.65339	-3.202	-0.836614	0.836614	1.78585	JT824305.1	GAACCTTTCAACACCATCTGCCTTCCCGATTGTCAATATTTTTTAGAACATTTCATATCA
11781	0.845	0.0289621	-2.48791	-3.35	-0.833057	0.833057	1.78146	EG837093	TGTCCAATGAGATCGGTGCCATCGAGAGGGCAGTTATCTGGCCCCAGTACGTGAAGGACA
13194	0.845	0.0055888	-3.45441	-2.296	-0.832992	0.832992	1.78138	CA055479	ACCAGAACTATACACCCCTCACCTGATCAACCCAGGCAGACTCTGCAGCGTCCTGCACAA
10356	0.845	0.018134	-2.7441	-3.03	-0.828225	0.828225	1.7755		CAGGCCTATTTAAAACATGTTTCACTGTCTGGATGTGTAATGTGATTTTGTAGTAAGTTC
5927	0.845	0.0097028	-3.08433	-2.606	-0.826546	0.826546	1.77343		GTTGAAGAAAAGTTTTTCATTGTAAAGGGTTGTCAACTGTAATAGTGCATCGAGATGGAA
5784	0.845	0.042801	-2.36947	-3.626	-0.824737	0.824737	1.77121	DY725617	TATATCAGACGAGGAGGAGGAAAAACTCCTGCAGATCACCAGTCTACATTCACTCAATGC
10690	0.845	0.0397887	-2.33927	-3.566	-0.82167	0.82167	1.76745	EG791074	AAGTCCAGGAAGCCAAGTGAACACAGTCACTAGTGCTGAGTGATTAACCAACATTTTTTG
14911	0.845	0.0133286	-2.91167	-2.82	-0.814249	0.814249	1.75838	EG941661	AATGTCAACCAGAAAGGGCTATCTTCTCCCCTCGCCAAAATACACCACAATAATGGCATG
6216	0.845	0.0474689	-2.21378	-3.689	-0.813286	0.813286	1.75721		GGACCGTGGTGTATGTGAATGTGCTTGCTGAAAGTACTAGTATATGCTATTCTAATTAAA
15388	0.845	0.0296743	-2.50642	-3.372	-0.810862	0.810862	1.75426		ACTGCATGTCTGGTGTCTTCCATTTGTGGGTCTGTAATCAGCAATAAACAAATATATTTC
11863	0.845	0.0263754	-2.53931	-3.286	-0.806094	0.806094	1.74847	DY731917	CTATAATACTTACTGTGAGTTTAAGCCTGGGAGGTGGTGTGTAATGGCTAGAGGAAGAAA
6319	0.845	0.0401282	-2.30759	-3.574	-0.805388	0.805388	1.74762		CAGAGAGGGAGAACTTGTGAAACATGTATCTGTTGTTAAACAAAATCAACTCCCTTTAAT
12933	0.845	0.0238684	-2.62988	-3.229	-0.804974	0.804974	1.74711	CB515586	CCACTTCCCCAGAACATCATCCTCTTGTTTTTAGTGCTATTAATGTTAGATACATACTTT
10001	0.845	0.0169476	-2.78096	-2.984	-0.798829	0.798829	1.73969	DW542289	TCAGAAGGTGGACCCATTGCAGAACATCCTTTTTATGCAGGAGAATTGTTATGCTGATTG
7728	0.845	0.0265947	-2.53476	-3.292	-0.797067	0.797067	1.73756	EG647682	TACAGGAAAGATGGTCGTTTAGTGCGAGAGGCTCAGCCATGTTAGGATTGTGAAAGTCAT
7890	0.845	0.033992	-2.42915	-3.462	-0.793992	0.793992	1.73387	EG859380	CAAAAGGCATAAGCATGGACACCTAAAATCTATAAGGCGTCAGGTAGCCTAGCGGTTAAG
4942	0.845	0.0100917	-3.06295	-2.632	-0.793811	0.793811	1.73365	CU071590	AATCTACGCATAATATGAGACTGGATCAGTTTACAAACCTGTAGACACAGAATAAATTGC
8506	0.845	0.0422678	-2.30465	-3.606	-0.766083	0.766083	1.70065	JT827561.1	TCACAGGGAGAATGGAGATTTCAGATTAAAAACATTTGGCAATTGCCTTTTATGTTGTGC
2497	0.845	0.045442	-2.23822	-3.659	-0.763551	0.763551	1.69766	JT829438.1	AAGTCCATGGGTATCTGCTAGCAGGTCATTTCACTAACCAATAAAATGACATTTTCCCTG
7604	0.845	0.0380311	-2.33742	-3.537	-0.761647	0.761647	1.69543	JT838701.1	TTCAGACACCCCTGGTCTTGTTCATTAGGCACCAAAATAAATAAAACAGTCTGAAACAGG
13540	0.845	0.0290972	-2.51757	-3.359	-0.760953	0.760953	1.69461	EG801829.1	GACGCCATTTTTGGGACACTCCGAATAATCAAAGTAGATGTTTTATTCATTAGGTATCAA
15125	0.845	0.0106496	-3.03369	-2.669	-0.758272	0.758272	1.69146	EG770352	TTGGACTTCAACTTGGGCATGTATATTAACTGGTTTTGTACTATGTACAGCATGTTCTTG
14281	0.845	0.0475018	-2.21339	-3.69	-0.753635	0.753635	1.68604		CACAGACTGTAGCTGTAACATGGTGTTAAATTCTGTCTACCAATGTTTTCTTTCTAATCT
13847	0.845	0.0348855	-2.38527	-3.478	-0.749497	0.749497	1.68121	DY692820	CTTCCTGCTCAGTACCATGCCTCTACAAGTCTGTATTTTGTTGGAAGAAATAAAAATAAA
8623	0.845	0.0378661	-2.33983	-3.534	-0.743293	0.743293	1.67399	BT047543	TGCATACACTGGATGAGCAAGAAAAAACGCCCCAAAATGGGTCATATAACTATAACGTGA
12490	0.845	0.0097708	-3.08053	-2.611	-0.739083	0.739083	1.66911		CTTTTGTGGGAAGGGTAGTAAAACTACTGCGTTTTACAATATGTGCCATTAAATGTCTTT
6080	0.845	0.0408312	-2.32446	-3.583	-0.737702	0.737702	1.66752	DY701743	TTTGTAGAGTACACAGAACAGGTGGTCAAGCTGATGGTTCCTCTGCTCAAGTTCTACTTC
6345	0.845	0.0428159	-2.36925	-3.626	-0.735532	0.735532	1.66501	CX247327	TATCTATCTAGTTTTGGTGTCCACCGCACCACTGAAGGTATTTCAATAAAGCATGCCACT
14171	0.845	0.0315162	-2.44137	-3.408	-0.727163	0.727163	1.65538		CAAACGATTTAGCTTATTCAGCATGCCTTCAGAGAGCATTGTTATATCACCTGTTTAATA
12331	0.845	0.0133866	-2.90931	-2.823	-0.723856	0.723856	1.65159	GE820683	ACTGCAAAATGTTTTTGCCTTTGCACTGCGCTCTTGGCTAAAGGTAAATCTTAAAAAATA
5749	0.845	0.0458797	-2.23286	-3.666	-0.716784	0.716784	1.64351		TGGATCTGTTTGTCTGATTTGTTTAGTATAGGATTGAGTTTCCCAACTTTTTGTCTACTC
10713	0.845	0.0429782	-2.26937	-3.621	-0.716629	0.716629	1.64334	DY717213	TCTTTCAATGCCTTATTATTGGCTATATTGGAGGTGAGCCTCATGGTACTCAAAGGCTAA
11488	0.845	0.0258203	-2.55098	-3.272	-0.716528	0.716528	1.64322		ACGAGATCCAACCATAAATACACCCCAACCGGACATTTCTTTTTTATCATCTAGTTTTTT
11339	0.845	0.0190864	-2.7162	-3.065	-0.715042	0.715042	1.64153		TTGGGAATTGCTGTATTTGTGAAGCGAATTTAAAAACTGCAATAAAATATGGCCTTGCCA
6386	0.845	0.0137413	-3.00064	-2.925	-0.713417	0.713417	1.63968	BX081152	CGTTCCAGATCAACATCCACCTTTTGTACGGGAGATTAGACATTATTTATGTTTATGATA
12555	0.845	0.0203761	-2.68052	-3.11	-0.710388	0.710388	1.63624		CATTATCATGGGTCTGAACTGGGAGAGAATACTTTGCATACAAATAAACATCTACATATG
13922	0.845	0.0355306	-2.37513	-3.491	-0.709487	0.709487	1.63522		GGCAGCAGATAAGACCATTCTGAAACCTTTCCTTTGACTGATTAAACTGTAAATTCTTAA
9713	0.845	0.03147	-2.44218	-3.407	-0.707457	0.707457	1.63292		GGCATTGCACTTTAAGATGGACCATACATGAGAAGACAAAATAAATCCGATTTTTATGGT
7699	0.845	0.0271095	-2.52424	-3.305	-0.705717	0.705717	1.63095	JT826149.1	AAGAAACATGAGCTGGAAATGGATATTGAAAGCTTGGAGGCAGCCAATCAGAGCCTGCAA
10727	0.845	0.0216008	-2.64864	-3.149	-0.703547	0.703547	1.6285	EG933134	ATGGGCGTAATCCTGTGATCAGGCTTGACCCCATTAAATTGTCAAATTTAGACCCATCAT
7365	0.845	0.0149966	-2.84754	-2.901	-0.699098	0.699098	1.62349	EG932097	CAGAGTTACACATAAACAAACGTACAGTCAATAACAACTTCCCTGTAGCTCAGTTGGTAG
2991	0.845	0.0229711	-2.61502	-3.192	-0.698495	0.698495	1.62281	JT816706.1	TGGTCTATGAACACACACTGGGTGAGGAGAAGTACACATTCATAGAGAAGTGTGGAAACC
6099	0.845	0.0230669	-2.75179	-3.259	-0.696744	0.696744	1.62084		GGGGGTTTGTATCATTTGATATACACAACATGATTTACACAACATACTACCACTTTGAAG
11070	0.845	0.0493514	-2.21557	-3.709	-0.692024	0.692024	1.61555	GE620267	CTACAACTTCCCATGTGTCAACATATATAGCAACTAAAACTGAGGGGAGAAGGTCACCCA
8344	0.845	0.0450995	-2.24245	-3.654	-0.690438	0.690438	1.61377	CA037978	CAGGGTTGAAATTATGACAATGATGATAATGACTCCCTATAAGACTCTATATGACTAGCT
15087	0.845	0.0485799	-2.2008	-3.705	-0.682733	0.682733	1.60518		ACGCTGCTGGTTCTAATTCCTAATTTCTTTTACAGCCTGCCAAGGAATTCAATAAAAATA
7192	0.845	0.0218318	-2.64283	-3.157	-0.677683	0.677683	1.59957		TTACTGTGATTAAATACGGCCGCTCATTTTATGTCTGGAACCATTAAACCAAGAAAATGT
3911	0.845	0.0060911	-3.33812	-2.295	-0.672215	0.672215	1.59352		TGAACCATTTTGCTGCATCTTACTGTAACTGAGGTTAATAAAGGCTGTTAGGTTAGTATC
14712	0.845	0.0441589	-2.25423	-3.64	-0.670249	0.670249	1.59135		TACCAGGATATGGATGCCTTGGATTCTCTGTCCCATTAATACTCAGAAGACCCATTTTTT
10152	0.845	0.0471776	-2.21723	-3.685	-0.66513	0.66513	1.58571	JT820325.1	CCCCTGCATGGGTGCCAAGTTTAGTGGTTTTATGAAAAATAAGTATTGATGTTCTTGTGA
13109	0.845	0.0354026	-2.44161	-3.493	-0.659295	0.659295	1.57931	CB517736	GCACCTGTTAGAGGTTGCTTACTGGAGCATTGTGGACTTCATCAACATGATGCAGTCATT
11901	0.845	0.0326921	-2.42116	-3.433	-0.659189	0.659189	1.57919		GAACACACTGTGGAGGTGGAAATGTAAAAATATCAACTTTCAGTTTGTTTTCCATTAGTC
11106	0.845	0.0208734	-2.66735	-3.126	-0.654626	0.654626	1.57421		CGTCAAAGTGAAGATGTTTCAAACGTTACATCTGACTGTGAACTTACATCAAAGAAACCT
14163	0.845	0.0340492	-2.39869	-3.461	-0.654615	0.654615	1.5742		CATCCCAATGTGTAGCTTACAGTAAAAGTTAGTCTCAATGTTGTACAAAGCTGATGTGAA
13160	0.845	0.0331018	-2.41428	-3.442	-0.654206	0.654206	1.57375		TCTCTGCTTTCCTAAAATGTGAGCTTTTTAAGATGGTTTTTGTTTCCTGGGACAAAAACA
13432	0.845	0.0307874	-2.45426	-3.392	-0.648743	0.648743	1.5678		GATTGATTTGAATTTGCTGACAAACCTGGGGGAACATTTTTGTTTTTGACTGCTGTTTAA
11674	0.845	0.0481321	-2.206	-3.699	-0.646616	0.646616	1.56549		GAGATGTTTACGTTCTCTGAAAGTTGTTTGTGAATGAACTTTGAACTTCAGTTCAAAGTG
13678	0.845	0.0471533	-2.21752	-3.685	-0.641727	0.641727	1.5602		TGTCTGTATATATGTTCTGTGGTCATGTTCACCACTCAAACTTTTTATTCTTGAACCCCA
7950	0.845	0.0213599	-2.65477	-3.142	-0.641445	0.641445	1.55989		AGGGGAGGTAGAGGAGCAGATGGAGTAAACATTTTTATTTTATTGTACAATCGTGTTATG
8831	0.845	0.0041345	-3.55065	-2.04	-0.640206	0.640206	1.55855		ATGGAGATGTAGGACATTCTCTCACCTTACTTTTGTAGTTCTTGTCATAATAAGGACAAC
10955	0.845	0.0290229	-2.48676	-3.352	-0.639884	0.639884	1.5582		GGAAGACTAGAGACCCAATATGTTTGTGCCCCTATATTGTGTTTTGATCTTTGTTTATAT
12158	0.845	0.0267826	-2.5309	-3.297	-0.63853	0.63853	1.55674	JT834420.1	ATTGTAAGACGAGGCATTGATAAAGTGGTGTGTTGTAACAATACAAGATCTGAATTACAG
13168	0.845	0.0470432	-2.21883	-3.683	-0.63	0.63	1.54756		GTCAGATGTATACGTCTTAAGTGAATAGTTAACTTGTCTGCTTGTTTTCACAGCTGTAAT
10425	0.845	0.0385297	-2.33019	-3.546	-0.62583	0.62583	1.5431		TCTCAAGTGAAGAGAAATCGACTTGCAACGAAGAAGTCTCAGAAAAATAATGCATGATTT
11612	0.845	0.0445968	-2.24872	-3.646	-0.624968	0.624968	1.54218		CACCTACATTTCCAAAGGAATTTAGAGAAGCAACAGCACACTGACCCTTTTGGTGGGAAA
13870	0.845	0.0231079	-2.61177	-3.196	-0.618231	0.618231	1.53499		CCCAGGGACCTGCTGCTTTGTTACAACAATCAGTTATGGTTCATTTTCAAATAAATAAAA
12297	0.845	0.0349615	-2.38406	-3.48	-0.618106	0.618106	1.53486	BT058720	GTCACCTCTGCTATTCCTGTCATTTCTTGTCTGTACAGAAACATGTCAATAAAATTTCTT
5304	0.845	0.0447497	-2.24681	-3.649	-0.616884	0.616884	1.53356	DW582374	CCCTGAGCTCATTCTGTGTGACATTTATAAACTGTCAGTGCATTTCATATCAAAATCTAA
9104	0.845	0.0172872	-2.77016	-2.997	-0.614672	0.614672	1.53121	JT823261.1	GGTGGTTAAACCTGTTTAGAAAGTAGTAGTTGAACATGCACAGTAACAATAAAGCTTTCT
13645	0.845	0.0178393	-2.75303	-3.019	-0.614152	0.614152	1.53066		GTTTTAAAGGGTGCAGTATGTATATTGGTGGCGGGCTGAGAATAAATGAAGAATGTTTAT
6500	0.845	0.0265794	-2.53508	-3.292	-0.611193	0.611193	1.52752	EG794433	CCCCTAGTTACATGTATAAATTACCTTGACTAACCTGTACCCCCATCAAATATAGCCTAA
9912	0.845	0.0396268	-2.41708	-3.579	-0.609143	0.609143	1.52535	DY705572	AACTTGGTGTCTGCTGCCTTTCAGTCTTACGCTACCAGCTACAAGTTTGTGACCAAGAAT
11209	0.845	0.0328585	-2.41835	-3.437	-0.601494	0.601494	1.51729		TACGTGGATTCTGTACTATACATCATATCATATTCTTGCAAGACATTCTGTTTTCTCCTG
5967	0.845	0.0403464	-2.30458	-3.578	-0.599632	0.599632	1.51533		GTGCTTACCTTAGTAATACAAAATGAACACCACTGGGATATATTGCAGAAATAAAAAGGC
10114	0.845	0.049778	-2.18712	-3.722	-0.597137	0.597137	1.51271	JT827006.1	GATTAACTGTGGGGCTTAGAGCCCTGGACTTTTCTGGTTTTAAGTACGCCCATTAAACTT
9193	0.845	0.0487566	-2.25189	-3.697	-0.597037	0.597037	1.51261		CGAGGCAAAACGGGTTCCTGAAAATTGTGTACAACGTCATCCATTTTGTATTAAAAAATT
7605	0.845	0.0314979	-2.44169	-3.408	-0.590335	0.590335	1.5056	GE780146	ATATGTTAAGATCTTAACTGGGAGGCACTGCATGGCCTTTCGATTAAAAACCAAAAATAC
11390	0.845	0.0426024	-2.27427	-3.615	-0.589727	0.589727	1.50496	DY724691	AACAAGGCCGTTGTTGAGTTATCCTGTAAGACTCAATAAAACTGGTCTCCCCAAATGTTT
8969	0.845	0.0380936	-2.33651	-3.538	-0.589403	0.589403	1.50462		ACTTTCTTCTTCCACAAAGTCCTGGTTTTAAATAGTTTTATATCAGACAGCATGACTGCA
5048	0.845	0.0324301	-2.4256	-3.428	-0.58559	0.58559	1.50065		GGGTAGACCACAAACTAGATTGTCTGCAAGACTACATTTGATGCGATAAATCAATTAAAT
13128	0.845	0.028697	2.49297	-3.344	0.598085	0.598085	1.51371	DW543822	TTGAAAGAATCGTGATCAAGGTCTTGTTAGAAGGTGTCGTGTGTGTGACCCATGATGACC
1685	0.845	0.0453825	2.23895	-3.658	0.599391	0.599391	1.51508	JT822408.1	AAGGGAGTTCAAAGCTTTAGTGCATTTAGATGTATTATCCTCGATAGTAGTGATTTGTAC
232	0.845	0.0297085	2.47391	-3.368	0.6041	0.6041	1.52003	AM397582	TGAAGGTGTTCAAGGGAAACCACTACTTCCACTTTCAGAGCATGAAGATCATGCTGATGG
6977	0.845	0.0377294	2.36965	-3.531	0.609049	0.609049	1.52525		GTAGTGTTGATTGGTGGTAAGACAGGAAGGGCTTACTCATTAAATTCCTGTCTGTGAGCA
2508	0.845	0.031419	2.44307	-3.406	0.610043	0.610043	1.5263	EG889586	CCTTGTTACTTATGATTCACACTGGAGTTATCGTAATGTAAAATACTGATGTTCAGTGGA
2560	0.845	0.0256029	2.55561	-3.266	0.61052	0.61052	1.52681	BG934500	TACACCTTTAAGATCAAAGTGTCCCCTGGCCAGGCCCAGCAGAGGCCCCCCTCAAGCTCC
12820	0.845	0.0300729	2.49884	-3.381	0.611097	0.611097	1.52742	EG793436	CCACTTGATAGGCTGGTTTGGTTAGGTATCAAATGGAAATGCTATTGTATTGTTTGTAAT
967	0.845	0.0315772	2.4403	-3.41	0.61134	0.61134	1.52768		GCCTAAAAAGTAATGCATTACAGGATCAGGTGATTCTAACCGATTTGAAATAAGTGCATT
7090	0.845	0.0162058	2.80534	-2.953	0.612044	0.612044	1.52842	AM397497	GGATAATAGTCCAAGACACAATCCTGCACCAAACTAGAATCTGGATTAAGATATAAACTA
4619	0.845	0.0296286	2.47539	-3.366	0.61418	0.61418	1.53069	AM049824.1	GTCTAAAAGCCATAAGACTGTGTAAGCCCTCTGAGCTAAAAGCCAATACCTCAGGGAGAT
3944	0.845	0.0162517	2.80379	-2.955	0.615505	0.615505	1.53209		CGGAAAACAAAAATGAGCATTACTTAGTCCCTCCCTGTTTTAGTCCACGCCAGCCCTAAT
15202	0.845	0.0324323	2.45589	-3.431	0.616281	0.616281	1.53292		TTAAACCATGCAGGGGATTGTGGGTTGTGTGGTAATCAGTCGGATAAATCTGTTAATGCC
4908	0.845	0.0237889	2.63177	-3.227	0.619813	0.619813	1.53668	JT837833.1	AGTTTTTCCCCACAAAAGGGCTTTATTACAGATGATCCTGCAGATGATGAAGCTGGATGT
3990	0.845	0.0343072	2.39451	-3.467	0.626584	0.626584	1.54391	CA054595	TGAGCTGTCGAATTGTACATGGAGAAACTTGTGTGTTTTGTATGTTTCTCAAATGTACAT
10812	0.845	0.0395033	2.31632	-3.563	0.628617	0.628617	1.54608	DW553499	AGCACAAGAAACCCCTGGATCTGTTCTGTAAGACTGACCAAATGTGTGTGTGTCAGTTCT
2414	0.845	0.0325366	2.42379	-3.43	0.629955	0.629955	1.54752	DY712272	GCAGCCCCCCAATAAAACTGAAGTAGGCAGAAATAGATGGTGAAATATCAGGACTAATTC
8687	0.845	0.0405366	2.36149	-3.579	0.630678	0.630678	1.54829		TTAGCCCCTCTCGGGGCTGTGTGCATATTTCATCTTATTATTAAAATTATGTGCACACTG
5818	0.845	0.0187131	2.72697	-3.051	0.636726	0.636726	1.5548	EG895307	GTGCTATTTTGACAAGCAAAGTAAATGGCAAACTTTGCACTACATTGCTGTTTTCAAACT
9830	0.845	0.0468923	2.24502	-3.675	0.641686	0.641686	1.56015	DW554514	TTAATTGTGGTGAAGATGGTGTCAGACATGGGTTCAAGACATTAAAACAAACAGGTCTCC
6141	0.845	0.0364932	2.36032	-3.509	0.643948	0.643948	1.5626	CA342718	AGTCTCAGCTTCACTATAATAACAGTACAGCTATCTAAAGCTAGACTGAAATGGTACATT
2348	0.845	0.0435324	2.26221	-3.63	0.644034	0.644034	1.56269		CAAGTCCTCAGGAATGTTATCAACATTTGTCTTTGTAAACTGCAGAGCTTTATGTGAAAT
415	0.845	0.030141	2.46596	-3.378	0.644446	0.644446	1.56314	JT814693.1	CCCCATGTTGACTCCAATGCTCCAATGCATTTTTCCTATTTTGTTGCCTTACAACCTGGA
2110	0.845	0.0111731	3.00759	-2.701	0.64547	0.64547	1.56425	CK889126	TTACTTCCGCTACACTATGTTCTACAATGGAAACGCCAACGCTGTCGTGGCTTTGATGAA
12707	0.845	0.0498359	2.23885	-3.711	0.657024	0.657024	1.57683	CA345759	CATCGTCCGGCAGAGGCAATAGCCACAGAGGGGAAATATTGGAAAAGAAGATTGAAATTG
6957	0.845	0.0447401	2.27203	-3.644	0.665224	0.665224	1.58581	DY736445	TTTTTTCCACCCTGCGGGTCCCCCACCCAACTTTGGGAATGAATTTCAAGACCCCCAGGG
5271	0.845	0.0490373	2.21925	-3.705	0.666932	0.666932	1.58769		TCATCCAAGTTTCTTCTGTAGTTGAATCTTTCAGCAACTTGTCATTGCGCAATGTAATTA
6433	0.845	0.0187457	2.76654	-3.071	0.676179	0.676179	1.5979		TGTCCACCATGTCACTTTTTCAGCAATTGTAAATAAGTCGTCAAAGCTACCTTTACTATG
7569	0.845	0.0316625	2.50756	-3.422	0.678113	0.678113	1.60005		CTCATTCTAACTTCAACAATGAGACATGATGGTGTATATTTAACAGATATTTGGTCGCAG
3556	0.845	0.0276183	2.51403	-3.318	0.681054	0.681054	1.60331	AM402567.1	CAATCCATGCAGTTCTACGATGCGGATCCAGTCAAATTGACCAATAGTAGTGAGGTAAAC
10192	0.845	0.0147597	2.8562	-2.89	0.681847	0.681847	1.60419	BT045131.1	TACCTGGTGCTACTGTTTGTATTTTGGTGTTAGCCTCCCTCCTCTAAAAGGTACTTCATA
3586	0.845	0.0192504	2.75152	-3.088	0.68212	0.68212	1.6045	DY710155	CCAATTATAGTTATGCCCCTGTCCAATCTAGTTTTGCCAGTTCATAGAGGAAAGGATGGA
1816	0.845	0.048422	2.29316	-3.7	0.682383	0.682383	1.60479	BT072405.1	TGATAAATGGCATATATTGGGACATCTAACTGGTCAGCTGACTACTTCACCACCACAGCT
3193	0.845	0.0441358	2.35048	-3.644	0.687157	0.687157	1.61011		GGAAAATGTACAGGTAACATCTTTAGGTTTCCCCAGAGAAATAGCCAGTTTCAATAAATT
3978	0.845	0.0174592	2.76476	-3.004	0.688576	0.688576	1.61169		CCCTCACTCTTCTAAAGACTTACCTGTAGTTTTGAATGCAAGTTTTATTATACTTTGGCA
14942	0.845	0.0395858	2.34219	-3.563	0.692818	0.692818	1.61644	DY733478	TGCCTTCTCCTGCATGCCATAACAGTCAAAACAATCACAACAAAATTCATATCCTGACAA
2099	0.845	0.0494261	2.1911	-3.717	0.69915	0.69915	1.62355	CA060915	ATCTGTATTGACCCTTTTGCACTAACGTTTTGACTCATCACATATGCTGCTGCAACTGTT
4727	0.845	0.0477154	2.235	-3.687	0.704527	0.704527	1.62961	DW582998	TGCTGGTTGCCCCTTCACATCATCAACTGCTTCAACCTATTCTGCCAGGACTGTGGGGCG
839	0.845	0.0461731	2.22929	-3.67	0.705047	0.705047	1.6302	BT058380.1	GGGTCCTGTGAAAGAATGTAAAGGAAACTCTTGAGACCCTCATGGTTGTATCAGTAATAA
662	0.845	0.0378314	2.34034	-3.534	0.705154	0.705154	1.63032	DW557921	GTTTAAAATCATGCCTCAAGATGCCTATGTGATTGTTTTGAGCCATTCGTGTTTTATGAC
3689	0.845	0.0444801	2.30644	-3.639	0.710959	0.710959	1.63689	DW563212	CTTGTCCAACATTCATATCATATCGTGATCTCTGCCTCCTCCAACATGGAATGGCATCGA
7010	0.845	0.0071146	3.25332	-2.398	0.713526	0.713526	1.63981	GE773316	ACATGGTACAAAACTGTAGCACTCAGCACGTCCTCATTTGAGATGTTCTTAGGATTTTCT
1460	0.845	0.0351847	2.38054	-3.484	0.718785	0.718785	1.6458	EG857815	CTCCCGCAACCTTGTTTATGCAATTAGTATCTTAAATGATCAGTTATCTGTTGCAGTTTC
6954	0.845	0.0355517	2.43913	-3.496	0.719142	0.719142	1.6462	AJ425150	AGTATGTCATTGGAGAGCTCATCTGGAACTTTGCAGACTTCATGACAGCACAAACGGTGA
4433	0.845	0.0214904	2.65144	-3.146	0.721567	0.721567	1.64897	DW577841	AGTGAGAGGTTACCGTGATTGACTGCCTAAATGCGCAATTTGTATCAATAAATCACTATC
4330	0.845	0.0480996	2.2973	-3.696	0.727148	0.727148	1.65536	CB511972	GATGTCATTTTGTGCCCCAACTCATGTACTGTAAATGCTGTACATACAGTTTGTCTATAA
1827	0.845	0.0229772	2.61487	-3.192	0.729466	0.729466	1.65803	EG777963	AGACAGATACGTTGCTGTGACCATGCAAATGTAATGAAGGGATAGAAAGTGTTTTAATGT
6450	0.845	0.0232601	2.64449	-3.212	0.732411	0.732411	1.66141		CAGCACGTCACAGTACAACTGAGAGGTTCTATGTAAAGAATACAATATTTTTTCATGACA
1150	0.845	0.0471259	2.24216	-3.678	0.733592	0.733592	1.66277	EG804562	TTATTAAAGTTAGATTGATGTTGAGTTCCCTCCCACAGCCCCAGGATTCTACCCATAGCC
1946	0.845	0.0092357	3.11117	-2.573	0.735604	0.735604	1.66509	EZ796152.1	AGAACAAGGTGATGCCCAACAAGACCCTCTTCATCCAGCAGCCCCCTATGTACTACGCTG
5577	0.845	0.0072011	3.24672	-2.406	0.736523	0.736523	1.66616	DY705809	GGCCCTCAATGTAACTTGCATGTATGATAAAGACTGTTTTTTCATGTAATGCCAATAAAC
14689	0.845	0.0028912	3.74846	-1.809	0.737688	0.737688	1.6675	DY734806	GGAGAGAATTAGATAACGAGAGAGATTGTGTGTGTGTTTCAGTGCATTCGTGTGAGTGCA
9002	0.845	0.0447458	2.342	-3.688	0.738367	0.738367	1.66829	EG909374	CGACTCGACTCGTGTTTGTTTGAACGGATTTTTAAAATTCAAGCCTGATGATAATGAATG
4080	0.845	0.0084473	3.15975	-2.513	0.74507	0.74507	1.67606	BX910210	CGTTCAGTGAAATGACTGTCTGCTCCTGTCCAGACGTTTGGAACTAGATGTTAATGGGGG
15264	0.845	0.041984	2.30851	-3.602	0.745887	0.745887	1.67701	CB512198	TCAATGCAAGACTCAAAACTCACACAACTGTCCAAATTCAAGTAGACTCAATGTTTTCTT
11124	0.845	0.034193	2.42579	-3.466	0.746469	0.746469	1.67768	CK885075	TGATGCTGATATGGATGATGGCCGTGGGGTGAGGTTTGAGAATTCTGAGAAGGAAAAAAT
4192	0.845	0.0136884	2.89719	-2.839	0.750108	0.750108	1.68192		CAGGCTGCATCTCTTTTCAGTATCAATGTGGTTTTGTTTTTAAGTCTTAATTGACGATGC
9162	0.845	0.0183409	2.82971	-3.078	0.755029	0.755029	1.68767	DW577486	TACTCCTGTACCGTCAATCAATACACAGACTGCTTCTCTCAAGGGACAGACAGTGATGAT
12960	0.845	0.0371127	2.41372	-3.534	0.756354	0.756354	1.68922	FJ195615	AGTTCCCGGGTCTCTCCTCTCTGACAGAGTCTGGTTTCTCCAGTCCCAGAATGCACTACC
13282	0.845	0.0298779	2.59156	-3.411	0.761742	0.761742	1.69554	DW582118	CTATCATAATGAAACTAATTATCATGAGTCATGTACTTTGTTGGATCAGCTGTTTCTGGG
11325	0.845	0.0161841	2.80606	-2.952	0.762575	0.762575	1.69652	BT058645.1	GTGCGTGTGTTTCAGTGACTGCATGTGTTAAACATAATAAACAATGTTAGAAAGAGAACT
4115	0.845	0.0175684	2.76137	-3.008	0.765139	0.765139	1.69953		CCCCTGCTTTTCTCCTCCCCTCTTCCTTGAAGATTAAATGAGTTGGGTGTTCTTAAAAAA
3286	0.845	0.0200779	2.68857	-3.099	0.767514	0.767514	1.70233	JT822310.1	CGCCCGTTATTGCCCTGTAATATCGAACACGTGTGGTACTATTAAAAACACCATGGTTTT
1977	0.845	0.0218965	2.64121	-3.159	0.77242	0.77242	1.70813	CA058382	CATCCCTTTTTTGGTGTTATGATGTCCTGTCCAGCTGTGTGTTCCATTCTTAATAAAGCT
800	0.845	0.0063892	3.31201	-2.327	0.774141	0.774141	1.71017	BT056392	TATTTTGAACCGCCATCTTGCCCTCTGCTGTCTTCTATTCCATTGTGGAGCTTTCACTGT
5072	0.845	0.0172644	2.77088	-2.996	0.782013	0.782013	1.71953	DY724000	ACTAGATGCCTGATGCGTGGGGCTGGTACAGGACGTGCCAGCCTGGAGACACGCACCTTA
818	0.845	0.0241959	2.58658	-3.227	0.78442	0.78442	1.7224	BX875292	GTAAATGTCAGTCACCAGACTCACCACCCCTTGCTACGTAGGAGAGATATAGTTTTTTAA
3225	0.845	0.0342749	2.39504	-3.466	0.787766	0.787766	1.7264		AGAGTGCAAGACATTGTGACAGGATGAGTGGACCATGATCTTTTTGAATATATTTTGTAC
733	0.845	0.0263761	2.57328	-3.295	0.794952	0.794952	1.73502		ATGAATGAAAGTGTAATTGAACCATCCCTTGATTAAATGATGTATTTTTGCCTGGGTGTG
14169	0.845	0.0392932	2.4223	-3.574	0.799368	0.799368	1.74034	CB515915	CACCCATTACTGTAAGTCGCTTTGGATAAAGGTGTCTGCTAAATGTCATATGTAATTATT
9553	0.845	0.015366	3.00508	-3.025	0.802554	0.802554	1.74419	BT072312.1	GATGGATTATGGATTGGATTGAAGGAGAAATGTTCACTGACAAGGATGTAAACAAATTTG
3626	0.845	0.0450409	2.38864	-3.67	0.807377	0.807377	1.75003	DY725400.1	AGATGATCTATCTACCTACCTACCTTGACCACATCTGACCATGCCAAACCATTGAGAAGA
4193	0.845	0.012682	3.04828	-2.85	0.809707	0.809707	1.75286		TCCCGAAGACGGGGTACTGGAGGTCCAATATTTCTTCAAGATTTTGGATGGATGAAGTTT
7204	0.845	0.0319829	2.46383	-3.422	0.813148	0.813148	1.75704		CATTCGCTCTGAGCTATGCTAACCTTTATGTGGGTATTTTTGAAGAATGTTTTGTTAACA
2684	0.845	0.0314025	2.44336	-3.406	0.813335	0.813335	1.75727	DW562583	ACTTTGTGTGCTCGTCAATCAGTGAAGGTGCTGTCTTTGATGTGGCCCCGCCCACCACTG
2680	0.845	0.0298916	2.59128	-3.412	0.81558	0.81558	1.76001	CA063229	CCTGGAACTTGGACCACGGGTGGGTTTAGTGAATAAAAGTTATAAATATTCAGAATGTTA
8560	0.845	0.0415674	2.28798	-3.598	0.821721	0.821721	1.76751		AAGTCCATTACAGACAGTATACATGATTGTGTACACTATCCAGCCTCTCTCTCCCTGCAT
3088	0.845	0.0277361	2.70552	-3.401	0.824196	0.824196	1.77055	GE776269	TACTTCAGCTGCACGTCAGCACACACCAGCACAGGAAACGGTAATGCCATGGTGACCCGT
9572	0.845	0.0337923	2.46912	-3.475	0.828037	0.828037	1.77527	CX246050.1	TCTGATCCTCTGCAACCACTGCAAGGGCCGCAACAAGACCAACGTGCCAAAGGAGGAGAA
5954	0.845	0.0197836	2.73607	-3.106	0.828199	0.828199	1.77547	BT059774.1	TTGTGTCTGTTTGATACATCTCCAGGGGAAGGTCAGACACATAAAAACACATCTATCAGT
3390	0.845	0.0361131	2.36612	-3.502	0.82899	0.82899	1.77644		GCTGGTTTCTGTTTCGTCTTATTTTTTGTTGTTGTTGGAAGAAATGGTTTCCTATTTTGC
14552	0.845	0.0364047	2.46947	-3.529	0.829873	0.829873	1.77753	CX355056	TTAGAGATGACGTTGCAATGGACTGCAGTTGCCCTCTTCCTCTATGTGGAAATAGGTGTA
601	0.845	0.037173	2.37813	-3.521	0.830968	0.830968	1.77888	EG867755	ATGTATCCTATGCAATGAATCAACTGTATAAGCTCTTAAGATGATTAAAAAATGGCCGGC
11921	0.845	0.0416905	2.28633	-3.6	0.831123	0.831123	1.77907	JT830138.1	AATGAAGCTTGCCCCTTTTATTGTCATTGAAAACGTAGCACTGAATTATTGTGCATTTGG
3233	0.845	0.034431	2.39252	-3.469	0.832682	0.832682	1.78099		TGGACACTGGTGCTATTCTGCCAAAAATGGGACTCAAGCCATACATAAAATGTTATTTTT
6103	0.845	0.0399675	2.36986	-3.57	0.838126	0.838126	1.78773	DY702534	CCTATTTTTGTAATAAAAGCTTTCTAGTTCACGGACAGGTTTAATATACTTGCCCTGTGT
7236	0.845	0.0097622	3.08101	-2.61	0.838648	0.838648	1.78837	EG929557	TGAAGTGACCAAGTTCAATCCAGGTGATAAAGTCATCCCTCTGTTCATCTCCCAATGTGG
2542	0.845	0.0053989	3.40413	-2.215	0.840696	0.840696	1.79091	EG932205	GAAGGGAAATGCTTACTTGCAAGCCCTTAATTAACCAACAATGCAGTTTAAAGTAAGTGT
7444	0.845	0.0383361	2.33299	-3.543	0.84159	0.84159	1.79202	DW541012	GGAGGACTATGTTTTTCTGTTTTGTATGTTGTCATTTTGTTCCATTCAGTTGGACACATT
799	0.845	0.0110248	3.01486	-2.692	0.84218	0.84218	1.79276		TGCAGTTATGACTGTGACTGATTGTACTAAAGCCTAAGCATTAGTGTGTATATTTTGCTC
10732	0.845	0.0246068	2.57736	-3.239	0.843634	0.843634	1.79456	BU965609	ACGTAGTTGATTGACTTGGATACCATGGCTTTCCCCAGTTTTGAGTTTAATAACTTTTTT
1135	0.845	0.0137485	2.8948	-2.842	0.849075	0.849075	1.80135		TTATCGTTGAATGTTATGTAATCGTCGCGCCCGCTCTCGGCTGTGATTTTACATGCTTCA
4441	0.845	0.0021717	3.90813	-1.626	0.849092	0.849092	1.80137	CK889023	AAGGGGTGTGGCCGGGCCGACTACTACGGCGTCTACACCCGCGTCACCAAACTCACCGGC
5369	0.845	0.0484052	2.20282	-3.703	0.85099	0.85099	1.80374	JT829697.1	TTGTTGTGATCTAGGGTAAGGTGAAGATGAGTTCTCTTTGCCATCGAAGACTAGCCTGGT
8874	0.845	0.00666	3.53796	-2.563	0.851229	0.851229	1.80404	CX246958	AGAATTACTGGAGCTTACCTGTCTGTACACCTGTAGAACTACAACCTGTAGAATTACTGG
12171	0.845	0.0217328	2.68293	-3.167	0.85294	0.85294	1.80618	DW577842	AAACATGCTTTCTTGCACTCCGTTTCTCTTTGTGCAGCTTCATTGTAATGTGGCTTTTGC
11228	0.845	0.0345548	2.39054	-3.472	0.8547	0.8547	1.80838	DW533963	GGACCACTTCAGGTCTTTGTGACGCCAACATAATTATTAGCTGTACAAAATGTACTATTT
10721	0.845	0.0325261	2.53907	-3.462	0.857807	0.857807	1.81228		GTGTTCCTTTTATTTACATTCCAAAGATCAGTCCTGTCGCTGATAATGTCGAAATTTTAG
14898	0.845	0.020719	2.70995	-3.136	0.858067	0.858067	1.81261	EG783276	TTTTGGCGACGGTTTAAAGCTCATTGGGCTCCTGGAAGTTCTGAGCCAGAAAAAGATGTA
3262	0.845	0.0194082	2.70708	-3.076	0.860716	0.860716	1.81594		ATCAAGAGTAACCACGTCTTGCAGAGGCACCTCCAGACTTCCTTCACTTATAGTCTGTTT
375	0.845	0.0291048	2.67387	-3.468	0.861714	0.861714	1.8172		GTTCAACACAACACACTGCATCATTTTGATCTGTTTTGGAAAGAAACCTAATATACACTG
9828	0.845	0.040685	2.29992	-3.584	0.863744	0.863744	1.81975		GGCCAACATGATTGCCCAGTTTGTGAATGTTAGTGCTACAAAAAAGTGCACTGAAAAATA
14330	0.845	0.0074719	3.2881	-2.479	0.867153	0.867153	1.82406	DY692890	AGGGCATGTAAAGCTTTGCTTTAGCTAATGGATCAATGTTTATTGGTAGGCCTATTTGGT
6964	0.845	0.0158443	2.8616	-2.961	0.867546	0.867546	1.82456		GACCTTACAGCTTGTGTCCTATTGTGGAAGAATAGTGATTTTTGCACAACTGTGAAATAA
15652	0.845	0.0421861	2.37841	-3.617	0.872079	0.872079	1.8303	DW577316	TCACCGAGGCAGTACGGGCCGTGTTGTATCCCGTTACCAAAAAGAATGCCAAGAAGTGTG
3098	0.845	0.0260636	2.58003	-3.287	0.877385	0.877385	1.83704	BT045558.1	GCACATTCGAACCAATGAGGAATCGTATGTTTATAAAAAGCAGTTTAAGACAGTGCTGTT
12961	0.845	0.0355542	2.40354	-3.492	0.883096	0.883096	1.84433	EG919141	AATATCTGAATCAATAACACAGCATTGCTAGTTCTCTTGAGTTCTATGATTACTGCTCGT
10787	0.845	0.0120556	3.15785	-2.887	0.887153	0.887153	1.84952	EG877452	GCTAAGGATGTTAGTTACATCTGGGTATCAAATGAGGGACAAACAGGCATTTGATGCTAT
669	0.845	0.0418146	2.31083	-3.599	0.893301	0.893301	1.85742		GTCTCTTCAGAACCTTGACTGTAACTTGTTGTAAAATTCTATAGTGTTCTTGTTGATGAC
3869	0.845	0.0303714	2.46176	-3.383	0.895213	0.895213	1.85988	DN048090	ATCAGTATCTGTGTTGTTAGAGTACATTTACTGCTAGTGAATGTCAAAAATAATGGGGGG
9653	0.845	0.0377031	2.37005	-3.531	0.895552	0.895552	1.86032	DY733005	ATGTGCTCAGACGACTATCCATAGAGAGATTCAGAAACTCGCGTTAGAGACCAAAGTCTG
3760	0.845	0.0479259	2.29954	-3.694	0.898309	0.898309	1.86388	JT823115.1	GATGTGTACAGGTTGTTTTTGGTTACTTTTCAATATACCATTCCGGGGATGGAACAATTT
1138	0.845	0.0093981	3.10169	-2.585	0.903594	0.903594	1.87072		CCACTGTGGCTTTTGAACCAGTTGTTATATTGTGATACATTTGTATGATTCTGTAATGTG
2174	0.845	0.0387494	2.43091	-3.566	0.908033	0.908033	1.87649	JT823907.1	GCCGGAGATTGTCAAGCAAATAACTGCCGTTCTCACAGTAATTTACAATTTAATTTAACA
9949	0.845	0.0357098	2.61963	-3.602	0.912493	0.912493	1.88229		GTGGCAGTAATTTCAGTTTAGAATGTTGAAGATTGCATTCCGCCATTAAAATTTATGGGA
5951	0.845	0.0389475	2.55878	-3.644	0.916508	0.916508	1.88754	BT072241.1	AAATGAGCCTTTCATTTTCCTAAATACACCCCTGGATGTATTCCCTCTAGGTGTCGTCTC
9989	0.845	0.0279018	2.63389	-3.427	0.917209	0.917209	1.88846	DY733630	ACATCCAGGAGATCTTCAGCACCTATGGCAAAATCAAGATGATTGACATGCCTGTGGACA
6181	0.845	0.0164965	2.79565	-2.965	0.932074	0.932074	1.90802	EG827194	ATCATGAAATGGCTCTGATCCGTTTGCTTCTTTTCAGGGGTCAGTTTGTCTCAACTTTCT
4571	0.845	0.0113713	2.99803	-2.713	0.934452	0.934452	1.91116		TCCTACAGAGCCTCAAACCAAATTCCCATTGTGGTACAATAAAGTGAACTACTACTAAAA
3079	0.845	0.0394051	2.55061	-3.65	0.936377	0.936377	1.91372	BT046906	CTGATGCACATGTTCACTGACTGAGCAATTAGGTTGAAATAATATTCAAAGTGTGTTATG
1686	0.845	0.0228778	2.83254	-3.344	0.940447	0.940447	1.91912	EG869214	TAGTTGGAGCCAGTAACTAGGGTCCACAATTTGGCTCTCTGGCTTTACAAGCCATTAACT
9540	0.845	0.0310862	2.48	-3.403	0.940558	0.940558	1.91927	DY722353	TCTGCAGTATGTGGGCGGGAAGCTGTGTAAGTCTGAGTCTGGCAGCAGTGTGTGTGTCCT
11140	0.845	0.0223179	2.63079	-3.172	0.944146	0.944146	1.92405		GCCTGTGGCAATTGTTTTATATATTTTACTTTAAGAGTTGTATCTGCAATGCACTGCTAC
4843	0.845	0.0084456	3.38456	-2.691	0.947932	0.947932	1.92911		GGAGAACACATGTTCACTATGAGAAGAAAGCTTTAAATGCTGAGAATGATTTCATCTTTC
5776	0.845	0.0042503	3.53544	-2.058	0.950955	0.950955	1.93315		GAATATCAACCTCTTTTGAATGTTAAGTCCATTTGTACGTCTGAATGATTGTTACCACAG
6793	0.845	0.0231688	2.64672	-3.209	0.952774	0.952774	1.93559	DY733092	TGTTAAGTTATCTGTGTGTGCCAGTGTGATGCATTCAAATCTGTCTTTTATTCAAAGTCT
6591	0.845	0.002835	3.84876	-1.881	0.954946	0.954946	1.93851		CTCCTCAAGAAGAGCGTTCTGTAGAAAGTTATTGGATGCAATTTTGTAACATTTATCACA
14597	0.845	0.0298745	2.47084	-3.372	0.959576	0.959576	1.94474	DY692586	GTTATTAATTCCACACCAAGTTGAGTCATGTGCTTCAATAAAGAGGATGAGTCTTTCAAA
4329	0.845	0.0091368	3.17352	-2.606	0.961326	0.961326	1.9471	EG938936	AAGGTGTTGCGTAATAGTGCTACCTTTTCTTTCACGGGTGCTGGGTTCCTTGTTTTTTCA
15361	0.845	0.0404851	2.40384	-3.632	0.965928	0.965928	1.95332		GTGCTGCATATTCATGAGCTAGTGATGATTGGAATCTTGATTAAATTAACTATTGGGGTT
10070	0.845	0.030867	2.72235	-3.532	0.97083	0.97083	1.95997	CB517704	AGTAAGAGAGAGGCCATGATGTTTTACCCTACAGACCCCAGTGAGAATTATGGCCTGTTT
5166	0.845	0.0190505	2.75742	-3.081	0.97331	0.97331	1.96334	GE784688	TGTTTCAAGGATACTACGTACCCAACGATGATGGGGAGTTCTACCAGTTCTGCTATGTGA
3748	0.845	0.0468029	2.27621	-3.671	0.974912	0.974912	1.96552		TATTATTGCACACAGATTGAGTCTATGCAACTTATTATGCGACTTGTTACGCACAGATTT
10093	0.845	0.0169367	2.87679	-3.029	0.97512	0.97512	1.9658	EG790309	GTACTGCGCAAAGAATTCATAGCACCATGTATGAACATAAGATGTACAATAAAGTTCAGT
13927	0.845	0.0305635	2.48964	-3.392	0.983306	0.983306	1.97699	EG837863	CACTTGAAGTGTTTCTGAGACTGAAAAGCTGTTCTTTCTGTCTTTTTAAGTACTAACTTC
1449	0.845	0.0394938	2.31646	-3.563	0.983962	0.983962	1.97789	CB509933	GTTTGTCTTTCAGAGATAACATGTGACAAGCCAGATATCCTAAATACTGTGATTAAAGAC
10775	0.845	0.0478021	2.41601	-3.746	0.986705	0.986705	1.98165	CR372329	ATCCTAGCACACTAGTTAGAATACTATACATGCCCTATGGCATTGCTTTAAATTAGGGGG
9013	0.845	0.0427552	2.49364	-3.69	0.989031	0.989031	1.98485	DY723650	TCATGATTGCCACCCACACCATTCAGAAGAACAACATCCTGTCTATGACTTTGATGGAGA
1290	0.845	0.0072804	3.24075	-2.414	0.989247	0.989247	1.98515	EG933400	TTTGTCATTCCCCTTTCAGACACTTAAGAGATAAAAAGGAACATTCCTTGTGTTCGTGCC
4425	0.845	0.0091231	3.11785	-2.565	0.996005	0.996005	1.99447	DY733912	CGGAGCCGCCGCCTCACTTAGTTTGAATATACAGGTCCAGATATACAAGGTCTTCTTGGT
8497	0.845	0.0189778	2.87313	-3.22	0.996274	0.996274	1.99484	JT827820.1	TAAGCAAGCAATTCACTGTTGTATTCGGCGCATGTGACAAATAATATTTCATTCGATTTG
13650	0.845	0.0242597	2.89388	-3.418	1.00397	1.00397	2.00551	DY716092	CTGACTTAACTGCAAGCTGGTGGTAAAAAACACTTCATCCTTTTTCATCCATACTTAATT
8883	0.845	0.0223668	2.84749	-3.333	1.00447	1.00447	2.0062	DW557809	TATTTGCTACTATCCCTATTCTACTGCTGCTGCTTGTGGCTACAGGAGTCTTCTGCTATA
13777	0.845	0.0493569	2.19189	-3.716	1.00497	1.00497	2.0069	BT044870	CTGCAGAGGCATGATGCAACTCTTTGTAACAGTATTGTCAATGAATTAAGTAATCTCTTA
4180	0.845	0.0221856	2.71737	-3.197	1.01146	1.01146	2.01595	NM_001124466.1	TAAAAAATCTACCAAAAGATGCAACGCTAGGAAGAGAAAAGCCAGTGACAGCGACACAGA
13123	0.845	0.0221471	2.67224	-3.18	1.01288	1.01288	2.01793		ATGAAGACTGGCCAGGTGACTAACCACTCAGGAGTTATACTGCATTAAAATTACAAACAC
9133	0.845	0.0470558	2.24301	-3.677	1.01307	1.01307	2.0182	EG920367	CATTTCCCCAGTGAATATGAATAGTTCATTTTAGCAGAGACTCATGACTTTCTTCACTTT
12132	0.845	0.0099564	3.27929	-2.781	1.01358	1.01358	2.01892	CK891201	GGCTCACTGTAGTCAGAGTGAAGAATACTCCAACTCCCATGGAGCACAGTGGCGGAATCA
4802	0.845	0.0080834	3.41274	-2.667	1.01535	1.01535	2.0214	CX036754	TCCTTTAACATAACCCCCTGCTGCTGCAATGAGTTTTACATTTGACAATGTAATTGTTTG
3149	0.845	0.0097005	3.2959	-2.767	1.01972	1.01972	2.02752	DY700750	GCATGGCAGACGCATGCATTATTATTTAGCTCTAAATCACTTCAAAGCAATGGAGTGATC
7397	0.845	0.0290542	2.67501	-3.426	1.02144	1.02144	2.02994	EG883372	CACTGCTTTAATAGCTATGGAGTATGGACAATCATGGATGTATTCAAATACCCAATATGG
11808	0.845	0.0205739	2.82285	-3.193	1.02202	1.02202	2.03076	EL698181	AGGGATGGTGGTCTACATCTGCTTTTTTAAAGGCGCTACAGAGGAAATTATTCCAAAAAA
1455	0.845	0.0299765	2.50067	-3.379	1.02364	1.02364	2.03305		CCTCTCCTTAAAATACAGAAAGACTTGCAACACCTGACCTTTTATTTAATTTCTCTCAGA
9604	0.845	0.0213404	2.65527	-3.141	1.03231	1.03231	2.04529	EL698664	CTGCAGAGGAGAGGAGGAAGTCCCATGAAAGGGAGGTTCTGAAACACCTTGCTGAGAAGA
9275	0.845	0.0100029	3.39097	-2.867	1.03254	1.03254	2.04562	DW560435	ACCAGCATCTTTTTGACCAATAAGAAAGGGTTCCCGGTCCTTTCAAAACCCCACCAGAAA
15445	0.845	0.044054	2.28091	-3.634	1.03535	1.03535	2.04961	CA052830	CCTGGTGGCGGCACAATATTTCCCAACTTTGCATAAAAATGCTGTAAGATAATGTAAGAA
10415	0.845	0.0221562	2.71815	-3.215	1.03749	1.03749	2.05265	CU066454	AAGGTTTCTCAACTGAAGTGTTTCCCCTATTTTACCTGATATACAGTACCAGTCAAAAGT
5024	0.845	0.046666	2.36558	-3.69	1.03948	1.03948	2.05549	DW573126	ACAACATCTGGTCCACCCTGCGCATGGCCTTAAGCATGATGGGAGAGAGCTCGCTATACG
14907	0.845	0.0236675	2.81009	-3.315	1.04376	1.04376	2.06159	CA344075	GGATTTATTCAACTACTGGATGTATTCAAAAATCATGAAGACCAGTCTTGTTGAGGGGGG
6487	0.845	0.0415266	2.38815	-3.646	1.05728	1.05728	2.08101	BT047267	TCTGAAGGTTGGTCAGTGACTGTGCCATATTGGTGTTGTATTCTTCATTTATAGAAATAA
2855	0.845	0.0072683	3.24165	-2.413	1.06386	1.06386	2.09052		TCATAATGAAGGTCTGTCTCATAATGAAGGTCTGTCTCATAAAGAAGGTTCTGTACTGTC
10213	0.845	0.0450843	2.4567	-3.717	1.06556	1.06556	2.09298	AF273410	AGAGTGAGGACACAGCAGTGTATTACTGTGCTAGAGAGTACCGGGAAAACTTTGACTACT
5761	0.845	0.0264171	2.83294	-3.458	1.06773	1.06773	2.09614	EG926690	ATGAGCTGTCAATCAAACATCAGACACTTGAACACCCAGACGAACTCTGATCAGCCAGTT
600	0.845	0.0182518	2.98276	-3.176	1.0701	1.0701	2.09957	EG852961	CTGTCTCAGCACTGAAATGTGGAAATGTGGAAACCACATGATTAAAAGAAACCTATATTA
10780	0.845	0.0407157	2.63287	-3.722	1.07051	1.07051	2.10018	GE768144.1	ATTAACCATAGACACCAAGAAGGCCACCTGATGGATATGAATTTCAATTGCTTCCCGCCG
9976	0.845	0.0373292	2.34776	-3.524	1.09722	1.09722	2.13942		GTGGAGGGGCTTAAACTCTTTCCTCCTACTAAATTAAATTGGCATGATATAAAATGGGTG
7946	0.845	0.0040955	3.55587	-2.034	1.09774	1.09774	2.14019	DY740683	GAGAAACATTTCAGTAGCGCTGACTCCCCTCCAGATATCAATGTTTTTGCTAATAAGGCC
1160	0.845	0.0105077	3.04098	-2.66	1.09818	1.09818	2.14085		CCCCCCAGCGTTTTTTACATGTAAACTATATGAATATCTTTATGTAATAAAGACTGCCCA
11687	0.845	0.0288933	2.67866	-3.464	1.1003	1.1003	2.14399	BT046364	TTCCCTTTCCCCTCATGTTTATAATAAATAATGTGCCTCAGCACTATAATAAAGCCATCT
652	0.845	0.0076122	3.27748	-2.49	1.102	1.102	2.14652	CX720066	GTTTACATCATGTGGTTTCATCCATTTTTGTAGATTGTTCTTGCCTCTCAATTGTACAGT
9892	0.845	0.0331172	2.52794	-3.472	1.10438	1.10438	2.15007	JT822556.1	ACTACTATTATTCTGTGGGTTCCTCTCATTCTAATGTGTGTGGTGGAAGTGGTGTTCTCA
12291	0.845	0.0342584	2.76628	-3.649	1.11698	1.11698	2.16893	CU073767	TACAGAGAACCAGGTGGATGAGACTGTCTTTCTTCTGGAGTCCTACATCTTCTCTACCAA
1228	0.845	0.017238	2.77171	-2.995	1.1181	1.1181	2.17062		TGTACTGTTTTATACCCGTTTTATCCTGTGCACGTGGCGAATAAACGTAACTTGAAACTA
1925	0.845	0.0041935	3.71723	-2.194	1.11907	1.11907	2.17206	EG760528	TCTGCGTTGATGGAGCAGCACTCATTAAAGAGGATCATATCATGATTAACTACCAGCAAC
5468	0.845	0.0489718	2.39922	-3.758	1.11926	1.11926	2.17236		GGCGGGGAGGGGGTTGGTTGAGATGATAAATAGTTTAGAATGTATTTATAATAAATTACT
11804	0.845	0.0173643	2.76773	-3	1.11933	1.11933	2.17247	CA037937	ACCGCAGCAGCAGCTACAACATGGTGATTTAAAAGAAAAACAATAAAGTAATATGTACTG
4212	0.845	0.0310604	2.56757	-3.434	1.11994	1.11994	2.17339	EG845708	GAAGATGCTGCCTTGATGAAGAGCCATTTTCAGGAATTCAACTTGAATTTCTATTAGTTT
3614	0.845	0.0163806	3.1792	-3.239	1.12176	1.12176	2.17613	DW571288	TTATTAGGGATTCATTTATAGAGGGGGTGTCGGATTCTCCTGTTTTGTGGGCACAGGGTA
4065	0.845	0.0349448	2.75086	-3.658	1.1295	1.1295	2.18782	JT822464.1	AAATCCTCAACTGCTTCAACAACTTTGCTTTCTCCGATGACTACGACACAAAGGAGGTGG
15619	0.845	0.0096118	3.08945	-2.6	1.13049	1.13049	2.18932	DW571620	ATTTTCAGTGCTGTGGCAGCAAGAATGCCAATGAGCATGTCAAAATAAAATACTTAGACA
7708	0.845	0.0312088	2.62809	-3.504	1.13472	1.13472	2.19576	EG876598.1	TTCCTGTCCACTTGGACAGTCCAATCACAAACCTGTTTGTATGTAGCTGCAGACTTGATG
2360	0.845	0.0119093	3.02314	-2.776	1.14537	1.14537	2.21203	CB498739	TAATGGAGGACAGATGAAGCGCTACAGAACATGTGACAACCCCAGACCCGCCAATGGGGG
12112	0.845	0.0452115	2.29676	-3.657	1.14699	1.14699	2.21451	CA362432	ATCAAACCCTATAAAGACCTGATGGCCATTGATGAAAAGTCTGACGAAGCTGAGGAGGGT
3153	0.845	0.0475079	2.26732	-3.681	1.14977	1.14977	2.21879	CB499830	CACTATAATGGAAGAGAGAGATTCTGCATGGCAACAAGAAAACAAGGAAAGGGAGCTGCA
407	0.845	0.0439379	2.28242	-3.632	1.15264	1.15264	2.22321	DW532017	CAGTCTAATTGCTCGTCATACAATATCTAATTGGAGTGCAATAATTATTGGAAATGCGTC
13110	0.845	0.0498038	2.38754	-3.884	1.15398	1.15398	2.22527		AGGCAACTGCACTTTACTGCCCACTAATCTTAAACAACTGTTCTTATGTCGAAAATGTTC
1507	0.845	0.0262319	2.5423	-3.282	1.16798	1.16798	2.24697	JT824519.1	GTAGAGAAGGTTCCTCTACAATGTGAGGTCAGAGAGATAGAGAAGGTTCCTCAGCTATGT
4766	0.845	0.0154905	2.92961	-2.998	1.17148	1.17148	2.25243	BX889417	AACAGACACCACCATGTCTTTTCATGACACTAGTAAGTAAACAGGGACGCTATGTGCAAC
10181	0.845	0.0329068	2.67715	-3.723	1.17149	1.17149	2.25244		AGTGTCGGAAAAGATCATTTTCTTCGAGCTGATCATGGACAACATGGAACAGGAAGGGGA
371	0.845	0.0340411	2.77123	-3.647	1.18283	1.18283	2.27021	EG915660.1	TGACTCCTGATTTTAAAGCTCAAGAAATGCAACCCATTTGACAGGAAGATAACTAAGTAG
4447	0.845	0.0417639	2.61338	-3.839	1.19245	1.19245	2.28541	DY708003	GAATGCAATCATATTTGAAGTAAATTCTATTTTATTTTCCCACCCATCTGTGTTTGGGGC
10146	0.845	0.0163467	2.84396	-2.981	1.20163	1.20163	2.29999	DY705760	ACCGAACTCCTCCTGGACGAATGGGTCAAGTATTTACTATATTAATAAAGGTCAATAAAC
10701	0.845	0.0123459	3.24657	-2.973	1.2099	1.2099	2.31322		ACTTGATTAAGTTGCAGTATATTTTCATGCTTTCGGAATTAAACCCTTTTTTGGACCCCT
12101	0.845	0.0047918	3.54306	-2.201	1.21284	1.21284	2.31794		TTGGGCATATTGTTTCAATGAAACTACAGATGGTGTGTTCAGAAAGCCACAACTATAGAA
1894	0.845	0.0023431	3.96123	-1.767	1.21318	1.21318	2.31848		CACATGCCCTTCTTGGCTAAAGGGTACAATGATGAAAATAAAGATTTGTACAGAATTATC
10637	0.845	0.0079187	3.73066	-2.933	1.21639	1.21639	2.32364	DN048178	TACCGTAGCATATAAGGTTCAAGAAATGACTTTTTGGAGGGACATACAGTATAGCAATAG
9578	0.845	0.0267979	2.65887	-3.347	1.22281	1.22281	2.334	EG839644	TACTCTTTAACTGTTTGGGAAACACTGGATAACACTATCTGCTGCTGTTGCTGAGTATTC
8812	0.845	0.0171485	2.77455	-2.992	1.2339	1.2339	2.35202		CCTCTGCTATCAAAGGAAGGACACTGAAGATGTAAATTGTTTGATCCAGAAAATACATTT
2830	0.845	0.0398122	2.46901	-3.632	1.23427	1.23427	2.35262	EF695311.1	CCAAGACTATGAACTCTTTCTTGTGTATCCTAATATTATTGTGACACAGTCGCCTTCATT
1105	0.845	0.0185566	3.08774	-3.295	1.23899	1.23899	2.36033	CA386222	TTGTGACTGTAACTGTTGCCCCAAATGAAGCCTCAAACTCTAATGATACCCCAGCAACTC
8453	0.845	0.0479518	2.50804	-3.889	1.24268	1.24268	2.36638	CU064314	CTAATGCAGAAGAGAAGACTGTTGGAGGGAGAGAGACGAAGGAGAAACTCATTGTTTTTT
11851	0.845	0.0114524	3.29791	-3.004	1.26198	1.26198	2.39824	DW535122	TCAGCCAGTGACTAAGCATGTCTGACTTGTATCCATTAAGGGGCCTTGATTGCACTGTTT
2665	0.845	0.0298844	2.65652	-3.481	1.26201	1.26201	2.39829	DY711628	ATGAAGTCCAACAATGAGCTCTTCACTACGGTGCTGGACATGCTGAGTGTGCTGATTAAT
6088	0.845	0.0106304	3.03466	-2.667	1.26427	1.26427	2.40205	CB514591	GTCTGAAGACATGCACTGGACTCTGTATTTTATTTTCTTCTACTGCTCATTTGTACATTT
2399	0.845	0.0308082	2.8492	-3.606	1.26813	1.26813	2.4085	GE776759	TCCTCTACACTAAGATGTGGTTTTAATTGATGCCAACAACCCTTCGTATGGATTCTTTTT
10918	0.845	0.048396	2.29349	-3.7	1.27287	1.27287	2.41642	JT820348.1	AATAGCACAATTGGTTACGGGCATGTAAAATGTCAGCCATGCTCTTCGGCGTCATCTTAG
8951	0.845	0.0326551	2.80363	-3.753	1.27324	1.27324	2.41704	EG839199	ATTCTGCCAAAACTATGCTGGACAAATGGGAGACTCACTCAAAATTCGACGAGTCCTTTG
1050	0.845	0.0121513	2.96196	-2.758	1.28794	1.28794	2.44179	CA058305	ATTGTTCCCCTCTGTTCCCCCAGAGCTGAATTAACTTGAAATACTGTACTGTCATTTTTT
8387	0.845	0.0139074	2.99351	-2.907	1.29169	1.29169	2.44814	DY708403	GTAATTCAATTAGCTCACCTTTCTGCAATGGTACTGCTGATTGGCATGTTCTGTAAGTGT
4285	0.576	0.0005311	4.87234	-0.931	1.29197	1.29197	2.44862	DY722267.1	TTCACACACATCATCACTGAGGAGCTGATTGCTGATGCCACTGATTTATCATTCCGCATG
8764	0.845	0.0289938	2.76671	-3.675	1.29423	1.29423	2.45246	AF184935	ATTTTTGTTATTATGACCATGTTTACCGGGAAATAACCGTGCCCTTGTGAGGCCATGGGA
2523	0.845	0.0326161	2.68341	-3.558	1.30419	1.30419	2.46945	DY711170	AAGAATGTAGGATGTCGTAAATACGCCTTCAACTCCCTCTAGCTGAAGGCCTTTCCCAAA
2790	0.845	0.0148121	2.95614	-2.946	1.30603	1.30603	2.4726	CA347239	ACAAGCGCAAGTCCATTGACGACAGTGAGATGGAGAGCCCGGTGGACGATGTCTTCTACT
15354	0.845	0.0147532	3.12569	-3.126	1.3068	1.3068	2.47393	BT057750.1	AATCTAACTATAGGGAGTGCCTCTGAGCTGAATCAATATTGGAGTGTGTATATACTCGCA
10477	0.845	0.0240525	2.58984	-3.223	1.3075	1.3075	2.47512		CCTCCAGGAATTGTATTTTCTCTAGATTCATATCTTTCACTGGTTGACATTTACTTGATC
1016	0.845	0.0183796	3.09474	-3.51	1.31377	1.31377	2.48591	BT045613	AAGCAGTAAAACATTTAATTCATTGCATCCTCCAGAAATGTGTAGCAACCACTCATATCA
1499	0.845	0.0238623	2.90573	-3.41	1.3147	1.3147	2.48751	DY728493	GATCTTCTATGAGGAAGACCTGAGAGAGTGTGGCATTGATGTCAGAGAAGTGTTAGTGCA
3181	0.845	0.0154531	3.22223	-3.213	1.31586	1.31586	2.48951	JT831742.1	ATAATGGTTGGGAAGTATCTGATCCTGGATCAGTGGTGAAGCACATTGTTCCCTTGTGCA
3389	0.845	0.0141174	2.88041	-2.859	1.32154	1.32154	2.49932	DY704679	AACTCCTTCAAGACTGTTGGAAAACCATTCCAGGACCCCAATGTTCACCTTTGACCTGAA
7729	0.845	0.0456116	2.69651	-3.917	1.34089	1.34089	2.53307	CU068236	CTTTCTGTGTCATGGACCTCGCTATTACTATCAATGTAAATGTTCCATTTCATAGCAATA
3006	0.845	0.025998	2.98343	-3.676	1.34221	1.34221	2.5354	GE776768.1	TTCCTCTTTTACCGGGTGTTTATTCCACTGCTGCAGACTCTGACAGCAATAATCATCGGT
12384	0.705	0.0012773	4.92908	-1.962	1.34502	1.34502	2.54034	DY708416	TTGGGGAGATGCTGCTGGAGACCAAGGACTGTGGAGGTTGGGTACACAGTGTCTCCTTCT
8265	0.845	0.0214869	2.73625	-3.196	1.34626	1.34626	2.54252	CK892133	ACTAGAGATTCCAATGGCTCGGTAACTCTCAGACCAGGGAACAGATATGAGTACATGTTT
241	0.845	0.0211345	3.15007	-3.609	1.34822	1.34822	2.54598	BI468047	TAGAAAAGTGTGAAGACGACACAAGGGCTGGGTTTAACTTGGAGAACTTGTCCTTCTGCA
7827	0.845	0.0294934	2.8835	-3.718	1.3491	1.3491	2.54753	DY725252	AAAGCGAAGTCGTCCCTTGTAGGCTTGATCTGGCTGACGGATGGCTGGTACGCCATCAAG
12428	0.845	0.0449132	2.45934	-3.715	1.3568	1.3568	2.56117		TGATTCCGTGTATATTTGTTCCTGCCTATGCGTGAATAGTTGGTGTCTAACATGTTTTTT
9554	0.845	0.0248441	3.01968	-3.661	1.36455	1.36455	2.57497		TATCCATCGTACTCAACCCCACTGTACAGATTGGTAACAGGGTCCTGTACATGTTCTTCA
6385	0.845	0.0083637	3.29701	-2.598	1.37472	1.37472	2.59317	DW536317	CGCTTCATTAAGTGTCAGCCAGTCACAGTCCATTTGGCACGTGCATTAAACTAATCTCTC
4976	0.845	0.0428399	2.5939	-3.848	1.37602	1.37602	2.59551	DW570665	GACGCTAGTGTAAACATAGAGTAGGGCAAAATGTACTCCTGGGTGACTTTTGGGGTATTT
4378	0.845	0.0103948	3.74926	-3.202	1.38022	1.38022	2.60309	JT814507.1	GCATGAATCATTTATCCTGTCATTTGATTTTACAAAACAGCTGGAAGAAAAGAGGGACAA
6123	0.845	0.0468773	2.67282	-3.926	1.38959	1.38959	2.62005	CB509156	GTGTTGTGCTAGTGTGGTTATTGGAACATAACCTTAATGTATCTGATTCAGAGTGAAATG
918	0.845	0.008023	3.41757	-2.778	1.39416	1.39416	2.62836	DY715679	TCAGGACTGCCCCAGGTTAGAAGATTGTCTTAAACACGCCCACCAGTTTCTCACCATCAC
11815	0.845	0.0333602	2.66751	-3.728	1.39977	1.39977	2.6386	JT814208.1	TCCAATAGCCTACATATCAATACATACACAAACTATCTGGGTCCAATAGCCGACAACACA
5025	0.845	0.0128395	3.56591	-3.274	1.40469	1.40469	2.6476	DY724574	AATTTTCTTGTTTTTCCATCTGTTTGATGAACCTGACCGCACCCATCCTCTTGTTTCACC
15558	0.845	0.0048831	4.11804	-2.748	1.40926	1.40926	2.65601	EG897402.1	AACAAATTGAGGAACCTTCCCTACAGCTTCACCAAGCTTAACCAGATGACTGCTATGTGG
9930	0.845	0.0486366	2.64104	-3.937	1.41018	1.41018	2.6577	CB511606	TGTCCCCTAAAGTTGACTGGATGCACAAATAGATGTTTATTTGTTGGCCAATACAAAGAT
6008	0.845	0.0146556	2.90571	-2.91	1.41425	1.41425	2.66522	CX353760	ATAAAGACCATCATCACCTCTCCTCTGGGCCGGGCTGAGAAGATTCCCGCTCAGTGGACA
13722	0.845	0.0355229	2.73812	-3.665	1.41916	1.41916	2.6743	DY736168	ATATCTTCCACAAGAAGAAGGGCATTGGAGAGGAGAACCTGACCAAGTTAATCCAGCATG
11595	0.705	0.0015332	4.35437	-1.702	1.42204	1.42204	2.67964	EG824496	AAGAAGCAGAATATAGAAATTGGGTCCGTTCATGGCTTCTCTGAGGCGTGTAGTCTTAAC
1636	0.845	0.0224534	2.84494	-3.286	1.43224	1.43224	2.69865		CCTCAGTGACATGCAATTGCTATTCAGTGGTGCAGCATATAATATACAATATCAATTCTT
10285	0.845	0.0367519	2.88618	-3.852	1.43329	1.43329	2.70061	BT045198.1	GGTTAGACAGCAGTGATTTGCTGACTTGGCTACCCCTAGTTGCATAATAACATTGGGTGT
172	0.845	0.0447976	2.71214	-3.912	1.43616	1.43616	2.70599	DY732995	GACTTGCTTGTCAGAAATCGATTTGTTGGAATCAATGCCTCGGACATCAACTACTCAGCA
13382	0.845	0.0183248	3.26685	-3.565	1.44181	1.44181	2.71662		ATCAATCAGCTGCTGAAGACAGACCCTAACGAGAGAATGACCATCACACAGTTTACGAAC
4103	0.845	0.0262699	2.83693	-3.639	1.44726	1.44726	2.7269		ATTCTAGAGTGTGATGTGGGTTCAGCTATTGGTTTCTGGGCTGTGTTGGGCTATATAGGA
3280	0.483	0.0002029	5.30319	-0.223	1.46091	1.46091	2.75283	BT043977	GCACTCTTTTGCCAAAGCCTTTGTAATGAAGTTTGTCTCACACATTTCACCTGTCTTTTT
1557	0.845	0.0143845	2.87021	-2.872	1.47304	1.47304	2.77607	BT045627	CACCTTAAATGGAATGTATTTTATACAAATGCCGTTGTTGATTCACAGAACTTGCCAAAG
3454	0.845	0.0368614	2.88353	-3.853	1.48728	1.48728	2.80361	BT071922.1	ACTGGCTGTTACGTAATATTGTGGTTTTAAGCCGTCTCATACATTTCTTGTATTGTCTTC
14606	0.845	0.0350923	2.92742	-3.839	1.49214	1.49214	2.81305	EF467015	AGGGGAACCACACTGTCAATACAATCTAGAGAGAAACATGAGCCATCCTACTACACAAGC
13843	0.845	0.0312381	3.03234	-3.805	1.49403	1.49403	2.81675	CK875238	GCATCGCAGAAGTTCAGCTTTCCGGCGTGATTGAAATTTAAAGGCAATGTTCCCGCTTTA
4780	0.845	0.0226127	3.09531	-3.631	1.50366	1.50366	2.83561	FD425778	TGGTTCCTGAGGACCTGGTGGTGATGAGGAATGAGGAGGCCCTCCTTAACTGCCTGTTCA
2171	0.845	0.0095836	3.82102	-3.175	1.50737	1.50737	2.84292		CCATCACTGCTGTACGTCTTAACAGAGAATTATCTTTTATGATTGGTACTGTATAAATGC
5513	0.845	0.0300133	3.06878	-3.794	1.51547	1.51547	2.85892	GE791109	ATAACTCTCCTTTAGCTTTTTACTCAAACTGAATGAGCCCTGACAACGGTCCATTGTTTG
9459	0.845	0.00424	4.23476	-2.697	1.51953	1.51953	2.86698		CAAAGATTCCTCACAACGAGATCAGTGAGATTTACAAAACACATTTCGTATTTTCTGTCA
9082	0.845	0.0293233	3.09006	-3.788	1.52166	1.52166	2.87122	DW545671	AGGATATCCAGGCGGAAATCGATGCCCATAATGATATCTATAAGAGTGTGGACGGGAACA
14626	0.845	0.0239492	2.62796	-3.231	1.53682	1.53682	2.90154	DY697199	GATATTATTTTTGAAACAGGAAATGGCCCACCTCCGTGCAATCGATGTCAAGCTGATGCA
775	0.845	0.0309149	3.0418	-3.802	1.53708	1.53708	2.90207	BX075918	CCTGTGCAGTTCAACATCTACCTTTTATACTGGAGATGAAATACTAATGACAAATAAAGC
11352	0.845	0.0057035	3.99159	-3.14	1.54464	1.54464	2.91731	GE836715	GTTAGTGCCCTTGTGCATGATCTAAATCTCTGAGAGGTCTACATAATGAAAGATCATCTC
2819	0.845	0.0243232	3.03665	-3.654	1.55433	1.55433	2.93697	DY711851	TCGCTCCAGCAGTGCTCCCACATATCCTGGGAAGTGCACAACTGTGACCACTCTGAAGAC
15107	0.845	0.0282219	3.12524	-3.777	1.56718	1.56718	2.96325	CU070309	TTGAACAAAAGGTTTTTGGATGATAAGGGCTACGTCCTCTACCCTCAGATTGGGGATCGT
5198	0.845	0.0469582	2.36152	-3.72	1.57167	1.57167	2.97248	DQ294029	TACCCAGAGCTACAGCAACGAGGACCTCCTGAGTGCAGACTCTCCAGAGCAGACTAACCT
4258	0.845	0.0131181	3.54753	-3.466	1.575	1.575	2.97936	DW578906	TTTTCTTGAAAGTCTCTGAACTGTTTGAGAAAACACGGAAAATAGAGGCTCGAGTGGCTG
15562	0.845	0.0184964	3.25917	-3.568	1.59251	1.59251	3.01573	CX354553	TACATCATGGACCAGAACGACCACTCCCCTAGGATAGTCCATCCTCCAGCCAATGGGACG
1978	0.845	0.0282634	2.78483	-3.666	1.59654	1.59654	3.02418	GE792479	AGAAATCCCTGTCTGCTGTTCTCTAACGTGAATGGAACACCAAGTGATGAAGAAACCAAC
965	0.769	0.0018065	4.41952	-1.908	1.62137	1.62137	3.07667	JT823818.1	TTTTAACACTGGACATCCCTTTGACCAAGCTGATGTGTATGAGTCAGGTGGAGGGTTTCA
2420	0.845	0.0381611	2.68272	-3.807	1.62784	1.62784	3.09051	CX253081	TGGAGAAGTGACATTTAACCCCTAACCTCTAACCTACAACCATGATTTTTAACCCCTGGC
7770	0.483	0.0001684	5.90323	-0.591	1.63148	1.63148	3.09831	DW566472	GGCTGTTACTGGAGAACAATTTGTCCTTAGTTTAATCAGTATTGTCAGAATTTTGGAACA
2157	0.845	0.0063831	3.90114	-3.173	1.64667	1.64667	3.13111		TAAAAAGCACTTAGTGAGTGAGTGGTGCGTCGACAAGCAGGAGCGGTCATTGCGGACCCC
4824	0.845	0.0109292	3.13684	-2.789	1.69403	1.69403	3.23559		ACTCCTGAACATTTTGTGAAATCTCTGTATCGTTTATCAATGTCACTGTGAAAATGAGAG
13401	0.845	0.0439261	2.31388	-3.631	1.69904	1.69904	3.24685	BG935034	AATCAAACCCATTACAGGGAAAGATTGCCAGGATATTGCCAACAAGGGTGCCAAAACCAG
10139	0.845	0.0265707	2.66414	-3.342	1.71216	1.71216	3.27651	JT817029.1	TTTCCCACTGATGATTTAATGAAATGAAAATGTTCACTGACTCGCCCACGGATTAAATAA
5971	0.845	0.0090438	3.62727	-3.277	1.72896	1.72896	3.31489		TACTTATTCTTTGTTCCTGTGTTTCGGTCTGCAAGCTGACTGTCGCCTGCCTGATCTAAT
9184	0.845	0.0182648	3.53873	-3.664	1.74364	1.74364	3.3488	GE768833	TTCCTCTTGGAGAGAGAGAAGGAGATAGCTGAGGCCATCAAGAAAGACCTTAACAAGAGT
785	0.845	0.0181755	3.54354	-3.663	1.74911	1.74911	3.36152	GE771906	TAGTACCTCAGTCTGTCAGACACACTATAACAGGAGACACCCTCACCATCAGTAGAGTTA
3120	0.845	0.0209723	2.99879	-3.557	1.75184	1.75184	3.36787	BQ036296	ACATTATTTGTGAAACAGCAATGGGAAAGAACATCTACGCACAAAGTAACAGTGAGTCTG
12651	0.845	0.0225615	3.33472	-3.717	1.79362	1.79362	3.46684	DW568796	TCTTGATGTTGAATGCGGTGGTGGATTTTATATCAGAAGCTTGGTGGATGACCTGGGAAA
2699	0.845	0.0172935	3.59255	-3.651	1.80386	1.80386	3.49152	DW545511	ATACCTGCCCATGGCAGAAGACTAGTGACTGTACCCAAGTACAGTTTGACAATACTGATG
13476	0.845	0.0160495	3.66683	-3.634	1.82277	1.82277	3.5376	CA047589	TATTCTATGGTACTGTTTCCATTGTTGATGTGCTATCACAATAAAACACTACGGAAGTCT
13097	0.845	0.0496172	2.86914	-4.058	1.83771	1.83771	3.57442	DW561939	ACAAATGATTGACTTGAATGGGGACTCCCGTTCTAATCGTTATATTTCCATGCATTTAAT
5945	0.845	0.0120743	3.61879	-3.443	1.84455	1.84455	3.5914	EG879192	GTCCTCTGAATCCACAATATAAGCCAGTAAGTCAACGGCATCAATTCAATAGATTTTTCT
15734	0.845	0.0328303	2.59493	-3.704	1.85097	1.85097	3.60742	CA347797	CGTGTTTCTTGGTCAAGCAATCGTCCCCCTGGATAAATATTTCAAGATGGAATGTGTCCT
3559	0.845	0.0458774	2.69148	-3.919	1.85899	1.85899	3.62753	DW557413	TCAGTTTTGTAGTGAAACTGTATCATGGTCATGGTACCTACAGTGTTTTCTAGCTTTTTT
543	0.845	0.0453123	2.96471	-4.038	1.89892	1.89892	3.72934	CU073520	GTTAAATGGGATGATTTGCTCGTAAAACTGTGGAAACAGATGAAAGGCGTATATCTTAAA
13723	0.845	0.0454847	2.54819	-3.77	1.92084	1.92084	3.78645	EG855840	CGTTTTGCACATATTGAGGTCAAACATAAATGCCTCGAATTGAGTAAAAGAGATTCTGCA
5011	0.845	0.0428563	3.02419	-4.026	1.93702	1.93702	3.82915	EG938493	GTCTTCTGATTTTGTCACTCAAAAATAGCAGAGTAGTTGTGATTGTTTCTCTATGGAACT
5626	0.845	0.0420577	3.04442	-4.022	1.94998	1.94998	3.86368	JT828504.1	GTTAGAGCTAGTTGGTTTGTCTCGATTTCCATTAAGTTAATGCTCTTTATTTACCATGTG
4398	0.845	0.0294608	2.88437	-3.718	1.97937	1.97937	3.94321	DW548434	TTAAAAGAGAACTCATTGGAGGAAACCACGGATAACAAAGTCCCTGCAGAGATGGAGGAG
13075	0.845	0.0393375	3.1169	-4.009	1.9964	1.9964	3.99003	EG796882	AAGACATTTACAAGTACTGTAAGGTGTCAGTCAAGGAAGAGCTGATAGGGGAACTGTTGC
9147	0.845	0.0371464	2.87668	-3.855	2.00292	2.00292	4.0081		ATTGAACTTTAACTTTTGATGTTGTGCCTCTGGAAAAGCAACAGATAAACCGTGTCCCCT
5305	0.845	0.0354589	3.23131	-3.988	2.06968	2.06968	4.19794	EG781327.1	TTCATCATTTTAGTCTTTTCATCATGCCTGGCTGCTTTCTGTTAGCCTCTTAGCGAGTAA
13693	0.845	0.0351717	3.24037	-3.987	2.07549	2.07549	4.21487	EG908132	TACATGAATACTGTGTGTGTCCAAAGAACCCCTTGGGGGGACTGTATACACCAAAAAGCA
3638	0.845	0.0343656	3.26629	-3.982	2.09209	2.09209	4.26365	EG878276.1	TCCTATTGCTTTATACTATTGCCTTAGCCTATTGCCTTAGCCCATTGCCTTATCCCGTTG
7952	0.845	0.0323359	3.33493	-3.971	2.13605	2.13605	4.39557	DW562778	CGACGAAAATACCCACAGAAAAAACCGAGGAAAGCAAAAGTGACGTGGATTCTGACAGCT
12917	0.845	0.008476	4.33956	-3.498	2.14654	2.14654	4.42766	EF466467	CATTTTTGGGAGAGGCGCAAGGCTACTAGTATTAAGCAGAGAGAAACATGAGCCATCCTA
12229	0.845	0.0153768	3.70981	-3.624	2.15552	2.15552	4.45528	DY711648	AGTGGGAACTGTGACTCTGGGAAGTGTGACAAGTGTCAGAAGAAGATCAAGAGTTATCAC
10466	0.845	0.0081115	4.38856	-3.49	2.17249	2.17249	4.50801	DW536375	TTCCAGCTGTTCTATGATGTTGTGCCTACATACCATAAAGGGAACCTACTCAAGTTCCCC
10653	0.845	0.0230755	3.07897	-3.49	2.18516	2.18516	4.54778	CA355753	TACAGAGAGCTGGGCCTGTGCTTCCAGAAAGGAGACATCCTCCACATCATCAGCCAGGAC
8381	0.845	0.0300874	3.41729	-3.957	2.1888	2.1888	4.55927	DY720924	ACCTTAAACTCGATAACTTGTTGCTGGATACACAGGGCTATGTGAAGATCGCAGACTTCG
9609	0.845	0.0273235	2.9439	-3.557	2.19287	2.19287	4.57216		AGTCTGAGACATACTGTAGGTCTGAGCGGCTACCTTTTATATAACAATTTGTACTTTTTT
8205	0.845	0.0083761	4.35275	-3.496	2.19707	2.19707	4.58547	EG761785	GTAGATAATGGACGACCCAACCTAGCTTCGCATTTGAACAGGTTACCATTGAGTCACTCT
11195	0.576	0.0005128	5.70814	-1.8	2.26021	2.26021	4.7906	DW562501	CTGCACTTTCTTTGGATGCTGTTCTGTCATTTCAGACACAGGATGACTACTGTCCAGAGT
14082	0.845	0.008316	4.36075	-3.494	2.28846	2.28846	4.88534	EG838288	GTATAAGAACCAGCTCTATGGTGTCTTCATAACTGAGGACACTGGTGAAGAATGTTCTGC
801	0.845	0.0066414	4.61616	-3.453	2.29538	2.29538	4.90884	DY707818	CTTAATTCAGAGCTCAAAAGAGAAATACCCGAGACATTCATTTACAGGCGACCCCTCCGT
142	0.845	0.0254722	3.61234	-3.928	2.31373	2.31373	4.97169	EG890167	ACAACCAAGCTAATGAGAGTTACATGGACAACCTGATCCGTCGTCTACAGATGTACTCCA
9642	0.845	0.0234534	3.71163	-3.914	2.37733	2.37733	5.19575	EG876960	AGACGGTTTTCATTGCTGTGGCATGAAGATCTTTGCTTAAATGATTGAATAGACGCAAAA
1998	0.845	0.023094	3.73039	-3.912	2.38935	2.38935	5.23921		TGGCACAATTCTGACTGTATATGGTCCCTTGTTTTGGTTCTTAAATACAAGTGACATACC
1215	0.845	0.0188739	3.98146	-3.88	2.55016	2.55016	5.857	CA358124	AAGTTGGAAAATGGTGAGTAACACGTTGAAAAACCACCCTGACTATGAGGAATACATCAA
13285	0.845	0.0187773	3.98799	-3.88	2.55434	2.55434	5.874		AGTGTATATAACATAATAACACTGTTATTATTCTCCCTTATACCTTCTGCCCTACACCGC
4078	0.845	0.0160921	4.1879	-3.857	2.68239	2.68239	6.41918	DW565599	TATAGGGGACATGTTTGACCAGATAGAGGAGAATGAGAGCCTGAAGAGTATAGCCTGTCA
12756	0.845	0.0151324	4.26951	-3.849	2.73466	2.73466	6.65602	DY707867	AACTATGATGAGTTTAACGGCTATGCTGGCAGTCTGTTCTCCAGTGGACCCTATGAGAAA
784	0.845	0.0028687	5.66533	-3.324	2.79627	2.79627	6.94644	DW568971	AAGATGAAGAGGGAGAGGGAGATGCTGATCTCAACACTGAGATGATAGAGTATGAGTCTC
15295	0.705	0.0011087	6.04164	-2.941	2.81761	2.81761	7.04995	BX310354	GAGACAAAACCTTGAATATGAAAACACCTGGAAACCAAATGTTTATACCAAGACATGGTG
10136	0.705	0.0014534	8.47872	-3.656	5.4307	5.4307	43.1322	DW568183	TTTGTAGCTGAGTCCCACATCATCCTGCTGCTCAATGCCGCCATCACCATGGGGATGGTC
14625	0.664	0.0008212	9.94078	-3.635	6.36716	6.36716	82.5479	BX301392	TTAAACAAGAGGAGAGGAAAAACTGATAAGATCTTGGGACTTTACAGGGGGGAGACTAAT
9510	0.611	0.0006232	10.7289	-3.626	6.87194	6.87194	117.128	DW542100	TTCTCCAAAGACAAGGACATCATCCCGTTCATTGATAAGTACTGGGAGTGTATGACCACC
Supplementary Table S7: Total genes obtained from the GSE84288 dataset and analyzed using Geo2R. Between the columns provided by Geo2R, only padj and Fold Change (FC) values were used to select the DEGs. The IDs (Identification of probes) were used to identify the gene's name.

## Sheet: Upregulated Genes
Agilent ID	adj.P.Val	P.Value	t	B	logFC	ABS	FC	GB_ACC	SEQUENCE
13128	0.845	0.028697	2.49297	-3.344	0.598085	0.598085	1.51371	DW543822	TTGAAAGAATCGTGATCAAGGTCTTGTTAGAAGGTGTCGTGTGTGTGACCCATGATGACC
1685	0.845	0.0453825	2.23895	-3.658	0.599391	0.599391	1.51508	JT822408.1	AAGGGAGTTCAAAGCTTTAGTGCATTTAGATGTATTATCCTCGATAGTAGTGATTTGTAC
232	0.845	0.0297085	2.47391	-3.368	0.6041	0.6041	1.52003	AM397582	TGAAGGTGTTCAAGGGAAACCACTACTTCCACTTTCAGAGCATGAAGATCATGCTGATGG
6977	0.845	0.0377294	2.36965	-3.531	0.609049	0.609049	1.52525		GTAGTGTTGATTGGTGGTAAGACAGGAAGGGCTTACTCATTAAATTCCTGTCTGTGAGCA
2508	0.845	0.031419	2.44307	-3.406	0.610043	0.610043	1.5263	EG889586	CCTTGTTACTTATGATTCACACTGGAGTTATCGTAATGTAAAATACTGATGTTCAGTGGA
2560	0.845	0.0256029	2.55561	-3.266	0.61052	0.61052	1.52681	BG934500	TACACCTTTAAGATCAAAGTGTCCCCTGGCCAGGCCCAGCAGAGGCCCCCCTCAAGCTCC
12820	0.845	0.0300729	2.49884	-3.381	0.611097	0.611097	1.52742	EG793436	CCACTTGATAGGCTGGTTTGGTTAGGTATCAAATGGAAATGCTATTGTATTGTTTGTAAT
967	0.845	0.0315772	2.4403	-3.41	0.61134	0.61134	1.52768		GCCTAAAAAGTAATGCATTACAGGATCAGGTGATTCTAACCGATTTGAAATAAGTGCATT
7090	0.845	0.0162058	2.80534	-2.953	0.612044	0.612044	1.52842	AM397497	GGATAATAGTCCAAGACACAATCCTGCACCAAACTAGAATCTGGATTAAGATATAAACTA
4619	0.845	0.0296286	2.47539	-3.366	0.61418	0.61418	1.53069	AM049824.1	GTCTAAAAGCCATAAGACTGTGTAAGCCCTCTGAGCTAAAAGCCAATACCTCAGGGAGAT
3944	0.845	0.0162517	2.80379	-2.955	0.615505	0.615505	1.53209		CGGAAAACAAAAATGAGCATTACTTAGTCCCTCCCTGTTTTAGTCCACGCCAGCCCTAAT
15202	0.845	0.0324323	2.45589	-3.431	0.616281	0.616281	1.53292		TTAAACCATGCAGGGGATTGTGGGTTGTGTGGTAATCAGTCGGATAAATCTGTTAATGCC
4908	0.845	0.0237889	2.63177	-3.227	0.619813	0.619813	1.53668	JT837833.1	AGTTTTTCCCCACAAAAGGGCTTTATTACAGATGATCCTGCAGATGATGAAGCTGGATGT
3990	0.845	0.0343072	2.39451	-3.467	0.626584	0.626584	1.54391	CA054595	TGAGCTGTCGAATTGTACATGGAGAAACTTGTGTGTTTTGTATGTTTCTCAAATGTACAT
10812	0.845	0.0395033	2.31632	-3.563	0.628617	0.628617	1.54608	DW553499	AGCACAAGAAACCCCTGGATCTGTTCTGTAAGACTGACCAAATGTGTGTGTGTCAGTTCT
2414	0.845	0.0325366	2.42379	-3.43	0.629955	0.629955	1.54752	DY712272	GCAGCCCCCCAATAAAACTGAAGTAGGCAGAAATAGATGGTGAAATATCAGGACTAATTC
8687	0.845	0.0405366	2.36149	-3.579	0.630678	0.630678	1.54829		TTAGCCCCTCTCGGGGCTGTGTGCATATTTCATCTTATTATTAAAATTATGTGCACACTG
5818	0.845	0.0187131	2.72697	-3.051	0.636726	0.636726	1.5548	EG895307	GTGCTATTTTGACAAGCAAAGTAAATGGCAAACTTTGCACTACATTGCTGTTTTCAAACT
9830	0.845	0.0468923	2.24502	-3.675	0.641686	0.641686	1.56015	DW554514	TTAATTGTGGTGAAGATGGTGTCAGACATGGGTTCAAGACATTAAAACAAACAGGTCTCC
6141	0.845	0.0364932	2.36032	-3.509	0.643948	0.643948	1.5626	CA342718	AGTCTCAGCTTCACTATAATAACAGTACAGCTATCTAAAGCTAGACTGAAATGGTACATT
2348	0.845	0.0435324	2.26221	-3.63	0.644034	0.644034	1.56269		CAAGTCCTCAGGAATGTTATCAACATTTGTCTTTGTAAACTGCAGAGCTTTATGTGAAAT
415	0.845	0.030141	2.46596	-3.378	0.644446	0.644446	1.56314	JT814693.1	CCCCATGTTGACTCCAATGCTCCAATGCATTTTTCCTATTTTGTTGCCTTACAACCTGGA
2110	0.845	0.0111731	3.00759	-2.701	0.64547	0.64547	1.56425	CK889126	TTACTTCCGCTACACTATGTTCTACAATGGAAACGCCAACGCTGTCGTGGCTTTGATGAA
12707	0.845	0.0498359	2.23885	-3.711	0.657024	0.657024	1.57683	CA345759	CATCGTCCGGCAGAGGCAATAGCCACAGAGGGGAAATATTGGAAAAGAAGATTGAAATTG
6957	0.845	0.0447401	2.27203	-3.644	0.665224	0.665224	1.58581	DY736445	TTTTTTCCACCCTGCGGGTCCCCCACCCAACTTTGGGAATGAATTTCAAGACCCCCAGGG
5271	0.845	0.0490373	2.21925	-3.705	0.666932	0.666932	1.58769		TCATCCAAGTTTCTTCTGTAGTTGAATCTTTCAGCAACTTGTCATTGCGCAATGTAATTA
6433	0.845	0.0187457	2.76654	-3.071	0.676179	0.676179	1.5979		TGTCCACCATGTCACTTTTTCAGCAATTGTAAATAAGTCGTCAAAGCTACCTTTACTATG
7569	0.845	0.0316625	2.50756	-3.422	0.678113	0.678113	1.60005		CTCATTCTAACTTCAACAATGAGACATGATGGTGTATATTTAACAGATATTTGGTCGCAG
3556	0.845	0.0276183	2.51403	-3.318	0.681054	0.681054	1.60331	AM402567.1	CAATCCATGCAGTTCTACGATGCGGATCCAGTCAAATTGACCAATAGTAGTGAGGTAAAC
10192	0.845	0.0147597	2.8562	-2.89	0.681847	0.681847	1.60419	BT045131.1	TACCTGGTGCTACTGTTTGTATTTTGGTGTTAGCCTCCCTCCTCTAAAAGGTACTTCATA
3586	0.845	0.0192504	2.75152	-3.088	0.68212	0.68212	1.6045	DY710155	CCAATTATAGTTATGCCCCTGTCCAATCTAGTTTTGCCAGTTCATAGAGGAAAGGATGGA
1816	0.845	0.048422	2.29316	-3.7	0.682383	0.682383	1.60479	BT072405.1	TGATAAATGGCATATATTGGGACATCTAACTGGTCAGCTGACTACTTCACCACCACAGCT
3193	0.845	0.0441358	2.35048	-3.644	0.687157	0.687157	1.61011		GGAAAATGTACAGGTAACATCTTTAGGTTTCCCCAGAGAAATAGCCAGTTTCAATAAATT
3978	0.845	0.0174592	2.76476	-3.004	0.688576	0.688576	1.61169		CCCTCACTCTTCTAAAGACTTACCTGTAGTTTTGAATGCAAGTTTTATTATACTTTGGCA
14942	0.845	0.0395858	2.34219	-3.563	0.692818	0.692818	1.61644	DY733478	TGCCTTCTCCTGCATGCCATAACAGTCAAAACAATCACAACAAAATTCATATCCTGACAA
2099	0.845	0.0494261	2.1911	-3.717	0.69915	0.69915	1.62355	CA060915	ATCTGTATTGACCCTTTTGCACTAACGTTTTGACTCATCACATATGCTGCTGCAACTGTT
4727	0.845	0.0477154	2.235	-3.687	0.704527	0.704527	1.62961	DW582998	TGCTGGTTGCCCCTTCACATCATCAACTGCTTCAACCTATTCTGCCAGGACTGTGGGGCG
839	0.845	0.0461731	2.22929	-3.67	0.705047	0.705047	1.6302	BT058380.1	GGGTCCTGTGAAAGAATGTAAAGGAAACTCTTGAGACCCTCATGGTTGTATCAGTAATAA
662	0.845	0.0378314	2.34034	-3.534	0.705154	0.705154	1.63032	DW557921	GTTTAAAATCATGCCTCAAGATGCCTATGTGATTGTTTTGAGCCATTCGTGTTTTATGAC
3689	0.845	0.0444801	2.30644	-3.639	0.710959	0.710959	1.63689	DW563212	CTTGTCCAACATTCATATCATATCGTGATCTCTGCCTCCTCCAACATGGAATGGCATCGA
7010	0.845	0.0071146	3.25332	-2.398	0.713526	0.713526	1.63981	GE773316	ACATGGTACAAAACTGTAGCACTCAGCACGTCCTCATTTGAGATGTTCTTAGGATTTTCT
1460	0.845	0.0351847	2.38054	-3.484	0.718785	0.718785	1.6458	EG857815	CTCCCGCAACCTTGTTTATGCAATTAGTATCTTAAATGATCAGTTATCTGTTGCAGTTTC
6954	0.845	0.0355517	2.43913	-3.496	0.719142	0.719142	1.6462	AJ425150	AGTATGTCATTGGAGAGCTCATCTGGAACTTTGCAGACTTCATGACAGCACAAACGGTGA
4433	0.845	0.0214904	2.65144	-3.146	0.721567	0.721567	1.64897	DW577841	AGTGAGAGGTTACCGTGATTGACTGCCTAAATGCGCAATTTGTATCAATAAATCACTATC
4330	0.845	0.0480996	2.2973	-3.696	0.727148	0.727148	1.65536	CB511972	GATGTCATTTTGTGCCCCAACTCATGTACTGTAAATGCTGTACATACAGTTTGTCTATAA
1827	0.845	0.0229772	2.61487	-3.192	0.729466	0.729466	1.65803	EG777963	AGACAGATACGTTGCTGTGACCATGCAAATGTAATGAAGGGATAGAAAGTGTTTTAATGT
6450	0.845	0.0232601	2.64449	-3.212	0.732411	0.732411	1.66141		CAGCACGTCACAGTACAACTGAGAGGTTCTATGTAAAGAATACAATATTTTTTCATGACA
1150	0.845	0.0471259	2.24216	-3.678	0.733592	0.733592	1.66277	EG804562	TTATTAAAGTTAGATTGATGTTGAGTTCCCTCCCACAGCCCCAGGATTCTACCCATAGCC
1946	0.845	0.0092357	3.11117	-2.573	0.735604	0.735604	1.66509	EZ796152.1	AGAACAAGGTGATGCCCAACAAGACCCTCTTCATCCAGCAGCCCCCTATGTACTACGCTG
5577	0.845	0.0072011	3.24672	-2.406	0.736523	0.736523	1.66616	DY705809	GGCCCTCAATGTAACTTGCATGTATGATAAAGACTGTTTTTTCATGTAATGCCAATAAAC
14689	0.845	0.0028912	3.74846	-1.809	0.737688	0.737688	1.6675	DY734806	GGAGAGAATTAGATAACGAGAGAGATTGTGTGTGTGTTTCAGTGCATTCGTGTGAGTGCA
9002	0.845	0.0447458	2.342	-3.688	0.738367	0.738367	1.66829	EG909374	CGACTCGACTCGTGTTTGTTTGAACGGATTTTTAAAATTCAAGCCTGATGATAATGAATG
4080	0.845	0.0084473	3.15975	-2.513	0.74507	0.74507	1.67606	BX910210	CGTTCAGTGAAATGACTGTCTGCTCCTGTCCAGACGTTTGGAACTAGATGTTAATGGGGG
15264	0.845	0.041984	2.30851	-3.602	0.745887	0.745887	1.67701	CB512198	TCAATGCAAGACTCAAAACTCACACAACTGTCCAAATTCAAGTAGACTCAATGTTTTCTT
11124	0.845	0.034193	2.42579	-3.466	0.746469	0.746469	1.67768	CK885075	TGATGCTGATATGGATGATGGCCGTGGGGTGAGGTTTGAGAATTCTGAGAAGGAAAAAAT
4192	0.845	0.0136884	2.89719	-2.839	0.750108	0.750108	1.68192		CAGGCTGCATCTCTTTTCAGTATCAATGTGGTTTTGTTTTTAAGTCTTAATTGACGATGC
9162	0.845	0.0183409	2.82971	-3.078	0.755029	0.755029	1.68767	DW577486	TACTCCTGTACCGTCAATCAATACACAGACTGCTTCTCTCAAGGGACAGACAGTGATGAT
12960	0.845	0.0371127	2.41372	-3.534	0.756354	0.756354	1.68922	FJ195615	AGTTCCCGGGTCTCTCCTCTCTGACAGAGTCTGGTTTCTCCAGTCCCAGAATGCACTACC
13282	0.845	0.0298779	2.59156	-3.411	0.761742	0.761742	1.69554	DW582118	CTATCATAATGAAACTAATTATCATGAGTCATGTACTTTGTTGGATCAGCTGTTTCTGGG
11325	0.845	0.0161841	2.80606	-2.952	0.762575	0.762575	1.69652	BT058645.1	GTGCGTGTGTTTCAGTGACTGCATGTGTTAAACATAATAAACAATGTTAGAAAGAGAACT
4115	0.845	0.0175684	2.76137	-3.008	0.765139	0.765139	1.69953		CCCCTGCTTTTCTCCTCCCCTCTTCCTTGAAGATTAAATGAGTTGGGTGTTCTTAAAAAA
3286	0.845	0.0200779	2.68857	-3.099	0.767514	0.767514	1.70233	JT822310.1	CGCCCGTTATTGCCCTGTAATATCGAACACGTGTGGTACTATTAAAAACACCATGGTTTT
1977	0.845	0.0218965	2.64121	-3.159	0.77242	0.77242	1.70813	CA058382	CATCCCTTTTTTGGTGTTATGATGTCCTGTCCAGCTGTGTGTTCCATTCTTAATAAAGCT
800	0.845	0.0063892	3.31201	-2.327	0.774141	0.774141	1.71017	BT056392	TATTTTGAACCGCCATCTTGCCCTCTGCTGTCTTCTATTCCATTGTGGAGCTTTCACTGT
5072	0.845	0.0172644	2.77088	-2.996	0.782013	0.782013	1.71953	DY724000	ACTAGATGCCTGATGCGTGGGGCTGGTACAGGACGTGCCAGCCTGGAGACACGCACCTTA
818	0.845	0.0241959	2.58658	-3.227	0.78442	0.78442	1.7224	BX875292	GTAAATGTCAGTCACCAGACTCACCACCCCTTGCTACGTAGGAGAGATATAGTTTTTTAA
3225	0.845	0.0342749	2.39504	-3.466	0.787766	0.787766	1.7264		AGAGTGCAAGACATTGTGACAGGATGAGTGGACCATGATCTTTTTGAATATATTTTGTAC
733	0.845	0.0263761	2.57328	-3.295	0.794952	0.794952	1.73502		ATGAATGAAAGTGTAATTGAACCATCCCTTGATTAAATGATGTATTTTTGCCTGGGTGTG
14169	0.845	0.0392932	2.4223	-3.574	0.799368	0.799368	1.74034	CB515915	CACCCATTACTGTAAGTCGCTTTGGATAAAGGTGTCTGCTAAATGTCATATGTAATTATT
9553	0.845	0.015366	3.00508	-3.025	0.802554	0.802554	1.74419	BT072312.1	GATGGATTATGGATTGGATTGAAGGAGAAATGTTCACTGACAAGGATGTAAACAAATTTG
3626	0.845	0.0450409	2.38864	-3.67	0.807377	0.807377	1.75003	DY725400.1	AGATGATCTATCTACCTACCTACCTTGACCACATCTGACCATGCCAAACCATTGAGAAGA
4193	0.845	0.012682	3.04828	-2.85	0.809707	0.809707	1.75286		TCCCGAAGACGGGGTACTGGAGGTCCAATATTTCTTCAAGATTTTGGATGGATGAAGTTT
7204	0.845	0.0319829	2.46383	-3.422	0.813148	0.813148	1.75704		CATTCGCTCTGAGCTATGCTAACCTTTATGTGGGTATTTTTGAAGAATGTTTTGTTAACA
2684	0.845	0.0314025	2.44336	-3.406	0.813335	0.813335	1.75727	DW562583	ACTTTGTGTGCTCGTCAATCAGTGAAGGTGCTGTCTTTGATGTGGCCCCGCCCACCACTG
2680	0.845	0.0298916	2.59128	-3.412	0.81558	0.81558	1.76001	CA063229	CCTGGAACTTGGACCACGGGTGGGTTTAGTGAATAAAAGTTATAAATATTCAGAATGTTA
8560	0.845	0.0415674	2.28798	-3.598	0.821721	0.821721	1.76751		AAGTCCATTACAGACAGTATACATGATTGTGTACACTATCCAGCCTCTCTCTCCCTGCAT
3088	0.845	0.0277361	2.70552	-3.401	0.824196	0.824196	1.77055	GE776269	TACTTCAGCTGCACGTCAGCACACACCAGCACAGGAAACGGTAATGCCATGGTGACCCGT
9572	0.845	0.0337923	2.46912	-3.475	0.828037	0.828037	1.77527	CX246050.1	TCTGATCCTCTGCAACCACTGCAAGGGCCGCAACAAGACCAACGTGCCAAAGGAGGAGAA
5954	0.845	0.0197836	2.73607	-3.106	0.828199	0.828199	1.77547	BT059774.1	TTGTGTCTGTTTGATACATCTCCAGGGGAAGGTCAGACACATAAAAACACATCTATCAGT
3390	0.845	0.0361131	2.36612	-3.502	0.82899	0.82899	1.77644		GCTGGTTTCTGTTTCGTCTTATTTTTTGTTGTTGTTGGAAGAAATGGTTTCCTATTTTGC
14552	0.845	0.0364047	2.46947	-3.529	0.829873	0.829873	1.77753	CX355056	TTAGAGATGACGTTGCAATGGACTGCAGTTGCCCTCTTCCTCTATGTGGAAATAGGTGTA
601	0.845	0.037173	2.37813	-3.521	0.830968	0.830968	1.77888	EG867755	ATGTATCCTATGCAATGAATCAACTGTATAAGCTCTTAAGATGATTAAAAAATGGCCGGC
11921	0.845	0.0416905	2.28633	-3.6	0.831123	0.831123	1.77907	JT830138.1	AATGAAGCTTGCCCCTTTTATTGTCATTGAAAACGTAGCACTGAATTATTGTGCATTTGG
3233	0.845	0.034431	2.39252	-3.469	0.832682	0.832682	1.78099		TGGACACTGGTGCTATTCTGCCAAAAATGGGACTCAAGCCATACATAAAATGTTATTTTT
6103	0.845	0.0399675	2.36986	-3.57	0.838126	0.838126	1.78773	DY702534	CCTATTTTTGTAATAAAAGCTTTCTAGTTCACGGACAGGTTTAATATACTTGCCCTGTGT
7236	0.845	0.0097622	3.08101	-2.61	0.838648	0.838648	1.78837	EG929557	TGAAGTGACCAAGTTCAATCCAGGTGATAAAGTCATCCCTCTGTTCATCTCCCAATGTGG
2542	0.845	0.0053989	3.40413	-2.215	0.840696	0.840696	1.79091	EG932205	GAAGGGAAATGCTTACTTGCAAGCCCTTAATTAACCAACAATGCAGTTTAAAGTAAGTGT
7444	0.845	0.0383361	2.33299	-3.543	0.84159	0.84159	1.79202	DW541012	GGAGGACTATGTTTTTCTGTTTTGTATGTTGTCATTTTGTTCCATTCAGTTGGACACATT
799	0.845	0.0110248	3.01486	-2.692	0.84218	0.84218	1.79276		TGCAGTTATGACTGTGACTGATTGTACTAAAGCCTAAGCATTAGTGTGTATATTTTGCTC
10732	0.845	0.0246068	2.57736	-3.239	0.843634	0.843634	1.79456	BU965609	ACGTAGTTGATTGACTTGGATACCATGGCTTTCCCCAGTTTTGAGTTTAATAACTTTTTT
1135	0.845	0.0137485	2.8948	-2.842	0.849075	0.849075	1.80135		TTATCGTTGAATGTTATGTAATCGTCGCGCCCGCTCTCGGCTGTGATTTTACATGCTTCA
4441	0.845	0.0021717	3.90813	-1.626	0.849092	0.849092	1.80137	CK889023	AAGGGGTGTGGCCGGGCCGACTACTACGGCGTCTACACCCGCGTCACCAAACTCACCGGC
5369	0.845	0.0484052	2.20282	-3.703	0.85099	0.85099	1.80374	JT829697.1	TTGTTGTGATCTAGGGTAAGGTGAAGATGAGTTCTCTTTGCCATCGAAGACTAGCCTGGT
8874	0.845	0.00666	3.53796	-2.563	0.851229	0.851229	1.80404	CX246958	AGAATTACTGGAGCTTACCTGTCTGTACACCTGTAGAACTACAACCTGTAGAATTACTGG
12171	0.845	0.0217328	2.68293	-3.167	0.85294	0.85294	1.80618	DW577842	AAACATGCTTTCTTGCACTCCGTTTCTCTTTGTGCAGCTTCATTGTAATGTGGCTTTTGC
11228	0.845	0.0345548	2.39054	-3.472	0.8547	0.8547	1.80838	DW533963	GGACCACTTCAGGTCTTTGTGACGCCAACATAATTATTAGCTGTACAAAATGTACTATTT
10721	0.845	0.0325261	2.53907	-3.462	0.857807	0.857807	1.81228		GTGTTCCTTTTATTTACATTCCAAAGATCAGTCCTGTCGCTGATAATGTCGAAATTTTAG
14898	0.845	0.020719	2.70995	-3.136	0.858067	0.858067	1.81261	EG783276	TTTTGGCGACGGTTTAAAGCTCATTGGGCTCCTGGAAGTTCTGAGCCAGAAAAAGATGTA
3262	0.845	0.0194082	2.70708	-3.076	0.860716	0.860716	1.81594		ATCAAGAGTAACCACGTCTTGCAGAGGCACCTCCAGACTTCCTTCACTTATAGTCTGTTT
375	0.845	0.0291048	2.67387	-3.468	0.861714	0.861714	1.8172		GTTCAACACAACACACTGCATCATTTTGATCTGTTTTGGAAAGAAACCTAATATACACTG
9828	0.845	0.040685	2.29992	-3.584	0.863744	0.863744	1.81975		GGCCAACATGATTGCCCAGTTTGTGAATGTTAGTGCTACAAAAAAGTGCACTGAAAAATA
14330	0.845	0.0074719	3.2881	-2.479	0.867153	0.867153	1.82406	DY692890	AGGGCATGTAAAGCTTTGCTTTAGCTAATGGATCAATGTTTATTGGTAGGCCTATTTGGT
6964	0.845	0.0158443	2.8616	-2.961	0.867546	0.867546	1.82456		GACCTTACAGCTTGTGTCCTATTGTGGAAGAATAGTGATTTTTGCACAACTGTGAAATAA
15652	0.845	0.0421861	2.37841	-3.617	0.872079	0.872079	1.8303	DW577316	TCACCGAGGCAGTACGGGCCGTGTTGTATCCCGTTACCAAAAAGAATGCCAAGAAGTGTG
3098	0.845	0.0260636	2.58003	-3.287	0.877385	0.877385	1.83704	BT045558.1	GCACATTCGAACCAATGAGGAATCGTATGTTTATAAAAAGCAGTTTAAGACAGTGCTGTT
12961	0.845	0.0355542	2.40354	-3.492	0.883096	0.883096	1.84433	EG919141	AATATCTGAATCAATAACACAGCATTGCTAGTTCTCTTGAGTTCTATGATTACTGCTCGT
10787	0.845	0.0120556	3.15785	-2.887	0.887153	0.887153	1.84952	EG877452	GCTAAGGATGTTAGTTACATCTGGGTATCAAATGAGGGACAAACAGGCATTTGATGCTAT
669	0.845	0.0418146	2.31083	-3.599	0.893301	0.893301	1.85742		GTCTCTTCAGAACCTTGACTGTAACTTGTTGTAAAATTCTATAGTGTTCTTGTTGATGAC
3869	0.845	0.0303714	2.46176	-3.383	0.895213	0.895213	1.85988	DN048090	ATCAGTATCTGTGTTGTTAGAGTACATTTACTGCTAGTGAATGTCAAAAATAATGGGGGG
9653	0.845	0.0377031	2.37005	-3.531	0.895552	0.895552	1.86032	DY733005	ATGTGCTCAGACGACTATCCATAGAGAGATTCAGAAACTCGCGTTAGAGACCAAAGTCTG
3760	0.845	0.0479259	2.29954	-3.694	0.898309	0.898309	1.86388	JT823115.1	GATGTGTACAGGTTGTTTTTGGTTACTTTTCAATATACCATTCCGGGGATGGAACAATTT
1138	0.845	0.0093981	3.10169	-2.585	0.903594	0.903594	1.87072		CCACTGTGGCTTTTGAACCAGTTGTTATATTGTGATACATTTGTATGATTCTGTAATGTG
2174	0.845	0.0387494	2.43091	-3.566	0.908033	0.908033	1.87649	JT823907.1	GCCGGAGATTGTCAAGCAAATAACTGCCGTTCTCACAGTAATTTACAATTTAATTTAACA
9949	0.845	0.0357098	2.61963	-3.602	0.912493	0.912493	1.88229		GTGGCAGTAATTTCAGTTTAGAATGTTGAAGATTGCATTCCGCCATTAAAATTTATGGGA
5951	0.845	0.0389475	2.55878	-3.644	0.916508	0.916508	1.88754	BT072241.1	AAATGAGCCTTTCATTTTCCTAAATACACCCCTGGATGTATTCCCTCTAGGTGTCGTCTC
9989	0.845	0.0279018	2.63389	-3.427	0.917209	0.917209	1.88846	DY733630	ACATCCAGGAGATCTTCAGCACCTATGGCAAAATCAAGATGATTGACATGCCTGTGGACA
6181	0.845	0.0164965	2.79565	-2.965	0.932074	0.932074	1.90802	EG827194	ATCATGAAATGGCTCTGATCCGTTTGCTTCTTTTCAGGGGTCAGTTTGTCTCAACTTTCT
4571	0.845	0.0113713	2.99803	-2.713	0.934452	0.934452	1.91116		TCCTACAGAGCCTCAAACCAAATTCCCATTGTGGTACAATAAAGTGAACTACTACTAAAA
3079	0.845	0.0394051	2.55061	-3.65	0.936377	0.936377	1.91372	BT046906	CTGATGCACATGTTCACTGACTGAGCAATTAGGTTGAAATAATATTCAAAGTGTGTTATG
1686	0.845	0.0228778	2.83254	-3.344	0.940447	0.940447	1.91912	EG869214	TAGTTGGAGCCAGTAACTAGGGTCCACAATTTGGCTCTCTGGCTTTACAAGCCATTAACT
9540	0.845	0.0310862	2.48	-3.403	0.940558	0.940558	1.91927	DY722353	TCTGCAGTATGTGGGCGGGAAGCTGTGTAAGTCTGAGTCTGGCAGCAGTGTGTGTGTCCT
11140	0.845	0.0223179	2.63079	-3.172	0.944146	0.944146	1.92405		GCCTGTGGCAATTGTTTTATATATTTTACTTTAAGAGTTGTATCTGCAATGCACTGCTAC
4843	0.845	0.0084456	3.38456	-2.691	0.947932	0.947932	1.92911		GGAGAACACATGTTCACTATGAGAAGAAAGCTTTAAATGCTGAGAATGATTTCATCTTTC
5776	0.845	0.0042503	3.53544	-2.058	0.950955	0.950955	1.93315		GAATATCAACCTCTTTTGAATGTTAAGTCCATTTGTACGTCTGAATGATTGTTACCACAG
6793	0.845	0.0231688	2.64672	-3.209	0.952774	0.952774	1.93559	DY733092	TGTTAAGTTATCTGTGTGTGCCAGTGTGATGCATTCAAATCTGTCTTTTATTCAAAGTCT
6591	0.845	0.002835	3.84876	-1.881	0.954946	0.954946	1.93851		CTCCTCAAGAAGAGCGTTCTGTAGAAAGTTATTGGATGCAATTTTGTAACATTTATCACA
14597	0.845	0.0298745	2.47084	-3.372	0.959576	0.959576	1.94474	DY692586	GTTATTAATTCCACACCAAGTTGAGTCATGTGCTTCAATAAAGAGGATGAGTCTTTCAAA
4329	0.845	0.0091368	3.17352	-2.606	0.961326	0.961326	1.9471	EG938936	AAGGTGTTGCGTAATAGTGCTACCTTTTCTTTCACGGGTGCTGGGTTCCTTGTTTTTTCA
15361	0.845	0.0404851	2.40384	-3.632	0.965928	0.965928	1.95332		GTGCTGCATATTCATGAGCTAGTGATGATTGGAATCTTGATTAAATTAACTATTGGGGTT
10070	0.845	0.030867	2.72235	-3.532	0.97083	0.97083	1.95997	CB517704	AGTAAGAGAGAGGCCATGATGTTTTACCCTACAGACCCCAGTGAGAATTATGGCCTGTTT
5166	0.845	0.0190505	2.75742	-3.081	0.97331	0.97331	1.96334	GE784688	TGTTTCAAGGATACTACGTACCCAACGATGATGGGGAGTTCTACCAGTTCTGCTATGTGA
3748	0.845	0.0468029	2.27621	-3.671	0.974912	0.974912	1.96552		TATTATTGCACACAGATTGAGTCTATGCAACTTATTATGCGACTTGTTACGCACAGATTT
10093	0.845	0.0169367	2.87679	-3.029	0.97512	0.97512	1.9658	EG790309	GTACTGCGCAAAGAATTCATAGCACCATGTATGAACATAAGATGTACAATAAAGTTCAGT
13927	0.845	0.0305635	2.48964	-3.392	0.983306	0.983306	1.97699	EG837863	CACTTGAAGTGTTTCTGAGACTGAAAAGCTGTTCTTTCTGTCTTTTTAAGTACTAACTTC
1449	0.845	0.0394938	2.31646	-3.563	0.983962	0.983962	1.97789	CB509933	GTTTGTCTTTCAGAGATAACATGTGACAAGCCAGATATCCTAAATACTGTGATTAAAGAC
10775	0.845	0.0478021	2.41601	-3.746	0.986705	0.986705	1.98165	CR372329	ATCCTAGCACACTAGTTAGAATACTATACATGCCCTATGGCATTGCTTTAAATTAGGGGG
9013	0.845	0.0427552	2.49364	-3.69	0.989031	0.989031	1.98485	DY723650	TCATGATTGCCACCCACACCATTCAGAAGAACAACATCCTGTCTATGACTTTGATGGAGA
1290	0.845	0.0072804	3.24075	-2.414	0.989247	0.989247	1.98515	EG933400	TTTGTCATTCCCCTTTCAGACACTTAAGAGATAAAAAGGAACATTCCTTGTGTTCGTGCC
4425	0.845	0.0091231	3.11785	-2.565	0.996005	0.996005	1.99447	DY733912	CGGAGCCGCCGCCTCACTTAGTTTGAATATACAGGTCCAGATATACAAGGTCTTCTTGGT
8497	0.845	0.0189778	2.87313	-3.22	0.996274	0.996274	1.99484	JT827820.1	TAAGCAAGCAATTCACTGTTGTATTCGGCGCATGTGACAAATAATATTTCATTCGATTTG
13650	0.845	0.0242597	2.89388	-3.418	1.00397	1.00397	2.00551	DY716092	CTGACTTAACTGCAAGCTGGTGGTAAAAAACACTTCATCCTTTTTCATCCATACTTAATT
8883	0.845	0.0223668	2.84749	-3.333	1.00447	1.00447	2.0062	DW557809	TATTTGCTACTATCCCTATTCTACTGCTGCTGCTTGTGGCTACAGGAGTCTTCTGCTATA
13777	0.845	0.0493569	2.19189	-3.716	1.00497	1.00497	2.0069	BT044870	CTGCAGAGGCATGATGCAACTCTTTGTAACAGTATTGTCAATGAATTAAGTAATCTCTTA
4180	0.845	0.0221856	2.71737	-3.197	1.01146	1.01146	2.01595	NM_001124466.1	TAAAAAATCTACCAAAAGATGCAACGCTAGGAAGAGAAAAGCCAGTGACAGCGACACAGA
13123	0.845	0.0221471	2.67224	-3.18	1.01288	1.01288	2.01793		ATGAAGACTGGCCAGGTGACTAACCACTCAGGAGTTATACTGCATTAAAATTACAAACAC
9133	0.845	0.0470558	2.24301	-3.677	1.01307	1.01307	2.0182	EG920367	CATTTCCCCAGTGAATATGAATAGTTCATTTTAGCAGAGACTCATGACTTTCTTCACTTT
12132	0.845	0.0099564	3.27929	-2.781	1.01358	1.01358	2.01892	CK891201	GGCTCACTGTAGTCAGAGTGAAGAATACTCCAACTCCCATGGAGCACAGTGGCGGAATCA
4802	0.845	0.0080834	3.41274	-2.667	1.01535	1.01535	2.0214	CX036754	TCCTTTAACATAACCCCCTGCTGCTGCAATGAGTTTTACATTTGACAATGTAATTGTTTG
3149	0.845	0.0097005	3.2959	-2.767	1.01972	1.01972	2.02752	DY700750	GCATGGCAGACGCATGCATTATTATTTAGCTCTAAATCACTTCAAAGCAATGGAGTGATC
7397	0.845	0.0290542	2.67501	-3.426	1.02144	1.02144	2.02994	EG883372	CACTGCTTTAATAGCTATGGAGTATGGACAATCATGGATGTATTCAAATACCCAATATGG
11808	0.845	0.0205739	2.82285	-3.193	1.02202	1.02202	2.03076	EL698181	AGGGATGGTGGTCTACATCTGCTTTTTTAAAGGCGCTACAGAGGAAATTATTCCAAAAAA
1455	0.845	0.0299765	2.50067	-3.379	1.02364	1.02364	2.03305		CCTCTCCTTAAAATACAGAAAGACTTGCAACACCTGACCTTTTATTTAATTTCTCTCAGA
9604	0.845	0.0213404	2.65527	-3.141	1.03231	1.03231	2.04529	EL698664	CTGCAGAGGAGAGGAGGAAGTCCCATGAAAGGGAGGTTCTGAAACACCTTGCTGAGAAGA
9275	0.845	0.0100029	3.39097	-2.867	1.03254	1.03254	2.04562	DW560435	ACCAGCATCTTTTTGACCAATAAGAAAGGGTTCCCGGTCCTTTCAAAACCCCACCAGAAA
15445	0.845	0.044054	2.28091	-3.634	1.03535	1.03535	2.04961	CA052830	CCTGGTGGCGGCACAATATTTCCCAACTTTGCATAAAAATGCTGTAAGATAATGTAAGAA
10415	0.845	0.0221562	2.71815	-3.215	1.03749	1.03749	2.05265	CU066454	AAGGTTTCTCAACTGAAGTGTTTCCCCTATTTTACCTGATATACAGTACCAGTCAAAAGT
5024	0.845	0.046666	2.36558	-3.69	1.03948	1.03948	2.05549	DW573126	ACAACATCTGGTCCACCCTGCGCATGGCCTTAAGCATGATGGGAGAGAGCTCGCTATACG
14907	0.845	0.0236675	2.81009	-3.315	1.04376	1.04376	2.06159	CA344075	GGATTTATTCAACTACTGGATGTATTCAAAAATCATGAAGACCAGTCTTGTTGAGGGGGG
6487	0.845	0.0415266	2.38815	-3.646	1.05728	1.05728	2.08101	BT047267	TCTGAAGGTTGGTCAGTGACTGTGCCATATTGGTGTTGTATTCTTCATTTATAGAAATAA
2855	0.845	0.0072683	3.24165	-2.413	1.06386	1.06386	2.09052		TCATAATGAAGGTCTGTCTCATAATGAAGGTCTGTCTCATAAAGAAGGTTCTGTACTGTC
10213	0.845	0.0450843	2.4567	-3.717	1.06556	1.06556	2.09298	AF273410	AGAGTGAGGACACAGCAGTGTATTACTGTGCTAGAGAGTACCGGGAAAACTTTGACTACT
5761	0.845	0.0264171	2.83294	-3.458	1.06773	1.06773	2.09614	EG926690	ATGAGCTGTCAATCAAACATCAGACACTTGAACACCCAGACGAACTCTGATCAGCCAGTT
600	0.845	0.0182518	2.98276	-3.176	1.0701	1.0701	2.09957	EG852961	CTGTCTCAGCACTGAAATGTGGAAATGTGGAAACCACATGATTAAAAGAAACCTATATTA
10780	0.845	0.0407157	2.63287	-3.722	1.07051	1.07051	2.10018	GE768144.1	ATTAACCATAGACACCAAGAAGGCCACCTGATGGATATGAATTTCAATTGCTTCCCGCCG
9976	0.845	0.0373292	2.34776	-3.524	1.09722	1.09722	2.13942		GTGGAGGGGCTTAAACTCTTTCCTCCTACTAAATTAAATTGGCATGATATAAAATGGGTG
7946	0.845	0.0040955	3.55587	-2.034	1.09774	1.09774	2.14019	DY740683	GAGAAACATTTCAGTAGCGCTGACTCCCCTCCAGATATCAATGTTTTTGCTAATAAGGCC
1160	0.845	0.0105077	3.04098	-2.66	1.09818	1.09818	2.14085		CCCCCCAGCGTTTTTTACATGTAAACTATATGAATATCTTTATGTAATAAAGACTGCCCA
11687	0.845	0.0288933	2.67866	-3.464	1.1003	1.1003	2.14399	BT046364	TTCCCTTTCCCCTCATGTTTATAATAAATAATGTGCCTCAGCACTATAATAAAGCCATCT
652	0.845	0.0076122	3.27748	-2.49	1.102	1.102	2.14652	CX720066	GTTTACATCATGTGGTTTCATCCATTTTTGTAGATTGTTCTTGCCTCTCAATTGTACAGT
9892	0.845	0.0331172	2.52794	-3.472	1.10438	1.10438	2.15007	JT822556.1	ACTACTATTATTCTGTGGGTTCCTCTCATTCTAATGTGTGTGGTGGAAGTGGTGTTCTCA
12291	0.845	0.0342584	2.76628	-3.649	1.11698	1.11698	2.16893	CU073767	TACAGAGAACCAGGTGGATGAGACTGTCTTTCTTCTGGAGTCCTACATCTTCTCTACCAA
1228	0.845	0.017238	2.77171	-2.995	1.1181	1.1181	2.17062		TGTACTGTTTTATACCCGTTTTATCCTGTGCACGTGGCGAATAAACGTAACTTGAAACTA
1925	0.845	0.0041935	3.71723	-2.194	1.11907	1.11907	2.17206	EG760528	TCTGCGTTGATGGAGCAGCACTCATTAAAGAGGATCATATCATGATTAACTACCAGCAAC
5468	0.845	0.0489718	2.39922	-3.758	1.11926	1.11926	2.17236		GGCGGGGAGGGGGTTGGTTGAGATGATAAATAGTTTAGAATGTATTTATAATAAATTACT
11804	0.845	0.0173643	2.76773	-3	1.11933	1.11933	2.17247	CA037937	ACCGCAGCAGCAGCTACAACATGGTGATTTAAAAGAAAAACAATAAAGTAATATGTACTG
4212	0.845	0.0310604	2.56757	-3.434	1.11994	1.11994	2.17339	EG845708	GAAGATGCTGCCTTGATGAAGAGCCATTTTCAGGAATTCAACTTGAATTTCTATTAGTTT
3614	0.845	0.0163806	3.1792	-3.239	1.12176	1.12176	2.17613	DW571288	TTATTAGGGATTCATTTATAGAGGGGGTGTCGGATTCTCCTGTTTTGTGGGCACAGGGTA
4065	0.845	0.0349448	2.75086	-3.658	1.1295	1.1295	2.18782	JT822464.1	AAATCCTCAACTGCTTCAACAACTTTGCTTTCTCCGATGACTACGACACAAAGGAGGTGG
15619	0.845	0.0096118	3.08945	-2.6	1.13049	1.13049	2.18932	DW571620	ATTTTCAGTGCTGTGGCAGCAAGAATGCCAATGAGCATGTCAAAATAAAATACTTAGACA
7708	0.845	0.0312088	2.62809	-3.504	1.13472	1.13472	2.19576	EG876598.1	TTCCTGTCCACTTGGACAGTCCAATCACAAACCTGTTTGTATGTAGCTGCAGACTTGATG
2360	0.845	0.0119093	3.02314	-2.776	1.14537	1.14537	2.21203	CB498739	TAATGGAGGACAGATGAAGCGCTACAGAACATGTGACAACCCCAGACCCGCCAATGGGGG
12112	0.845	0.0452115	2.29676	-3.657	1.14699	1.14699	2.21451	CA362432	ATCAAACCCTATAAAGACCTGATGGCCATTGATGAAAAGTCTGACGAAGCTGAGGAGGGT
3153	0.845	0.0475079	2.26732	-3.681	1.14977	1.14977	2.21879	CB499830	CACTATAATGGAAGAGAGAGATTCTGCATGGCAACAAGAAAACAAGGAAAGGGAGCTGCA
407	0.845	0.0439379	2.28242	-3.632	1.15264	1.15264	2.22321	DW532017	CAGTCTAATTGCTCGTCATACAATATCTAATTGGAGTGCAATAATTATTGGAAATGCGTC
13110	0.845	0.0498038	2.38754	-3.884	1.15398	1.15398	2.22527		AGGCAACTGCACTTTACTGCCCACTAATCTTAAACAACTGTTCTTATGTCGAAAATGTTC
1507	0.845	0.0262319	2.5423	-3.282	1.16798	1.16798	2.24697	JT824519.1	GTAGAGAAGGTTCCTCTACAATGTGAGGTCAGAGAGATAGAGAAGGTTCCTCAGCTATGT
4766	0.845	0.0154905	2.92961	-2.998	1.17148	1.17148	2.25243	BX889417	AACAGACACCACCATGTCTTTTCATGACACTAGTAAGTAAACAGGGACGCTATGTGCAAC
10181	0.845	0.0329068	2.67715	-3.723	1.17149	1.17149	2.25244		AGTGTCGGAAAAGATCATTTTCTTCGAGCTGATCATGGACAACATGGAACAGGAAGGGGA
371	0.845	0.0340411	2.77123	-3.647	1.18283	1.18283	2.27021	EG915660.1	TGACTCCTGATTTTAAAGCTCAAGAAATGCAACCCATTTGACAGGAAGATAACTAAGTAG
4447	0.845	0.0417639	2.61338	-3.839	1.19245	1.19245	2.28541	DY708003	GAATGCAATCATATTTGAAGTAAATTCTATTTTATTTTCCCACCCATCTGTGTTTGGGGC
10146	0.845	0.0163467	2.84396	-2.981	1.20163	1.20163	2.29999	DY705760	ACCGAACTCCTCCTGGACGAATGGGTCAAGTATTTACTATATTAATAAAGGTCAATAAAC
10701	0.845	0.0123459	3.24657	-2.973	1.2099	1.2099	2.31322		ACTTGATTAAGTTGCAGTATATTTTCATGCTTTCGGAATTAAACCCTTTTTTGGACCCCT
12101	0.845	0.0047918	3.54306	-2.201	1.21284	1.21284	2.31794		TTGGGCATATTGTTTCAATGAAACTACAGATGGTGTGTTCAGAAAGCCACAACTATAGAA
1894	0.845	0.0023431	3.96123	-1.767	1.21318	1.21318	2.31848		CACATGCCCTTCTTGGCTAAAGGGTACAATGATGAAAATAAAGATTTGTACAGAATTATC
10637	0.845	0.0079187	3.73066	-2.933	1.21639	1.21639	2.32364	DN048178	TACCGTAGCATATAAGGTTCAAGAAATGACTTTTTGGAGGGACATACAGTATAGCAATAG
9578	0.845	0.0267979	2.65887	-3.347	1.22281	1.22281	2.334	EG839644	TACTCTTTAACTGTTTGGGAAACACTGGATAACACTATCTGCTGCTGTTGCTGAGTATTC
8812	0.845	0.0171485	2.77455	-2.992	1.2339	1.2339	2.35202		CCTCTGCTATCAAAGGAAGGACACTGAAGATGTAAATTGTTTGATCCAGAAAATACATTT
2830	0.845	0.0398122	2.46901	-3.632	1.23427	1.23427	2.35262	EF695311.1	CCAAGACTATGAACTCTTTCTTGTGTATCCTAATATTATTGTGACACAGTCGCCTTCATT
1105	0.845	0.0185566	3.08774	-3.295	1.23899	1.23899	2.36033	CA386222	TTGTGACTGTAACTGTTGCCCCAAATGAAGCCTCAAACTCTAATGATACCCCAGCAACTC
8453	0.845	0.0479518	2.50804	-3.889	1.24268	1.24268	2.36638	CU064314	CTAATGCAGAAGAGAAGACTGTTGGAGGGAGAGAGACGAAGGAGAAACTCATTGTTTTTT
11851	0.845	0.0114524	3.29791	-3.004	1.26198	1.26198	2.39824	DW535122	TCAGCCAGTGACTAAGCATGTCTGACTTGTATCCATTAAGGGGCCTTGATTGCACTGTTT
2665	0.845	0.0298844	2.65652	-3.481	1.26201	1.26201	2.39829	DY711628	ATGAAGTCCAACAATGAGCTCTTCACTACGGTGCTGGACATGCTGAGTGTGCTGATTAAT
6088	0.845	0.0106304	3.03466	-2.667	1.26427	1.26427	2.40205	CB514591	GTCTGAAGACATGCACTGGACTCTGTATTTTATTTTCTTCTACTGCTCATTTGTACATTT
2399	0.845	0.0308082	2.8492	-3.606	1.26813	1.26813	2.4085	GE776759	TCCTCTACACTAAGATGTGGTTTTAATTGATGCCAACAACCCTTCGTATGGATTCTTTTT
10918	0.845	0.048396	2.29349	-3.7	1.27287	1.27287	2.41642	JT820348.1	AATAGCACAATTGGTTACGGGCATGTAAAATGTCAGCCATGCTCTTCGGCGTCATCTTAG
8951	0.845	0.0326551	2.80363	-3.753	1.27324	1.27324	2.41704	EG839199	ATTCTGCCAAAACTATGCTGGACAAATGGGAGACTCACTCAAAATTCGACGAGTCCTTTG
1050	0.845	0.0121513	2.96196	-2.758	1.28794	1.28794	2.44179	CA058305	ATTGTTCCCCTCTGTTCCCCCAGAGCTGAATTAACTTGAAATACTGTACTGTCATTTTTT
8387	0.845	0.0139074	2.99351	-2.907	1.29169	1.29169	2.44814	DY708403	GTAATTCAATTAGCTCACCTTTCTGCAATGGTACTGCTGATTGGCATGTTCTGTAAGTGT
4285	0.576	0.0005311	4.87234	-0.931	1.29197	1.29197	2.44862	DY722267.1	TTCACACACATCATCACTGAGGAGCTGATTGCTGATGCCACTGATTTATCATTCCGCATG
8764	0.845	0.0289938	2.76671	-3.675	1.29423	1.29423	2.45246	AF184935	ATTTTTGTTATTATGACCATGTTTACCGGGAAATAACCGTGCCCTTGTGAGGCCATGGGA
2523	0.845	0.0326161	2.68341	-3.558	1.30419	1.30419	2.46945	DY711170	AAGAATGTAGGATGTCGTAAATACGCCTTCAACTCCCTCTAGCTGAAGGCCTTTCCCAAA
2790	0.845	0.0148121	2.95614	-2.946	1.30603	1.30603	2.4726	CA347239	ACAAGCGCAAGTCCATTGACGACAGTGAGATGGAGAGCCCGGTGGACGATGTCTTCTACT
15354	0.845	0.0147532	3.12569	-3.126	1.3068	1.3068	2.47393	BT057750.1	AATCTAACTATAGGGAGTGCCTCTGAGCTGAATCAATATTGGAGTGTGTATATACTCGCA
10477	0.845	0.0240525	2.58984	-3.223	1.3075	1.3075	2.47512		CCTCCAGGAATTGTATTTTCTCTAGATTCATATCTTTCACTGGTTGACATTTACTTGATC
1016	0.845	0.0183796	3.09474	-3.51	1.31377	1.31377	2.48591	BT045613	AAGCAGTAAAACATTTAATTCATTGCATCCTCCAGAAATGTGTAGCAACCACTCATATCA
1499	0.845	0.0238623	2.90573	-3.41	1.3147	1.3147	2.48751	DY728493	GATCTTCTATGAGGAAGACCTGAGAGAGTGTGGCATTGATGTCAGAGAAGTGTTAGTGCA
3181	0.845	0.0154531	3.22223	-3.213	1.31586	1.31586	2.48951	JT831742.1	ATAATGGTTGGGAAGTATCTGATCCTGGATCAGTGGTGAAGCACATTGTTCCCTTGTGCA
3389	0.845	0.0141174	2.88041	-2.859	1.32154	1.32154	2.49932	DY704679	AACTCCTTCAAGACTGTTGGAAAACCATTCCAGGACCCCAATGTTCACCTTTGACCTGAA
7729	0.845	0.0456116	2.69651	-3.917	1.34089	1.34089	2.53307	CU068236	CTTTCTGTGTCATGGACCTCGCTATTACTATCAATGTAAATGTTCCATTTCATAGCAATA
3006	0.845	0.025998	2.98343	-3.676	1.34221	1.34221	2.5354	GE776768.1	TTCCTCTTTTACCGGGTGTTTATTCCACTGCTGCAGACTCTGACAGCAATAATCATCGGT
12384	0.705	0.0012773	4.92908	-1.962	1.34502	1.34502	2.54034	DY708416	TTGGGGAGATGCTGCTGGAGACCAAGGACTGTGGAGGTTGGGTACACAGTGTCTCCTTCT
8265	0.845	0.0214869	2.73625	-3.196	1.34626	1.34626	2.54252	CK892133	ACTAGAGATTCCAATGGCTCGGTAACTCTCAGACCAGGGAACAGATATGAGTACATGTTT
241	0.845	0.0211345	3.15007	-3.609	1.34822	1.34822	2.54598	BI468047	TAGAAAAGTGTGAAGACGACACAAGGGCTGGGTTTAACTTGGAGAACTTGTCCTTCTGCA
7827	0.845	0.0294934	2.8835	-3.718	1.3491	1.3491	2.54753	DY725252	AAAGCGAAGTCGTCCCTTGTAGGCTTGATCTGGCTGACGGATGGCTGGTACGCCATCAAG
12428	0.845	0.0449132	2.45934	-3.715	1.3568	1.3568	2.56117		TGATTCCGTGTATATTTGTTCCTGCCTATGCGTGAATAGTTGGTGTCTAACATGTTTTTT
9554	0.845	0.0248441	3.01968	-3.661	1.36455	1.36455	2.57497		TATCCATCGTACTCAACCCCACTGTACAGATTGGTAACAGGGTCCTGTACATGTTCTTCA
6385	0.845	0.0083637	3.29701	-2.598	1.37472	1.37472	2.59317	DW536317	CGCTTCATTAAGTGTCAGCCAGTCACAGTCCATTTGGCACGTGCATTAAACTAATCTCTC
4976	0.845	0.0428399	2.5939	-3.848	1.37602	1.37602	2.59551	DW570665	GACGCTAGTGTAAACATAGAGTAGGGCAAAATGTACTCCTGGGTGACTTTTGGGGTATTT
4378	0.845	0.0103948	3.74926	-3.202	1.38022	1.38022	2.60309	JT814507.1	GCATGAATCATTTATCCTGTCATTTGATTTTACAAAACAGCTGGAAGAAAAGAGGGACAA
6123	0.845	0.0468773	2.67282	-3.926	1.38959	1.38959	2.62005	CB509156	GTGTTGTGCTAGTGTGGTTATTGGAACATAACCTTAATGTATCTGATTCAGAGTGAAATG
918	0.845	0.008023	3.41757	-2.778	1.39416	1.39416	2.62836	DY715679	TCAGGACTGCCCCAGGTTAGAAGATTGTCTTAAACACGCCCACCAGTTTCTCACCATCAC
11815	0.845	0.0333602	2.66751	-3.728	1.39977	1.39977	2.6386	JT814208.1	TCCAATAGCCTACATATCAATACATACACAAACTATCTGGGTCCAATAGCCGACAACACA
5025	0.845	0.0128395	3.56591	-3.274	1.40469	1.40469	2.6476	DY724574	AATTTTCTTGTTTTTCCATCTGTTTGATGAACCTGACCGCACCCATCCTCTTGTTTCACC
15558	0.845	0.0048831	4.11804	-2.748	1.40926	1.40926	2.65601	EG897402.1	AACAAATTGAGGAACCTTCCCTACAGCTTCACCAAGCTTAACCAGATGACTGCTATGTGG
9930	0.845	0.0486366	2.64104	-3.937	1.41018	1.41018	2.6577	CB511606	TGTCCCCTAAAGTTGACTGGATGCACAAATAGATGTTTATTTGTTGGCCAATACAAAGAT
6008	0.845	0.0146556	2.90571	-2.91	1.41425	1.41425	2.66522	CX353760	ATAAAGACCATCATCACCTCTCCTCTGGGCCGGGCTGAGAAGATTCCCGCTCAGTGGACA
13722	0.845	0.0355229	2.73812	-3.665	1.41916	1.41916	2.6743	DY736168	ATATCTTCCACAAGAAGAAGGGCATTGGAGAGGAGAACCTGACCAAGTTAATCCAGCATG
11595	0.705	0.0015332	4.35437	-1.702	1.42204	1.42204	2.67964	EG824496	AAGAAGCAGAATATAGAAATTGGGTCCGTTCATGGCTTCTCTGAGGCGTGTAGTCTTAAC
1636	0.845	0.0224534	2.84494	-3.286	1.43224	1.43224	2.69865		CCTCAGTGACATGCAATTGCTATTCAGTGGTGCAGCATATAATATACAATATCAATTCTT
10285	0.845	0.0367519	2.88618	-3.852	1.43329	1.43329	2.70061	BT045198.1	GGTTAGACAGCAGTGATTTGCTGACTTGGCTACCCCTAGTTGCATAATAACATTGGGTGT
172	0.845	0.0447976	2.71214	-3.912	1.43616	1.43616	2.70599	DY732995	GACTTGCTTGTCAGAAATCGATTTGTTGGAATCAATGCCTCGGACATCAACTACTCAGCA
13382	0.845	0.0183248	3.26685	-3.565	1.44181	1.44181	2.71662		ATCAATCAGCTGCTGAAGACAGACCCTAACGAGAGAATGACCATCACACAGTTTACGAAC
4103	0.845	0.0262699	2.83693	-3.639	1.44726	1.44726	2.7269		ATTCTAGAGTGTGATGTGGGTTCAGCTATTGGTTTCTGGGCTGTGTTGGGCTATATAGGA
3280	0.483	0.0002029	5.30319	-0.223	1.46091	1.46091	2.75283	BT043977	GCACTCTTTTGCCAAAGCCTTTGTAATGAAGTTTGTCTCACACATTTCACCTGTCTTTTT
1557	0.845	0.0143845	2.87021	-2.872	1.47304	1.47304	2.77607	BT045627	CACCTTAAATGGAATGTATTTTATACAAATGCCGTTGTTGATTCACAGAACTTGCCAAAG
3454	0.845	0.0368614	2.88353	-3.853	1.48728	1.48728	2.80361	BT071922.1	ACTGGCTGTTACGTAATATTGTGGTTTTAAGCCGTCTCATACATTTCTTGTATTGTCTTC
14606	0.845	0.0350923	2.92742	-3.839	1.49214	1.49214	2.81305	EF467015	AGGGGAACCACACTGTCAATACAATCTAGAGAGAAACATGAGCCATCCTACTACACAAGC
13843	0.845	0.0312381	3.03234	-3.805	1.49403	1.49403	2.81675	CK875238	GCATCGCAGAAGTTCAGCTTTCCGGCGTGATTGAAATTTAAAGGCAATGTTCCCGCTTTA
4780	0.845	0.0226127	3.09531	-3.631	1.50366	1.50366	2.83561	FD425778	TGGTTCCTGAGGACCTGGTGGTGATGAGGAATGAGGAGGCCCTCCTTAACTGCCTGTTCA
2171	0.845	0.0095836	3.82102	-3.175	1.50737	1.50737	2.84292		CCATCACTGCTGTACGTCTTAACAGAGAATTATCTTTTATGATTGGTACTGTATAAATGC
5513	0.845	0.0300133	3.06878	-3.794	1.51547	1.51547	2.85892	GE791109	ATAACTCTCCTTTAGCTTTTTACTCAAACTGAATGAGCCCTGACAACGGTCCATTGTTTG
9459	0.845	0.00424	4.23476	-2.697	1.51953	1.51953	2.86698		CAAAGATTCCTCACAACGAGATCAGTGAGATTTACAAAACACATTTCGTATTTTCTGTCA
9082	0.845	0.0293233	3.09006	-3.788	1.52166	1.52166	2.87122	DW545671	AGGATATCCAGGCGGAAATCGATGCCCATAATGATATCTATAAGAGTGTGGACGGGAACA
14626	0.845	0.0239492	2.62796	-3.231	1.53682	1.53682	2.90154	DY697199	GATATTATTTTTGAAACAGGAAATGGCCCACCTCCGTGCAATCGATGTCAAGCTGATGCA
775	0.845	0.0309149	3.0418	-3.802	1.53708	1.53708	2.90207	BX075918	CCTGTGCAGTTCAACATCTACCTTTTATACTGGAGATGAAATACTAATGACAAATAAAGC
11352	0.845	0.0057035	3.99159	-3.14	1.54464	1.54464	2.91731	GE836715	GTTAGTGCCCTTGTGCATGATCTAAATCTCTGAGAGGTCTACATAATGAAAGATCATCTC
2819	0.845	0.0243232	3.03665	-3.654	1.55433	1.55433	2.93697	DY711851	TCGCTCCAGCAGTGCTCCCACATATCCTGGGAAGTGCACAACTGTGACCACTCTGAAGAC
15107	0.845	0.0282219	3.12524	-3.777	1.56718	1.56718	2.96325	CU070309	TTGAACAAAAGGTTTTTGGATGATAAGGGCTACGTCCTCTACCCTCAGATTGGGGATCGT
5198	0.845	0.0469582	2.36152	-3.72	1.57167	1.57167	2.97248	DQ294029	TACCCAGAGCTACAGCAACGAGGACCTCCTGAGTGCAGACTCTCCAGAGCAGACTAACCT
4258	0.845	0.0131181	3.54753	-3.466	1.575	1.575	2.97936	DW578906	TTTTCTTGAAAGTCTCTGAACTGTTTGAGAAAACACGGAAAATAGAGGCTCGAGTGGCTG
15562	0.845	0.0184964	3.25917	-3.568	1.59251	1.59251	3.01573	CX354553	TACATCATGGACCAGAACGACCACTCCCCTAGGATAGTCCATCCTCCAGCCAATGGGACG
1978	0.845	0.0282634	2.78483	-3.666	1.59654	1.59654	3.02418	GE792479	AGAAATCCCTGTCTGCTGTTCTCTAACGTGAATGGAACACCAAGTGATGAAGAAACCAAC
965	0.769	0.0018065	4.41952	-1.908	1.62137	1.62137	3.07667	JT823818.1	TTTTAACACTGGACATCCCTTTGACCAAGCTGATGTGTATGAGTCAGGTGGAGGGTTTCA
2420	0.845	0.0381611	2.68272	-3.807	1.62784	1.62784	3.09051	CX253081	TGGAGAAGTGACATTTAACCCCTAACCTCTAACCTACAACCATGATTTTTAACCCCTGGC
7770	0.483	0.0001684	5.90323	-0.591	1.63148	1.63148	3.09831	DW566472	GGCTGTTACTGGAGAACAATTTGTCCTTAGTTTAATCAGTATTGTCAGAATTTTGGAACA
2157	0.845	0.0063831	3.90114	-3.173	1.64667	1.64667	3.13111		TAAAAAGCACTTAGTGAGTGAGTGGTGCGTCGACAAGCAGGAGCGGTCATTGCGGACCCC
4824	0.845	0.0109292	3.13684	-2.789	1.69403	1.69403	3.23559		ACTCCTGAACATTTTGTGAAATCTCTGTATCGTTTATCAATGTCACTGTGAAAATGAGAG
13401	0.845	0.0439261	2.31388	-3.631	1.69904	1.69904	3.24685	BG935034	AATCAAACCCATTACAGGGAAAGATTGCCAGGATATTGCCAACAAGGGTGCCAAAACCAG
10139	0.845	0.0265707	2.66414	-3.342	1.71216	1.71216	3.27651	JT817029.1	TTTCCCACTGATGATTTAATGAAATGAAAATGTTCACTGACTCGCCCACGGATTAAATAA
5971	0.845	0.0090438	3.62727	-3.277	1.72896	1.72896	3.31489		TACTTATTCTTTGTTCCTGTGTTTCGGTCTGCAAGCTGACTGTCGCCTGCCTGATCTAAT
9184	0.845	0.0182648	3.53873	-3.664	1.74364	1.74364	3.3488	GE768833	TTCCTCTTGGAGAGAGAGAAGGAGATAGCTGAGGCCATCAAGAAAGACCTTAACAAGAGT
785	0.845	0.0181755	3.54354	-3.663	1.74911	1.74911	3.36152	GE771906	TAGTACCTCAGTCTGTCAGACACACTATAACAGGAGACACCCTCACCATCAGTAGAGTTA
3120	0.845	0.0209723	2.99879	-3.557	1.75184	1.75184	3.36787	BQ036296	ACATTATTTGTGAAACAGCAATGGGAAAGAACATCTACGCACAAAGTAACAGTGAGTCTG
12651	0.845	0.0225615	3.33472	-3.717	1.79362	1.79362	3.46684	DW568796	TCTTGATGTTGAATGCGGTGGTGGATTTTATATCAGAAGCTTGGTGGATGACCTGGGAAA
2699	0.845	0.0172935	3.59255	-3.651	1.80386	1.80386	3.49152	DW545511	ATACCTGCCCATGGCAGAAGACTAGTGACTGTACCCAAGTACAGTTTGACAATACTGATG
13476	0.845	0.0160495	3.66683	-3.634	1.82277	1.82277	3.5376	CA047589	TATTCTATGGTACTGTTTCCATTGTTGATGTGCTATCACAATAAAACACTACGGAAGTCT
13097	0.845	0.0496172	2.86914	-4.058	1.83771	1.83771	3.57442	DW561939	ACAAATGATTGACTTGAATGGGGACTCCCGTTCTAATCGTTATATTTCCATGCATTTAAT
5945	0.845	0.0120743	3.61879	-3.443	1.84455	1.84455	3.5914	EG879192	GTCCTCTGAATCCACAATATAAGCCAGTAAGTCAACGGCATCAATTCAATAGATTTTTCT
15734	0.845	0.0328303	2.59493	-3.704	1.85097	1.85097	3.60742	CA347797	CGTGTTTCTTGGTCAAGCAATCGTCCCCCTGGATAAATATTTCAAGATGGAATGTGTCCT
3559	0.845	0.0458774	2.69148	-3.919	1.85899	1.85899	3.62753	DW557413	TCAGTTTTGTAGTGAAACTGTATCATGGTCATGGTACCTACAGTGTTTTCTAGCTTTTTT
543	0.845	0.0453123	2.96471	-4.038	1.89892	1.89892	3.72934	CU073520	GTTAAATGGGATGATTTGCTCGTAAAACTGTGGAAACAGATGAAAGGCGTATATCTTAAA
13723	0.845	0.0454847	2.54819	-3.77	1.92084	1.92084	3.78645	EG855840	CGTTTTGCACATATTGAGGTCAAACATAAATGCCTCGAATTGAGTAAAAGAGATTCTGCA
5011	0.845	0.0428563	3.02419	-4.026	1.93702	1.93702	3.82915	EG938493	GTCTTCTGATTTTGTCACTCAAAAATAGCAGAGTAGTTGTGATTGTTTCTCTATGGAACT
5626	0.845	0.0420577	3.04442	-4.022	1.94998	1.94998	3.86368	JT828504.1	GTTAGAGCTAGTTGGTTTGTCTCGATTTCCATTAAGTTAATGCTCTTTATTTACCATGTG
4398	0.845	0.0294608	2.88437	-3.718	1.97937	1.97937	3.94321	DW548434	TTAAAAGAGAACTCATTGGAGGAAACCACGGATAACAAAGTCCCTGCAGAGATGGAGGAG
13075	0.845	0.0393375	3.1169	-4.009	1.9964	1.9964	3.99003	EG796882	AAGACATTTACAAGTACTGTAAGGTGTCAGTCAAGGAAGAGCTGATAGGGGAACTGTTGC
9147	0.845	0.0371464	2.87668	-3.855	2.00292	2.00292	4.0081		ATTGAACTTTAACTTTTGATGTTGTGCCTCTGGAAAAGCAACAGATAAACCGTGTCCCCT
5305	0.845	0.0354589	3.23131	-3.988	2.06968	2.06968	4.19794	EG781327.1	TTCATCATTTTAGTCTTTTCATCATGCCTGGCTGCTTTCTGTTAGCCTCTTAGCGAGTAA
13693	0.845	0.0351717	3.24037	-3.987	2.07549	2.07549	4.21487	EG908132	TACATGAATACTGTGTGTGTCCAAAGAACCCCTTGGGGGGACTGTATACACCAAAAAGCA
3638	0.845	0.0343656	3.26629	-3.982	2.09209	2.09209	4.26365	EG878276.1	TCCTATTGCTTTATACTATTGCCTTAGCCTATTGCCTTAGCCCATTGCCTTATCCCGTTG
7952	0.845	0.0323359	3.33493	-3.971	2.13605	2.13605	4.39557	DW562778	CGACGAAAATACCCACAGAAAAAACCGAGGAAAGCAAAAGTGACGTGGATTCTGACAGCT
12917	0.845	0.008476	4.33956	-3.498	2.14654	2.14654	4.42766	EF466467	CATTTTTGGGAGAGGCGCAAGGCTACTAGTATTAAGCAGAGAGAAACATGAGCCATCCTA
12229	0.845	0.0153768	3.70981	-3.624	2.15552	2.15552	4.45528	DY711648	AGTGGGAACTGTGACTCTGGGAAGTGTGACAAGTGTCAGAAGAAGATCAAGAGTTATCAC
10466	0.845	0.0081115	4.38856	-3.49	2.17249	2.17249	4.50801	DW536375	TTCCAGCTGTTCTATGATGTTGTGCCTACATACCATAAAGGGAACCTACTCAAGTTCCCC
10653	0.845	0.0230755	3.07897	-3.49	2.18516	2.18516	4.54778	CA355753	TACAGAGAGCTGGGCCTGTGCTTCCAGAAAGGAGACATCCTCCACATCATCAGCCAGGAC
8381	0.845	0.0300874	3.41729	-3.957	2.1888	2.1888	4.55927	DY720924	ACCTTAAACTCGATAACTTGTTGCTGGATACACAGGGCTATGTGAAGATCGCAGACTTCG
9609	0.845	0.0273235	2.9439	-3.557	2.19287	2.19287	4.57216		AGTCTGAGACATACTGTAGGTCTGAGCGGCTACCTTTTATATAACAATTTGTACTTTTTT
8205	0.845	0.0083761	4.35275	-3.496	2.19707	2.19707	4.58547	EG761785	GTAGATAATGGACGACCCAACCTAGCTTCGCATTTGAACAGGTTACCATTGAGTCACTCT
11195	0.576	0.0005128	5.70814	-1.8	2.26021	2.26021	4.7906	DW562501	CTGCACTTTCTTTGGATGCTGTTCTGTCATTTCAGACACAGGATGACTACTGTCCAGAGT
14082	0.845	0.008316	4.36075	-3.494	2.28846	2.28846	4.88534	EG838288	GTATAAGAACCAGCTCTATGGTGTCTTCATAACTGAGGACACTGGTGAAGAATGTTCTGC
801	0.845	0.0066414	4.61616	-3.453	2.29538	2.29538	4.90884	DY707818	CTTAATTCAGAGCTCAAAAGAGAAATACCCGAGACATTCATTTACAGGCGACCCCTCCGT
142	0.845	0.0254722	3.61234	-3.928	2.31373	2.31373	4.97169	EG890167	ACAACCAAGCTAATGAGAGTTACATGGACAACCTGATCCGTCGTCTACAGATGTACTCCA
9642	0.845	0.0234534	3.71163	-3.914	2.37733	2.37733	5.19575	EG876960	AGACGGTTTTCATTGCTGTGGCATGAAGATCTTTGCTTAAATGATTGAATAGACGCAAAA
1998	0.845	0.023094	3.73039	-3.912	2.38935	2.38935	5.23921		TGGCACAATTCTGACTGTATATGGTCCCTTGTTTTGGTTCTTAAATACAAGTGACATACC
1215	0.845	0.0188739	3.98146	-3.88	2.55016	2.55016	5.857	CA358124	AAGTTGGAAAATGGTGAGTAACACGTTGAAAAACCACCCTGACTATGAGGAATACATCAA
13285	0.845	0.0187773	3.98799	-3.88	2.55434	2.55434	5.874		AGTGTATATAACATAATAACACTGTTATTATTCTCCCTTATACCTTCTGCCCTACACCGC
4078	0.845	0.0160921	4.1879	-3.857	2.68239	2.68239	6.41918	DW565599	TATAGGGGACATGTTTGACCAGATAGAGGAGAATGAGAGCCTGAAGAGTATAGCCTGTCA
12756	0.845	0.0151324	4.26951	-3.849	2.73466	2.73466	6.65602	DY707867	AACTATGATGAGTTTAACGGCTATGCTGGCAGTCTGTTCTCCAGTGGACCCTATGAGAAA
784	0.845	0.0028687	5.66533	-3.324	2.79627	2.79627	6.94644	DW568971	AAGATGAAGAGGGAGAGGGAGATGCTGATCTCAACACTGAGATGATAGAGTATGAGTCTC
15295	0.705	0.0011087	6.04164	-2.941	2.81761	2.81761	7.04995	BX310354	GAGACAAAACCTTGAATATGAAAACACCTGGAAACCAAATGTTTATACCAAGACATGGTG
10136	0.705	0.0014534	8.47872	-3.656	5.4307	5.4307	43.1322	DW568183	TTTGTAGCTGAGTCCCACATCATCCTGCTGCTCAATGCCGCCATCACCATGGGGATGGTC
14625	0.664	0.0008212	9.94078	-3.635	6.36716	6.36716	82.5479	BX301392	TTAAACAAGAGGAGAGGAAAAACTGATAAGATCTTGGGACTTTACAGGGGGGAGACTAAT
9510	0.611	0.0006232	10.7289	-3.626	6.87194	6.87194	117.128	DW542100	TTCTCCAAAGACAAGGACATCATCCCGTTCATTGATAAGTACTGGGAGTGTATGACCACC
Supplementary Table S7: Upregulated genes obtained from GSE58929 dataset. These DEGs were selected considering fold change (FC) > 1,5 and padj<0.05.

## Sheet: Downregulated Genes
ID	adj.P.Val	P.Value	t	B	logFC	ABS	FC	GB_ACC	SEQUENCE
13536	0.483	0.000276	-7.90175	-2.771	-4.15361	4.15361	17.7976	BU694011	GTTAAGATATGCATACCATCCTCCTATTCTTTCTAGAATGGCTAAAGCCCCTCAGATACC
12517	0.705	0.0014492	-5.72719	-2.982	-3.74301	3.74301	13.3893	GE768687	AATGATGTCACGCCGATGGAGGATGCTCAAGGAAAGGAAGAGTTGAGTCGCTTTAAGAAT
3419	0.705	0.0013984	-6.70304	-3.241	-3.32811	3.32811	10.0429	GE771413.1	ATCCTAGATGAGGCACACAAGATCAAAACCTCCTCAACCAAGACAGCCAAAAGTGCACAT
1067	0.845	0.031964	-2.82035	-3.621	-2.99824	2.99824	7.99022	GE768527	AGCAATTGATTCATTTCACATCACGTAACTGTAAGACCAATAAAATCATTTCCCAAGTGC
11818	0.483	0.0001436	-7.69742	-2.424	-2.96776	2.96776	7.82323	CU071889	CCTACTACATTTTACTGGGGCTGACAGTGCTGTGCTCGGATTCTTTGATAATTGAAGGAG
15195	0.845	0.0151783	-4.26547	-3.849	-2.73207	2.73207	6.64409	BT057124	CACGCTGTATTTGTTGTTCCTTTTCTGCTACATCTGCTTATGGACATTTTAATAAAAAGC
1354	0.845	0.0035991	-5.36583	-3.355	-2.64235	2.64235	6.2435	EG791416	CAACACTGCAACAACCTGTATTCTTGTGTCATTAGACTACCAATAAATATCCCAAGTGTC
13025	0.845	0.0082217	-4.37348	-3.492	-2.62491	2.62491	6.16846		TAGTTAGCACTTGTTTAGTAGTTAGGCTAGCATTTGCTAAAATACACAGGATTTCAAAGC
1112	0.845	0.0192179	-3.95853	-3.883	-2.53548	2.53548	5.79768	DW471308	AAAGTCAACATACTGAAGGACAGCAACACTGAGTTTGACCCTGAGCTAATGGACATGGCT
5715	0.845	0.0387101	-2.67171	-3.701	-2.42214	2.42214	5.35967	DY708277	ACTACAAGCCCAACCACATCGAGGGGGCCCTGGTCATTATCAACGAGTATGGCTCCTGCA
6427	0.845	0.0052201	-4.90106	-3.412	-2.41343	2.41343	5.32741	JT815267.1	GGGAACTTATCTGTGTGACATATGTACTTTTTAATGGCATAAATTCTCACTTGTGTCACT
1969	0.845	0.0091951	-3.85785	-3.369	-2.41044	2.41044	5.31638	JT832870.1	TATACTATCCTTCTCCGGTCCTGTCAAAAGCATCTACCCGCTGACCTTCATTGAGATGAA
11845	0.845	0.0237923	-3.69425	-3.917	-2.3662	2.3662	5.15582	EG869989	TGGTATTCCAATGCCTTCATCTTCCATCTGAGGTACAAGCCCCTACATAGTGAGAAACGA
14841	0.845	0.0023337	-5.19779	-2.78	-2.32516	2.32516	5.01123	EG768269	TAACGATAACGGGGAGGATGAGGAAGACGAAGATGGGAACAATGAATTATCTCTCTCCGA
7665	0.845	0.0165338	-3.63714	-3.641	-2.31333	2.31333	4.97029	DW572551	TTTCAGAAAGGAAACTGTGTGTTTGGGGACCGGTGCAGGTTTGAACACTCTAAAGAAGAC
15585	0.611	0.0006661	-5.94773	-2.141	-2.30937	2.30937	4.95665	BT048503	AGTGTTACCCTGAACCAACTTGGAAATGCGGAGAAATCAGTATGCTTACATTCATTTTAA
12784	0.845	0.0083008	-4.3628	-3.494	-2.29892	2.29892	4.9209	JT842045.1	TTATTCAACAAGGCCTGTCTGAAGAACGTGTTCACTGTCTTGCTGCTGTTCATCTACCTG
7483	0.483	0.0001329	-6.47006	-0.867	-2.20746	2.20746	4.61862	DW555855	CAGTATCAGCATGATCAAGAAGTGCATTGAGGTACTCATCGACAAGCAGTACATCGAGAG
15091	0.845	0.0080556	-4.3963	-3.488	-2.19684	2.19684	4.58474	BT044710.1	TTTAACCAAAGTGGAGGAGTCCACGTTCTCCTGTACATATATGGCTGCTCATGGGATGAT
7520	0.705	0.0014899	-5.15712	-2.808	-2.19395	2.19395	4.57555	DW470659	AACTGTGGAAGTACTCGTCAGATAAGAATGGAGACAGCCAGGAATTGGACAGTATATCCC
9498	0.845	0.0308663	-3.38794	-3.962	-2.17001	2.17001	4.50025	EG886073.1	ATATGCATGTGTTGAACTTCCTGTCTCCTTAACTCCTCCTGACTTGGCCAGAGTCTATCT
6196	0.845	0.0305749	-2.72908	-3.695	-2.02807	2.02807	4.0786	EG648547	TACTTCATGAGCTTCTACATGCTCTGTGCCTTCGGTCATCATGGACAACTTTGACTACCT
11096	0.845	0.0311206	-3.03577	-3.804	-2.01608	2.01608	4.04482	CF752815	TTTTTTCCATACATTGTCGCTGACACCCAGTAGTACACGTTACATTTTGAATGCCTACCA
5835	0.845	0.020281	-3.43682	-3.69	-2.00505	2.00505	4.01403	GE778669	ATCATAGCCGCCGTGTCTGGCAGTCAATGTCTAACGGTGACCACCACCACGCCAAACACA
3997	0.845	0.0123357	-3.9357	-3.574	-1.95729	1.95729	3.88331	BT045795.1	TTGATGGAGAAAATCAAGAAATATAAGCCTGATGTCAAGTCAGTGAGTCAGGCCCGGGTT
3756	0.845	0.0130415	-3.87791	-3.587	-1.95723	1.95723	3.88315		TGCCACTGTTTCCTGTTAGGTCATGCTCTGTTTACTAATAAACATTACTGTATTTTTGAG
14950	0.845	0.0425368	-3.03223	-4.025	-1.94217	1.94217	3.84283	CA048632	ATGAACTCTATCATACGGCAGCTCCAGGTGCACCAGTTGTCTCAGCTCCAAGGCTTGGGC
8958	0.845	0.0427719	-3.02631	-4.026	-1.93838	1.93838	3.83274	BX872919	ATCAATCGCAGACATAGGCAAGAAACATTCAGACCCGTTCTTGCTTGAGAGAAATGGGGA
6200	0.845	0.00369	-4.10405	-2.398	-1.93016	1.93016	3.81096		CGTAACTATGGTGATTATGCAATATGTCACAGTACAGCCTTTTGACAACTTTTGTATAAC
14213	0.845	0.0421112	-2.50422	-3.683	-1.91924	1.91924	3.78224	EG833878	CAGTGTATTTCTACAATCGGCAACACTTAGTGTTATGTTCTTTTACCTTCATTGTGGAAT
14027	0.845	0.0211549	-2.69817	-3.15	-1.89581	1.89581	3.7213	JT822398.1	AAGTTACCAAAGCCTTGTCGTCACTTGCTAGTCATTTAAGGTCTCAGATATGCAATAAGC
14529	0.845	0.0458467	-2.95227	-4.04	-1.89095	1.89095	3.70881	DY698712	TATAGGGAAGTTCGATCCGCAAGCCGAGAACAACTTTTATAAGAACATTCAGACCGGTCC
13024	0.845	0.0024399	-5.1502	-2.791	-1.88824	1.88824	3.70182	GE776114.1	TATTCATCATCCTCTTCCTCATCTACCTTCTGAGGCGAAAGAGAGACTATGAAGAGGACC
14834	0.845	0.0464428	-2.9386	-4.043	-1.8822	1.8822	3.68637	AF327707	TCTCCATTACACACCCTTATCCCTGGACCAGGTGTCCCTGGACAGCCCCGGGTTCACGGA
14680	0.845	0.0157355	-3.68662	-3.629	-1.85014	1.85014	3.60536	DW551205	AAGATTGGCTACTGCCAGTCAATGAATATCCTGGCATCTGTGCTGCTGCTGTACACTAAA
11988	0.845	0.0059244	-4.26098	-3.26	-1.84287	1.84287	3.58722	DQ375529	TTATCAGTAAGAACAAGGCTATGAACAGTAAGGCCCTGAAGACCTGCAGCACACATTTGA
14018	0.845	0.0160782	-3.66504	-3.634	-1.80565	1.80565	3.49586		CAGCTGGTAACAATCATGCCACAGAATGTTGATTATGAGACCTAATTTTCCTTGAATAAA
12255	0.845	0.0172889	-3.59282	-3.651	-1.7902	1.7902	3.45862	EG937334	CCCTCACAGTCTTACTAAGTGAGAAACAGAAACAGGAAAAGCAGCTGAATAAAGGAAAGA
4380	0.845	0.0212962	-3.38982	-3.703	-1.78442	1.78442	3.44479		TATATTGCCCTTTCTGTCTGTATGCTGAACAATGTTGATTCCTAAATAAATGCCCATCAT
11691	0.845	0.0338634	-2.9594	-3.828	-1.78245	1.78245	3.4401	DW471278	TGAGTCTTATACAGCACGCACAACTCATTATACATACACATGAGCTCAACTACACACACA
13426	0.845	0.0310444	-3.03799	-3.803	-1.75385	1.75385	3.37258	CX357118	TGCAGTGATGATCGGGTTGCAAACTTCCACCAACTTTCCCAAAATTCCAAGTTTTCTGGA
497	0.845	0.0054061	-4.34786	-2.999	-1.73913	1.73913	3.33833	EG838480	AGAACTCTGGAGGTAGAGATTGAACAGGGAGTGAGAGATGAGATGGAGTACCCTTTCATT
15492	0.845	0.0115204	-3.29385	-3.305	-1.73913	1.73913	3.33833	DW556635	AATATGTTTAGGGGATCTATCTGGGTTGTTGTCATCTGCAAAGGGTTAGTGGTTTTGGGA
11637	0.845	0.0185494	-3.52358	-3.668	-1.73601	1.73601	3.33113	CR363836	TCTTTAACAAAACCTCCTGGGGCCTTTTGCCGATGTACTCATGTGCAGGACATAATTTGT
6372	0.845	0.0418355	-2.61206	-3.84	-1.72746	1.72746	3.31143	CB517103	ATATTCTGTCCTATTTGGAGGCTCTCCTGTCCAACACTAAACAACTGGCTCTGATGCAGA
12869	0.845	0.0410298	-2.78886	-3.885	-1.72258	1.72258	3.30026	EG878939	GAACTCCATGATCCTGAACCCCAACCAGTGGATGGATACTACACTACCTATCAGAACTAA
6794	0.845	0.0023862	-4.7284	-2.502	-1.71467	1.71467	3.28222		TATAGTGAGTGGTGTTGTGTCTCCGCGCCGTTTTGTATCTTGTACTCATCTTTTCTCCAC
4600	0.845	0.0354266	-2.54516	-3.536	-1.70424	1.70424	3.25858	CA384106	TTAAAAGTGGGTTGACTTTACACTAAACTTAGAACCCACAGAATGCAATGGCACACGGAC
6640	0.845	0.0063479	-3.70974	-2.646	-1.67379	1.67379	3.19052	DY737540	TGATTTTCGACGGTCTGGACGAGTTCCGTTGGCCTCTGGACTTCTCGGAGACTGTGCCTT
9278	0.769	0.0017959	-4.42365	-1.905	-1.6627	1.6627	3.16609	CX353648	AGTGATTACCTTTCTGTCTTCTTCCATGTTCTCCTGCCCATCGCATATGAGGCTTTGACT
6564	0.845	0.0344533	-2.94388	-3.833	-1.66215	1.66215	3.16489	CB514388	AGAGACCTATTATCGAAGATGCTGGTAATAGATGCATCCAAACGGATCTCTGTGAGCGAG
6540	0.845	0.0247286	-3.0234	-3.66	-1.63305	1.63305	3.10168	DY737037	ATTAAAGAAGAACCAGCTCCAACTAAAACCACTCAAGAGTTGGATGCTGCAGAGTCGGAG
15460	0.845	0.0401627	-2.64337	-3.825	-1.63205	1.63205	3.09952		CAACCTTGGGCTCTGAACACAACTAACACAATTTTATAAAATCTCATAACTTGCTTTCGA
5750	0.845	0.0374527	-2.86939	-3.858	-1.63049	1.63049	3.09619	DY709710	TGAAGCAACTTTACGAGCTGTCGCCGGCACGGACTAAACGTCTGGCCATCTTCTCTGAGG
961	0.845	0.0351155	-2.63142	-3.748	-1.61454	1.61454	3.06213	DY712397	ACAAAACCAGTGGTTTTCTCTATCTCAAAGTGAAGGGACAAGTGGAGGCAGACATTGAAC
15506	0.845	0.0292586	-2.76026	-3.506	-1.60399	1.60399	3.03983	DY729427	ATCGAATCACAAGCATAGGCCATGCCCTAAATCTGTTCTTACCTACTAACTAAAACTGCA
15592	0.845	0.0316421	-3.02067	-3.809	-1.56994	1.56994	2.96893	DY716347	TAACAAAAAGTGTTTTGATCAACGACCATGTCTCCACATCCGAACTCTGGCCTGGCTCAT
10052	0.845	0.027706	-3.14226	-3.772	-1.55806	1.55806	2.94457	FJ517644.1	CTGATAGCATTTAAGGAGAACAGAGGAGGCTCTCCTGACTATACCATCCACATGTGCTTT
10104	0.845	0.0283864	-3.11989	-3.779	-1.54761	1.54761	2.92332	DY731703	AGAGTCTACCATCCACACTGTCCCAGAGCTGCTAATGGACACACTGCAGAACCCAGTCCG
8702	0.845	0.0290433	-3.09886	-3.785	-1.52851	1.52851	2.88488	DY716291	TTGTGTACAGAACAGGAGACAATCACCTGGAATCACTTCATCTATCTGTACAGCCAGCCA
7978	0.845	0.0290346	-3.09914	-3.785	-1.52669	1.52669	2.88125	AJ424505	TCAGGCTACTTGAAAGTTGCAAAGTGTGTATATTTAAAGCAACGCCTTTAGCCTGTGTCA
7300	0.845	0.0338627	-2.95941	-3.828	-1.5002	1.5002	2.82881	DY692171	ATCACACGTCACAGACATGGACTCCATGGTCCGCCTCATGAGGTATAATAACTTTAAGGA
10675	0.845	0.0257557	-2.99089	-3.673	-1.48576	1.48576	2.80064	GE770267	AGAGTGTCAAATCTTGAAGAGAGGCTTCGTGCGTGCATGCAAAAATTAGCATGTGGGAAG
10436	0.845	0.0233559	-2.92114	-3.4	-1.47763	1.47763	2.78491	EG929792	TAGCCAGTCAAAGTCATGAATCAGCTGGCATCCTTTTTATGGATATGTACAAATAAATGG
14603	0.845	0.016493	-2.79577	-2.965	-1.475	1.475	2.77983	DY700430	GTGAGTGCCATTCCAGTTTCTTTCCTCCAGAAAAATCACTCATTGTGTACACCCTTATTG
1258	0.845	0.0124773	-3.23935	-2.978	-1.45447	1.45447	2.74056	GE776285.1	AATGGGAGTGAATGATGCTTACTGTAGAGGTACTTGATTTAAATGTTTATCAGTCTCCAA
14107	0.483	8.23e-05	-5.88015	0.255	-1.43691	1.43691	2.70739	EG909106	CTGATTTATGTCTATTTTAGTGGTTGAATCCGATGAGGGGAACCAAGCTGTGCGCTTTCT
7596	0.845	0.0038029	-3.59673	-1.986	-1.431	1.431	2.69633		GTACGGAACCCAAGTCCAATATGTGACTTAATTAGACCTTTGGAAAAATAACTGTTGTTG
13083	0.845	0.0366437	-2.88881	-3.851	-1.42409	1.42409	2.68344	EG899980	GCAGGGGCAGGGGGCAACTTTTTGTAACAGTATTGTCAATGAATTAAGTAATTTTTTAAT
8072	0.845	0.0139532	-3.1634	-3.036	-1.42397	1.42397	2.68323		GAAATGTGCTATGCGAACATATGAGAATGTGTGTTTCTGACAGCTATAGAGAATACAAAA
5987	0.845	0.0180897	-2.90302	-3.118	-1.41999	1.41999	2.67584	CU073518	TGTTTCCAAGCAGATGACTCTGACGCAGACTTCTGGTGGTATTATGAAGAATGGAGAAAA
7459	0.845	0.0165054	-3.35356	-3.533	-1.41938	1.41938	2.67471	CA043044	AACATTACAGGAAAGTACATCCACAAACGTGACCAAAAGGACTGCACCACTGACCCTGTT
6556	0.845	0.0451814	-2.70473	-3.914	-1.41928	1.41928	2.67452	EG647762.1	ATCAATTTTTGAATGCACCGATGAGAGATCCAGTTTACACAGGGACTGCCATGGCTTATC
15259	0.845	0.0279559	-2.70033	-3.405	-1.41737	1.41737	2.67098	BG933818	CCCCTTTAGAGGAAACCAAGTTGCATATACCTCTTTAATCGTCCTTGTTGTGTTGAATGT
15207	0.845	0.0374162	-2.69794	-3.686	-1.4115	1.4115	2.66014	GO051248	CACACTGTAGATATGAAGACAAAGACGAGGATAGACAGTCATTGTTTTGTTTAGAAGAAT
3925	0.845	0.0097936	-3.13407	-2.651	-1.40661	1.40661	2.65113		GGAGCTATCACTGGAGTAATTGAGGTGTTGTTTGAAGAATATGTTTGCTGTATACAATAA
1395	0.845	0.0188501	-2.96122	-3.193	-1.39909	1.39909	2.63736		CAGTCGATTTTAAACCGTAAGTACTATTGCAATGTTGAATAAGCTCTGCTTTCATACAGA
5411	0.845	0.042783	-2.75223	-3.898	-1.38178	1.38178	2.6059	EF466887	TGGGACCAGACTAATTATTAAAACCAGAGAGAAACCTTGAGCCATCCTTACTCCCCAAGC
7647	0.705	0.0013589	-4.43318	-1.641	-1.37891	1.37891	2.60072	EG879077	AATGTTGCTTCCCTCCATGTCTCAAAGCAATAGGGTATATTTATCAGTCCTAACTCCAGC
6815	0.845	0.0069534	-3.26582	-2.383	-1.36493	1.36493	2.57563		CTGCTAACATGAGATTGCTGTAAAACAAAATGCTGATCATTCAGAATGTGAAACTGGATA
12767	0.845	0.0126334	-3.5798	-3.268	-1.34442	1.34442	2.53929	EG838058	GACCTTTTACCACAAGAAAAGGACAACCAGTGAAGAACAAACACCATTGTAAATACAACC
4117	0.845	0.007787	-3.4368	-2.647	-1.32802	1.32802	2.51058	BT059585.1	ATTCAAACGCATCTCATAGCTAGTATCATTGTTTGGCCATGGGCTTTGACTAGTTCACTG
1580	0.845	0.0157123	-3.08323	-3.156	-1.30724	1.30724	2.47468	JT836621.1	ATTTTTAGAATGTTTCCTCTGGGATTGATGCCTCTATGTCGGGGTTTCTCAAACTCAGTC
7065	0.705	0.0010734	-4.30792	-1.188	-1.30284	1.30284	2.46714	DQ459470	TTCCATCTGTATGCTATTCAGCATGTCTTTTTAAAGTTTTCAGTAAAGTTGGATTCTGCC
12339	0.845	0.0414986	-2.51445	-3.676	-1.30207	1.30207	2.46583	EZ777316.1	GGTTTAGAAAAAATGTGAGCCATCCAGTAATGGAGCACATAAGGTGTATTTTTCATCATT
9389	0.845	0.004886	-3.74089	-2.399	-1.29166	1.29166	2.4481	DW537225	ATTGTGAGTTTGCCTATTTGCGGGATCTACTGATTAGGACCCACATGGAGAACATCAAGG
549	0.845	0.0205637	-2.90327	-3.239	-1.28717	1.28717	2.4405	CA365795	CTTATGTACAGGATACAAATAAATGGACCATAATGCCAGCCAGCAGGATGAGTGTGTCTG
15256	0.845	0.0317948	-2.43651	-3.414	-1.28574	1.28574	2.43807	JT827325.1	GAATTCCAGCATGGCTGTTTTAACAACTCACTGTCATCTTCCATGGTATGCGTGTAATTT
11029	0.845	0.0201924	-2.77292	-3.158	-1.28462	1.28462	2.43618	DY697849	ACACTTCAAGTCTCTGATTGAGGCCCATGACAAGGTGGCAGCTAAATGTTATGAGATGCT
12214	0.845	0.0321187	-2.81657	-3.747	-1.2835	1.2835	2.43428	FP318735	GGTGTATAGTTACTGTTTGCAATGACAGGAGGAAGAAGCTCCATTAAAGGAGGATTTTCC
257	0.845	0.0068602	-3.3369	-2.425	-1.26972	1.26972	2.41114	BX869223	ATTTTGATTGTCATGTCCCCATGGCCAACAAACTGCCTGAGGCTTGGTTTCAAATCCACT
11451	0.845	0.0394686	-2.65677	-3.709	-1.25924	1.25924	2.39369	GO063054.1	ATGAGCAAATCGAGTCTCATATTAAGGAACATTTCAAGAAGTTCCGCAGGGTGGACAGCC
4852	0.845	0.0104022	-3.36397	-2.886	-1.25188	1.25188	2.38151	DW573071	TCTCAAGCGATGGGAATGGAAATCTTTTGTATATTTGTTAGTGAATGAGCCAATCGTTGT
12495	0.845	0.0143598	-2.97452	-2.952	-1.2396	1.2396	2.36133	DW552716	TATAAATACCTGCAGTTCGCCTACTTCAAATCTGATAACCTGGCCAAGGCAGTGTCTGCT
5800	0.83	0.0020198	-3.9488	-1.58	-1.23916	1.23916	2.36061	EG766551	GCGATTATGTAACAATTCAGAGCAAATTTAGCTCATGTATGTGGTGTAGGTCTTATTTCA
13991	0.845	0.0052481	-3.84617	-2.557	-1.23341	1.23341	2.35122	DW539872	ATGTACTGCTATGTTAGAATCACAGTCCGAGTCATGTCAACCCGAATGAGAGAGAAGTGT
15730	0.845	0.0038566	-3.589	-1.995	-1.23225	1.23225	2.34933	CB514949	GTCAGTCTCAACCTTTCCAGTGTTCCATTATCTGTCCGTTATGTTTTGTCATCTCTGCTA
6619	0.845	0.0065051	-3.30219	-2.339	-1.22496	1.22496	2.33749		CATTTCATATTGTGTGCTGCACATGCAATGTCAACCAAATAAAACTACGAGCAATGTTTT
12243	0.845	0.0367216	-2.41999	-3.527	-1.22244	1.22244	2.33341		ATCACTTCAATTTTTCCCCATCTGACTACTAAGAAGTTCATTGTTGGTTCCAAATGTTCA
15161	0.845	0.0244061	-2.88957	-3.42	-1.2202	1.2202	2.3298	EG846261	TCTACCTAAATGTGGACGCAGTGAACACTCACAGAGATAGACCAGAGAACGTAAAGGTGT
14585	0.845	0.0059715	-3.75337	-2.706	-1.20969	1.20969	2.31288		CTTATGTTGTGTTATAACACTTGTTTGTGCCGCCTTGTAACTAATTGAGAAAACTACTCA
411	0.845	0.0070271	-3.63763	-2.779	-1.20874	1.20874	2.31135		CTGACAACTATCATCACGACAACCTTCTGCATTATCAGACTGTTTTCATTTAAACATGAT
14520	0.845	0.0418181	-2.28462	-3.602	-1.20701	1.20701	2.30858		GCTTTTTGGTACAGTACTCCACACTGAGCAAGTATTTATTAGTACCAATGTGAAATGGAA
3448	0.845	0.0120313	-3.26418	-3.027	-1.20488	1.20488	2.30518	CR372275	CAAGGAGGGGACAGCAGTGGGGATGAAGAAGACAGGTTCTAAATTGAATATGATGTAATA
15738	0.845	0.0407631	-2.29886	-3.585	-1.20286	1.20286	2.30196		GCAACCCAGTGTCTCAAGAATCAGATTTTATGCTCTTGCAACAGAATACATTTATTTGAT
6517	0.845	0.0240862	-2.7985	-3.37	-1.19539	1.19539	2.29007		TATGGGGGGTATGAATCTATTTGCTGTGTGTGTATACAGAGAAAGGGATTAAACAACAGT
5743	0.845	0.0354982	-2.73866	-3.664	-1.19517	1.19517	2.28972	DW588867	TCTATGAGGATTACTTCAAAGTCAAATACTCCCTGCCCAAATTAGACTTGCTGGCCGTGC
14766	0.845	0.0239288	-2.59266	-3.22	-1.19312	1.19312	2.28646	CA051697	AAACCTAATGCAACATTTTGTGTTTTGTTTCTGCTAAATTGTGTGCCCTGTTGATGTGTA
6444	0.845	0.024017	-3.04681	-3.506	-1.18972	1.18972	2.28109	EG869850	CAGAAGATAACAAGTTTAAGACCGTCGTCTATCGTAAGGAGTGGGAGTGGATAGAATTAC
2766	0.845	0.0316842	-2.55527	-3.446	-1.18967	1.18967	2.281	EZ770473.1	TCAGCTCTTTCTTTCTGTCTCGGCAGAGTTATAACAACAGGTGGGTCATTCCTACAATCC
6913	0.845	0.0332736	-2.78899	-3.759	-1.18865	1.18865	2.27939	GE794592	ATTGGAGGATGCAGATGAAAAAGTACAGCTGGCCAATCAGATTTATGATCTGGTGGACCG
12415	0.845	0.0193846	-2.94257	-3.208	-1.18304	1.18304	2.27055	DN166576	ATATGCTGTTTGAGCTCTTCAAGAATTCGATGCGGGCCATAGTGGAGCTTCATGAGAACA
14483	0.845	0.0167597	-2.95072	-3.074	-1.17806	1.17806	2.26272	EG852801	AATGGCTTCCTGAAGGTGTTGTCCAACAGTGGAAACATTGATGCATATGTAGGAGACAGT
14350	0.845	0.0197672	-2.73655	-3.105	-1.17469	1.17469	2.25744		GTGCACTGTAAGAGATAATACTCTATTTAAATGACGGTGTGGATGGAGATTACTTTGTTT
7109	0.845	0.0165979	-2.79232	-2.97	-1.17429	1.17429	2.25681	JT824325.1	ACAGAATGACAAATGGACTTCCATCACCACTAACTACATACATGTCACCCCTTGTATTTG
14681	0.845	0.0467484	-2.22235	-3.679	-1.17329	1.17329	2.25525		GACTGTCAAGACAAACCCACAAGGCTGAAGACTACTTGAATAAATGGTTTAGTCTGTGCT
5394	0.845	0.0308061	-2.84926	-3.606	-1.17223	1.17223	2.25359	EG765195	TTTCCAGATAGTTTGCCTGTTATGTACAGAGATTTGCAACTGGAGGATCAACCACTGTAC
8939	0.845	0.0118651	-3.41974	-3.099	-1.16783	1.16783	2.24674	AM412026	GAGAACTGACGAAGCCCTGGCGGCTAAACTGGGTGTGACTGACTTCCCATCCTCTTACCT
11924	0.845	0.015056	-2.84539	-2.903	-1.1482	1.1482	2.21638		CTGGAGTTAGCAGCGATATCTAGCCATCAAGTTAACTGCTATTATTTTTGTACATTTGAT
6162	0.845	0.0372551	-2.51231	-3.597	-1.14571	1.14571	2.21255	BT072684	GTCTGAAGGACTTCTCGTTTTCTTCAGCTAGCTTAACATGTTACTGTACTTTCTTAAAAA
2809	0.845	0.0251654	-2.76957	-3.348	-1.1414	1.1414	2.20595	NM_001139540.1	AATGAGCCGTAACGTGCCCTATGGACACATTGACTCGTACACATTCAGAAAAATGCCACT
12028	0.845	0.029609	-2.47576	-3.366	-1.13301	1.13301	2.19315	EG794924	ACACTACTGTTCAGAGCCAGACATGTTACTGCTACTCCAAGAAAGCTAGCTTCATTGTGG
15544	0.845	0.0174259	-3.13374	-3.267	-1.11418	1.11418	2.16472	DY702848	CATGGATACGACTATTAGTATTAGTTATAACATGGTGTAAATCTAAAGGGCTGCTCTGCA
14714	0.483	0.0002956	-5.0713	-0.431	-1.1114	1.1114	2.16055	DW536158	AGGGATGTCATTTTACTCATGGAACATGGTTAAACTAGGCTACAAAACACTGTACATGGC
14412	0.845	0.0278952	-2.92749	-3.565	-1.11005	1.11005	2.15854	EG909707	TGTCCAGGATGAAGATACAGTGACCTATTCCTCTGTTATACCCTGAAGCAAGGATATGCA
12217	0.705	0.0010677	-4.31098	-1.184	-1.10914	1.10914	2.15717		CTTTAAATGCCTGTAATTATGCCTTTGTGAACTGAGAATAAAACAATGCAACAGAATGGG
5495	0.845	0.0064772	-3.45131	-2.446	-1.10737	1.10737	2.15452	DY740876.1	CCCCTCCGTTATGTTAAGTGGTAACAGATGTCAGTTTTTATAGTTGGTTTGTAGAACTGA
15020	0.483	0.0003242	-5.01486	-0.483	-1.10684	1.10684	2.15374		TGGATGAACTGTATTGTTGAATTGTTTGGGGTAAGAAAAGTGATATGAGAATGCCCTAAA
5600	0.845	0.0169273	-2.87712	-3.029	-1.09773	1.09773	2.14018	JT831321.1	CTGCACCGTGTACACGTCGCAAAGAAATAAACGCAACATGTAAAGTGTTGGTTTCATGAG
9488	0.845	0.0422638	-2.27872	-3.61	-1.09423	1.09423	2.13499		TACTTTCATCTAGCTACATTAACCTGTTGAGTGTTTTGGATTAAAGACGATATCATCAGC
14345	0.845	0.0131372	-3.3431	-3.143	-1.09301	1.09301	2.13318	CU071123	TACTGAGTCACTGTTTGAGTCATCATCGCTCTGTGTTCTGTGGGAAATAAACGGTTTGGT
14752	0.845	0.0114412	-3.04586	-2.75	-1.07862	1.07862	2.11202	CB511880	GCTTGGTTAGCCCTAGCAGTAGGCTATAGTACTGTGTAGCATCCAGTCGTAACCTTTTTT
451	0.845	0.0114278	-3.44815	-3.083	-1.07639	1.07639	2.10875	DY727903.1	TGACATTGGCTGGGGTAATGTAACTCGGATCCTGGTCTACACTTCAAATGATACCTTCCA
7228	0.845	0.0478301	-2.50996	-3.888	-1.075	1.075	2.10673		ATGTTAAATGACCACCCCAAATCTCTTCAATGTGTAAGGGCTCTAAAATAAATGGATGGG
12579	0.845	0.0141743	-2.92459	-2.889	-1.07182	1.07182	2.10209	JT817486.1	TGCACTGCACTGAGTATTTTGCAAGCAAGTCCTCAAACTTGAAATAAAAATGAAAGAAAC
12653	0.845	0.0025502	-3.81832	-1.728	-1.06818	1.06818	2.09679	EG845724	GAACCCCCAGGTCTCACTCGCATAGGATTATTTTATACTGTAAACTAACAAGATTTGTAT
13827	0.845	0.0288804	-2.48947	-3.348	-1.06589	1.06589	2.09346	DN162739	TTTTTTCAACATCTGTCTCTCGCCTACGACTTTCAACACTTTACAGAGAGGAGCCAGTGG
412	0.845	0.0347855	-2.49758	-3.502	-1.06491	1.06491	2.09204	BT043628.1	ACTGACAAGTCCAAAGTCTTGCCTCCTTACAAGGCCTGTTAAATAATGTATAATAAATTG
7537	0.845	0.0189035	-2.95933	-3.194	-1.0578	1.0578	2.08176	DW339574	TGGAGGACTACTTCACAGCCACGGAGCCACAGTACCAGCCTGGGGATAACCTATAGTCAG
7646	0.845	0.0079759	-3.19102	-2.475	-1.05572	1.05572	2.07875	EG905417	CATTTGTGTTGGACAGCTGCTCAGACTCGCAGCCTTCAATAAATACACCCTGATCATTTA
12855	0.845	0.019845	-2.69493	-3.091	-1.05378	1.05378	2.07596	DY722371	TGTTTCTTTGCGTTTTCCTCCGTGAATGGGATTTCATGGGAAGATGTTGGGGTCATGACT
7712	0.845	0.0452309	-2.45444	-3.718	-1.05254	1.05254	2.07418	CB514320	GTTCACACAGTTTGGTTACATTTCTATGCTTAACAATGTGAGCCCCACAATTTTAGCAAA
6929	0.845	0.0372015	-2.51324	-3.563	-1.05056	1.05056	2.07133	JT832476.1	TGTGAGACTTTGTCCTGAAAGTGACATAATATATGTACAATGTAGACAGTAGACACTGTC
6084	0.845	0.0372048	-2.41225	-3.525	-1.03477	1.03477	2.04879	BT074345	TGACTGCCGATAACTTCAGAACAAAGTTGACTACAAATACAAAGTTGCTAAAGTCTTTGC
1195	0.845	0.004023	-3.5657	-2.022	-1.03401	1.03401	2.04771	BM413736	TTAACAACAAGATTGTCTGCGATCTCATTGAGAGCAAACTGAACCCCCCTGGCATCATGA
3598	0.576	0.0004398	-4.9935	-0.832	-1.03088	1.03088	2.04327		GGATGTTGCTCATCCAAAGACGACAAGTAACTTTTTCGAGAATGTTGATTTAAGTTAACA
9711	0.845	0.0396509	-2.54627	-3.795	-1.02096	1.02096	2.02927	BX880559	ACAAAAGCAACCCAGTGTATCTGGGCTATAACAATGTAGCAGCTCTAACTGTACTGGCTG
15177	0.845	0.0482193	-2.20498	-3.7	-1.01322	1.01322	2.01841	BT058324.1	GCCCTTGAATGATGTCATGTGTTTTTACTTCTTTCCCTCTAATAAAACAATGTGTTGGCA
15312	0.664	0.0008358	-4.45252	-1.036	-1.01033	1.01033	2.01438	DW546975	GTTCTCTCGAGTTGTTTTCCACACGAGACTTGTTTGGTTATGAATGTTTTTTATTGTGAT
13308	0.845	0.0178044	-3.118	-3.276	-1.00908	1.00908	2.01263	BT046244	GGAGACGTAAACAGTGAATAGGTGTAATCATCATCTAGCTAGGCCTTATTGCAGAAGAAG
12643	0.845	0.0197576	-2.73682	-3.105	-0.998303	0.998303	1.99765	EG857567.1	AATAGAGTTCAGAGAGGGTTCCCTGGTCCTGAACAGTAAGAACCAGTACAAACTGAAGAA
7626	0.845	0.0177944	-2.79599	-3.037	-0.992154	0.992154	1.98915		GACACTTTGTGATGCCTATATGTATATTGTACTGTTTTTCTGTAAGTGTATTGTGAGGGT
15536	0.845	0.005614	-3.38274	-2.241	-0.9891	0.9891	1.98495	DY692220	TGGCAGAAATGGAGTTGAGGTTCTCACCAGACCGTGACAATATTATTATGAAATGTATTT
6898	0.845	0.0290704	-2.67465	-3.427	-0.983094	0.983094	1.9767	EG830296	TAAGACAATCCAGTGTAAAATCACAGGTCTCCATGCTCATCACCCACGAGACTGTCTCTT
1256	0.845	0.0177402	-2.75606	-3.015	-0.978014	0.978014	1.96975		CCAGTATATGCTTCTCACCTGTTACAACCCTACAATTATCAATAAAATACTGTCATTGCT
2431	0.845	0.0086056	-3.14963	-2.525	-0.976295	0.976295	1.96741		CCAAGTATCTTCACTGTATGACCATGTGAGAGGAAATGGTATTAAAAGCCATATCTTTAT
3076	0.845	0.031643	-2.55608	-3.445	-0.965094	0.965094	1.95219	EG848770	AAGATTCAGTGTGTCTTACAAGATGTGGGATCCAACATTGCCACACCTCAGTCATCTGCA
12115	0.845	0.0173353	-2.76864	-2.999	-0.96334	0.96334	1.94982		AGGTGTCAAATATTATACTACTGTACTACTACAAGCAGCACTGCATAGTGCTATTAAATG
12396	0.845	0.0208593	-3.0027	-3.348	-0.959452	0.959452	1.94457	DY706603	GTTCATCGGTCTATCCATGTTTACATCATTTAGCACTTAGAGATCCAAAGTTATATTGTC
6367	0.845	0.0145109	-2.86545	-2.878	-0.951388	0.951388	1.93373		TGCCTCCACATGCTTTGAATTGTGAGCTGTGAATGCATTATTGTTATAAATATTGGAACC
15404	0.845	0.0074649	-3.28864	-2.478	-0.950581	0.950581	1.93265		GCGTTGACACTTCCTCCTTTTGCTGTTGTGTTGCAAAGTTTTAATATTGATGTTTTTGTA
14631	0.845	0.0441522	-2.25432	-3.64	-0.946356	0.946356	1.927	DY715894	AAATATTAGATTATGGTACACTGTCCTGAATAGCAATGGAACTGTAAGCACTATGAGTGA
6445	0.845	0.0495698	-2.3908	-3.883	-0.942167	0.942167	1.92141	EG835598	TTTAGAGAGTTCGGCACAACTTTTAGAACCGACGCCATGTTAGCACCTTAATACACGGCT
558	0.845	0.047992	-2.23167	-3.69	-0.938754	0.938754	1.91687		TCACACTCATTTTCTGTTTATTCCAGCCTTTCCCAAAGCCATAATTTACACATCTGCAGA
10038	0.845	0.0399628	-2.54079	-3.657	-0.934642	0.934642	1.91142	EG763566	TGTATGTTGCTTGTGTCCTTGTAGGAACTACATGAATGACAGCCTCAGGACCAACGTGTT
7254	0.845	0.0446998	-2.34264	-3.652	-0.920825	0.920825	1.8932	CB512893	ATTCTTTTGGTGGAGCAACAGTGATCGAAGCCCTCTGTGAAGAAGTCAACTTCAAGTGTG
6719	0.845	0.0202715	-2.83206	-3.184	-0.920135	0.920135	1.89229		GTGGAGCAGTAATATTTTCCATGTAAACGCATACCTAAATGACTGGATGTAAGATGAATA
8473	0.845	0.0484475	-2.29284	-3.7	-0.917394	0.917394	1.8887	DY731077	CCATCATTTTAGAAACGCCCTTGCAAGCCGTAATGATAGTATGTCTGTAAATAAGATTTT
14125	0.705	0.0015381	-4.21293	-1.521	-0.916357	0.916357	1.88734	BX863193	GTCTATCAGCAGTTTTGGGGGACTCATATTGGACAAGACTGTTAGCGACCCTAACTTTGA
6851	0.845	0.0343105	-2.39446	-3.467	-0.913272	0.913272	1.88331	DW583553	TTTGTCACAGAGGGACTTGTTGAAGTCCAAGCCTCCCTTCTCATTCTCTCTGTTGATCTA
10996	0.845	0.0383378	-2.36051	-3.542	-0.912041	0.912041	1.88171	EG842279	CAAGCGCCGTAATAGTACTTCACTAAGATTTCAATTCTACCTGATTCATGTTGGTTTGTT
7776	0.845	0.0297468	-2.4732	-3.369	-0.908267	0.908267	1.87679	BT046942	GTGCCATTGTTTAGAAAAGGTTTTCTTTGTCAAAATAAACATCTGCATCCTCCAACACCC
8420	0.845	0.0321794	-2.60804	-3.482	-0.904316	0.904316	1.87166		AAGAAACATGACTATTGTGATACTGTCAGTAAATTGTTCTTCACCCCACAACAGACTTGC
1626	0.845	0.0083926	-3.38861	-2.8	-0.902851	0.902851	1.86976	BT046733	GGCCAGAGGTGGAAGAGTACATTTTACTGCCTGTGTCTCTGATTAAATCTTATAACTACT
14715	0.845	0.043784	-2.28443	-3.63	-0.899463	0.899463	1.86537	CB512304	ATATACGATGATCCTTATCCACTGCTTTTGTCATGGTCCAGTGGCTTGCCAAAGTATTCA
10448	0.845	0.0310493	-2.48068	-3.402	-0.893798	0.893798	1.85806	DY717698	AACATCCTTGATCGCAGTTTCCATAAATGGATGAATATCTTAAAGTTTACTACTACACGG
6054	0.845	0.0347056	-2.38813	-3.474	-0.893142	0.893142	1.85722		CAGAGTGACATGCTGTTTATTTGCAACTGTTTTGATGGTGTTGTGATTAAAAGTGTCAAA
15727	0.845	0.0484673	-2.2021	-3.703	-0.892082	0.892082	1.85585	DW592113	TCCAATAGCTGCCTTGGATTGACAACAGTTAGGCTCATTTGTGCTTGTGTTTTCCCAGTT
9004	0.845	0.0454597	-2.238	-3.66	-0.886776	0.886776	1.84904		CGAGTGTAATGTCAAGGGGTTACTTAATGTATGTTAAGTCGTGTACATTAAACTGTATAG
11134	0.845	0.0056724	-3.37708	-2.248	-0.886202	0.886202	1.8483	DW580517	CGCCACCAGAACCTCAGTCAGCTTTAGGGCTTTTAGTTATCCAGAGATGGATACTAAATG
11419	0.845	0.0112636	-3.11887	-2.807	-0.87622	0.87622	1.83556		CTGCTGTGTCTGATCGTATTTGTTCATCACAGAATTGTGGTATTCTGAAGTTTTCTGTAA
7702	0.845	0.0405295	-2.30206	-3.581	-0.875454	0.875454	1.83459	EG939418	CTGAGGTGTTTCCCCTCTCATCAATGTCTTGTTTATTTTTTGACATGTATAAATTCCCAA
14654	0.845	0.0213797	-2.65426	-3.142	-0.873368	0.873368	1.83193	BT043603	CTGTCAGCATTTTGTCAAGAGTATTTCACATTCTGTCATGTTTACTCTGAATAACTACTG
3887	0.845	0.042567	-2.33252	-3.619	-0.870012	0.870012	1.82768		GTGAGCCACGTAGGAGAATACTACATTGCTAATCGCAAGTTCAAATAAACATGCTACCCT
4203	0.845	0.0340945	-2.65217	-3.579	-0.86973	0.86973	1.82732	JT824598.1	CCTGCCAGTTATGATTTTCCTATGCACATTTTTGTGGAACAGTTTCATCTCATTCATAAT
11219	0.845	0.0123948	-2.95117	-2.771	-0.867228	0.867228	1.82415	BT058271.1	TGGGTGTGCTTTCTCAGTGGTATGTTAGTATAGACTGTGTGTCTGTCTAACACCAACCCA
10742	0.845	0.0304228	-2.58039	-3.422	-0.866311	0.866311	1.82299	GE790850	TTTGAACAATGGCAGCAGTTTGAGGACAAACGCATCACCTTCTTCAAAGCACTTCTGCTG
7879	0.845	0.0083249	-3.16769	-2.503	-0.86464	0.86464	1.82089	BT045666	CACTATGCATTGTGTTGTTGGTAGCTATCTAGGTAGCTACTGAAATAAAGGCTGAAAATG
7900	0.845	0.0297891	-2.5934	-3.41	-0.860618	0.860618	1.81582	AJ608768	GTCGGATGGTGATAGGACACCATTCAAGTTTTCACTCATGGGAAAACAAAACAAAATACT
14748	0.845	0.0084389	-3.21873	-2.556	-0.858903	0.858903	1.81366		ACAGACAGGTCCAGCCTCTTTGTACACTACCAGGGCTAGATGTCCTGTGTATGATTATTT
8121	0.845	0.0257936	-2.55154	-3.271	-0.851316	0.851316	1.80415	CA053806	CCACCACATCATGGAGACATGCTATTTAATTACCAATGACTTGTTCAATTTCCTAATCAA
9360	0.845	0.0193384	-2.8614	-3.157	-0.850723	0.850723	1.8034		CTGTCACAGCAATCAATCACCTCAATTCACTTTGAACAATGTGCTCTTAATCAATAAGTA
12624	0.845	0.0495128	-2.32706	-3.724	-0.850572	0.850572	1.80322	JT814069.1	GTGGGAGGTTTGATGATTTTGACAAGATGGGATACAGCTTTTGGCAGATTTGATTTTTCT
14309	0.845	0.0364439	-2.36107	-3.508	-0.847264	0.847264	1.79909		CAAGGAAGGGAACTTGATCCTTTCTCAATTAAAGATCTCTAAACCCTGTCTATGTATAAT
5732	0.845	0.002814	-3.76351	-1.791	-0.846574	0.846574	1.79823	EG879440	AGGGGGGAAAATCCAGGCTCTGAAATGGAAGAGTTACTATTTATGTGATTTAACAAAAAA
12283	0.845	0.0490863	-2.19498	-3.712	-0.846203	0.846203	1.79776		ATGGCTACAATGTCACATATTGTACATCCTCTACATTTTAGTAGGAACATGCTATACCTT
6646	0.845	0.0348927	-2.41425	-3.479	-0.844638	0.844638	1.79581	AY523659	GAGAAACCTTTGCACTTCTGTAACATCAGAGAAGCAACAAACTTCTCAAAAACATAACAT
6819	0.845	0.0383094	-2.33337	-3.542	-0.841836	0.841836	1.79233		TCCCACTTGCAGAAATGACTCAGAACTTTGTTTTTCTAAACTTGTCAGCGGGAAATGTAT
12647	0.845	0.0414251	-2.31619	-3.593	-0.840502	0.840502	1.79067		GTTCATTGTCTTGTCCCAAAGAATAGATTAGATCTACACAATGCCGCAATGTGTTATTTT
13077	0.845	0.0107567	-3.02824	-2.675	-0.839477	0.839477	1.7894	JT825576.1	TAGAGTTCTCCCCAAATTTGAAGAGCGCCTCCAAGTTCGGTTAAAATCAGGAAAGGTGGT
12843	0.845	0.0194846	-2.85671	-3.161	-0.83902	0.83902	1.78884	EG812580	CATTCCACCTTAGGAAAAATCGAATATTTTACAATTGCAGTTAGCTTTGGGCTCTTAAGT
3080	0.845	0.0254574	-2.55874	-3.262	-0.837951	0.837951	1.78751		CGACTTATGAAAAGGACTTCCTTGGGCCATTGAGTCAGTACATTTTAACATTTTTACTTT
7944	0.845	0.0228972	-2.65339	-3.202	-0.836614	0.836614	1.78585	JT824305.1	GAACCTTTCAACACCATCTGCCTTCCCGATTGTCAATATTTTTTAGAACATTTCATATCA
11781	0.845	0.0289621	-2.48791	-3.35	-0.833057	0.833057	1.78146	EG837093	TGTCCAATGAGATCGGTGCCATCGAGAGGGCAGTTATCTGGCCCCAGTACGTGAAGGACA
13194	0.845	0.0055888	-3.45441	-2.296	-0.832992	0.832992	1.78138	CA055479	ACCAGAACTATACACCCCTCACCTGATCAACCCAGGCAGACTCTGCAGCGTCCTGCACAA
10356	0.845	0.018134	-2.7441	-3.03	-0.828225	0.828225	1.7755		CAGGCCTATTTAAAACATGTTTCACTGTCTGGATGTGTAATGTGATTTTGTAGTAAGTTC
5927	0.845	0.0097028	-3.08433	-2.606	-0.826546	0.826546	1.77343		GTTGAAGAAAAGTTTTTCATTGTAAAGGGTTGTCAACTGTAATAGTGCATCGAGATGGAA
5784	0.845	0.042801	-2.36947	-3.626	-0.824737	0.824737	1.77121	DY725617	TATATCAGACGAGGAGGAGGAAAAACTCCTGCAGATCACCAGTCTACATTCACTCAATGC
10690	0.845	0.0397887	-2.33927	-3.566	-0.82167	0.82167	1.76745	EG791074	AAGTCCAGGAAGCCAAGTGAACACAGTCACTAGTGCTGAGTGATTAACCAACATTTTTTG
14911	0.845	0.0133286	-2.91167	-2.82	-0.814249	0.814249	1.75838	EG941661	AATGTCAACCAGAAAGGGCTATCTTCTCCCCTCGCCAAAATACACCACAATAATGGCATG
6216	0.845	0.0474689	-2.21378	-3.689	-0.813286	0.813286	1.75721		GGACCGTGGTGTATGTGAATGTGCTTGCTGAAAGTACTAGTATATGCTATTCTAATTAAA
15388	0.845	0.0296743	-2.50642	-3.372	-0.810862	0.810862	1.75426		ACTGCATGTCTGGTGTCTTCCATTTGTGGGTCTGTAATCAGCAATAAACAAATATATTTC
11863	0.845	0.0263754	-2.53931	-3.286	-0.806094	0.806094	1.74847	DY731917	CTATAATACTTACTGTGAGTTTAAGCCTGGGAGGTGGTGTGTAATGGCTAGAGGAAGAAA
6319	0.845	0.0401282	-2.30759	-3.574	-0.805388	0.805388	1.74762		CAGAGAGGGAGAACTTGTGAAACATGTATCTGTTGTTAAACAAAATCAACTCCCTTTAAT
12933	0.845	0.0238684	-2.62988	-3.229	-0.804974	0.804974	1.74711	CB515586	CCACTTCCCCAGAACATCATCCTCTTGTTTTTAGTGCTATTAATGTTAGATACATACTTT
10001	0.845	0.0169476	-2.78096	-2.984	-0.798829	0.798829	1.73969	DW542289	TCAGAAGGTGGACCCATTGCAGAACATCCTTTTTATGCAGGAGAATTGTTATGCTGATTG
7728	0.845	0.0265947	-2.53476	-3.292	-0.797067	0.797067	1.73756	EG647682	TACAGGAAAGATGGTCGTTTAGTGCGAGAGGCTCAGCCATGTTAGGATTGTGAAAGTCAT
7890	0.845	0.033992	-2.42915	-3.462	-0.793992	0.793992	1.73387	EG859380	CAAAAGGCATAAGCATGGACACCTAAAATCTATAAGGCGTCAGGTAGCCTAGCGGTTAAG
4942	0.845	0.0100917	-3.06295	-2.632	-0.793811	0.793811	1.73365	CU071590	AATCTACGCATAATATGAGACTGGATCAGTTTACAAACCTGTAGACACAGAATAAATTGC
8506	0.845	0.0422678	-2.30465	-3.606	-0.766083	0.766083	1.70065	JT827561.1	TCACAGGGAGAATGGAGATTTCAGATTAAAAACATTTGGCAATTGCCTTTTATGTTGTGC
2497	0.845	0.045442	-2.23822	-3.659	-0.763551	0.763551	1.69766	JT829438.1	AAGTCCATGGGTATCTGCTAGCAGGTCATTTCACTAACCAATAAAATGACATTTTCCCTG
7604	0.845	0.0380311	-2.33742	-3.537	-0.761647	0.761647	1.69543	JT838701.1	TTCAGACACCCCTGGTCTTGTTCATTAGGCACCAAAATAAATAAAACAGTCTGAAACAGG
13540	0.845	0.0290972	-2.51757	-3.359	-0.760953	0.760953	1.69461	EG801829.1	GACGCCATTTTTGGGACACTCCGAATAATCAAAGTAGATGTTTTATTCATTAGGTATCAA
15125	0.845	0.0106496	-3.03369	-2.669	-0.758272	0.758272	1.69146	EG770352	TTGGACTTCAACTTGGGCATGTATATTAACTGGTTTTGTACTATGTACAGCATGTTCTTG
14281	0.845	0.0475018	-2.21339	-3.69	-0.753635	0.753635	1.68604		CACAGACTGTAGCTGTAACATGGTGTTAAATTCTGTCTACCAATGTTTTCTTTCTAATCT
13847	0.845	0.0348855	-2.38527	-3.478	-0.749497	0.749497	1.68121	DY692820	CTTCCTGCTCAGTACCATGCCTCTACAAGTCTGTATTTTGTTGGAAGAAATAAAAATAAA
8623	0.845	0.0378661	-2.33983	-3.534	-0.743293	0.743293	1.67399	BT047543	TGCATACACTGGATGAGCAAGAAAAAACGCCCCAAAATGGGTCATATAACTATAACGTGA
12490	0.845	0.0097708	-3.08053	-2.611	-0.739083	0.739083	1.66911		CTTTTGTGGGAAGGGTAGTAAAACTACTGCGTTTTACAATATGTGCCATTAAATGTCTTT
6080	0.845	0.0408312	-2.32446	-3.583	-0.737702	0.737702	1.66752	DY701743	TTTGTAGAGTACACAGAACAGGTGGTCAAGCTGATGGTTCCTCTGCTCAAGTTCTACTTC
6345	0.845	0.0428159	-2.36925	-3.626	-0.735532	0.735532	1.66501	CX247327	TATCTATCTAGTTTTGGTGTCCACCGCACCACTGAAGGTATTTCAATAAAGCATGCCACT
14171	0.845	0.0315162	-2.44137	-3.408	-0.727163	0.727163	1.65538		CAAACGATTTAGCTTATTCAGCATGCCTTCAGAGAGCATTGTTATATCACCTGTTTAATA
12331	0.845	0.0133866	-2.90931	-2.823	-0.723856	0.723856	1.65159	GE820683	ACTGCAAAATGTTTTTGCCTTTGCACTGCGCTCTTGGCTAAAGGTAAATCTTAAAAAATA
5749	0.845	0.0458797	-2.23286	-3.666	-0.716784	0.716784	1.64351		TGGATCTGTTTGTCTGATTTGTTTAGTATAGGATTGAGTTTCCCAACTTTTTGTCTACTC
10713	0.845	0.0429782	-2.26937	-3.621	-0.716629	0.716629	1.64334	DY717213	TCTTTCAATGCCTTATTATTGGCTATATTGGAGGTGAGCCTCATGGTACTCAAAGGCTAA
11488	0.845	0.0258203	-2.55098	-3.272	-0.716528	0.716528	1.64322		ACGAGATCCAACCATAAATACACCCCAACCGGACATTTCTTTTTTATCATCTAGTTTTTT
11339	0.845	0.0190864	-2.7162	-3.065	-0.715042	0.715042	1.64153		TTGGGAATTGCTGTATTTGTGAAGCGAATTTAAAAACTGCAATAAAATATGGCCTTGCCA
6386	0.845	0.0137413	-3.00064	-2.925	-0.713417	0.713417	1.63968	BX081152	CGTTCCAGATCAACATCCACCTTTTGTACGGGAGATTAGACATTATTTATGTTTATGATA
12555	0.845	0.0203761	-2.68052	-3.11	-0.710388	0.710388	1.63624		CATTATCATGGGTCTGAACTGGGAGAGAATACTTTGCATACAAATAAACATCTACATATG
13922	0.845	0.0355306	-2.37513	-3.491	-0.709487	0.709487	1.63522		GGCAGCAGATAAGACCATTCTGAAACCTTTCCTTTGACTGATTAAACTGTAAATTCTTAA
9713	0.845	0.03147	-2.44218	-3.407	-0.707457	0.707457	1.63292		GGCATTGCACTTTAAGATGGACCATACATGAGAAGACAAAATAAATCCGATTTTTATGGT
7699	0.845	0.0271095	-2.52424	-3.305	-0.705717	0.705717	1.63095	JT826149.1	AAGAAACATGAGCTGGAAATGGATATTGAAAGCTTGGAGGCAGCCAATCAGAGCCTGCAA
10727	0.845	0.0216008	-2.64864	-3.149	-0.703547	0.703547	1.6285	EG933134	ATGGGCGTAATCCTGTGATCAGGCTTGACCCCATTAAATTGTCAAATTTAGACCCATCAT
7365	0.845	0.0149966	-2.84754	-2.901	-0.699098	0.699098	1.62349	EG932097	CAGAGTTACACATAAACAAACGTACAGTCAATAACAACTTCCCTGTAGCTCAGTTGGTAG
2991	0.845	0.0229711	-2.61502	-3.192	-0.698495	0.698495	1.62281	JT816706.1	TGGTCTATGAACACACACTGGGTGAGGAGAAGTACACATTCATAGAGAAGTGTGGAAACC
6099	0.845	0.0230669	-2.75179	-3.259	-0.696744	0.696744	1.62084		GGGGGTTTGTATCATTTGATATACACAACATGATTTACACAACATACTACCACTTTGAAG
11070	0.845	0.0493514	-2.21557	-3.709	-0.692024	0.692024	1.61555	GE620267	CTACAACTTCCCATGTGTCAACATATATAGCAACTAAAACTGAGGGGAGAAGGTCACCCA
8344	0.845	0.0450995	-2.24245	-3.654	-0.690438	0.690438	1.61377	CA037978	CAGGGTTGAAATTATGACAATGATGATAATGACTCCCTATAAGACTCTATATGACTAGCT
15087	0.845	0.0485799	-2.2008	-3.705	-0.682733	0.682733	1.60518		ACGCTGCTGGTTCTAATTCCTAATTTCTTTTACAGCCTGCCAAGGAATTCAATAAAAATA
7192	0.845	0.0218318	-2.64283	-3.157	-0.677683	0.677683	1.59957		TTACTGTGATTAAATACGGCCGCTCATTTTATGTCTGGAACCATTAAACCAAGAAAATGT
3911	0.845	0.0060911	-3.33812	-2.295	-0.672215	0.672215	1.59352		TGAACCATTTTGCTGCATCTTACTGTAACTGAGGTTAATAAAGGCTGTTAGGTTAGTATC
14712	0.845	0.0441589	-2.25423	-3.64	-0.670249	0.670249	1.59135		TACCAGGATATGGATGCCTTGGATTCTCTGTCCCATTAATACTCAGAAGACCCATTTTTT
10152	0.845	0.0471776	-2.21723	-3.685	-0.66513	0.66513	1.58571	JT820325.1	CCCCTGCATGGGTGCCAAGTTTAGTGGTTTTATGAAAAATAAGTATTGATGTTCTTGTGA
13109	0.845	0.0354026	-2.44161	-3.493	-0.659295	0.659295	1.57931	CB517736	GCACCTGTTAGAGGTTGCTTACTGGAGCATTGTGGACTTCATCAACATGATGCAGTCATT
11901	0.845	0.0326921	-2.42116	-3.433	-0.659189	0.659189	1.57919		GAACACACTGTGGAGGTGGAAATGTAAAAATATCAACTTTCAGTTTGTTTTCCATTAGTC
11106	0.845	0.0208734	-2.66735	-3.126	-0.654626	0.654626	1.57421		CGTCAAAGTGAAGATGTTTCAAACGTTACATCTGACTGTGAACTTACATCAAAGAAACCT
14163	0.845	0.0340492	-2.39869	-3.461	-0.654615	0.654615	1.5742		CATCCCAATGTGTAGCTTACAGTAAAAGTTAGTCTCAATGTTGTACAAAGCTGATGTGAA
13160	0.845	0.0331018	-2.41428	-3.442	-0.654206	0.654206	1.57375		TCTCTGCTTTCCTAAAATGTGAGCTTTTTAAGATGGTTTTTGTTTCCTGGGACAAAAACA
13432	0.845	0.0307874	-2.45426	-3.392	-0.648743	0.648743	1.5678		GATTGATTTGAATTTGCTGACAAACCTGGGGGAACATTTTTGTTTTTGACTGCTGTTTAA
11674	0.845	0.0481321	-2.206	-3.699	-0.646616	0.646616	1.56549		GAGATGTTTACGTTCTCTGAAAGTTGTTTGTGAATGAACTTTGAACTTCAGTTCAAAGTG
13678	0.845	0.0471533	-2.21752	-3.685	-0.641727	0.641727	1.5602		TGTCTGTATATATGTTCTGTGGTCATGTTCACCACTCAAACTTTTTATTCTTGAACCCCA
7950	0.845	0.0213599	-2.65477	-3.142	-0.641445	0.641445	1.55989		AGGGGAGGTAGAGGAGCAGATGGAGTAAACATTTTTATTTTATTGTACAATCGTGTTATG
8831	0.845	0.0041345	-3.55065	-2.04	-0.640206	0.640206	1.55855		ATGGAGATGTAGGACATTCTCTCACCTTACTTTTGTAGTTCTTGTCATAATAAGGACAAC
10955	0.845	0.0290229	-2.48676	-3.352	-0.639884	0.639884	1.5582		GGAAGACTAGAGACCCAATATGTTTGTGCCCCTATATTGTGTTTTGATCTTTGTTTATAT
12158	0.845	0.0267826	-2.5309	-3.297	-0.63853	0.63853	1.55674	JT834420.1	ATTGTAAGACGAGGCATTGATAAAGTGGTGTGTTGTAACAATACAAGATCTGAATTACAG
13168	0.845	0.0470432	-2.21883	-3.683	-0.63	0.63	1.54756		GTCAGATGTATACGTCTTAAGTGAATAGTTAACTTGTCTGCTTGTTTTCACAGCTGTAAT
10425	0.845	0.0385297	-2.33019	-3.546	-0.62583	0.62583	1.5431		TCTCAAGTGAAGAGAAATCGACTTGCAACGAAGAAGTCTCAGAAAAATAATGCATGATTT
11612	0.845	0.0445968	-2.24872	-3.646	-0.624968	0.624968	1.54218		CACCTACATTTCCAAAGGAATTTAGAGAAGCAACAGCACACTGACCCTTTTGGTGGGAAA
13870	0.845	0.0231079	-2.61177	-3.196	-0.618231	0.618231	1.53499		CCCAGGGACCTGCTGCTTTGTTACAACAATCAGTTATGGTTCATTTTCAAATAAATAAAA
12297	0.845	0.0349615	-2.38406	-3.48	-0.618106	0.618106	1.53486	BT058720	GTCACCTCTGCTATTCCTGTCATTTCTTGTCTGTACAGAAACATGTCAATAAAATTTCTT
5304	0.845	0.0447497	-2.24681	-3.649	-0.616884	0.616884	1.53356	DW582374	CCCTGAGCTCATTCTGTGTGACATTTATAAACTGTCAGTGCATTTCATATCAAAATCTAA
9104	0.845	0.0172872	-2.77016	-2.997	-0.614672	0.614672	1.53121	JT823261.1	GGTGGTTAAACCTGTTTAGAAAGTAGTAGTTGAACATGCACAGTAACAATAAAGCTTTCT
13645	0.845	0.0178393	-2.75303	-3.019	-0.614152	0.614152	1.53066		GTTTTAAAGGGTGCAGTATGTATATTGGTGGCGGGCTGAGAATAAATGAAGAATGTTTAT
6500	0.845	0.0265794	-2.53508	-3.292	-0.611193	0.611193	1.52752	EG794433	CCCCTAGTTACATGTATAAATTACCTTGACTAACCTGTACCCCCATCAAATATAGCCTAA
9912	0.845	0.0396268	-2.41708	-3.579	-0.609143	0.609143	1.52535	DY705572	AACTTGGTGTCTGCTGCCTTTCAGTCTTACGCTACCAGCTACAAGTTTGTGACCAAGAAT
11209	0.845	0.0328585	-2.41835	-3.437	-0.601494	0.601494	1.51729		TACGTGGATTCTGTACTATACATCATATCATATTCTTGCAAGACATTCTGTTTTCTCCTG
5967	0.845	0.0403464	-2.30458	-3.578	-0.599632	0.599632	1.51533		GTGCTTACCTTAGTAATACAAAATGAACACCACTGGGATATATTGCAGAAATAAAAAGGC
10114	0.845	0.049778	-2.18712	-3.722	-0.597137	0.597137	1.51271	JT827006.1	GATTAACTGTGGGGCTTAGAGCCCTGGACTTTTCTGGTTTTAAGTACGCCCATTAAACTT
9193	0.845	0.0487566	-2.25189	-3.697	-0.597037	0.597037	1.51261		CGAGGCAAAACGGGTTCCTGAAAATTGTGTACAACGTCATCCATTTTGTATTAAAAAATT
7605	0.845	0.0314979	-2.44169	-3.408	-0.590335	0.590335	1.5056	GE780146	ATATGTTAAGATCTTAACTGGGAGGCACTGCATGGCCTTTCGATTAAAAACCAAAAATAC
11390	0.845	0.0426024	-2.27427	-3.615	-0.589727	0.589727	1.50496	DY724691	AACAAGGCCGTTGTTGAGTTATCCTGTAAGACTCAATAAAACTGGTCTCCCCAAATGTTT
8969	0.845	0.0380936	-2.33651	-3.538	-0.589403	0.589403	1.50462		ACTTTCTTCTTCCACAAAGTCCTGGTTTTAAATAGTTTTATATCAGACAGCATGACTGCA
5048	0.845	0.0324301	-2.4256	-3.428	-0.58559	0.58559	1.50065		GGGTAGACCACAAACTAGATTGTCTGCAAGACTACATTTGATGCGATAAATCAATTAAAT
Supplementary Table S7: Downregulated genes obtained from GSE58929 dataset. These DEGs were selected considering fold change (FC) > 1,5 and padj<0.05.
