# Supplementary material for: Identification of Novel Genes Associated with Fish Skeletal Muscle Adaptation during Fasting and Refeeding Based on a Meta-Analysis
Source: Genes (Basel). 2022 Dec 16;13(12):2378. doi: 10.3390/genes13122378 (PMC9778430; doi:10.3390/genes13122378)
Supplement: Supplementary file 1 [file genes-13-02378-s001.zip › genes-2052642-supplementary/Table S8.xlsx]

## Sheet: Total Genes of Red Muscle
CloneID	Clone name	Log2 ER	p-value
est04f03	Unknown-59	3.10244	0.00168781
ENH2_C04	Cytochrome oxidase subunit III-1	2.73838	2.14339e-10
EXOB1_A06	ADP,ATP carrier protein T2	2.31943	3.41672e-06
EXOB4_G06	NADH-ubiquinone oxidoreductase B15 subunit	2.15205	0.00901101
est02f09	Unknown-30	2.07939	0.0032178
CA381045	Aminolevulinate, delta-, synthetase 1-2	1.99417	0.000820219
utu02b07	Cytochrome c oxidase subunit II	1.93928	3.78966e-14
utu02c05	Hypothetical-fish 13	1.84773	0.0026148
EXOB1_H08	ADP,ATP carrier protein 3	1.79134	1.80273e-07
est02f05	Cytochrome c oxidase subunit III-4	1.74683	2.89033e-10
EXOB1_H09	ATP synthase beta chain-1	1.72128	0.000121949
est01a08	Unknown-8	1.72058	0.00843878
ENH2_F04	Unknown-4	1.56586	7.25667e-07
utu01g04	Cytochrome oxidase subunit III-2	1.55142	9.19964e-11
utu01h02	Cytochrome oxidase subunit III-3	1.51748	9.18785e-13
EXOB2_A01	MHC class II invariant chain-like protein 1	1.42035	0.00560165
utu03b10	Beta enolase-3	1.41513	4.54568e-09
utu03c08	Beta enolase-4	1.40126	3.05977e-07
Hete0002_B10	Unknown-137	1.32139	0.00745097
ENH2_F10	ATP synthase lipid-binding protein	1.3024	1.22513e-07
HKT0001_G11	Nucleoside diphosphate kinase 3	1.17897	0.00293058
utu02a10	Glyceraldehyde-3-phosphate dehydrogenase-3	1.13161	2.89998e-11
CA357014	Myeloid differentiation primary response	1.12516	0.00898331
utu03b03	Beta enolase-2	1.11774	1.40528e-07
HK0003_C08	Parvalbumin alpha-2	1.09544	3.24259e-08
utu03d10	Glyceraldehyde-3-phosphate dehydrogenase-5	1.0603	3.47394e-07
utu03b05	Myosin regulatory light chain MRCL2-3	1.01942	8.05316e-08
CA387854	Apoptosis inhibitor 5	0.989972	0.00301439
HK0001_E10	Myosin regulatory light chain 2, ventricular/cardiac muscle isoform	0.978999	1.88754e-07
utu04f01	40S ribosomal protein S9-2	0.96333	1.55496e-08
utu03d01	Unknown-255	0.951064	0.00501793
utu03c12	Glyceraldehyde-3-phosphate dehydrogenase-4	0.933839	2.02434e-08
EXOB2_G09	Cytochrome c oxidase subunit I-2	0.92612	9.29065e-09
KVkm2_A01	Unknown-219	0.905598	2.64593e-07
CA349329	Transposase-17	0.899654	1.63252e-09
utu01b12	40S ribosomal protein S9-1	0.898596	2.85274e-07
utu04g05	40S ribosomal protein S9-3	0.875732	9.55528e-08
HK0002_B06	Troponin T-3, fast skeletal muscle	0.871209	2.6344e-06
utu03d11	Skeletal muscle LIM-protein 1	0.863473	0.00753518
est04c05	Ferritin heavy chain-1	0.85135	0.00682297
utu03b11	Gamma-secretase subunit PEN-2	0.849802	0.0045402
utu03b02	Ribosomal protein L6-2	0.838442	8.95205e-08
utu04h11	Myosin light chain 2-2	0.825494	3.28833e-06
KVkm2_E02	Glyceraldehyde-3-phosphate dehydrogenase-2	0.807805	3.87047e-08
utu02a08	Ubiquitin and ribosomal protein S27a-2	0.796273	8.15311e-07
est01h01	Unknown-19	0.781622	0.00397523
ENH2_C05	Unknown-2	0.780937	0.00392931
utu04e07	60S ribosomal protein L39	0.76784	1.27951e-06
utu03e08	Sarcoplasmic/endoplasmic reticulum calcium ATPase 2	0.761899	6.52228e-05
HK0002_F05	Myosin heavy chain, skeletal, fetal	0.72545	1.46474e-05
utu01h05	Troponin T-2, fast skeletal muscle	0.713992	2.19865e-06
Hete0002_C10	Creatine kinase, M-1	0.661283	7.282e-08
Hete0002_E10	40S ribosomal protein S8	0.652877	2.95743e-07
HKT0001_G12	Malate dehydrogenase, mitochondrial-2	0.646533	0.000182767
HK0002_D07	Unknown-172	0.631158	3.69039e-06
CA361342	Orphan nuclear receptor NR4A2	0.624475	2.20535e-06
HK0002_H11	Creatine kinase, B chain	0.622096	0.000484934
utu01f03	Unknown-238	0.621575	2.80029e-06
utu01f12	Troponin T-1, fast skeletal muscle	0.621076	8.95939e-06
EST1-3A_D08	Glyceraldehyde-3-phosphate dehydrogenase-6	0.604487	0.00247302
utu03e11	Troponin I, slow skeletal muscle	0.60023	3.80907e-05
HK0003_C07	Heterogeneous nuclear ribonucleoprotein A0	0.600203	4.38587e-06
HK0003_G01	Creatine kinase, M-2	0.595654	0.000777863
HK0001_A12	40S ribosomal protein S2	0.585229	1.74567e-06
HK0002_G02	Creatine kinase, sarcomeric mitochondrial precursor	0.571996	0.00494864
utu01e09	Embryonic alpha-type globin2+collagen alpha 2(1)	0.567333	1.70594e-06
CA376758	Mitogen-activated protein kinase 6	0.564038	3.57193e-06
EXOB3_G08	Fatty acid-binding protein-1	0.532668	0.00053629
utu02f09	Myosin light chain 2-2	0.526346	0.000506168
HK0003_H04	NADH-ubiquinone oxidoreductase 19 kDa subunit	0.525237	0.000537262
HKT0001_H06	60S ribosomal protein L18	0.50749	0.000394703
HKT0001_H05	Cytochrome b-3	0.505479	2.24694e-08
EXOB4_C10	Ubiquitin and ribosomal protein S27a-1	0.495654	0.000524056
CA363870	Thioredoxin-like protein 4A	0.479701	0.000124218
CA384463	B-cell translocation gene 1-1	0.47584	1.49256e-07
CA348325	BAG-family molecular chaperone regulator-4	0.469433	0.00400419
utu02h04	40S ribosomal protein S6	0.467193	5.50374e-07
EXOB3_F10	Nuclease sensitive element binding protein 1-2	0.464266	1.14256e-05
HK0003_F09	Unknown-199	0.457721	1.08887e-05
EXOB2_B01	Nuclease sensitive element binding protein 1-1	0.457595	0.00144511
EXOB2_F12	60S ribosomal protein L7a-1	0.455172	6.78305e-07
CA381721	Fibroblast growth factor receptor 2	0.449783	7.61037e-05
utu04a06	Creatine kinase, M-3	0.439858	1.45321e-05
HK0002_D09	Prothymosin alpha	0.425174	0.00203364
Hete0002_A06	40S ribosomal protein S11	0.423861	0.000128168
est04c07	Ferritin heavy chain-2	0.414929	0.00183085
HK0001_D01	Ubiquitin	0.405964	0.000245159
utu04d10	Unknown-268	0.404288	0.00021299
ENH2_B12	Ribosomal protein L35-1	0.401577	1.2228e-05
HK0001_B08	Putative pre-mRNA splicing factor RNA helicase	0.383806	5.56862e-05
EXOB3_H05	Glucose-6-phosphate isomerase-2	0.375043	0.00117882
EXOB3_C04	Glyceraldehyde-3-phosphate dehydrogenase-1	0.369427	2.40884e-05
HKT0001_H07	60S ribosomal protein L37a	0.363093	0.00124492
HK0001_H03	60S ribosomal protein L26	0.356804	0.00077946
est04e08	Malate dehydrogenase, cytoplasmic	0.354273	0.00531384
HK0002_B02	60S ribosomal protein L35a-2	0.336217	0.000527746
Hete0002_E03	60S ribosomal protein L36	0.335156	0.00131044
HK0003_C11	Tropomyosin alpha 3 chain-1	0.325908	9.9213e-05
utu03e10	Troponin I-3, fast skeletal muscle	0.317283	6.62866e-05
HK0003_D01	Troponin C-1, skeletal muscle	0.313009	7.43628e-05
HK0002_C07	60S ribosomal protein L17	0.297934	0.000565786
HK0003_E07	Myosin light chain 2-1	0.295755	0.000329991
CA359569	Voltage-dependent anion-selective channel protein 1	0.260616	0.00658998
HK0002_A12	NADH-ubiquinone oxidoreductase 15 kDa subunit	0.259356	0.000453481
utu01a06	Unknown-229	0.230495	0.00117035
KVkm2_A09	60S ribosomal protein L35	0.228921	0.00362086
KVkm2_D03	Nuclear protein 1	0.219873	0.00314749
HK0002_G04	Fructose-bisphosphate aldolase A	0.210137	0.00529905
CA346979	MAPK/ERK kinase kinase 5-1	0.194209	0.0070351
HK0003_C03	Unknown-189	0.184336	0.000680559
HK0003_A12	Heterogeneous nuclear ribonucleoprotein A1-1	0.171362	0.00710166
HK0003_B01	Unknown-185	0.147086	0.00929342
est04c06	Unknown-54	-0.113423	0.00280794
HK0001_F03	HIRA-interacting protein 5	-0.168455	0.00367392
est03h05	Acidic leucine-rich nuclear phosphoprotein 32 A-2	-0.172151	0.0011543
CA355799	MHC class I heavy chain-like	-0.178395	0.00652643
EXOB1_E09	Transposase-57	-0.185891	0.00325746
CA355245	Hypoxia-inducible factor 1 alpha-2	-0.193563	0.00634871
EXOB3_F12	Unknown-121	-0.198787	0.00336301
EXOB4_E01	Transposase-58	-0.200633	0.000235706
CA368283	MAPK/ERK kinase kinase 1-2	-0.201283	0.00122637
CA372428	Leukotriene B4 receptor 1	-0.205628	0.00023147
KVkm2_F01	Unknown-224	-0.21086	0.0016505
CA367903	Procathepsin L-1	-0.224664	0.00112145
Hete0002_B07	Unknown-135	-0.239543	0.00118961
EXOB2_G01	Leukocyte cell-derived chemotaxin 2	-0.243546	0.00260738
CA382454	Heat-shock protein beta-3	-0.248458	0.00992312
CA366558	Steroid hormone receptor ERR2	-0.275842	0.000353573
CA368739	BCL2-associated athanogene 1	-0.28263	0.00249324
est04c09	Hypothetical-fish 41	-0.290569	0.00293985
EXOB2_H02	Serine/arginine repetitive matrix 1	-0.296814	0.00123072
CA371809	Suppressor of initiator codon mutations, related sequence 1 (Translation factor)	-0.298965	0.00146538
CA358347	Transposase-31	-0.315472	0.000949566
est03b11	Acidic leucine-rich nuclear phosphoprotein 32 A-1	-0.315695	0.000146488
EXOB2_C04	Transposase-60	-0.322482	0.000387478
EXOB3_G05	Actin, cytoplasmic 2	-0.3276	5.25244e-05
CA366403	Heat shock 27 kDa protein-1	-0.327857	0.00201212
HK0003_B12	Myosin light chain 1, skeletal muscle isoform	-0.336024	1.06009e-05
est04d09	60S ribosomal protein L37	-0.340151	0.00271322
utu03a06	Elongation factor 1-alpha 2	-0.345251	0.00231352
Hete0002_E04	Troponin I-1, fast skeletal muscle	-0.353467	0.00745045
CA383094	Regulator of G-protein signaling 1-1	-0.359055	0.000474983
utu04f06	Myosin heavy chain, skeletal, adult 1-2	-0.362686	0.000737607
HST0001_D08	Beta-globin	-0.383317	0.000817726
CA371052	Cyclin A2	-0.387935	0.00107264
est02h03	Alpha-2,8-sialyltransferase 8F	-0.399286	0.000211523
CA341823	Superoxide dismutase [Cu-Zn] extracellular	-0.399737	0.000346682
CA367195	Complement factor Bf-1	-0.402568	0.000149739
CA358202	Drebrin-like protein	-0.408721	0.00900287
EXOB2_F08	CDC10 protein homolog	-0.415719	0.00137077
EXOB2_F07	T-cell lymphoma associated antigen se33-1	-0.42192	0.00870962
HK0003_A02	Cation-transporting ATPase	-0.423901	1.12664e-05
CA363120	Heme oxygenase-2	-0.437411	8.44437e-05
CA348053	Ferritin H-3	-0.444914	0.00186046
CA370339	Nucleophosmin 1	-0.460407	0.00497406
utu02b11	Collagen a3(I)-2	-0.465012	0.0075717
CA368189	MAPK/ERK kinase kinase 6	-0.471101	0.000459114
CA381834	Cathepsin H	-0.483484	0.00187637
KVkm2_F02	SAC2 suppressor of actin mutations 2-like	-0.514732	0.00252246
EXOB1_A01	Unknown-78	-0.525291	5.99836e-06
CA354559	CD2 antigen cytoplasmic tail-binding protein 2	-0.531502	0.000474805
KVkm2_D08	60S ribosomal protein L18a	-0.538553	0.004967
CA369722	Peptidyl-prolyl cis-trans isomerase 9	-0.539382	0.00761539
EXOB4_F11	40S ribosomal protein S20	-0.539675	0.000832577
CA347260	Transcription factor p65	-0.548491	0.00162888
CA359487	Protein phosphatase methylesterase 1	-0.554833	0.00031949
CA382694	MHC class II regulatory factor RFX1	-0.555391	0.00337605
EXOB1_C02	Unknown-83	-0.557854	1.9713e-06
CA380848	P21-activated kinase 2	-0.567122	9.97497e-05
EST1-3A_H05	Adenosine deaminase 3	-0.574785	1.76837e-05
EXOB3_A11	Unknown-107	-0.584365	0.00221677
CA357261	Cathepsin F	-0.589333	3.31987e-06
HK0002_H10	Unknown-182	-0.609579	3.27836e-08
est01g07	Proteasome activator complex subunit 2	-0.614915	0.00399609
CA370691	Cytochrome P450 27	-0.620153	8.86578e-05
CA355516	Transposase-26	-0.626218	0.000612705
CA378361	Ubiquitin ligase SIAH1	-0.626697	8.81217e-06
EST1-3A_H03	Unknown-76	-0.638459	6.46747e-08
HST0001_E09	Bcl2-associated X protein	-0.639553	0.00358581
EXOB4_B11	40S ribosomal protein S30	-0.64145	0.00406326
CA344798	T-cell surface glycoprotein CD3 zeta chain	-0.643207	6.50589e-05
HK0002_E11	Calpain 2, large [catalytic] subunit precursor	-0.645548	8.25618e-05
CA384430	Leukocyte surface antigen CD53	-0.659051	0.0044252
est02b02	PEST-containing nuclear protein	-0.664657	1.78519e-07
utu02a06	Collagen a3(I)-1	-0.66659	4.14926e-06
est04f07	Transposase-5	-0.676854	0.00305883
CA343225	Signal transducer/activator of transcription Stat1	-0.686036	0.00191875
CA359824	Cytoplasmic protein NCK2	-0.686954	0.00670059
EXOB1_F02	Transcription regulator protein BACH1	-0.695975	2.5903e-07
CA384029	Chromobox protein homolog 4	-0.699569	0.00514504
CA368565	Interleukin enhancer binding factor 2	-0.700505	0.000784389
CA382275	Egl nine homolog 2	-0.706209	1.66794e-06
CA350038	Transposase-18	-0.711984	0.00349411
HK0001_E07	Unknown-155	-0.743323	0.000110429
CA362758	Cyclophilin-2	-0.765904	0.000628817
CA381566	Programmed cell death protein 6	-0.766851	0.00263645
est04c02	Unknown-53	-0.769781	3.29922e-09
CA369467	5-lipoxygenase activating protein	-0.774757	5.05547e-09
ENH2_E05	40S ribosomal protein S29	-0.775155	0.00387115
CA351691	Tissue inhibitor of metalloproteinase 2	-0.794105	0.000974389
utu03g02	Heat shock cognate 70 kDa	-0.801359	0.00673523
CA357173	Peptidyl-prolyl cis-trans isomerase 2-2	-0.820415	2.12421e-05
CA385248	Heat shock 70kD protein 9B-2	-0.823795	1.52107e-05
EXOB4_B09	Macrophage receptor MARCO	-0.825635	6.64616e-06
EXOB3_A01	Unknown-103	-0.826889	0.000739662
est04b04	Cytokeratin 8	-0.838749	0.000310845
CA356429	NACHT-, LRR- and PYD-containing protein 2	-0.842093	2.8458e-06
CA343473	C3a anaphylatoxin chemotactic receptor	-0.875333	1.79433e-05
est04c01	ARP2/3 complex 34 kDa subunit	-0.900017	0.00689292
EXOB2_G11	Stanniocalcin-1	-0.912908	0.0023375
HST0001_E03	Cyclophilin-3	-0.913651	1.47215e-05
CA364804	Complement component C5-2	-0.927243	2.70834e-09
CA356384	Toll-like receptor 20a	-0.942067	3.25008e-06
CA375337	Oxidative-stress responsive 1	-0.942124	7.38576e-07
CA381226	ATF-like basic leucine zipper transcriptional factor B-ATF	-0.945628	9.0451e-07
CA346682	Transposase-51	-0.970022	0.00236705
CA369896	Interferon regulatory factor 4-1	-0.979858	1.92154e-05
EXOB1_B03	Unknown-81	-0.987235	0.000790409
EXOB2_A06	Nucleolar protein Nop56-2	-0.994124	3.2367e-05
KVkm2_C10	Mothers against decapentaplegic homolog 7	-0.995168	5.17892e-05
EXOB1_D07	Unknown-84	-1.00733	0.00567962
CA353121	GRB2-related adaptor protein 2	-1.02018	3.1135e-06
HK0001_H12	Unknown-162	-1.07814	0.00725196
CA368533	Vitronectin	-1.09018	0.000682756
CA386037	B-cell receptor-associated protein 31	-1.09418	0.00825196
EST1-3A_G03	Unknown-74	-1.09811	2.47274e-09
EXOB1_B02	Hypothetical-fish 34	-1.1184	0.00453576
utu01c11	Calpactin I light chain	-1.17992	0.00162115
est03d11	Unknown-42	-1.18181	1.7443e-07
CA363241	Membrane-type mosaic serine protease	-1.23124	2.63692e-05
est03e08	Hypothetical-fish 36	-1.25404	4.9456e-07
est04c10	Unknown-56	-1.27085	5.84212e-11
CA344100	Galectin like 1	-1.27097	0.000277327
est03g05	Unknown-46	-1.29008	0.00501434
utu02b01	Apolipoprotein A-IV	-1.32893	0.0058945
CA359907	T-cell receptor beta chain C region	-1.35381	0.0064107
CA352804	Transposase-23	-1.35679	7.08178e-05
CA342227	Protein tyrosine kinase 2 beta	-1.38199	0.000151853
utu03f06	Chromosome segregation 1-like protein	-1.38508	0.00143722
CA355782	Suppressor of cytokine signaling 3	-1.58123	0.00203245
EXOB2_C07	Splicing factor, arginine/serine-rich 12-2	-1.63018	1.61115e-06
CA359643	Derlin-1	-1.66849	0.000113641
CA384587	Transcription factor Dp-1	-1.67607	0.000619673
EXOB1_G04	Splicing factor 3B subunit 1	-1.701	5.56651e-09
CA361535	CC chemokine SCYA106	-1.76636	3.67906e-09
utu02d01	Unknown-241	-1.79656	0.000173607
CA369192	ATP-binding cassette D3	-1.84574	9.13809e-05
KVkm2_E07	Unknown-223	-1.87365	4.04795e-07
CA342145	RNA binding motif protein 4	-2.0758	0.00189969
CA382920	CD97	-2.07816	0.00981536
EST1-3A_A01	Cytosolic nonspecific dipeptidase	-2.08158	2.6644e-08
CA345589	Connexin 43	-2.19731	0.0014152
CA384555	B-cell-specific coactivator OBF-1	-2.27522	0.000195145
CA351949	CD45	-2.45016	0.00238688
HK0003_A11	Apolipoprotein A-I-1	-2.504	0.00735438
HK0003_A03	Thymosin beta-4-2	-2.55277	0.00555943
CA342769	Matrix metalloproteinase 9-1	-2.58478	2.41617e-05
CA355141	Annexin 6	-3.02188	0.000216936
CA385591	DnaJ homolog subfamily B member 11 precursor	-3.04945	7.32857e-07
CA371538	Metalloproteinase inhibitor 3	-4.50419	0.000672915
utu03c04	Synaptic glycoprotein SC2-2	-6.70968	0.00857304
Supplementary Table S8: Total genes (no filtering) of original study (GSE36339) obtained from two-colors microarray (gene list provided by the authors and available in the publication). These genes come from the 72h evaluation of the treatment with lipopolysaccharide consumption in red muscle of Sparus aurata. In the first column are the gene IDs (gene identification) and in the second and third …

## Sheet: Upregulated Genes p<0.05 red
CloneID	Clone name	Log2 ER	p-value
utu02b07	Cytochrome c oxidase subunit II	1.93928	3.78966e-14
utu01h02	Cytochrome oxidase subunit III-3	1.51748	9.18785e-13
utu02a10	Glyceraldehyde-3-phosphate dehydrogenase-3	1.13161	2.89998e-11
utu01g04	Cytochrome oxidase subunit III-2	1.55142	9.19964e-11
ENH2_C04	Cytochrome oxidase subunit III-1	2.73838	2.14339e-10
est02f05	Cytochrome c oxidase subunit III-4	1.74683	2.89033e-10
CA349329	Transposase-17	0.899654	1.63252e-09
utu03b10	Beta enolase-3	1.41513	4.54568e-09
EXOB2_G09	Cytochrome c oxidase subunit I-2	0.92612	9.29065e-09
utu04f01	40S ribosomal protein S9-2	0.96333	1.55496e-08
utu03c12	Glyceraldehyde-3-phosphate dehydrogenase-4	0.933839	2.02434e-08
HKT0001_H05	Cytochrome b-3	0.505479	2.24694e-08
HK0003_C08	Parvalbumin alpha-2	1.09544	3.24259e-08
KVkm2_E02	Glyceraldehyde-3-phosphate dehydrogenase-2	0.807805	3.87047e-08
Hete0002_C10	Creatine kinase, M-1	0.661283	7.282e-08
utu03b05	Myosin regulatory light chain MRCL2-3	1.01942	8.05316e-08
utu03b02	Ribosomal protein L6-2	0.838442	8.95205e-08
utu04g05	40S ribosomal protein S9-3	0.875732	9.55528e-08
ENH2_F10	ATP synthase lipid-binding protein	1.3024	1.22513e-07
utu03b03	Beta enolase-2	1.11774	1.40528e-07
CA384463	B-cell translocation gene 1-1	0.47584	1.49256e-07
EXOB1_H08	ADP,ATP carrier protein 3	1.79134	1.80273e-07
HK0001_E10	Myosin regulatory light chain 2, ventricular/cardiac muscle isoform	0.978999	1.88754e-07
KVkm2_A01	Unknown-219	0.905598	2.64593e-07
utu01b12	40S ribosomal protein S9-1	0.898596	2.85274e-07
Hete0002_E10	40S ribosomal protein S8	0.652877	2.95743e-07
utu03c08	Beta enolase-4	1.40126	3.05977e-07
utu03d10	Glyceraldehyde-3-phosphate dehydrogenase-5	1.0603	3.47394e-07
utu02h04	40S ribosomal protein S6	0.467193	5.50374e-07
EXOB2_F12	60S ribosomal protein L7a-1	0.455172	6.78305e-07
ENH2_F04	Unknown-4	1.56586	7.25667e-07
utu02a08	Ubiquitin and ribosomal protein S27a-2	0.796273	8.15311e-07
utu04e07	60S ribosomal protein L39	0.76784	1.27951e-06
utu01e09	Embryonic alpha-type globin2+collagen alpha 2(1)	0.567333	1.70594e-06
HK0001_A12	40S ribosomal protein S2	0.585229	1.74567e-06
utu01h05	Troponin T-2, fast skeletal muscle	0.713992	2.19865e-06
CA361342	Orphan nuclear receptor NR4A2	0.624475	2.20535e-06
HK0002_B06	Troponin T-3, fast skeletal muscle	0.871209	2.6344e-06
utu01f03	Unknown-238	0.621575	2.80029e-06
utu04h11	Myosin light chain 2-2	0.825494	3.28833e-06
EXOB1_A06	ADP,ATP carrier protein T2	2.31943	3.41672e-06
CA376758	Mitogen-activated protein kinase 6	0.564038	3.57193e-06
HK0002_D07	Unknown-172	0.631158	3.69039e-06
HK0003_C07	Heterogeneous nuclear ribonucleoprotein A0	0.600203	4.38587e-06
utu01f12	Troponin T-1, fast skeletal muscle	0.621076	8.95939e-06
HK0003_F09	Unknown-199	0.457721	1.08887e-05
EXOB3_F10	Nuclease sensitive element binding protein 1-2	0.464266	1.14256e-05
ENH2_B12	Ribosomal protein L35-1	0.401577	1.2228e-05
utu04a06	Creatine kinase, M-3	0.439858	1.45321e-05
HK0002_F05	Myosin heavy chain, skeletal, fetal	0.72545	1.46474e-05
EXOB3_C04	Glyceraldehyde-3-phosphate dehydrogenase-1	0.369427	2.40884e-05
utu03e11	Troponin I, slow skeletal muscle	0.60023	3.80907e-05
HK0001_B08	Putative pre-mRNA splicing factor RNA helicase	0.383806	5.56862e-05
utu03e08	Sarcoplasmic/endoplasmic reticulum calcium ATPase 2	0.761899	6.52228e-05
utu03e10	Troponin I-3, fast skeletal muscle	0.317283	6.62866e-05
HK0003_D01	Troponin C-1, skeletal muscle	0.313009	7.43628e-05
CA381721	Fibroblast growth factor receptor 2	0.449783	7.61037e-05
HK0003_C11	Tropomyosin alpha 3 chain-1	0.325908	9.9213e-05
EXOB1_H09	ATP synthase beta chain-1	1.72128	0.000121949
CA363870	Thioredoxin-like protein 4A	0.479701	0.000124218
Hete0002_A06	40S ribosomal protein S11	0.423861	0.000128168
HKT0001_G12	Malate dehydrogenase, mitochondrial-2	0.646533	0.000182767
utu04d10	Unknown-268	0.404288	0.00021299
HK0001_D01	Ubiquitin	0.405964	0.000245159
HK0003_E07	Myosin light chain 2-1	0.295755	0.000329991
HKT0001_H06	60S ribosomal protein L18	0.50749	0.000394703
HK0002_A12	NADH-ubiquinone oxidoreductase 15 kDa subunit	0.259356	0.000453481
HK0002_H11	Creatine kinase, B chain	0.622096	0.000484934
utu02f09	Myosin light chain 2-2	0.526346	0.000506168
EXOB4_C10	Ubiquitin and ribosomal protein S27a-1	0.495654	0.000524056
HK0002_B02	60S ribosomal protein L35a-2	0.336217	0.000527746
EXOB3_G08	Fatty acid-binding protein-1	0.532668	0.00053629
HK0003_H04	NADH-ubiquinone oxidoreductase 19 kDa subunit	0.525237	0.000537262
HK0002_C07	60S ribosomal protein L17	0.297934	0.000565786
HK0003_C03	Unknown-189	0.184336	0.000680559
HK0003_G01	Creatine kinase, M-2	0.595654	0.000777863
HK0001_H03	60S ribosomal protein L26	0.356804	0.00077946
CA381045	Aminolevulinate, delta-, synthetase 1-2	1.99417	0.000820219
utu01a06	Unknown-229	0.230495	0.00117035
EXOB3_H05	Glucose-6-phosphate isomerase-2	0.375043	0.00117882
HKT0001_H07	60S ribosomal protein L37a	0.363093	0.00124492
Hete0002_E03	60S ribosomal protein L36	0.335156	0.00131044
EXOB2_B01	Nuclease sensitive element binding protein 1-1	0.457595	0.00144511
est04f03	Unknown-59	3.10244	0.00168781
est04c07	Ferritin heavy chain-2	0.414929	0.00183085
HK0002_D09	Prothymosin alpha	0.425174	0.00203364
EST1-3A_D08	Glyceraldehyde-3-phosphate dehydrogenase-6	0.604487	0.00247302
utu02c05	Hypothetical-fish 13	1.84773	0.0026148
HKT0001_G11	Nucleoside diphosphate kinase 3	1.17897	0.00293058
CA387854	Apoptosis inhibitor 5	0.989972	0.00301439
KVkm2_D03	Nuclear protein 1	0.219873	0.00314749
est02f09	Unknown-30	2.07939	0.0032178
KVkm2_A09	60S ribosomal protein L35	0.228921	0.00362086
ENH2_C05	Unknown-2	0.780937	0.00392931
est01h01	Unknown-19	0.781622	0.00397523
CA348325	BAG-family molecular chaperone regulator-4	0.469433	0.00400419
utu03b11	Gamma-secretase subunit PEN-2	0.849802	0.0045402
HK0002_G02	Creatine kinase, sarcomeric mitochondrial precursor	0.571996	0.00494864
utu03d01	Unknown-255	0.951064	0.00501793
HK0002_G04	Fructose-bisphosphate aldolase A	0.210137	0.00529905
est04e08	Malate dehydrogenase, cytoplasmic	0.354273	0.00531384
EXOB2_A01	MHC class II invariant chain-like protein 1	1.42035	0.00560165
CA359569	Voltage-dependent anion-selective channel protein 1	0.260616	0.00658998
est04c05	Ferritin heavy chain-1	0.85135	0.00682297
CA346979	MAPK/ERK kinase kinase 5-1	0.194209	0.0070351
HK0003_A12	Heterogeneous nuclear ribonucleoprotein A1-1	0.171362	0.00710166
Hete0002_B10	Unknown-137	1.32139	0.00745097
utu03d11	Skeletal muscle LIM-protein 1	0.863473	0.00753518
est01a08	Unknown-8	1.72058	0.00843878
CA357014	Myeloid differentiation primary response	1.12516	0.00898331
EXOB4_G06	NADH-ubiquinone oxidoreductase B15 subunit	2.15205	0.00901101
HK0003_B01	Unknown-185	0.147086	0.00929342
Supplementary Table S8: Upregulated genes obtained from original study (GSE36339). These genes were selected considering p < 0.05 for 72h of treatment (lipopolysaccharide consumption) in red muscle of Sparus aurata.

## Sheet: Downregulated Genes p< 0.05 red
CloneID	Clone name	Log2 ER	p-value
est04c10	Unknown-56	-1.27085	5.84212e-11
EST1-3A_G03	Unknown-74	-1.09811	2.47274e-09
CA364804	Complement component C5-2	-0.927243	2.70834e-09
est04c02	Unknown-53	-0.769781	3.29922e-09
CA361535	CC chemokine SCYA106	-1.76636	3.67906e-09
CA369467	5-lipoxygenase activating protein	-0.774757	5.05547e-09
EXOB1_G04	Splicing factor 3B subunit 1	-1.701	5.56651e-09
EST1-3A_A01	Cytosolic nonspecific dipeptidase	-2.08158	2.6644e-08
HK0002_H10	Unknown-182	-0.609579	3.27836e-08
EST1-3A_H03	Unknown-76	-0.638459	6.46747e-08
est03d11	Unknown-42	-1.18181	1.7443e-07
est02b02	PEST-containing nuclear protein	-0.664657	1.78519e-07
EXOB1_F02	Transcription regulator protein BACH1	-0.695975	2.5903e-07
KVkm2_E07	Unknown-223	-1.87365	4.04795e-07
est03e08	Hypothetical-fish 36	-1.25404	4.9456e-07
CA385591	DnaJ homolog subfamily B member 11 precursor	-3.04945	7.32857e-07
CA375337	Oxidative-stress responsive 1	-0.942124	7.38576e-07
CA381226	ATF-like basic leucine zipper transcriptional factor B-ATF	-0.945628	9.0451e-07
EXOB2_C07	Splicing factor, arginine/serine-rich 12-2	-1.63018	1.61115e-06
CA382275	Egl nine homolog 2	-0.706209	1.66794e-06
EXOB1_C02	Unknown-83	-0.557854	1.9713e-06
CA356429	NACHT-, LRR- and PYD-containing protein 2	-0.842093	2.8458e-06
CA353121	GRB2-related adaptor protein 2	-1.02018	3.1135e-06
CA356384	Toll-like receptor 20a	-0.942067	3.25008e-06
CA357261	Cathepsin F	-0.589333	3.31987e-06
utu02a06	Collagen a3(I)-1	-0.66659	4.14926e-06
EXOB1_A01	Unknown-78	-0.525291	5.99836e-06
EXOB4_B09	Macrophage receptor MARCO	-0.825635	6.64616e-06
CA378361	Ubiquitin ligase SIAH1	-0.626697	8.81217e-06
HK0003_B12	Myosin light chain 1, skeletal muscle isoform	-0.336024	1.06009e-05
HK0003_A02	Cation-transporting ATPase	-0.423901	1.12664e-05
HST0001_E03	Cyclophilin-3	-0.913651	1.47215e-05
CA385248	Heat shock 70kD protein 9B-2	-0.823795	1.52107e-05
EST1-3A_H05	Adenosine deaminase 3	-0.574785	1.76837e-05
CA343473	C3a anaphylatoxin chemotactic receptor	-0.875333	1.79433e-05
CA369896	Interferon regulatory factor 4-1	-0.979858	1.92154e-05
CA357173	Peptidyl-prolyl cis-trans isomerase 2-2	-0.820415	2.12421e-05
CA342769	Matrix metalloproteinase 9-1	-2.58478	2.41617e-05
CA363241	Membrane-type mosaic serine protease	-1.23124	2.63692e-05
EXOB2_A06	Nucleolar protein Nop56-2	-0.994124	3.2367e-05
KVkm2_C10	Mothers against decapentaplegic homolog 7	-0.995168	5.17892e-05
EXOB3_G05	Actin, cytoplasmic 2	-0.3276	5.25244e-05
CA344798	T-cell surface glycoprotein CD3 zeta chain	-0.643207	6.50589e-05
CA352804	Transposase-23	-1.35679	7.08178e-05
HK0002_E11	Calpain 2, large [catalytic] subunit precursor	-0.645548	8.25618e-05
CA363120	Heme oxygenase-2	-0.437411	8.44437e-05
CA370691	Cytochrome P450 27	-0.620153	8.86578e-05
CA369192	ATP-binding cassette D3	-1.84574	9.13809e-05
CA380848	P21-activated kinase 2	-0.567122	9.97497e-05
HK0001_E07	Unknown-155	-0.743323	0.000110429
CA359643	Derlin-1	-1.66849	0.000113641
est03b11	Acidic leucine-rich nuclear phosphoprotein 32 A-1	-0.315695	0.000146488
CA367195	Complement factor Bf-1	-0.402568	0.000149739
CA342227	Protein tyrosine kinase 2 beta	-1.38199	0.000151853
utu02d01	Unknown-241	-1.79656	0.000173607
CA384555	B-cell-specific coactivator OBF-1	-2.27522	0.000195145
est02h03	Alpha-2,8-sialyltransferase 8F	-0.399286	0.000211523
CA355141	Annexin 6	-3.02188	0.000216936
CA372428	Leukotriene B4 receptor 1	-0.205628	0.00023147
EXOB4_E01	Transposase-58	-0.200633	0.000235706
CA344100	Galectin like 1	-1.27097	0.000277327
est04b04	Cytokeratin 8	-0.838749	0.000310845
CA359487	Protein phosphatase methylesterase 1	-0.554833	0.00031949
CA341823	Superoxide dismutase [Cu-Zn] extracellular	-0.399737	0.000346682
CA366558	Steroid hormone receptor ERR2	-0.275842	0.000353573
EXOB2_C04	Transposase-60	-0.322482	0.000387478
CA368189	MAPK/ERK kinase kinase 6	-0.471101	0.000459114
CA354559	CD2 antigen cytoplasmic tail-binding protein 2	-0.531502	0.000474805
CA383094	Regulator of G-protein signaling 1-1	-0.359055	0.000474983
CA355516	Transposase-26	-0.626218	0.000612705
CA384587	Transcription factor Dp-1	-1.67607	0.000619673
CA362758	Cyclophilin-2	-0.765904	0.000628817
CA371538	Metalloproteinase inhibitor 3	-4.50419	0.000672915
CA368533	Vitronectin	-1.09018	0.000682756
utu04f06	Myosin heavy chain, skeletal, adult 1-2	-0.362686	0.000737607
EXOB3_A01	Unknown-103	-0.826889	0.000739662
CA368565	Interleukin enhancer binding factor 2	-0.700505	0.000784389
EXOB1_B03	Unknown-81	-0.987235	0.000790409
HST0001_D08	Beta-globin	-0.383317	0.000817726
EXOB4_F11	40S ribosomal protein S20	-0.539675	0.000832577
CA358347	Transposase-31	-0.315472	0.000949566
CA351691	Tissue inhibitor of metalloproteinase 2	-0.794105	0.000974389
CA371052	Cyclin A2	-0.387935	0.00107264
CA367903	Procathepsin L-1	-0.224664	0.00112145
est03h05	Acidic leucine-rich nuclear phosphoprotein 32 A-2	-0.172151	0.0011543
Hete0002_B07	Unknown-135	-0.239543	0.00118961
CA368283	MAPK/ERK kinase kinase 1-2	-0.201283	0.00122637
EXOB2_H02	Serine/arginine repetitive matrix 1	-0.296814	0.00123072
EXOB2_F08	CDC10 protein homolog	-0.415719	0.00137077
CA345589	Connexin 43	-2.19731	0.0014152
utu03f06	Chromosome segregation 1-like protein	-1.38508	0.00143722
CA371809	Suppressor of initiator codon mutations, related sequence 1 (Translation factor)	-0.298965	0.00146538
utu01c11	Calpactin I light chain	-1.17992	0.00162115
CA347260	Transcription factor p65	-0.548491	0.00162888
KVkm2_F01	Unknown-224	-0.21086	0.0016505
CA348053	Ferritin H-3	-0.444914	0.00186046
CA381834	Cathepsin H	-0.483484	0.00187637
CA342145	RNA binding motif protein 4	-2.0758	0.00189969
CA343225	Signal transducer/activator of transcription Stat1	-0.686036	0.00191875
CA366403	Heat shock 27 kDa protein-1	-0.327857	0.00201212
CA355782	Suppressor of cytokine signaling 3	-1.58123	0.00203245
EXOB3_A11	Unknown-107	-0.584365	0.00221677
utu03a06	Elongation factor 1-alpha 2	-0.345251	0.00231352
EXOB2_G11	Stanniocalcin-1	-0.912908	0.0023375
CA346682	Transposase-51	-0.970022	0.00236705
CA351949	CD45	-2.45016	0.00238688
CA368739	BCL2-associated athanogene 1	-0.28263	0.00249324
KVkm2_F02	SAC2 suppressor of actin mutations 2-like	-0.514732	0.00252246
EXOB2_G01	Leukocyte cell-derived chemotaxin 2	-0.243546	0.00260738
CA381566	Programmed cell death protein 6	-0.766851	0.00263645
est04d09	60S ribosomal protein L37	-0.340151	0.00271322
est04c06	Unknown-54	-0.113423	0.00280794
est04c09	Hypothetical-fish 41	-0.290569	0.00293985
est04f07	Transposase-5	-0.676854	0.00305883
EXOB1_E09	Transposase-57	-0.185891	0.00325746
EXOB3_F12	Unknown-121	-0.198787	0.00336301
CA382694	MHC class II regulatory factor RFX1	-0.555391	0.00337605
CA350038	Transposase-18	-0.711984	0.00349411
HST0001_E09	Bcl2-associated X protein	-0.639553	0.00358581
HK0001_F03	HIRA-interacting protein 5	-0.168455	0.00367392
ENH2_E05	40S ribosomal protein S29	-0.775155	0.00387115
est01g07	Proteasome activator complex subunit 2	-0.614915	0.00399609
EXOB4_B11	40S ribosomal protein S30	-0.64145	0.00406326
CA384430	Leukocyte surface antigen CD53	-0.659051	0.0044252
EXOB1_B02	Hypothetical-fish 34	-1.1184	0.00453576
KVkm2_D08	60S ribosomal protein L18a	-0.538553	0.004967
CA370339	Nucleophosmin 1	-0.460407	0.00497406
est03g05	Unknown-46	-1.29008	0.00501434
CA384029	Chromobox protein homolog 4	-0.699569	0.00514504
HK0003_A03	Thymosin beta-4-2	-2.55277	0.00555943
EXOB1_D07	Unknown-84	-1.00733	0.00567962
utu02b01	Apolipoprotein A-IV	-1.32893	0.0058945
CA355245	Hypoxia-inducible factor 1 alpha-2	-0.193563	0.00634871
CA359907	T-cell receptor beta chain C region	-1.35381	0.0064107
CA355799	MHC class I heavy chain-like	-0.178395	0.00652643
CA359824	Cytoplasmic protein NCK2	-0.686954	0.00670059
utu03g02	Heat shock cognate 70 kDa	-0.801359	0.00673523
est04c01	ARP2/3 complex 34 kDa subunit	-0.900017	0.00689292
HK0001_H12	Unknown-162	-1.07814	0.00725196
HK0003_A11	Apolipoprotein A-I-1	-2.504	0.00735438
Hete0002_E04	Troponin I-1, fast skeletal muscle	-0.353467	0.00745045
utu02b11	Collagen a3(I)-2	-0.465012	0.0075717
CA369722	Peptidyl-prolyl cis-trans isomerase 9	-0.539382	0.00761539
CA386037	B-cell receptor-associated protein 31	-1.09418	0.00825196
utu03c04	Synaptic glycoprotein SC2-2	-6.70968	0.00857304
EXOB2_F07	T-cell lymphoma associated antigen se33-1	-0.42192	0.00870962
CA358202	Drebrin-like protein	-0.408721	0.00900287
CA382920	CD97	-2.07816	0.00981536
CA382454	Heat-shock protein beta-3	-0.248458	0.00992312
Supplementary Table S8: Downregulated genes obtained from original study (GSE36339). These genes were selected considering p < 0.05 for 72h of treatment (lipopolysaccharide consumption) in red muscle of Sparus aurata.

## Sheet: Total Genes of White Muscle
CloneID	Clone name	Log2 ER	p-value
HK0001_B07	Ovarian fibroin-like substance-2	5.88349	0.000462897
utu03g04	Myosin heavy chain, cardiac muscle beta isoform	2.27817	1.14623e-10
EXOB4_H06	Alpha-globin 1-3	2.04512	0.00835225
HK0002_F05	Myosin heavy chain, skeletal, fetal	2.03963	1.06733e-07
HK0003_C08	Parvalbumin alpha-2	1.92499	7.64553e-14
utu02c02	Myosin heavy chain, skeletal, adult 1-1	1.71489	1.80449e-18
HK0002_B06	Troponin T-3, fast skeletal muscle	1.695	7.85333e-11
utu01h05	Troponin T-2, fast skeletal muscle	1.5745	1.23255e-06
HK0003_A10	Unknown-184	1.56234	1.0038e-09
utu01f03	Unknown-238	1.5564	1.65882e-12
utu01f12	Troponin T-1, fast skeletal muscle	1.4993	2.9765e-08
utu04f06	Myosin heavy chain, skeletal, adult 1-2	1.45859	9.02814e-12
utu04h11	Myosin light chain 2-2	1.43533	4.52442e-05
utu01d02	Unknown-235	1.43084	1.49601e-09
utu03e06	Parvalbumin alpha-3	1.38884	3.87956e-13
utu01f04	Actin, alpha skeletal 2	1.37439	1.04923e-10
HK0001_E10	Myosin regulatory light chain 2, ventricular/cardiac muscle isoform	1.34215	1.46792e-10
HK0003_C11	Tropomyosin alpha 3 chain-1	1.33166	3.91492e-08
HK0002_H08	TATA-binding protein associated factor 2N	1.33065	6.4474e-10
utu04d04	Actin, alpha skeletal 4	1.29845	4.07882e-05
utu01g11	Actin, alpha skeletal 3	1.28439	1.96957e-08
EXOB4_D02	Beta actin-2	1.24254	1.04382e-06
HK0003_C03	Unknown-189	1.18671	3.58235e-10
HK0003_F10	Unknown-200	1.17886	1.27568e-10
CA349329	Transposase-17	1.17632	3.46409e-09
Hete0002_A06	40S ribosomal protein S11	1.15788	7.80092e-12
KVkm2_F01	Unknown-224	1.13729	3.48263e-08
utu03h10	Tropomyosin alpha 3 chain-3	1.11538	2.43738e-07
HK0002_B04	Phospholemman precursor	1.10923	1.58891e-10
HK0002_H09	Unknown-181	1.10349	1.09522e-08
HK0003_E07	Myosin light chain 2-1	1.09997	6.16885e-09
HK0003_G05	Unknown-201	1.09889	3.65762e-06
ENH2_B12	Ribosomal protein L35-1	1.08431	3.11833e-08
HK0002_E09	Unknown-174	1.07594	6.39564e-08
utu01b08	Unknown-231	1.06977	1.05357e-08
HK0003_F09	Unknown-199	1.06303	6.64381e-09
HK0003_H02	Cathepsin L2	1.05613	1.33926e-09
HK0003_D01	Troponin C-1, skeletal muscle	1.05578	1.13896e-10
HK0002_H11	Creatine kinase, B chain	1.02381	1.88759e-07
HK0003_B03	Cytochrome c-2	1.02055	4.30411e-10
est03d06	Eukaryotic translation initiation factor 2 subunit 2	1.01223	1.25389e-07
EXOB4_H07	Beta-galactosidase-related protein	0.991571	1.33314e-09
HK0003_C02	Collagen alpha 1(I) chain-1	0.987707	6.67013e-11
utu04a06	Creatine kinase, M-3	0.987343	2.88575e-09
EXOB1_A01	Unknown-78	0.98561	2.53359e-08
HK0002_D09	Prothymosin alpha	0.962	8.72396e-06
utu04d10	Unknown-268	0.95287	8.93153e-08
utu02a10	Glyceraldehyde-3-phosphate dehydrogenase-3	0.942898	1.38326e-06
HK0003_F07	Unknown-198	0.941587	3.50846e-10
EXOB4_H08	Alanine-glyoxylate aminotransferase 1	0.928928	5.80246e-10
est03h05	Acidic leucine-rich nuclear phosphoprotein 32 A-2	0.925995	2.97221e-09
HK0003_E06	DnaJ homolog subfamily C member 9	0.908761	2.34538e-07
utu03e10	Troponin I-3, fast skeletal muscle	0.904215	8.19657e-07
utu01e12	Zinc finger protein 228	0.900838	6.10039e-09
HK0001_C01	Dermatan-4-sulfotransferase-1-2	0.899203	3.83274e-08
utu04f08	Actin, alpha skeletal 5	0.891035	2.3282e-07
HK0003_A04	Eukaryotic translation initiation factor 3 subunit 6-2	0.884321	7.81375e-10
CA366403	Heat shock 27 kDa protein-1	0.882344	2.0941e-11
HK0002_F06	Histone 3A-ATP synthase F0 6	0.870228	0.000179355
HK0001_D10	Coagulation factor X precursor	0.86939	9.24815e-08
HK0002_G11	Myristoylated alanine-rich protein kinase C substrate	0.866923	1.47562e-08
CA387381	Tyrosyl-tRNA synthetase	0.8576	5.81306e-07
Hete0002_C10	Creatine kinase, M-1	0.854144	1.79769e-09
EXOB3_F10	Nuclease sensitive element binding protein 1-2	0.839829	5.77536e-05
EXOB3_G05	Actin, cytoplasmic 2	0.829365	1.33116e-07
est02h09	Nonhistone chromosomal protein HMG-17	0.817436	4.41831e-09
HK0003_G01	Creatine kinase, M-2	0.8124	0.00170608
est04c06	Unknown-54	0.804873	1.04848e-09
HK0001_F02	D-3-phosphoglycerate dehydrogenase	0.80453	5.08667e-06
CA367764	Calmodulin-1	0.800356	1.12775e-05
utu01c08	Unknown-233	0.776538	2.30484e-08
HK0003_G10	Unknown-202	0.773958	1.50204e-09
HK0002_C03	Unknown-168	0.762832	1.62715e-08
utu02e02	Tropomyosin alpha 3 chain-2	0.762141	1.85477e-07
HK0001_C04	Unknown-150	0.756969	3.93728e-09
HKT0001_E07	Actin, alpha skeletal 1	0.73438	1.06082e-06
utu02b04	Troponin C-2, skeletal muscle	0.732463	1.3232e-06
EXOB2_F12	60S ribosomal protein L7a-1	0.728848	3.21259e-09
EXOB4_B03	Ribosomal protein L36a-like-1	0.710148	6.96201e-07
utu01d11	Unknown-237	0.710013	2.1306e-06
utu01b05	Gamma crystallin B-1	0.707492	0.00155866
EXOB3_H12	Unknown-125	0.705919	4.60208e-06
HK0002_A12	NADH-ubiquinone oxidoreductase 15 kDa subunit	0.705379	6.32412e-07
EXOB2_A04	Hypothetical-fish 4	0.695517	5.09656e-05
HK0003_E08	Unknown-194	0.694894	0.000516496
HK0001_A05	Unknown-146	0.694341	9.7935e-08
HK0002_D07	Unknown-172	0.693432	4.25734e-07
HK0003_B01	Unknown-185	0.689315	2.72961e-07
est03b11	Acidic leucine-rich nuclear phosphoprotein 32 A-1	0.689107	5.19377e-06
est02c06	Heat shock protein 75 kDa-2	0.687919	6.81828e-07
EXOB1_C02	Unknown-83	0.687055	7.73528e-05
CA359170	Metallothionein B	0.675599	1.19735e-06
utu04a11	Troponin I-4, fast skeletal muscle	0.674134	0.00137844
EXOB4_A07	T-complex protein 1, gamma subunit	0.67229	0.000730413
HK0002_H04	Unknown-179	0.653157	5.37334e-05
utu04f01	40S ribosomal protein S9-2	0.637059	4.23614e-07
HK0002_C02	Chromosome-associated kinesin KIF4A	0.636809	8.22192e-07
KVkm2_E02	Glyceraldehyde-3-phosphate dehydrogenase-2	0.622842	8.74788e-07
CA366393	Mannan-binding lectin serine protease 2-1	0.613782	3.42966e-05
HK0003_B05	FLJ14655	0.613461	1.68464e-05
KVkm2_A01	Unknown-219	0.602828	4.67679e-06
HK0002_F03	Unknown-176	0.601669	0.00012243
HK0001_D12	Estrogen-responsive B box protein	0.601499	9.12322e-05
utu01c03	Unknown-232	0.597298	1.35164e-08
EXOB1_A03	Metallothionein A	0.584859	1.1631e-05
HK0002_F01	Unknown-175	0.579875	3.10032e-05
HK0001_F01	Complement factor H-1	0.567684	0.000102857
CA382275	Egl nine homolog 2	0.567278	3.02659e-05
EXOB3_C04	Glyceraldehyde-3-phosphate dehydrogenase-1	0.5659	2.1209e-06
HK0001_H05	Angiotensin I converting enzyme	0.563979	1.58138e-05
utu02b08	High mobility group protein 2	0.560281	1.54234e-06
HK0001_B08	Putative pre-mRNA splicing factor RNA helicase	0.555766	1.00526e-05
HK0002_H06	Unknown-180	0.546703	0.00106277
utu02b07	Cytochrome c oxidase subunit II	0.539348	2.60702e-05
HK0002_G02	Creatine kinase, sarcomeric mitochondrial precursor	0.533278	0.00596276
HK0003_A12	Heterogeneous nuclear ribonucleoprotein A1-1	0.526558	1.27487e-05
HK0003_B12	Myosin light chain 1, skeletal muscle isoform	0.515288	1.52363e-05
EXOB2_C04	Transposase-60	0.502549	9.82164e-06
utu04g05	40S ribosomal protein S9-3	0.501006	6.50418e-05
Hete0002_B07	Unknown-135	0.486471	2.84916e-06
HKT0001_A08	Antifreeze protein LS-12	0.484973	1.03762e-05
EXOB3_F12	Unknown-121	0.478396	4.52182e-06
HK0002_C07	60S ribosomal protein L17	0.476539	1.69622e-05
CA376813	CC chemokine SCYA110-1	0.473796	2.90918e-05
HK0003_E01	Plasminogen precursor-1	0.471543	0.000528496
HK0001_F11	PNAS-106	0.461835	0.000230992
HKT0001_H05	Cytochrome b-3	0.455873	2.05855e-05
HK0001_F09	Unknown-157	0.450804	0.000793537
HK0003_D10	Hypothetical-fish 9	0.448746	2.81177e-06
HK0001_G12	Quinone oxidoreductase	0.447598	0.000460043
HK0001_H03	60S ribosomal protein L26	0.437436	0.00102881
CA371809	Suppressor of initiator codon mutations, related sequence 1 (Translation factor	0.43332	2.37481e-06
utu04e07	60S ribosomal protein L39	0.431469	0.000945164
HK0002_D02	Unknown-170	0.421789	0.00161681
utu01a06	Unknown-229	0.421565	0.00628998
HK0001_F10	Unknown-158	0.415083	6.89536e-06
HK0003_E04	Hypothetical-fish 10	0.410284	0.000149165
CA372428	Leukotriene B4 receptor 1	0.396534	4.91697e-05
utu01d06	Deoxyribonuclease gamma precursor	0.395664	0.000258448
utu03d10	Glyceraldehyde-3-phosphate dehydrogenase-5	0.393393	0.00162454
CA369467	5-lipoxygenase activating protein	0.3792	2.00386e-05
HK0003_H04	NADH-ubiquinone oxidoreductase 19 kDa subunit	0.370632	0.000268978
HK0001_F03	HIRA-interacting protein 5	0.34835	0.000354684
CA344707	Cyclophilin-1	0.347436	1.64329e-05
CA346821	Transposase-11	0.340561	6.11088e-06
HK0003_C07	Heterogeneous nuclear ribonucleoprotein A0	0.331979	0.001739
EXOB1_E12	Serine protease-like protein-3	0.330115	0.000190962
HK0002_H10	Unknown-182	0.329696	4.70207e-05
EXOB3_E10	Unknown-117	0.327569	0.000678547
est04c09	Hypothetical-fish 41	0.326498	0.000205763
CA350804	Unknown-277	0.320661	0.000638952
utu03c12	Glyceraldehyde-3-phosphate dehydrogenase-4	0.320037	0.00830991
CA367903	Procathepsin L-1	0.306944	0.00110835
EXOB3_B01	Cathepsin C-3	0.270569	0.000342074
EXOB2_E04	Unknown-97	0.267447	0.00786137
CA366512	Alcohol dehydrogenase [NADP+]	0.256559	0.00583355
CA386271	Telomerase-binding protein p23-2	0.246137	0.00190581
CA381721	Fibroblast growth factor receptor 2	0.235987	0.00458909
HK0002_B02	60S ribosomal protein L35a-2	0.234812	0.00872062
HK0002_G10	T-cell receptor alpha chain V region HPB-MLT precursor (Fragment)	0.178217	0.00150057
CA346979	MAPK/ERK kinase kinase 5-1	-0.242932	0.00380052
CA363870	Thioredoxin-like protein 4A	-0.263201	0.00294237
EXOB3_H05	Glucose-6-phosphate isomerase-2	-0.285307	0.000845766
CA368189	MAPK/ERK kinase kinase 6	-0.323202	0.0030305
utu03b02	Ribosomal protein L6-2	-0.335694	3.15963e-05
CA388407	DnaJ homolog subfamily A member 2	-0.352407	0.00324444
CA361342	Orphan nuclear receptor NR4A2	-0.390057	0.000351582
CA358347	Transposase-31	-0.390749	0.00293103
CA355516	Transposase-26	-0.421241	0.00259133
HK0001_A12	40S ribosomal protein S2	-0.451353	0.00466516
CA355055	Reversion-inducing cysteine-rich protein with Kazal motifs	-0.46137	0.00403235
utu01b12	40S ribosomal protein S9-1	-0.482092	0.000625767
HST0001_E09	Bcl2-associated X protein	-0.49639	0.00788572
CA368371	Adenosine monophosphate deaminase 1	-0.507211	0.000907209
EXOB2_D07	Ependymin related protein-1	-0.539019	0.00370859
CA366558	Steroid hormone receptor ERR2	-0.547562	0.000106273
CA384501	MAP kinase kinase 4	-0.547725	0.000898502
CA385071	Sodium/bile acid cotransporter	-0.550041	0.00314492
EXOB2_B05	Hypothetical-fish 27	-0.550226	0.000928111
EXOB1_A05	Ribosomal protein L6-1	-0.56517	0.000177247
Hete0002_E10	40S ribosomal protein S8	-0.571718	0.00294701
HKT0001_E08	Unknown-209	-0.576848	0.00387553
CA349456	Mitogen-activated protein kinase 1	-0.595676	2.14544e-05
EXOB3_A11	Unknown-107	-0.599232	0.00263966
HKT0001_H06	60S ribosomal protein L18	-0.60837	0.00536633
EXOB3_D02	Eukaryotic translation elongation factor 1 alpha 1	-0.614058	0.000970837
CA357761	Galectin-3	-0.633005	0.000142113
CA364804	Complement component C5-2	-0.635679	0.00043008
KVkm2_G04	60S ribosomal protein L32-3	-0.636023	0.00921166
CA374135	CCL4	-0.63669	4.60509e-07
CA347342	Transposase-14	-0.638965	0.000126189
utu02g07	Glycogen phosphorylase-2	-0.649682	0.00335272
est02b02	PEST-containing nuclear protein	-0.653413	0.00011718
CA384463	B-cell translocation gene 1-1	-0.663926	0.000763869
HK0001_A03	Unknown-145	-0.672973	0.00234399
CA361151	Annexin A1-2	-0.681405	8.30748e-05
est01e10	Tolloid-like protein (nephrosin)-1	-0.686655	3.11311e-05
CA344745	B-cell receptor CD22-1	-0.68722	0.000618871
CA370339	Nucleophosmin 1	-0.687526	0.00606618
CA361754	Glutathione S-transferase theta 1	-0.698172	0.000450934
EXOB1_F01	60S ribosomal protein L35a-1	-0.723551	0.00822284
utu01g04	Cytochrome oxidase subunit III-2	-0.728664	3.08995e-07
utu03c07	Unknown-253	-0.739858	1.5825e-05
CA363676	Complement factor B/C2-B	-0.743647	3.92713e-05
HK0002_D04	Unknown-171	-0.745381	0.000133784
CA385699	Aflatoxin B1 aldehyde reductase member 2	-0.784018	4.2924e-06
EXOB3_H02	Unknown-123	-0.80313	8.10724e-05
EXOB3_F04	Unknown-119	-0.803697	8.05285e-06
EXOB3_B02	Hyperosmotic protein 21	-0.822646	8.07856e-08
CA381226	ATF-like basic leucine zipper transcriptional factor B-ATF	-0.843193	0.00289997
KVkm2_A09	60S ribosomal protein L35	-0.851534	5.02531e-07
CA344428	Glutathione peroxidase 4	-0.852134	0.00922392
HK0002_B01	60S ribosomal protein L8	-0.887474	0.000137543
CA381904	Cofactor required for Sp1 activation, subunit 7-1	-0.889378	4.1263e-05
EXOB4_C10	Ubiquitin and ribosomal protein S27a-1	-0.908384	2.8462e-05
utu02h05	Unknown-247	-0.926361	0.000308175
EXOB2_A10	Unknown-92	-0.932756	0.000168189
CA353031	MAPK7 interacing protein	-0.993482	6.49402e-05
HK0002_C06	Unknown-169	-1.03926	0.00323181
utu01d01	60S acidic ribosomal protein P1	-1.04525	0.000931927
EXOB3_D06	Unknown-112	-1.06108	0.00653321
CA358548	Polyadenylate-binding protein 4	-1.07171	0.00116484
CA365505	Retinoblastoma-like protein 1	-1.0769	0.0010457
CA382454	Heat-shock protein beta-3	-1.08747	0.000141665
CA373890	Heat shock protein HSP 90-beta-1	-1.09901	0.00108825
HK0003_F05	28S ribosomal protein S16, mitochondrial precursor	-1.10042	0.000249303
EXOB3_E06	Unknown-115	-1.10943	0.000242114
CA354092	Unknown-280	-1.11398	0.000220953
EXOB2_D01	Proteasome subunit alpha type 3	-1.11554	0.000170577
CA354801	MAPK/ERK kinase kinase 1-1	-1.12123	1.80673e-05
CA380426	Cytokine inducible SH2-containing protein 5	-1.16004	0.0037566
est04d09	60S ribosomal protein L37	-1.17107	4.56604e-06
utu03c09	40S ribosomal protein S5	-1.1764	2.77247e-05
EXOB3_D10	Na/K ATPase alpha subunit-1	-1.19276	6.32012e-05
EXOB1_D10	Unknown-85	-1.21578	7.17946e-06
EST1-3A_E06	60S ribosomal protein L5-1	-1.25762	0.000631837
HKT0001_B03	Alpha 2 type I collagen-1	-1.28588	0.000635616
EXOB1_D03	5'-3' exoribonuclease 2	-1.32579	9.15036e-05
CA371052	Cyclin A2	-1.33492	0.000313107
CA357261	Cathepsin F	-1.34112	2.98056e-06
CA355799	MHC class I heavy chain-like	-1.36029	1.58872e-05
EST1-3A_D03	60S ribosomal protein L23	-1.36148	0.00195416
HK0003_B08	Unknown-186	-1.39413	0.000101001
CA365614	Interferon-induced protein 44-1	-1.40197	7.2573e-05
EXOB3_F08	60S ribosomal protein L10-1	-1.40332	2.12995e-06
Hete0002_A07	Metallothionein-IL	-1.40752	2.18716e-05
HK0002_B11	Unknown-167	-1.41408	0.000752783
CA358968	Complement component C3-3-2	-1.41474	0.000560781
HK0001_C02	Unknown-149	-1.41952	0.00225257
EXOB1_F02	Transcription regulator protein BACH1	-1.41959	7.21578e-07
Hete0002_C05	Calmodulin-2	-1.42657	0.000967065
EXOB1_E09	Transposase-57	-1.4274	7.2271e-05
HK0002_C04	Apolipoprotein E-2	-1.46038	0.00397549
EXOB4_D10	Prosaposin	-1.46472	0.00213806
CA384134	G1/S-specific cyclin D2	-1.48459	4.70909e-06
utu03a06	Elongation factor 1-alpha 2	-1.50342	8.90137e-06
utu01e06	Troponin I-2, fast skeletal muscle	-1.50713	0.00827207
CA371363	Glucose-6-phosphate isomerase-1	-1.51002	0.00142876
ENH2_F10	ATP synthase lipid-binding protein	-1.52249	0.0013945
CA373770	Procathepsin L-2	-1.57071	7.25646e-08
CA345232	Similar to GTP-binding protein ragB	-1.5839	7.33648e-06
CA366535	T-cell activation Rho GTPase-activating protein	-1.59306	5.99964e-07
utu03e09	Nebulin-1	-1.63901	0.000101278
HK0002_D05	Parvalbumin alpha-1	-1.6395	0.000243468
Hete0002_B08	Eukaryotic translation elongation factor 1 alpha 3	-1.66251	6.34384e-06
est02f02	Unknown-28	-1.6901	5.05017e-05
utu03d11	Skeletal muscle LIM-protein 1	-1.6911	7.68621e-05
CA381199	94 kDa glucose-regulated protein	-1.69704	0.00132815
CA359892	Transposase-8	-1.72186	7.02543e-07
CA352578	Prostaglandine D synthase	-1.73764	0.000159368
EXOB4_F11	40S ribosomal protein S20	-1.74782	0.000558798
CA373607	Matrix metalloproteinase-2	-1.76267	8.2931e-05
CA385359	Serum amyloid P-component-2	-1.76474	0.00116342
CA385854	Cerebral cell adhesion molecule	-1.76562	1.02009e-05
EXOB3_E11	Unknown-118	-1.77226	2.62291e-05
CA367195	Complement factor Bf-1	-1.78695	8.12965e-06
utu02g04	Glycogen phosphorylase-1	-1.79746	0.00112727
CA341823	Superoxide dismutase [Cu-Zn] extracellular	-1.81016	4.15544e-05
CA375337	Oxidative-stress responsive 1	-1.81871	0.000134542
CA358934	Adenosine deaminase 1	-1.81875	5.43484e-06
CA343485	C-Fos protein	-1.86082	2.02055e-06
EXOB4_F02	Ribosomal protein S12	-1.94851	0.00172192
EXOB3_E01	Na/K ATPase alpha subunit-2	-1.95584	0.00114761
KVkm2_G09	Guanine nucleotide-binding protein beta subunit 2-like 1	-1.9621	0.00259585
EXOB3_A03	SEC13-related protein	-1.98522	4.31842e-05
utu02g02	40S ribosomal protein S21	-2.00644	0.000239937
CA350711	B-cell lymphoma/leukemia 11A	-2.02723	7.03033e-06
Hete0002_H06	Ribosomal protein S2	-2.06521	0.00171311
CA343612	ReO_6-3	-2.06821	0.000116951
est02f05	Cytochrome c oxidase subunit III-4	-2.09768	2.6582e-05
CA368565	Interleukin enhancer binding factor 2	-2.09949	3.4045e-05
Hete0002_H07	40S ribosomal protein S10	-2.11124	4.93046e-05
HK0001_B10	Unknown-148	-2.12595	0.000149634
EXOB1_B12	All-trans-13,14-dihydroretinol saturase	-2.1757	5.70326e-05
est04c10	Unknown-56	-2.22551	0.000222644
CA385248	Heat shock 70kD protein 9B-2	-2.25485	1.53243e-05
CA360163	Tyrosine-protein kinase SYK	-2.28278	4.67244e-05
EXOB2_G09	Cytochrome c oxidase subunit I-2	-2.28643	5.50174e-05
HK0002_H05	Trans-2-enoyl-CoA reductase	-2.28895	0.00176425
CA388367	Sulfotransferase 3	-2.29161	0.00541642
EXOB3_G06	40S ribosomal protein S15-1	-2.29249	0.000273114
HK0001_E06	Transposase-2	-2.30606	0.000571817
EXOB2_B01	Nuclease sensitive element binding protein 1-1	-2.33554	4.93524e-05
CA363848	p53-regulated protein PA26	-2.33738	0.00275997
CA350956	Interferon regulatory factor 1-1	-2.33815	4.83132e-06
HST0001_F04	Unknown-216	-2.37882	4.27877e-06
CA376574	Peptidyl-prolyl cis-trans isomerase 1	-2.40889	1.73782e-05
HK0001_G03	T-complex protein 1, zeta subunit	-2.411	0.000918412
CA362555	Transposase-40	-2.44353	0.00449752
EXOB3_C12	NADH-ubiquinone oxidoreductase 20 kDa subunit, mitochondrial precursor	-2.46372	0.000287117
est02f04	Tubulin alpha-3 chain	-2.49784	0.00103482
CA366631	B7-H1	-2.526	1.12483e-06
CA383795	Allograft inflammatory factor-1	-2.53446	0.000265501
CA379928	ReO_6-4	-2.66986	0.000165846
est01e06	Coronin-1B	-2.78798	0.00110181
EXOB3_C03	Unknown-110	-2.79204	0.000400687
CA368739	BCL2-associated athanogene 1	-2.85661	0.00398211
CA383827	Zinc finger DHHC domain containing protein 13	-2.8774	1.79122e-07
CA382694	MHC class II regulatory factor RFX1	-2.91991	1.41324e-05
EXOB3_F11	Ubiquitin-conjugating enzyme E2-18 kDa	-2.95919	0.000758487
CA386586	Retinoic acid receptor RXR-beta	-3.05898	1.91966e-05
HK0001_C12	Unknown-152	-3.14714	0.000310482
CA356857	Thioredoxin-dependent peroxide reductase-2	-3.14798	0.00192597
CA383094	Regulator of G-protein signaling 1-1	-3.15856	0.000197329
EXOB1_H09	ATP synthase beta chain-1	-3.19282	0.00017354
EXOB4_F05	Rab GDP dissociation inhibitor beta	-3.26914	2.19299e-07
HST0001_B05	Tumor differentially expressed protein 1	-3.32445	0.00032402
EXOB3_E04	60S ribosomal protein L14	-3.38755	3.31246e-06
EXOB1_H08	ADP,ATP carrier protein 3	-3.47118	0.000463853
CA370435	Caspase 2	-3.50931	7.98683e-06
CA374603	IL-8 receptor	-3.61945	0.00035217
KVkm2_G01	60S ribosomal protein L32-2	-3.96599	7.09541e-06
CA357109	Tumour necrosis factor receptor	-4.20637	3.78385e-05
ENH2_C04	Cytochrome oxidase subunit III-1	-4.23883	0.000418698
HK0003_B09	Complement factor H-2	-4.57067	8.67068e-05
EXOB2_G10	Histone H33-1	-5.14027	2.1598e-06
CA380848	P21-activated kinase 2	-5.45459	7.40165e-05
Supplementary Table S8: Total genes (no filtering) of original study (GSE36339) obtained from two-collors microarray (gene list provided by the authors and available in the publication). These genes come from the 72h evaluation of the treatment with lipopolysaccharide consumption in white muscle of Sparus aurata. In the first column are the gene IDs (gene identification) and in the second and thi…

## Sheet: Upregulated Genes p<0.05 white
CloneID	Clone name	Log2 ER	p-value
utu02c02	Myosin heavy chain, skeletal, adult 1-1	1.71489	1.80449e-18
HK0003_C08	Parvalbumin alpha-2	1.92499	7.64553e-14
utu03e06	Parvalbumin alpha-3	1.38884	3.87956e-13
utu01f03	Unknown-238	1.5564	1.65882e-12
Hete0002_A06	40S ribosomal protein S11	1.15788	7.80092e-12
utu04f06	Myosin heavy chain, skeletal, adult 1-2	1.45859	9.02814e-12
CA366403	Heat shock 27 kDa protein-1	0.882344	2.0941e-11
HK0003_C02	Collagen alpha 1(I) chain-1	0.987707	6.67013e-11
HK0002_B06	Troponin T-3, fast skeletal muscle	1.695	7.85333e-11
utu01f04	Actin, alpha skeletal 2	1.37439	1.04923e-10
HK0003_D01	Troponin C-1, skeletal muscle	1.05578	1.13896e-10
utu03g04	Myosin heavy chain, cardiac muscle beta isoform	2.27817	1.14623e-10
HK0003_F10	Unknown-200	1.17886	1.27568e-10
HK0001_E10	Myosin regulatory light chain 2, ventricular/cardiac muscle isoform	1.34215	1.46792e-10
HK0002_B04	Phospholemman precursor	1.10923	1.58891e-10
HK0003_F07	Unknown-198	0.941587	3.50846e-10
HK0003_C03	Unknown-189	1.18671	3.58235e-10
HK0003_B03	Cytochrome c-2	1.02055	4.30411e-10
EXOB4_H08	Alanine-glyoxylate aminotransferase 1	0.928928	5.80246e-10
HK0002_H08	TATA-binding protein associated factor 2N	1.33065	6.4474e-10
HK0003_A04	Eukaryotic translation initiation factor 3 subunit 6-2	0.884321	7.81375e-10
HK0003_A10	Unknown-184	1.56234	1.0038e-09
est04c06	Unknown-54	0.804873	1.04848e-09
EXOB4_H07	Beta-galactosidase-related protein	0.991571	1.33314e-09
HK0003_H02	Cathepsin L2	1.05613	1.33926e-09
utu01d02	Unknown-235	1.43084	1.49601e-09
HK0003_G10	Unknown-202	0.773958	1.50204e-09
Hete0002_C10	Creatine kinase, M-1	0.854144	1.79769e-09
utu04a06	Creatine kinase, M-3	0.987343	2.88575e-09
est03h05	Acidic leucine-rich nuclear phosphoprotein 32 A-2	0.925995	2.97221e-09
EXOB2_F12	60S ribosomal protein L7a-1	0.728848	3.21259e-09
CA349329	Transposase-17	1.17632	3.46409e-09
HK0001_C04	Unknown-150	0.756969	3.93728e-09
est02h09	Nonhistone chromosomal protein HMG-17	0.817436	4.41831e-09
utu01e12	Zinc finger protein 228	0.900838	6.10039e-09
HK0003_E07	Myosin light chain 2-1	1.09997	6.16885e-09
HK0003_F09	Unknown-199	1.06303	6.64381e-09
utu01b08	Unknown-231	1.06977	1.05357e-08
HK0002_H09	Unknown-181	1.10349	1.09522e-08
utu01c03	Unknown-232	0.597298	1.35164e-08
HK0002_G11	Myristoylated alanine-rich protein kinase C substrate	0.866923	1.47562e-08
HK0002_C03	Unknown-168	0.762832	1.62715e-08
utu01g11	Actin, alpha skeletal 3	1.28439	1.96957e-08
utu01c08	Unknown-233	0.776538	2.30484e-08
EXOB1_A01	Unknown-78	0.98561	2.53359e-08
utu01f12	Troponin T-1, fast skeletal muscle	1.4993	2.9765e-08
ENH2_B12	Ribosomal protein L35-1	1.08431	3.11833e-08
KVkm2_F01	Unknown-224	1.13729	3.48263e-08
HK0001_C01	Dermatan-4-sulfotransferase-1-2	0.899203	3.83274e-08
HK0003_C11	Tropomyosin alpha 3 chain-1	1.33166	3.91492e-08
HK0002_E09	Unknown-174	1.07594	6.39564e-08
utu04d10	Unknown-268	0.95287	8.93153e-08
HK0001_D10	Coagulation factor X precursor	0.86939	9.24815e-08
HK0001_A05	Unknown-146	0.694341	9.7935e-08
HK0002_F05	Myosin heavy chain, skeletal, fetal	2.03963	1.06733e-07
est03d06	Eukaryotic translation initiation factor 2 subunit 2	1.01223	1.25389e-07
EXOB3_G05	Actin, cytoplasmic 2	0.829365	1.33116e-07
utu02e02	Tropomyosin alpha 3 chain-2	0.762141	1.85477e-07
HK0002_H11	Creatine kinase, B chain	1.02381	1.88759e-07
utu04f08	Actin, alpha skeletal 5	0.891035	2.3282e-07
HK0003_E06	DnaJ homolog subfamily C member 9	0.908761	2.34538e-07
utu03h10	Tropomyosin alpha 3 chain-3	1.11538	2.43738e-07
HK0003_B01	Unknown-185	0.689315	2.72961e-07
utu04f01	40S ribosomal protein S9-2	0.637059	4.23614e-07
HK0002_D07	Unknown-172	0.693432	4.25734e-07
CA387381	Tyrosyl-tRNA synthetase	0.8576	5.81306e-07
HK0002_A12	NADH-ubiquinone oxidoreductase 15 kDa subunit	0.705379	6.32412e-07
est02c06	Heat shock protein 75 kDa-2	0.687919	6.81828e-07
EXOB4_B03	Ribosomal protein L36a-like-1	0.710148	6.96201e-07
utu03e10	Troponin I-3, fast skeletal muscle	0.904215	8.19657e-07
HK0002_C02	Chromosome-associated kinesin KIF4A	0.636809	8.22192e-07
KVkm2_E02	Glyceraldehyde-3-phosphate dehydrogenase-2	0.622842	8.74788e-07
EXOB4_D02	Beta actin-2	1.24254	1.04382e-06
HKT0001_E07	Actin, alpha skeletal 1	0.73438	1.06082e-06
CA359170	Metallothionein B	0.675599	1.19735e-06
utu01h05	Troponin T-2, fast skeletal muscle	1.5745	1.23255e-06
utu02b04	Troponin C-2, skeletal muscle	0.732463	1.3232e-06
utu02a10	Glyceraldehyde-3-phosphate dehydrogenase-3	0.942898	1.38326e-06
utu02b08	High mobility group protein 2	0.560281	1.54234e-06
EXOB3_C04	Glyceraldehyde-3-phosphate dehydrogenase-1	0.5659	2.1209e-06
utu01d11	Unknown-237	0.710013	2.1306e-06
CA371809	Suppressor of initiator codon mutations, related sequence 1 (Translation factor	0.43332	2.37481e-06
HK0003_D10	Hypothetical-fish 9	0.448746	2.81177e-06
Hete0002_B07	Unknown-135	0.486471	2.84916e-06
HK0003_G05	Unknown-201	1.09889	3.65762e-06
EXOB3_F12	Unknown-121	0.478396	4.52182e-06
EXOB3_H12	Unknown-125	0.705919	4.60208e-06
KVkm2_A01	Unknown-219	0.602828	4.67679e-06
HK0001_F02	D-3-phosphoglycerate dehydrogenase	0.80453	5.08667e-06
est03b11	Acidic leucine-rich nuclear phosphoprotein 32 A-1	0.689107	5.19377e-06
CA346821	Transposase-11	0.340561	6.11088e-06
HK0001_F10	Unknown-158	0.415083	6.89536e-06
HK0002_D09	Prothymosin alpha	0.962	8.72396e-06
EXOB2_C04	Transposase-60	0.502549	9.82164e-06
HK0001_B08	Putative pre-mRNA splicing factor RNA helicase	0.555766	1.00526e-05
HKT0001_A08	Antifreeze protein LS-12	0.484973	1.03762e-05
CA367764	Calmodulin-1	0.800356	1.12775e-05
EXOB1_A03	Metallothionein A	0.584859	1.1631e-05
HK0003_A12	Heterogeneous nuclear ribonucleoprotein A1-1	0.526558	1.27487e-05
HK0003_B12	Myosin light chain 1, skeletal muscle isoform	0.515288	1.52363e-05
HK0001_H05	Angiotensin I converting enzyme	0.563979	1.58138e-05
CA344707	Cyclophilin-1	0.347436	1.64329e-05
HK0003_B05	FLJ14655	0.613461	1.68464e-05
HK0002_C07	60S ribosomal protein L17	0.476539	1.69622e-05
CA369467	5-lipoxygenase activating protein	0.3792	2.00386e-05
HKT0001_H05	Cytochrome b-3	0.455873	2.05855e-05
utu02b07	Cytochrome c oxidase subunit II	0.539348	2.60702e-05
CA376813	CC chemokine SCYA110-1	0.473796	2.90918e-05
CA382275	Egl nine homolog 2	0.567278	3.02659e-05
HK0002_F01	Unknown-175	0.579875	3.10032e-05
CA366393	Mannan-binding lectin serine protease 2-1	0.613782	3.42966e-05
utu04d04	Actin, alpha skeletal 4	1.29845	4.07882e-05
utu04h11	Myosin light chain 2-2	1.43533	4.52442e-05
HK0002_H10	Unknown-182	0.329696	4.70207e-05
CA372428	Leukotriene B4 receptor 1	0.396534	4.91697e-05
EXOB2_A04	Hypothetical-fish 4	0.695517	5.09656e-05
HK0002_H04	Unknown-179	0.653157	5.37334e-05
EXOB3_F10	Nuclease sensitive element binding protein 1-2	0.839829	5.77536e-05
utu04g05	40S ribosomal protein S9-3	0.501006	6.50418e-05
EXOB1_C02	Unknown-83	0.687055	7.73528e-05
HK0001_D12	Estrogen-responsive B box protein	0.601499	9.12322e-05
HK0001_F01	Complement factor H-1	0.567684	0.000102857
HK0002_F03	Unknown-176	0.601669	0.00012243
HK0003_E04	Hypothetical-fish 10	0.410284	0.000149165
HK0002_F06	Histone 3A-ATP synthase F0 6	0.870228	0.000179355
EXOB1_E12	Serine protease-like protein-3	0.330115	0.000190962
est04c09	Hypothetical-fish 41	0.326498	0.000205763
HK0001_F11	PNAS-106	0.461835	0.000230992
utu01d06	Deoxyribonuclease gamma precursor	0.395664	0.000258448
HK0003_H04	NADH-ubiquinone oxidoreductase 19 kDa subunit	0.370632	0.000268978
EXOB3_B01	Cathepsin C-3	0.270569	0.000342074
HK0001_F03	HIRA-interacting protein 5	0.34835	0.000354684
HK0001_G12	Quinone oxidoreductase	0.447598	0.000460043
HK0001_B07	Ovarian fibroin-like substance-2	5.88349	0.000462897
HK0003_E08	Unknown-194	0.694894	0.000516496
HK0003_E01	Plasminogen precursor-1	0.471543	0.000528496
CA350804	Unknown-277	0.320661	0.000638952
EXOB3_E10	Unknown-117	0.327569	0.000678547
EXOB4_A07	T-complex protein 1, gamma subunit	0.67229	0.000730413
HK0001_F09	Unknown-157	0.450804	0.000793537
utu04e07	60S ribosomal protein L39	0.431469	0.000945164
HK0001_H03	60S ribosomal protein L26	0.437436	0.00102881
HK0002_H06	Unknown-180	0.546703	0.00106277
CA367903	Procathepsin L-1	0.306944	0.00110835
utu04a11	Troponin I-4, fast skeletal muscle	0.674134	0.00137844
HK0002_G10	T-cell receptor alpha chain V region HPB-MLT precursor (Fragment)	0.178217	0.00150057
utu01b05	Gamma crystallin B-1	0.707492	0.00155866
HK0002_D02	Unknown-170	0.421789	0.00161681
utu03d10	Glyceraldehyde-3-phosphate dehydrogenase-5	0.393393	0.00162454
HK0003_G01	Creatine kinase, M-2	0.8124	0.00170608
HK0003_C07	Heterogeneous nuclear ribonucleoprotein A0	0.331979	0.001739
CA386271	Telomerase-binding protein p23-2	0.246137	0.00190581
CA381721	Fibroblast growth factor receptor 2	0.235987	0.00458909
CA366512	Alcohol dehydrogenase [NADP+]	0.256559	0.00583355
HK0002_G02	Creatine kinase, sarcomeric mitochondrial precursor	0.533278	0.00596276
utu01a06	Unknown-229	0.421565	0.00628998
EXOB2_E04	Unknown-97	0.267447	0.00786137
utu03c12	Glyceraldehyde-3-phosphate dehydrogenase-4	0.320037	0.00830991
EXOB4_H06	Alpha-globin 1-3	2.04512	0.00835225
HK0002_B02	60S ribosomal protein L35a-2	0.234812	0.00872062
Supplementary Table S8: Upregulated genes obtained of original study (GSE36339). These genes were selected considering p < 0.05 for 72h of treatment (lipopolysaccharide consumption) in white muscle of Sparus aurata.

## Sheet: DownregulatedGenes p< 0.05white
CloneID	Clone name	Log2 ER	p-value
CA373770	Procathepsin L-2	-1.57071	7.25646e-08
EXOB3_B02	Hyperosmotic protein 21	-0.822646	8.07856e-08
CA383827	Zinc finger DHHC domain containing protein 13	-2.8774	1.79122e-07
EXOB4_F05	Rab GDP dissociation inhibitor beta	-3.26914	2.19299e-07
utu01g04	Cytochrome oxidase subunit III-2	-0.728664	3.08995e-07
CA374135	CCL4	-0.63669	4.60509e-07
KVkm2_A09	60S ribosomal protein L35	-0.851534	5.02531e-07
CA366535	T-cell activation Rho GTPase-activating protein	-1.59306	5.99964e-07
CA359892	Transposase-8	-1.72186	7.02543e-07
EXOB1_F02	Transcription regulator protein BACH1	-1.41959	7.21578e-07
CA366631	B7-H1	-2.526	1.12483e-06
CA343485	C-Fos protein	-1.86082	2.02055e-06
EXOB3_F08	60S ribosomal protein L10-1	-1.40332	2.12995e-06
EXOB2_G10	Histone H33-1	-5.14027	2.1598e-06
CA357261	Cathepsin F	-1.34112	2.98056e-06
EXOB3_E04	60S ribosomal protein L14	-3.38755	3.31246e-06
HST0001_F04	Unknown-216	-2.37882	4.27877e-06
CA385699	Aflatoxin B1 aldehyde reductase member 2	-0.784018	4.2924e-06
est04d09	60S ribosomal protein L37	-1.17107	4.56604e-06
CA384134	G1/S-specific cyclin D2	-1.48459	4.70909e-06
CA350956	Interferon regulatory factor 1-1	-2.33815	4.83132e-06
CA358934	Adenosine deaminase 1	-1.81875	5.43484e-06
Hete0002_B08	Eukaryotic translation elongation factor 1 alpha 3	-1.66251	6.34384e-06
CA350711	B-cell lymphoma/leukemia 11A	-2.02723	7.03033e-06
KVkm2_G01	60S ribosomal protein L32-2	-3.96599	7.09541e-06
EXOB1_D10	Unknown-85	-1.21578	7.17946e-06
CA345232	Similar to GTP-binding protein ragB	-1.5839	7.33648e-06
CA370435	Caspase 2	-3.50931	7.98683e-06
EXOB3_F04	Unknown-119	-0.803697	8.05285e-06
CA367195	Complement factor Bf-1	-1.78695	8.12965e-06
utu03a06	Elongation factor 1-alpha 2	-1.50342	8.90137e-06
CA385854	Cerebral cell adhesion molecule	-1.76562	1.02009e-05
CA382694	MHC class II regulatory factor RFX1	-2.91991	1.41324e-05
CA385248	Heat shock 70kD protein 9B-2	-2.25485	1.53243e-05
utu03c07	Unknown-253	-0.739858	1.5825e-05
CA355799	MHC class I heavy chain-like	-1.36029	1.58872e-05
CA376574	Peptidyl-prolyl cis-trans isomerase 1	-2.40889	1.73782e-05
CA354801	MAPK/ERK kinase kinase 1-1	-1.12123	1.80673e-05
CA386586	Retinoic acid receptor RXR-beta	-3.05898	1.91966e-05
CA349456	Mitogen-activated protein kinase 1	-0.595676	2.14544e-05
Hete0002_A07	Metallothionein-IL	-1.40752	2.18716e-05
EXOB3_E11	Unknown-118	-1.77226	2.62291e-05
est02f05	Cytochrome c oxidase subunit III-4	-2.09768	2.6582e-05
utu03c09	40S ribosomal protein S5	-1.1764	2.77247e-05
EXOB4_C10	Ubiquitin and ribosomal protein S27a-1	-0.908384	2.8462e-05
est01e10	Tolloid-like protein (nephrosin)-1	-0.686655	3.11311e-05
utu03b02	Ribosomal protein L6-2	-0.335694	3.15963e-05
CA368565	Interleukin enhancer binding factor 2	-2.09949	3.4045e-05
CA357109	Tumour necrosis factor receptor	-4.20637	3.78385e-05
CA363676	Complement factor B/C2-B	-0.743647	3.92713e-05
CA381904	Cofactor required for Sp1 activation, subunit 7-1	-0.889378	4.1263e-05
CA341823	Superoxide dismutase [Cu-Zn] extracellular	-1.81016	4.15544e-05
EXOB3_A03	SEC13-related protein	-1.98522	4.31842e-05
CA360163	Tyrosine-protein kinase SYK	-2.28278	4.67244e-05
Hete0002_H07	40S ribosomal protein S10	-2.11124	4.93046e-05
EXOB2_B01	Nuclease sensitive element binding protein 1-1	-2.33554	4.93524e-05
est02f02	Unknown-28	-1.6901	5.05017e-05
EXOB2_G09	Cytochrome c oxidase subunit I-2	-2.28643	5.50174e-05
EXOB1_B12	All-trans-13,14-dihydroretinol saturase	-2.1757	5.70326e-05
EXOB3_D10	Na/K ATPase alpha subunit-1	-1.19276	6.32012e-05
CA353031	MAPK7 interacing protein	-0.993482	6.49402e-05
EXOB1_E09	Transposase-57	-1.4274	7.2271e-05
CA365614	Interferon-induced protein 44-1	-1.40197	7.2573e-05
CA380848	P21-activated kinase 2	-5.45459	7.40165e-05
utu03d11	Skeletal muscle LIM-protein 1	-1.6911	7.68621e-05
EXOB3_H02	Unknown-123	-0.80313	8.10724e-05
CA373607	Matrix metalloproteinase-2	-1.76267	8.2931e-05
CA361151	Annexin A1-2	-0.681405	8.30748e-05
HK0003_B09	Complement factor H-2	-4.57067	8.67068e-05
EXOB1_D03	5'-3' exoribonuclease 2	-1.32579	9.15036e-05
HK0003_B08	Unknown-186	-1.39413	0.000101001
utu03e09	Nebulin-1	-1.63901	0.000101278
CA366558	Steroid hormone receptor ERR2	-0.547562	0.000106273
CA343612	ReO_6-3	-2.06821	0.000116951
est02b02	PEST-containing nuclear protein	-0.653413	0.00011718
CA347342	Transposase-14	-0.638965	0.000126189
HK0002_D04	Unknown-171	-0.745381	0.000133784
CA375337	Oxidative-stress responsive 1	-1.81871	0.000134542
HK0002_B01	60S ribosomal protein L8	-0.887474	0.000137543
CA382454	Heat-shock protein beta-3	-1.08747	0.000141665
CA357761	Galectin-3	-0.633005	0.000142113
HK0001_B10	Unknown-148	-2.12595	0.000149634
CA352578	Prostaglandine D synthase	-1.73764	0.000159368
CA379928	ReO_6-4	-2.66986	0.000165846
EXOB2_A10	Unknown-92	-0.932756	0.000168189
EXOB2_D01	Proteasome subunit alpha type 3	-1.11554	0.000170577
EXOB1_H09	ATP synthase beta chain-1	-3.19282	0.00017354
EXOB1_A05	Ribosomal protein L6-1	-0.56517	0.000177247
CA383094	Regulator of G-protein signaling 1-1	-3.15856	0.000197329
CA354092	Unknown-280	-1.11398	0.000220953
est04c10	Unknown-56	-2.22551	0.000222644
utu02g02	40S ribosomal protein S21	-2.00644	0.000239937
EXOB3_E06	Unknown-115	-1.10943	0.000242114
HK0002_D05	Parvalbumin alpha-1	-1.6395	0.000243468
HK0003_F05	28S ribosomal protein S16, mitochondrial precursor	-1.10042	0.000249303
CA383795	Allograft inflammatory factor-1	-2.53446	0.000265501
EXOB3_G06	40S ribosomal protein S15-1	-2.29249	0.000273114
EXOB3_C12	NADH-ubiquinone oxidoreductase 20 kDa subunit, mitochondrial precursor	-2.46372	0.000287117
utu02h05	Unknown-247	-0.926361	0.000308175
HK0001_C12	Unknown-152	-3.14714	0.000310482
CA371052	Cyclin A2	-1.33492	0.000313107
HST0001_B05	Tumor differentially expressed protein 1	-3.32445	0.00032402
CA361342	Orphan nuclear receptor NR4A2	-0.390057	0.000351582
CA374603	IL-8 receptor	-3.61945	0.00035217
EXOB3_C03	Unknown-110	-2.79204	0.000400687
ENH2_C04	Cytochrome oxidase subunit III-1	-4.23883	0.000418698
CA364804	Complement component C5-2	-0.635679	0.00043008
CA361754	Glutathione S-transferase theta 1	-0.698172	0.000450934
EXOB1_H08	ADP,ATP carrier protein 3	-3.47118	0.000463853
EXOB4_F11	40S ribosomal protein S20	-1.74782	0.000558798
CA358968	Complement component C3-3-2	-1.41474	0.000560781
HK0001_E06	Transposase-2	-2.30606	0.000571817
CA344745	B-cell receptor CD22-1	-0.68722	0.000618871
utu01b12	40S ribosomal protein S9-1	-0.482092	0.000625767
EST1-3A_E06	60S ribosomal protein L5-1	-1.25762	0.000631837
HKT0001_B03	Alpha 2 type I collagen-1	-1.28588	0.000635616
HK0002_B11	Unknown-167	-1.41408	0.000752783
EXOB3_F11	Ubiquitin-conjugating enzyme E2-18 kDa	-2.95919	0.000758487
CA384463	B-cell translocation gene 1-1	-0.663926	0.000763869
EXOB3_H05	Glucose-6-phosphate isomerase-2	-0.285307	0.000845766
CA384501	MAP kinase kinase 4	-0.547725	0.000898502
CA368371	Adenosine monophosphate deaminase 1	-0.507211	0.000907209
HK0001_G03	T-complex protein 1, zeta subunit	-2.411	0.000918412
EXOB2_B05	Hypothetical-fish 27	-0.550226	0.000928111
utu01d01	60S acidic ribosomal protein P1	-1.04525	0.000931927
Hete0002_C05	Calmodulin-2	-1.42657	0.000967065
EXOB3_D02	Eukaryotic translation elongation factor 1 alpha 1	-0.614058	0.000970837
est02f04	Tubulin alpha-3 chain	-2.49784	0.00103482
CA365505	Retinoblastoma-like protein 1	-1.0769	0.0010457
CA373890	Heat shock protein HSP 90-beta-1	-1.09901	0.00108825
est01e06	Coronin-1B	-2.78798	0.00110181
utu02g04	Glycogen phosphorylase-1	-1.79746	0.00112727
EXOB3_E01	Na/K ATPase alpha subunit-2	-1.95584	0.00114761
CA385359	Serum amyloid P-component-2	-1.76474	0.00116342
CA358548	Polyadenylate-binding protein 4	-1.07171	0.00116484
CA381199	94 kDa glucose-regulated protein	-1.69704	0.00132815
ENH2_F10	ATP synthase lipid-binding protein	-1.52249	0.0013945
CA371363	Glucose-6-phosphate isomerase-1	-1.51002	0.00142876
Hete0002_H06	Ribosomal protein S2	-2.06521	0.00171311
EXOB4_F02	Ribosomal protein S12	-1.94851	0.00172192
HK0002_H05	Trans-2-enoyl-CoA reductase	-2.28895	0.00176425
CA356857	Thioredoxin-dependent peroxide reductase-2	-3.14798	0.00192597
EST1-3A_D03	60S ribosomal protein L23	-1.36148	0.00195416
EXOB4_D10	Prosaposin	-1.46472	0.00213806
HK0001_C02	Unknown-149	-1.41952	0.00225257
HK0001_A03	Unknown-145	-0.672973	0.00234399
CA355516	Transposase-26	-0.421241	0.00259133
KVkm2_G09	Guanine nucleotide-binding protein beta subunit 2-like 1	-1.9621	0.00259585
EXOB3_A11	Unknown-107	-0.599232	0.00263966
CA363848	p53-regulated protein PA26	-2.33738	0.00275997
CA381226	ATF-like basic leucine zipper transcriptional factor B-ATF	-0.843193	0.00289997
CA358347	Transposase-31	-0.390749	0.00293103
CA363870	Thioredoxin-like protein 4A	-0.263201	0.00294237
Hete0002_E10	40S ribosomal protein S8	-0.571718	0.00294701
CA368189	MAPK/ERK kinase kinase 6	-0.323202	0.0030305
CA385071	Sodium/bile acid cotransporter	-0.550041	0.00314492
HK0002_C06	Unknown-169	-1.03926	0.00323181
CA388407	DnaJ homolog subfamily A member 2	-0.352407	0.00324444
utu02g07	Glycogen phosphorylase-2	-0.649682	0.00335272
EXOB2_D07	Ependymin related protein-1	-0.539019	0.00370859
CA380426	Cytokine inducible SH2-containing protein 5	-1.16004	0.0037566
CA346979	MAPK/ERK kinase kinase 5-1	-0.242932	0.00380052
HKT0001_E08	Unknown-209	-0.576848	0.00387553
HK0002_C04	Apolipoprotein E-2	-1.46038	0.00397549
CA368739	BCL2-associated athanogene 1	-2.85661	0.00398211
CA355055	Reversion-inducing cysteine-rich protein with Kazal motifs	-0.46137	0.00403235
CA362555	Transposase-40	-2.44353	0.00449752
HK0001_A12	40S ribosomal protein S2	-0.451353	0.00466516
HKT0001_H06	60S ribosomal protein L18	-0.60837	0.00536633
CA388367	Sulfotransferase 3	-2.29161	0.00541642
CA370339	Nucleophosmin 1	-0.687526	0.00606618
EXOB3_D06	Unknown-112	-1.06108	0.00653321
HST0001_E09	Bcl2-associated X protein	-0.49639	0.00788572
EXOB1_F01	60S ribosomal protein L35a-1	-0.723551	0.00822284
utu01e06	Troponin I-2, fast skeletal muscle	-1.50713	0.00827207
KVkm2_G04	60S ribosomal protein L32-3	-0.636023	0.00921166
CA344428	Glutathione peroxidase 4	-0.852134	0.00922392
Supplementary Table S8: Downregulated genes obtained of original study (GSE36339). These genes were selected considering p < 0.05 for 72h of treatment (lipopolysaccharide consumption) in white muscle of Sparus aurata.
