# Supplementary material for: Identification of Novel Genes Associated with Fish Skeletal Muscle Adaptation during Fasting and Refeeding Based on a Meta-Analysis
Source: Genes (Basel). 2022 Dec 16;13(12):2378. doi: 10.3390/genes13122378 (PMC9778430; doi:10.3390/genes13122378)
Supplement: Supplementary file 1 [file genes-13-02378-s001.zip › genes-2052642-supplementary/Table S8a.xlsx]

## Sheet: Total Genes Data of Red Muscle
CloneID	Clone name	Log2 ER	p-value
EXOB3_A04	Unknown-104	8.44471	0.0017302
HK0003_H04	NADH-ubiquinone oxidoreductase 19 kDa subunit	4.66767	4.91143e-05
utu01d06	Deoxyribonuclease gamma precursor	4.44208	0.00510849
HK0001_D05	Ubiquitin-like protein SMT3A-2	3.75699	0.00412898
EXOB4_F02	Ribosomal protein S12	3.5703	0.00190196
EXOB1_A06	ADP,ATP carrier protein T2	3.53994	6.35839e-06
CA358968	Complement component C3-3-2	3.53966	0.00575862
HK0002_H09	Unknown-181	3.42758	0.000885271
utu03c07	Unknown-253	3.42489	0.00214215
HK0002_C07	60S ribosomal protein L17	3.41853	0.000257931
HK0003_F05	28S ribosomal protein S16, mitochondrial precursor	3.38117	0.00102972
EXOB1_C10	Cytochrome P450 2K4-2	3.33365	0.00023656
ENH2_C05	Unknown-2	3.31106	0.00350006
EXOB1_E09	Transposase-57	3.28572	0.00563745
HK0001_A04	MIR-interacting saposin-like protein precursor	3.17321	0.00393778
EXOB3_F12	Unknown-121	3.05064	0.00118706
EXOB2_F12	60S ribosomal protein L7a-1	2.91996	0.00128745
utu02e02	Tropomyosin alpha 3 chain-2	2.9193	0.00756856
EXOB4_B03	Ribosomal protein L36a-like-1	2.91232	0.00109605
utu01d02	Unknown-235	2.89716	0.0018163
EXOB1_C02	Unknown-83	2.88152	0.00186089
CA376758	Mitogen-activated protein kinase 6	2.76512	0.00461278
Hete0002_E03	60S ribosomal protein L36	2.73758	0.00337086
EXOB4_E01	Transposase-58	2.73405	0.000259648
CA371052	Cyclin A2	2.71813	0.00946813
HKT0001_H06	60S ribosomal protein L18	2.7028	0.000379227
EXOB1_A03	Metallothionein A	2.67899	0.00301473
EXOB3_E06	Unknown-115	2.67808	0.00157846
utu02h04	40S ribosomal protein S6	2.60127	0.00822485
CA374135	CCL4	2.59654	0.00350546
HK0001_D01	Ubiquitin	2.55004	0.000533598
EST1-3A_A09	Serine protease-like protein-2	2.53212	0.0095744
HK0002_C03	Unknown-168	2.49414	0.0021093
EXOB1_F01	60S ribosomal protein L35a-1	2.49361	0.000312564
EXOB3_G03	60S acidic ribosomal protein P2	2.49234	0.000596095
EXOB3_E10	Unknown-117	2.45243	0.00972845
HK0003_E07	Myosin light chain 2-1	2.42543	0.00578365
HK0001_H06	40S ribosomal protein S7	2.41882	0.00771301
utu01b05	Gamma crystallin B-1	2.3705	0.0052497
utu01a06	Unknown-229	2.26407	0.0033227
utu03b02	Ribosomal protein L6-2	2.25913	0.00457178
HK0003_D10	Hypothetical-fish 9	2.21973	0.0067873
HK0002_H11	Creatine kinase, B chain	2.21516	0.00743894
EXOB1_A01	Unknown-78	2.21064	0.00544726
EXOB2_E01	Heterogeneous nuclear ribonucleoprotein A1-2	2.17552	0.00313224
HK0003_B01	Unknown-185	2.17302	0.00303152
ENH2_C04	Cytochrome oxidase subunit III-1	2.09644	0.000829854
EXOB1_H08	ADP,ATP carrier protein 3	2.0819	0.00258055
KVkm2_G01	60S ribosomal protein L32-2	2.06193	0.00457733
HK0001_F02	D-3-phosphoglycerate dehydrogenase	1.9228	0.0070724
HK0002_F03	Unknown-176	1.90974	0.00677147
HK0002_H08	TATA-binding protein associated factor 2N	1.85911	0.00134186
CA355055	Reversion-inducing cysteine-rich protein with Kazal motifs	1.8543	0.00423297
EXOB3_H02	Unknown-123	1.83798	0.00850196
EXOB3_F10	Nuclease sensitive element binding protein 1-2	1.80122	0.00064815
HK0001_F03	HIRA-interacting protein 5	1.68214	0.00288404
EXOB3_G09	Ornithine decarboxylase antizyme-2	1.67867	0.000316328
HK0003_B03	Cytochrome c-2	1.6424	0.00128184
HK0002_G11	Myristoylated alanine-rich protein kinase C substrate	1.64229	0.00214267
HK0003_G10	Unknown-202	1.56292	0.00446522
HK0002_B06	Troponin T-3, fast skeletal muscle	1.54948	0.000379
utu01b12	40S ribosomal protein S9-1	1.50189	0.00646905
HK0001_G12	Quinone oxidoreductase	1.43858	0.00964798
HK0003_C03	Unknown-189	1.4276	0.00934468
HK0003_B05	FLJ14655	1.38454	0.00430749
CA366512	Alcohol dehydrogenase [NADP+]	1.37367	0.00659205
HK0002_B07	Heat shock 70kDa protein 8	1.34621	0.00371029
CA384463	B-cell translocation gene 1-1	1.33156	0.00769344
est02f05	Cytochrome c oxidase subunit III-4	1.25202	9.78235e-05
HK0002_C02	Chromosome-associated kinesin KIF4A	1.17231	0.00576279
HK0002_E09	Unknown-174	1.10097	0.00051087
EXOB1_E12	Serine protease-like protein-3	0.943763	0.00989213
EXOB3_G05	Actin, cytoplasmic 2	0.792895	0.00114958
utu03g04	Myosin heavy chain, cardiac muscle beta isoform	0.787619	0.00069694
HK0002_F05	Myosin heavy chain, skeletal, fetal	-0.701426	0.00204205
KVkm2_F01	Unknown-224	-0.70437	9.26604e-05
utu03e06	Parvalbumin alpha-3	-0.808779	5.67293e-05
utu02b07	Cytochrome c oxidase subunit II	-0.818741	2.63979e-06
EXOB4_D02	Beta actin-2	-0.94831	0.00762242
HST0001_E03	Cyclophilin-3	-1.07839	0.0037178
KVkm2_E02	Glyceraldehyde-3-phosphate dehydrogenase-2	-1.08562	2.00849e-05
KVkm2_A01	Unknown-219	-1.08897	2.12507e-06
EXOB1_F02	Transcription regulator protein BACH1	-1.20132	0.000386154
CA358107	Ectonucleoside triphosphate diphosphohydrolase 1	-1.29266	0.00775927
utu02c02	Myosin heavy chain, skeletal, adult 1-1	-1.31489	3.45408e-08
utu02a10	Glyceraldehyde-3-phosphate dehydrogenase-3	-1.4995	8.81508e-05
HK0003_C08	Parvalbumin alpha-2	-1.63266	0.000351095
HK0003_G01	Creatine kinase, M-2	-1.68227	0.000260343
CA364804	Complement component C5-2	-1.75655	8.74986e-05
utu01g11	Actin, alpha skeletal 3	-2.12206	3.11834e-09
utu04a06	Creatine kinase, M-3	-2.12332	1.05874e-07
utu04d04	Actin, alpha skeletal 4	-2.15982	1.73586e-09
utu04h11	Myosin light chain 2-2	-2.36783	1.368e-07
Hete0002_C10	Creatine kinase, M-1	-2.3773	2.50877e-12
utu01f04	Actin, alpha skeletal 2	-2.37828	5.38743e-10
CA347597	Heat shock 70kDa immunoglobulin binding	-3.08014	0.0012097
EST1-3A_A12	Unknown-65	-3.62275	0.00949704
Supplementary Table S8a: Total genes (no filtering) of original study (GSE36339) obtained from two-colors microarray (gene list provided by the authors and available in the publication). These genes come from the 24h evaluation of the treatment with lipopolysaccharide consumption in red muscle of Sparus aurata.In the second column are the gene names and in the third and fourth columns are the Log…

## Sheet: Upregulated Genes p<0.05 Red
CloneID	Clone name	Log2 ER	p-value
EXOB1_A06	ADP,ATP carrier protein T2	3.53994	6.35839e-06
HK0003_H04	NADH-ubiquinone oxidoreductase 19 kDa subunit	4.66767	4.91143e-05
est02f05	Cytochrome c oxidase subunit III-4	1.25202	9.78235e-05
EXOB1_C10	Cytochrome P450 2K4-2	3.33365	0.00023656
HK0002_C07	60S ribosomal protein L17	3.41853	0.000257931
EXOB4_E01	Transposase-58	2.73405	0.000259648
EXOB1_F01	60S ribosomal protein L35a-1	2.49361	0.000312564
EXOB3_G09	Ornithine decarboxylase antizyme-2	1.67867	0.000316328
HK0002_B06	Troponin T-3, fast skeletal muscle	1.54948	0.000379
HKT0001_H06	60S ribosomal protein L18	2.7028	0.000379227
HK0002_E09	Unknown-174	1.10097	0.00051087
HK0001_D01	Ubiquitin	2.55004	0.000533598
EXOB3_G03	60S acidic ribosomal protein P2	2.49234	0.000596095
EXOB3_F10	Nuclease sensitive element binding protein 1-2	1.80122	0.00064815
utu03g04	Myosin heavy chain, cardiac muscle beta isoform	0.787619	0.00069694
ENH2_C04	Cytochrome oxidase subunit III-1	2.09644	0.000829854
HK0002_H09	Unknown-181	3.42758	0.000885271
HK0003_F05	28S ribosomal protein S16, mitochondrial precursor	3.38117	0.00102972
EXOB4_B03	Ribosomal protein L36a-like-1	2.91232	0.00109605
EXOB3_G05	Actin, cytoplasmic 2	0.792895	0.00114958
EXOB3_F12	Unknown-121	3.05064	0.00118706
HK0003_B03	Cytochrome c-2	1.6424	0.00128184
EXOB2_F12	60S ribosomal protein L7a-1	2.91996	0.00128745
HK0002_H08	TATA-binding protein associated factor 2N	1.85911	0.00134186
EXOB3_E06	Unknown-115	2.67808	0.00157846
EXOB3_A04	Unknown-104	8.44471	0.0017302
utu01d02	Unknown-235	2.89716	0.0018163
EXOB1_C02	Unknown-83	2.88152	0.00186089
EXOB4_F02	Ribosomal protein S12	3.5703	0.00190196
HK0002_C03	Unknown-168	2.49414	0.0021093
utu03c07	Unknown-253	3.42489	0.00214215
HK0002_G11	Myristoylated alanine-rich protein kinase C substrate	1.64229	0.00214267
EXOB1_H08	ADP,ATP carrier protein 3	2.0819	0.00258055
HK0001_F03	HIRA-interacting protein 5	1.68214	0.00288404
EXOB1_A03	Metallothionein A	2.67899	0.00301473
HK0003_B01	Unknown-185	2.17302	0.00303152
EXOB2_E01	Heterogeneous nuclear ribonucleoprotein A1-2	2.17552	0.00313224
utu01a06	Unknown-229	2.26407	0.0033227
Hete0002_E03	60S ribosomal protein L36	2.73758	0.00337086
ENH2_C05	Unknown-2	3.31106	0.00350006
CA374135	CCL4	2.59654	0.00350546
HK0002_B07	Heat shock 70kDa protein 8	1.34621	0.00371029
HK0001_A04	MIR-interacting saposin-like protein precursor	3.17321	0.00393778
HK0001_D05	Ubiquitin-like protein SMT3A-2	3.75699	0.00412898
CA355055	Reversion-inducing cysteine-rich protein with Kazal motifs	1.8543	0.00423297
HK0003_B05	FLJ14655	1.38454	0.00430749
HK0003_G10	Unknown-202	1.56292	0.00446522
utu03b02	Ribosomal protein L6-2	2.25913	0.00457178
KVkm2_G01	60S ribosomal protein L32-2	2.06193	0.00457733
CA376758	Mitogen-activated protein kinase 6	2.76512	0.00461278
utu01d06	Deoxyribonuclease gamma precursor	4.44208	0.00510849
utu01b05	Gamma crystallin B-1	2.3705	0.0052497
EXOB1_A01	Unknown-78	2.21064	0.00544726
EXOB1_E09	Transposase-57	3.28572	0.00563745
CA358968	Complement component C3-3-2	3.53966	0.00575862
HK0002_C02	Chromosome-associated kinesin KIF4A	1.17231	0.00576279
HK0003_E07	Myosin light chain 2-1	2.42543	0.00578365
utu01b12	40S ribosomal protein S9-1	1.50189	0.00646905
CA366512	Alcohol dehydrogenase [NADP+]	1.37367	0.00659205
HK0002_F03	Unknown-176	1.90974	0.00677147
HK0003_D10	Hypothetical-fish 9	2.21973	0.0067873
HK0001_F02	D-3-phosphoglycerate dehydrogenase	1.9228	0.0070724
HK0002_H11	Creatine kinase, B chain	2.21516	0.00743894
utu02e02	Tropomyosin alpha 3 chain-2	2.9193	0.00756856
CA384463	B-cell translocation gene 1-1	1.33156	0.00769344
HK0001_H06	40S ribosomal protein S7	2.41882	0.00771301
utu02h04	40S ribosomal protein S6	2.60127	0.00822485
EXOB3_H02	Unknown-123	1.83798	0.00850196
HK0003_C03	Unknown-189	1.4276	0.00934468
CA371052	Cyclin A2	2.71813	0.00946813
EST1-3A_A09	Serine protease-like protein-2	2.53212	0.0095744
HK0001_G12	Quinone oxidoreductase	1.43858	0.00964798
EXOB3_E10	Unknown-117	2.45243	0.00972845
EXOB1_E12	Serine protease-like protein-3	0.943763	0.00989213
Supplementary Table S8a: Upregulated genes obtained of original study (GSE36339). These genes were selected considering p < 0.05 for 24h of treatment (lipopolysaccharide consumption) in red muscle of Sparus aurata.

## Sheet: Downregulated Genes p<0.05 Red
CloneID	Clone name	Log2 ER	p-value
Hete0002_C10	Creatine kinase, M-1	-2.3773	2.50877e-12
utu01f04	Actin, alpha skeletal 2	-2.37828	5.38743e-10
utu04d04	Actin, alpha skeletal 4	-2.15982	1.73586e-09
utu01g11	Actin, alpha skeletal 3	-2.12206	3.11834e-09
utu02c02	Myosin heavy chain, skeletal, adult 1-1	-1.31489	3.45408e-08
utu04a06	Creatine kinase, M-3	-2.12332	1.05874e-07
utu04h11	Myosin light chain 2-2	-2.36783	1.368e-07
KVkm2_A01	Unknown-219	-1.08897	2.12507e-06
utu02b07	Cytochrome c oxidase subunit II	-0.818741	2.63979e-06
KVkm2_E02	Glyceraldehyde-3-phosphate dehydrogenase-2	-1.08562	2.00849e-05
utu03e06	Parvalbumin alpha-3	-0.808779	5.67293e-05
CA364804	Complement component C5-2	-1.75655	8.74986e-05
utu02a10	Glyceraldehyde-3-phosphate dehydrogenase-3	-1.4995	8.81508e-05
KVkm2_F01	Unknown-224	-0.70437	9.26604e-05
HK0003_G01	Creatine kinase, M-2	-1.68227	0.000260343
HK0003_C08	Parvalbumin alpha-2	-1.63266	0.000351095
EXOB1_F02	Transcription regulator protein BACH1	-1.20132	0.000386154
CA347597	Heat shock 70kDa immunoglobulin binding	-3.08014	0.0012097
HK0002_F05	Myosin heavy chain, skeletal, fetal	-0.701426	0.00204205										\
HST0001_E03	Cyclophilin-3	-1.07839	0.0037178
EXOB4_D02	Beta actin-2	-0.94831	0.00762242
CA358107	Ectonucleoside triphosphate diphosphohydrolase 1	-1.29266	0.00775927
EST1-3A_A12	Unknown-65	-3.62275	0.00949704
Supplementary Table S8a: Downregulated genes obtained of original study (GSE36339). These genes were selected considering p < 0.05 for 24h of treatment (lipopolysaccharide consumption) in red muscle of Sparus aurata.

## Sheet: Total Genes of White Muscle
CloneID	Clone name	Log2 ER	p-value
EXOB2_A09	60S ribosomal protein L5-2	5.60435	0.000693827
utu02g07	Glycogen phosphorylase-2	3.45864	0.000106818
EST1-3A_E06	60S ribosomal protein L5-1	3.40769	1.22686e-07
HKT0001_E07	Actin, alpha skeletal 1	3.35193	6.43782e-13
utu04f08	Actin, alpha skeletal 5	3.33133	6.14127e-06
utu04d04	Actin, alpha skeletal 4	2.90147	0.00218577
CA362476	DnaJ homolog subfamily B member 6	2.77978	1.04286e-05
utu03c07	Unknown-253	2.75482	1.18595e-08
EXOB3_H01	Matrix metalloproteinase-13	2.75345	0.00959576
HK0003_C12	Unknown-191	2.7045	0.00724712
utu04f06	Myosin heavy chain, skeletal, adult 1-2	2.68309	0.00216016
EXOB2_B01	Nuclease sensitive element binding protein 1-1	2.65948	1.17923e-06
est03h05	Acidic leucine-rich nuclear phosphoprotein 32 A-2	2.65085	5.65166e-08
utu04d10	Unknown-268	2.62529	2.02324e-05
est03d11	Unknown-42	2.61647	1.01381e-05
utu02a06	Collagen a3(I)-1	2.58134	0.00108276
utu04f01	40S ribosomal protein S9-2	2.53923	1.88464e-05
utu02b11	Collagen a3(I)-2	2.52922	0.00841737
EXOB4_F11	40S ribosomal protein S20	2.51662	5.92834e-06
EXOB3_G05	Actin, cytoplasmic 2	2.49838	5.06178e-10
Hete0002_A07	Metallothionein-IL	2.44867	0.000697899
utu04e07	60S ribosomal protein L39	2.43304	1.02814e-05
CA348209	Transposase-16	2.43241	0.00141548
utu01f04	Actin, alpha skeletal 2	2.41356	6.66583e-11
est04c09	Hypothetical-fish 41	2.34963	1.51689e-07
utu01g11	Actin, alpha skeletal 3	2.32869	6.78811e-10
utu04d05	Unknown-267	2.27856	0.000588761
utu03e11	Troponin I, slow skeletal muscle	2.12738	0.00148854
utu02g04	Glycogen phosphorylase-1	2.10733	0.00164175
est03b11	Acidic leucine-rich nuclear phosphoprotein 32 A-1	2.09772	1.27398e-07
Hete0002_B07	Unknown-135	2.05544	0.000552135
CA350711	B-cell lymphoma/leukemia 11A	2.01569	0.000296039
EXOB4_H05	Unknown-133	1.96127	1.02698e-05
utu02b08	High mobility group protein 2	1.93485	2.25747e-08
HK0001_B08	Putative pre-mRNA splicing factor RNA helicase	1.89986	8.54668e-10
utu03e10	Troponin I-3, fast skeletal muscle	1.87256	1.40274e-08
utu02e02	Tropomyosin alpha 3 chain-2	1.86716	6.63399e-07
utu03h10	Tropomyosin alpha 3 chain-3	1.8435	2.74377e-11
utu01b12	40S ribosomal protein S9-1	1.78559	0.00189439
HK0003_C11	Tropomyosin alpha 3 chain-1	1.78189	0.00102042
HK0003_B12	Myosin light chain 1, skeletal muscle isoform	1.77913	4.44192e-08
CA344377	Wiskott-Aldrich syndrome protein	1.77669	0.000484209
utu02h11	Ribosomal protein L13	1.74718	6.19903e-08
EXOB4_D02	Beta actin-2	1.74631	7.88809e-08
CA371363	Glucose-6-phosphate isomerase-1	1.72271	0.00376289
CA353121	GRB2-related adaptor protein 2	1.71631	0.00130889
ENH2_E05	40S ribosomal protein S29	1.7098	0.000266833
EST1-3A_D08	Glyceraldehyde-3-phosphate dehydrogenase-6	1.6564	8.62431e-06
CA381904	Cofactor required for Sp1 activation, subunit 7-1	1.65108	6.1993e-06
EST1-3A_G03	Unknown-74	1.63833	0.0083688
utu01f12	Troponin T-1, fast skeletal muscle	1.62834	8.32453e-10
HK0001_E10	Myosin regulatory light chain 2, ventricular/cardiac muscle isoform	1.62057	8.43851e-07
EXOB4_D09	Hypothetical-fish 7	1.61034	0.00184188
HK0001_A12	40S ribosomal protein S2	1.60864	0.000146779
HK0002_D05	Parvalbumin alpha-1	1.58301	0.00529092
CA371809	Suppressor of initiator codon mutations, related sequence 1 (Translation factor	1.56186	4.36673e-08
CA361342	Orphan nuclear receptor NR4A2	1.53206	0.00134345
HK0002_H11	Creatine kinase, B chain	1.52633	2.65102e-06
utu03b03	Beta enolase-2	1.52382	1.37764e-07
Hete0002_C05	Calmodulin-2	1.51257	1.25875e-06
utu01h05	Troponin T-2, fast skeletal muscle	1.4954	7.54789e-09
EXOB4_B11	40S ribosomal protein S30	1.48904	0.000770691
utu04a11	Troponin I-4, fast skeletal muscle	1.48184	2.53491e-08
CA362134	T-cell leukemia virus enhancer factor	1.47757	0.00157561
HK0003_G01	Creatine kinase, M-2	1.47236	1.92659e-08
utu01e06	Troponin I-2, fast skeletal muscle	1.4381	2.49233e-05
EXOB1_A06	ADP,ATP carrier protein T2	1.39284	5.94923e-06
utu03c08	Beta enolase-4	1.37159	3.4304e-06
CA376758	Mitogen-activated protein kinase 6	1.36808	1.00525e-06
Hete0002_G08	Ribosomal protein L35-3	1.33026	0.000522425
HK0002_B01	60S ribosomal protein L8	1.31471	1.21639e-05
Hete0002_C10	Creatine kinase, M-1	1.31339	2.38861e-10
CA363848	p53-regulated protein PA26	1.28792	0.00769596
HK0002_G04	Fructose-bisphosphate aldolase A	1.28203	0.00668944
Hete0002_A06	40S ribosomal protein S11	1.28184	1.28806e-06
utu03b10	Beta enolase-3	1.26647	1.47237e-08
utu01h01	Unknown-239	1.25258	0.000209134
CA376378	Interferon-related regulator 1-2	1.24624	0.0068514
EST1-3A_D03	60S ribosomal protein L23	1.24608	0.000130331
HK0002_B06	Troponin T-3, fast skeletal muscle	1.24479	6.81395e-06
utu03e06	Parvalbumin alpha-3	1.2373	2.16501e-09
utu02a10	Glyceraldehyde-3-phosphate dehydrogenase-3	1.2236	5.10726e-07
CA368371	Adenosine monophosphate deaminase 1	1.22298	0.000204882
utu02b07	Cytochrome c oxidase subunit II	1.21912	7.69318e-10
utu04a06	Creatine kinase, M-3	1.2144	2.04981e-10
HST0001_D08	Beta-globin	1.18124	0.00765298
utu01f03	Unknown-238	1.18079	0.00235778
utu03d10	Glyceraldehyde-3-phosphate dehydrogenase-5	1.17762	2.64229e-08
utu04h11	Myosin light chain 2-2	1.1747	6.40604e-10
HK0002_D09	Prothymosin alpha	1.1678	3.59583e-05
Hete0002_B08	Eukaryotic translation elongation factor 1 alpha 3	1.13705	0.00188825
utu04e11	Hyaluronan and proteoglycan link protein 2 precursor	1.07617	0.00099256
KVkm2_E02	Glyceraldehyde-3-phosphate dehydrogenase-2	1.07229	7.30603e-07
utu03g04	Myosin heavy chain, cardiac muscle beta isoform	1.05154	4.23529e-07
CA346979	MAPK/ERK kinase kinase 5-1	1.0478	7.69664e-06
EXOB3_F08	60S ribosomal protein L10-1	0.989573	0.00574492
Hete0002_D05	Fatty acid-binding protein-2	0.955575	0.00270099
HK0002_G02	Creatine kinase, sarcomeric mitochondrial precursor	0.952738	0.00295201
utu03c12	Glyceraldehyde-3-phosphate dehydrogenase-4	0.947742	3.00678e-05
utu03e08	Sarcoplasmic/endoplasmic reticulum calcium ATPase 2	0.9245	0.000162277
est02f04	Tubulin alpha-3 chain	0.911185	0.000412062
HK0001_D01	Ubiquitin	0.909916	0.00909645
KVkm2_A01	Unknown-219	0.902529	0.000460824
utu04g05	40S ribosomal protein S9-3	0.899727	5.14245e-07
KVkm2_G11	60S ribosomal protein L7	0.890541	0.000407252
CA360163	Tyrosine-protein kinase SYK	0.852564	7.35159e-06
KVkm2_F01	Unknown-224	0.844069	2.28492e-05
HKT0001_G11	Nucleoside diphosphate kinase 3	0.818752	0.00627726
CA387381	Tyrosyl-tRNA synthetase	0.809923	0.000329066
utu02b04	Troponin C-2, skeletal muscle	0.778436	1.58459e-05
utu02c03	Protein phosphatase 2C gamma isoform	0.774826	0.000721222
HKT0001_B03	Alpha 2 type I collagen-1	0.754557	0.000293817
HK0003_H04	NADH-ubiquinone oxidoreductase 19 kDa subunit	0.657838	0.00108203
EXOB3_G09	Ornithine decarboxylase antizyme-2	0.657118	1.45116e-05
utu01g04	Cytochrome oxidase subunit III-2	0.650629	0.000819504
EXOB2_F12	60S ribosomal protein L7a-1	0.64933	0.00269618
CA363870	Thioredoxin-like protein 4A	0.576433	0.000178881
EXOB3_C04	Glyceraldehyde-3-phosphate dehydrogenase-1	0.553782	0.00625793
Hete0002_E04	Troponin I-1, fast skeletal muscle	0.530744	0.00546037
utu04c08	Transposase-7	0.502175	0.00506582
KVkm2_F06	60S ribosomal protein L32-1	0.482214	0.000574902
CA384463	B-cell translocation gene 1-1	0.472767	0.000710898
utu01h02	Cytochrome oxidase subunit III-3	0.347329	0.000555464
EXOB4_C10	Ubiquitin and ribosomal protein S27a-1	0.298572	0.00718453
utu02a08	Ubiquitin and ribosomal protein S27a-2	0.285139	0.00228162
ENH2_C05	Unknown-2	0.211217	0.00373978
KVkm2_G01	60S ribosomal protein L32-2	0.21065	0.00788657
CA367764	Calmodulin-1	0.163647	0.00627431
utu01e12	Zinc finger protein 228	-0.494687	0.00818991
HK0003_E07	Myosin light chain 2-1	-0.505025	0.00547031
CA383545	ReO_6-5	-0.573073	0.000179449
ENH2_C04	Cytochrome oxidase subunit III-1	-0.643195	1.18083e-05
HK0001_C01	Dermatan-4-sulfotransferase-1-2	-0.645313	7.47461e-05
utu01e09	Embryonic alpha-type globin2+collagen alpha 2(1)	-0.659381	3.18173e-07
HK0003_E01	Plasminogen precursor-1	-0.701503	1.88004e-05
EXOB2_B05	Hypothetical-fish 27	-0.727685	0.00170263
HK0001_C04	Unknown-150	-0.732982	0.00462225
utu02c02	Myosin heavy chain, skeletal, adult 1-1	-0.733461	0.00121808
HK0002_F03	Unknown-176	-0.738192	0.00221293
EXOB3_B02	Hyperosmotic protein 21	-0.740773	0.00326827
utu01d02	Unknown-235	-0.753361	0.000133152
KVkm2_D03	Nuclear protein 1	-0.762619	0.00951184
HK0003_A10	Unknown-184	-0.77012	3.37916e-05
EXOB3_H12	Unknown-125	-0.77815	0.00132785
CA368283	MAPK/ERK kinase kinase 1-2	-0.7829	4.21952e-06
EXOB3_F04	Unknown-119	-0.783204	0.000907678
utu01c08	Unknown-233	-0.785864	4.68595e-06
HK0001_D10	Coagulation factor X precursor	-0.803757	0.00115896
EXOB1_A01	Unknown-78	-0.804076	0.00171254
HK0003_C08	Parvalbumin alpha-2	-0.806426	0.0010012
CA348020	Unknown-274	-0.806464	0.00335666
CA354801	MAPK/ERK kinase kinase 1-1	-0.813019	0.000991882
utu01b05	Gamma crystallin B-1	-0.818368	2.46533e-05
CA363822	Heat shock factor 2-2	-0.825041	0.000323696
CA386271	Telomerase-binding protein p23-2	-0.825301	0.000207783
EXOB3_F10	Nuclease sensitive element binding protein 1-2	-0.828575	4.96366e-05
HK0003_D06	Mitochondrial ribosomal protein L1	-0.831497	0.00210581
HK0001_A04	MIR-interacting saposin-like protein precursor	-0.84865	0.00838597
EXOB1_C02	Unknown-83	-0.850053	5.2312e-06
HK0001_F09	Unknown-157	-0.869892	0.000177873
CA355055	Reversion-inducing cysteine-rich protein with Kazal motifs	-0.870604	2.93602e-05
HK0003_B03	Cytochrome c-2	-0.872215	0.000262724
EXOB4_A08	Lysozyme g-3	-0.872477	0.00174869
CA359170	Metallothionein B	-0.882344	5.91536e-06
utu04g04	Ribosomal protein L36a-like-2	-0.887365	1.5719e-07
utu01b08	Unknown-231	-0.894105	6.3613e-07
HK0001_F01	Complement factor H-1	-0.895222	4.0523e-05
HK0002_H08	TATA-binding protein associated factor 2N	-0.903293	0.00102321
HK0002_E04	39S ribosomal protein L45, mitochondrial precursor	-0.909437	0.000259486
EXOB1_A03	Metallothionein A	-0.916963	0.00219761
EXOB3_E06	Unknown-115	-0.918173	0.00763096
HK0003_A04	Eukaryotic translation initiation factor 3 subunit 6-2	-0.923556	1.9998e-07
utu01c03	Unknown-232	-0.931115	5.56823e-05
CA367619	Programmed cell death protein 8, mitochondrial precursor	-0.936102	0.000432203
HK0002_B04	Phospholemman precursor	-0.943675	0.000863877
HK0002_A12	NADH-ubiquinone oxidoreductase 15 kDa subunit	-0.954166	8.21062e-06
EXOB3_B01	Cathepsin C-3	-0.959391	7.63641e-05
EXOB2_G01	Leukocyte cell-derived chemotaxin 2	-0.962264	1.81865e-09
HK0002_C03	Unknown-168	-0.969197	0.000721058
EXOB4_E01	Transposase-58	-0.970125	0.000153108
HK0001_A05	Unknown-146	-0.979652	0.00080316
HK0001_F03	HIRA-interacting protein 5	-0.984791	0.000890946
EXOB3_E04	60S ribosomal protein L14	-0.991677	0.000514075
CA358347	Transposase-31	-0.993618	1.92561e-06
HKT0001_A08	Antifreeze protein LS-12	-0.999588	0.000120843
HK0003_F10	Unknown-200	-1.00478	0.000180855
EXOB1_C10	Cytochrome P450 2K4-2	-1.01087	0.000194665
HK0002_F01	Unknown-175	-1.02281	3.81929e-05
CA346821	Transposase-11	-1.02883	1.3108e-06
utu02f09	Myosin light chain 2-2	-1.03052	1.20588e-06
est02h09	Nonhistone chromosomal protein HMG-17	-1.03389	1.18121e-07
EXOB2_A04	Hypothetical-fish 4	-1.04006	4.62525e-07
CA349338	Unknown-275	-1.05164	0.00195607
EST1-3A_A09	Serine protease-like protein-2	-1.05256	4.47698e-05
HK0002_G10	T-cell receptor alpha chain V region HPB-MLT precursor (Fragment)	-1.05583	1.58946e-06
HK0002_G11	Myristoylated alanine-rich protein kinase C substrate	-1.05674	1.53799e-07
HK0003_E06	DnaJ homolog subfamily C member 9	-1.06301	0.00014277
CA344745	B-cell receptor CD22-1	-1.07496	0.000586564
CA363676	Complement factor B/C2-B	-1.09031	7.553e-07
CA349329	Transposase-17	-1.10589	2.80463e-05
EXOB2_F01	Proteasome subunit alpha type 6	-1.10851	3.23245e-05
CA370333	Melanoma derived growth regulatory protein	-1.12589	2.32744e-06
HK0002_C02	Chromosome-associated kinesin KIF4A	-1.15807	8.22096e-05
CA344707	Cyclophilin-1	-1.16105	1.10161e-08
ENH2_F04	Unknown-4	-1.16167	2.35161e-08
HK0002_C04	Apolipoprotein E-2	-1.17279	0.00164219
HK0002_H05	Trans-2-enoyl-CoA reductase	-1.18321	0.00126303
EXOB3_H02	Unknown-123	-1.18989	4.05436e-05
CA366512	Alcohol dehydrogenase [NADP+]	-1.19576	3.38411e-05
est04c06	Unknown-54	-1.19645	8.92477e-08
HK0003_H02	Cathepsin L2	-1.20153	6.72151e-06
EXOB4_H08	Alanine-glyoxylate aminotransferase 1	-1.21988	7.62953e-09
CA384134	G1/S-specific cyclin D2	-1.22421	0.000166605
CA388407	DnaJ homolog subfamily A member 2	-1.24111	0.00029268
HK0001_G12	Quinone oxidoreductase	-1.2454	0.000451587
utu01d01	60S acidic ribosomal protein P1	-1.25881	1.01311e-06
EXOB2_E01	Heterogeneous nuclear ribonucleoprotein A1-2	-1.26874	3.32289e-06
CA376574	Peptidyl-prolyl cis-trans isomerase 1	-1.27331	3.73903e-06
CA350804	Unknown-277	-1.27469	4.43975e-06
est03d06	Eukaryotic translation initiation factor 2 subunit 2	-1.28311	3.00271e-05
HK0003_G10	Unknown-202	-1.28323	4.48558e-05
EXOB1_F01	60S ribosomal protein L35a-1	-1.28895	0.000112561
EXOB1_D10	Unknown-85	-1.29182	9.9626e-05
HK0003_A12	Heterogeneous nuclear ribonucleoprotein A1-1	-1.30502	3.93269e-07
HK0003_F07	Unknown-198	-1.31328	2.31322e-09
CA356744	Apoptosis regulatory protein Siva	-1.31893	0.00083452
CA353031	MAPK7 interacing protein	-1.31972	2.8482e-08
CA358934	Adenosine deaminase 1	-1.33045	6.38254e-05
CA385071	Sodium/bile acid cotransporter	-1.3332	7.1019e-06
CA357761	Galectin-3	-1.33547	1.66764e-05
EXOB3_F12	Unknown-121	-1.35257	6.12268e-09
HK0003_B05	FLJ14655	-1.35373	2.56815e-07
EXOB1_E12	Serine protease-like protein-3	-1.36559	2.97592e-08
EXOB4_H07	Beta-galactosidase-related protein	-1.39182	1.88033e-07
EXOB4_B03	Ribosomal protein L36a-like-1	-1.39716	8.11736e-07
CA374135	CCL4	-1.4077	1.049e-05
CA361754	Glutathione S-transferase theta 1	-1.41347	1.88701e-07
HK0001_H05	Angiotensin I converting enzyme	-1.42094	0.0009918
CA361151	Annexin A1-2	-1.44023	7.63166e-06
CA377504	Cold autoinflammatory syndrome 1 protein	-1.44157	0.00275673
EXOB2_E04	Unknown-97	-1.44467	9.38663e-07
HK0001_F02	D-3-phosphoglycerate dehydrogenase	-1.44922	3.66025e-06
est03g09	UDP-glucose 4-epimerase	-1.46305	0.00425712
EXOB1_D03	5'-3' exoribonuclease 2	-1.46765	1.30525e-05
CA362787	Glomulin	-1.50056	0.000869118
EXOB2_D07	Ependymin related protein-1	-1.5167	1.21374e-05
CA369653	Cellular nucleic acid binding protein	-1.53169	1.06238e-05
CA368739	BCL2-associated athanogene 1	-1.54141	0.000102093
CA367903	Procathepsin L-1	-1.54527	4.60977e-08
HK0002_H04	Unknown-179	-1.5507	9.39665e-06
HK0003_B01	Unknown-185	-1.56811	3.13591e-07
EXOB3_D10	Na/K ATPase alpha subunit-1	-1.56879	1.38311e-06
est01e10	Tolloid-like protein (nephrosin)-1	-1.60018	0.000283217
CA349627	Hypoxia-inducible factor 1 alpha-1	-1.60784	0.00103821
HK0002_E09	Unknown-174	-1.62204	1.31167e-07
EXOB2_C04	Transposase-60	-1.63896	0.000641091
EXOB4_H04	Fructose-1,6-bisphosphatase isozyme 2	-1.68863	5.32649e-10
HK0003_D10	Hypothetical-fish 9	-1.72183	4.96702e-06
EXOB1_B12	All-trans-13,14-dihydroretinol saturase	-1.73022	4.18839e-08
EXOB1_H11	Hypothetical-fish 18	-1.73666	0.00304018
CA358968	Complement component C3-3-2	-1.74237	1.47775e-05
CA382454	Heat-shock protein beta-3	-1.85992	0.00634939
CA366631	B7-H1	-1.86811	7.30456e-07
EXOB3_G03	60S acidic ribosomal protein P2	-2.11233	1.44096e-07
Supplementary Table S8a: Total genes (no filtering) of original study (GSE36339) obtained from two-collors microarray (gene list provided by the authors and available in the publication). These genes come from the 24h evaluation of the treatment with lipopolysaccharide consumption in white muscle of Sparus aurata. In the second column are the gene names and in the third and fourth columns are the…

## Sheet: Upregulated Genes p<0.05 White
CloneID	Clone name	Log2 ER	p-value
HKT0001_E07	Actin, alpha skeletal 1	3.35193	6.43782e-13
utu03h10	Tropomyosin alpha 3 chain-3	1.8435	2.74377e-11
utu01f04	Actin, alpha skeletal 2	2.41356	6.66583e-11
utu04a06	Creatine kinase, M-3	1.2144	2.04981e-10
Hete0002_C10	Creatine kinase, M-1	1.31339	2.38861e-10
EXOB3_G05	Actin, cytoplasmic 2	2.49838	5.06178e-10
utu04h11	Myosin light chain 2-2	1.1747	6.40604e-10
utu01g11	Actin, alpha skeletal 3	2.32869	6.78811e-10
utu02b07	Cytochrome c oxidase subunit II	1.21912	7.69318e-10
utu01f12	Troponin T-1, fast skeletal muscle	1.62834	8.32453e-10
HK0001_B08	Putative pre-mRNA splicing factor RNA helicase	1.89986	8.54668e-10
utu03e06	Parvalbumin alpha-3	1.2373	2.16501e-09
utu01h05	Troponin T-2, fast skeletal muscle	1.4954	7.54789e-09
utu03c07	Unknown-253	2.75482	1.18595e-08
utu03e10	Troponin I-3, fast skeletal muscle	1.87256	1.40274e-08
utu03b10	Beta enolase-3	1.26647	1.47237e-08
HK0003_G01	Creatine kinase, M-2	1.47236	1.92659e-08
utu02b08	High mobility group protein 2	1.93485	2.25747e-08
utu04a11	Troponin I-4, fast skeletal muscle	1.48184	2.53491e-08
utu03d10	Glyceraldehyde-3-phosphate dehydrogenase-5	1.17762	2.64229e-08
CA371809	Suppressor of initiator codon mutations, related sequence 1 (Translation factor	1.56186	4.36673e-08
HK0003_B12	Myosin light chain 1, skeletal muscle isoform	1.77913	4.44192e-08
est03h05	Acidic leucine-rich nuclear phosphoprotein 32 A-2	2.65085	5.65166e-08
utu02h11	Ribosomal protein L13	1.74718	6.19903e-08
EXOB4_D02	Beta actin-2	1.74631	7.88809e-08
EST1-3A_E06	60S ribosomal protein L5-1	3.40769	1.22686e-07
est03b11	Acidic leucine-rich nuclear phosphoprotein 32 A-1	2.09772	1.27398e-07
utu03b03	Beta enolase-2	1.52382	1.37764e-07
est04c09	Hypothetical-fish 41	2.34963	1.51689e-07
utu03g04	Myosin heavy chain, cardiac muscle beta isoform	1.05154	4.23529e-07
utu02a10	Glyceraldehyde-3-phosphate dehydrogenase-3	1.2236	5.10726e-07
utu04g05	40S ribosomal protein S9-3	0.899727	5.14245e-07
utu02e02	Tropomyosin alpha 3 chain-2	1.86716	6.63399e-07
KVkm2_E02	Glyceraldehyde-3-phosphate dehydrogenase-2	1.07229	7.30603e-07
HK0001_E10	Myosin regulatory light chain 2, ventricular/cardiac muscle isoform	1.62057	8.43851e-07
CA376758	Mitogen-activated protein kinase 6	1.36808	1.00525e-06
EXOB2_B01	Nuclease sensitive element binding protein 1-1	2.65948	1.17923e-06
Hete0002_C05	Calmodulin-2	1.51257	1.25875e-06
Hete0002_A06	40S ribosomal protein S11	1.28184	1.28806e-06
HK0002_H11	Creatine kinase, B chain	1.52633	2.65102e-06
utu03c08	Beta enolase-4	1.37159	3.4304e-06
EXOB4_F11	40S ribosomal protein S20	2.51662	5.92834e-06
EXOB1_A06	ADP,ATP carrier protein T2	1.39284	5.94923e-06
utu04f08	Actin, alpha skeletal 5	3.33133	6.14127e-06
CA381904	Cofactor required for Sp1 activation, subunit 7-1	1.65108	6.1993e-06
HK0002_B06	Troponin T-3, fast skeletal muscle	1.24479	6.81395e-06
CA360163	Tyrosine-protein kinase SYK	0.852564	7.35159e-06
CA346979	MAPK/ERK kinase kinase 5-1	1.0478	7.69664e-06
EST1-3A_D08	Glyceraldehyde-3-phosphate dehydrogenase-6	1.6564	8.62431e-06
est03d11	Unknown-42	2.61647	1.01381e-05
EXOB4_H05	Unknown-133	1.96127	1.02698e-05
utu04e07	60S ribosomal protein L39	2.43304	1.02814e-05
CA362476	DnaJ homolog subfamily B member 6	2.77978	1.04286e-05
HK0002_B01	60S ribosomal protein L8	1.31471	1.21639e-05
EXOB3_G09	Ornithine decarboxylase antizyme-2	0.657118	1.45116e-05
utu02b04	Troponin C-2, skeletal muscle	0.778436	1.58459e-05
utu04f01	40S ribosomal protein S9-2	2.53923	1.88464e-05
utu04d10	Unknown-268	2.62529	2.02324e-05
KVkm2_F01	Unknown-224	0.844069	2.28492e-05
utu01e06	Troponin I-2, fast skeletal muscle	1.4381	2.49233e-05
utu03c12	Glyceraldehyde-3-phosphate dehydrogenase-4	0.947742	3.00678e-05
HK0002_D09	Prothymosin alpha	1.1678	3.59583e-05
utu02g07	Glycogen phosphorylase-2	3.45864	0.000106818
EST1-3A_D03	60S ribosomal protein L23	1.24608	0.000130331
HK0001_A12	40S ribosomal protein S2	1.60864	0.000146779
utu03e08	Sarcoplasmic/endoplasmic reticulum calcium ATPase 2	0.9245	0.000162277
CA363870	Thioredoxin-like protein 4A	0.576433	0.000178881
CA368371	Adenosine monophosphate deaminase 1	1.22298	0.000204882
utu01h01	Unknown-239	1.25258	0.000209134
ENH2_E05	40S ribosomal protein S29	1.7098	0.000266833
HKT0001_B03	Alpha 2 type I collagen-1	0.754557	0.000293817
CA350711	B-cell lymphoma/leukemia 11A	2.01569	0.000296039
CA387381	Tyrosyl-tRNA synthetase	0.809923	0.000329066
KVkm2_G11	60S ribosomal protein L7	0.890541	0.000407252
est02f04	Tubulin alpha-3 chain	0.911185	0.000412062
KVkm2_A01	Unknown-219	0.902529	0.000460824
CA344377	Wiskott-Aldrich syndrome protein	1.77669	0.000484209
Hete0002_G08	Ribosomal protein L35-3	1.33026	0.000522425
Hete0002_B07	Unknown-135	2.05544	0.000552135
utu01h02	Cytochrome oxidase subunit III-3	0.347329	0.000555464
KVkm2_F06	60S ribosomal protein L32-1	0.482214	0.000574902
utu04d05	Unknown-267	2.27856	0.000588761
EXOB2_A09	60S ribosomal protein L5-2	5.60435	0.000693827
Hete0002_A07	Metallothionein-IL	2.44867	0.000697899
CA384463	B-cell translocation gene 1-1	0.472767	0.000710898
utu02c03	Protein phosphatase 2C gamma isoform	0.774826	0.000721222
EXOB4_B11	40S ribosomal protein S30	1.48904	0.000770691
utu01g04	Cytochrome oxidase subunit III-2	0.650629	0.000819504
utu04e11	Hyaluronan and proteoglycan link protein 2 precursor	1.07617	0.00099256
HK0003_C11	Tropomyosin alpha 3 chain-1	1.78189	0.00102042
HK0003_H04	NADH-ubiquinone oxidoreductase 19 kDa subunit	0.657838	0.00108203
utu02a06	Collagen a3(I)-1	2.58134	0.00108276
CA353121	GRB2-related adaptor protein 2	1.71631	0.00130889
CA361342	Orphan nuclear receptor NR4A2	1.53206	0.00134345
CA348209	Transposase-16	2.43241	0.00141548
utu03e11	Troponin I, slow skeletal muscle	2.12738	0.00148854
CA362134	T-cell leukemia virus enhancer factor	1.47757	0.00157561
utu02g04	Glycogen phosphorylase-1	2.10733	0.00164175
EXOB4_D09	Hypothetical-fish 7	1.61034	0.00184188
Hete0002_B08	Eukaryotic translation elongation factor 1 alpha 3	1.13705	0.00188825
utu01b12	40S ribosomal protein S9-1	1.78559	0.00189439
utu04f06	Myosin heavy chain, skeletal, adult 1-2	2.68309	0.00216016
utu04d04	Actin, alpha skeletal 4	2.90147	0.00218577
utu02a08	Ubiquitin and ribosomal protein S27a-2	0.285139	0.00228162
utu01f03	Unknown-238	1.18079	0.00235778
EXOB2_F12	60S ribosomal protein L7a-1	0.64933	0.00269618
Hete0002_D05	Fatty acid-binding protein-2	0.955575	0.00270099
HK0002_G02	Creatine kinase, sarcomeric mitochondrial precursor	0.952738	0.00295201
ENH2_C05	Unknown-2	0.211217	0.00373978
CA371363	Glucose-6-phosphate isomerase-1	1.72271	0.00376289
utu04c08	Transposase-7	0.502175	0.00506582
HK0002_D05	Parvalbumin alpha-1	1.58301	0.00529092
Hete0002_E04	Troponin I-1, fast skeletal muscle	0.530744	0.00546037
EXOB3_F08	60S ribosomal protein L10-1	0.989573	0.00574492
EXOB3_C04	Glyceraldehyde-3-phosphate dehydrogenase-1	0.553782	0.00625793
#NAME?	Calmodulin-1	0.163647	0.00627431
HKT0001_G11	Nucleoside diphosphate kinase 3	0.818752	0.00627726
HK0002_G04	Fructose-bisphosphate aldolase A	1.28203	0.00668944
CA376378	Interferon-related regulator 1-2	1.24624	0.0068514
EXOB4_C10	Ubiquitin and ribosomal protein S27a-1	0.298572	0.00718453
HK0003_C12	Unknown-191	2.7045	0.00724712
HST0001_D08	Beta-globin	1.18124	0.00765298
CA363848	p53-regulated protein PA26	1.28792	0.00769596
KVkm2_G01	60S ribosomal protein L32-2	0.21065	0.00788657
EST1-3A_G03	Unknown-74	1.63833	0.0083688
utu02b11	Collagen a3(I)-2	2.52922	0.00841737
HK0001_D01	Ubiquitin	0.909916	0.00909645
EXOB3_H01	Matrix metalloproteinase-13	2.75345	0.00959576
Supplementary Table S8a: Upregulated genes obtained of original study (GSE36339). These genes were selected considering p < 0.05 for 24h of treatment (lipopolysaccharide consumption) in white muscle of Sparus aurata.

## Sheet: Downregulated Genes p<0.05White
CloneID	Clone name	Log2 ER	p-value
EXOB4_H04	Fructose-1,6-bisphosphatase isozyme 2	-1.68863	5.32649e-10
EXOB2_G01	Leukocyte cell-derived chemotaxin 2	-0.962264	1.81865e-09
HK0003_F07	Unknown-198	-1.31328	2.31322e-09
EXOB3_F12	Unknown-121	-1.35257	6.12268e-09
EXOB4_H08	Alanine-glyoxylate aminotransferase 1	-1.21988	7.62953e-09
CA344707	Cyclophilin-1	-1.16105	1.10161e-08
ENH2_F04	Unknown-4	-1.16167	2.35161e-08
CA353031	MAPK7 interacing protein	-1.31972	2.8482e-08
EXOB1_E12	Serine protease-like protein-3	-1.36559	2.97592e-08
EXOB1_B12	All-trans-13,14-dihydroretinol saturase	-1.73022	4.18839e-08
CA367903	Procathepsin L-1	-1.54527	4.60977e-08
est04c06	Unknown-54	-1.19645	8.92477e-08
est02h09	Nonhistone chromosomal protein HMG-17	-1.03389	1.18121e-07
HK0002_E09	Unknown-174	-1.62204	1.31167e-07
EXOB3_G03	60S acidic ribosomal protein P2	-2.11233	1.44096e-07
HK0002_G11	Myristoylated alanine-rich protein kinase C substrate	-1.05674	1.53799e-07
utu04g04	Ribosomal protein L36a-like-2	-0.887365	1.5719e-07
EXOB4_H07	Beta-galactosidase-related protein	-1.39182	1.88033e-07
CA361754	Glutathione S-transferase theta 1	-1.41347	1.88701e-07
HK0003_A04	Eukaryotic translation initiation factor 3 subunit 6-2	-0.923556	1.9998e-07
HK0003_B05	FLJ14655	-1.35373	2.56815e-07
HK0003_B01	Unknown-185	-1.56811	3.13591e-07
utu01e09	Embryonic alpha-type globin2+collagen alpha 2(1)	-0.659381	3.18173e-07
HK0003_A12	Heterogeneous nuclear ribonucleoprotein A1-1	-1.30502	3.93269e-07
EXOB2_A04	Hypothetical-fish 4	-1.04006	4.62525e-07
utu01b08	Unknown-231	-0.894105	6.3613e-07
CA366631	B7-H1	-1.86811	7.30456e-07
CA363676	Complement factor B/C2-B	-1.09031	7.553e-07
EXOB4_B03	Ribosomal protein L36a-like-1	-1.39716	8.11736e-07
EXOB2_E04	Unknown-97	-1.44467	9.38663e-07
utu01d01	60S acidic ribosomal protein P1	-1.25881	1.01311e-06
utu02f09	Myosin light chain 2-2	-1.03052	1.20588e-06
CA346821	Transposase-11	-1.02883	1.3108e-06
EXOB3_D10	Na/K ATPase alpha subunit-1	-1.56879	1.38311e-06
HK0002_G10	T-cell receptor alpha chain V region HPB-MLT precursor (Fragment)	-1.05583	1.58946e-06
CA358347	Transposase-31	-0.993618	1.92561e-06
CA370333	Melanoma derived growth regulatory protein	-1.12589	2.32744e-06
EXOB2_E01	Heterogeneous nuclear ribonucleoprotein A1-2	-1.26874	3.32289e-06
HK0001_F02	D-3-phosphoglycerate dehydrogenase	-1.44922	3.66025e-06
CA376574	Peptidyl-prolyl cis-trans isomerase 1	-1.27331	3.73903e-06
CA368283	MAPK/ERK kinase kinase 1-2	-0.7829	4.21952e-06
CA350804	Unknown-277	-1.27469	4.43975e-06
utu01c08	Unknown-233	-0.785864	4.68595e-06
HK0003_D10	Hypothetical-fish 9	-1.72183	4.96702e-06
EXOB1_C02	Unknown-83	-0.850053	5.2312e-06
CA359170	Metallothionein B	-0.882344	5.91536e-06
HK0003_H02	Cathepsin L2	-1.20153	6.72151e-06
CA385071	Sodium/bile acid cotransporter	-1.3332	7.1019e-06
CA361151	Annexin A1-2	-1.44023	7.63166e-06
HK0002_A12	NADH-ubiquinone oxidoreductase 15 kDa subunit	-0.954166	8.21062e-06
HK0002_H04	Unknown-179	-1.5507	9.39665e-06
CA374135	CCL4	-1.4077	1.049e-05
CA369653	Cellular nucleic acid binding protein	-1.53169	1.06238e-05
ENH2_C04	Cytochrome oxidase subunit III-1	-0.643195	1.18083e-05
EXOB2_D07	Ependymin related protein-1	-1.5167	1.21374e-05
EXOB1_D03	5'-3' exoribonuclease 2	-1.46765	1.30525e-05
CA358968	Complement component C3-3-2	-1.74237	1.47775e-05
CA357761	Galectin-3	-1.33547	1.66764e-05
HK0003_E01	Plasminogen precursor-1	-0.701503	1.88004e-05
utu01b05	Gamma crystallin B-1	-0.818368	2.46533e-05
CA349329	Transposase-17	-1.10589	2.80463e-05
CA355055	Reversion-inducing cysteine-rich protein with Kazal motifs	-0.870604	2.93602e-05
est03d06	Eukaryotic translation initiation factor 2 subunit 2	-1.28311	3.00271e-05
EXOB2_F01	Proteasome subunit alpha type 6	-1.10851	3.23245e-05
HK0003_A10	Unknown-184	-0.77012	3.37916e-05
CA366512	Alcohol dehydrogenase [NADP+]	-1.19576	3.38411e-05
HK0002_F01	Unknown-175	-1.02281	3.81929e-05
HK0001_F01	Complement factor H-1	-0.895222	4.0523e-05
EXOB3_H02	Unknown-123	-1.18989	4.05436e-05
EST1-3A_A09	Serine protease-like protein-2	-1.05256	4.47698e-05
HK0003_G10	Unknown-202	-1.28323	4.48558e-05
EXOB3_F10	Nuclease sensitive element binding protein 1-2	-0.828575	4.96366e-05
utu01c03	Unknown-232	-0.931115	5.56823e-05
CA358934	Adenosine deaminase 1	-1.33045	6.38254e-05
HK0001_C01	Dermatan-4-sulfotransferase-1-2	-0.645313	7.47461e-05
EXOB3_B01	Cathepsin C-3	-0.959391	7.63641e-05
HK0002_C02	Chromosome-associated kinesin KIF4A	-1.15807	8.22096e-05
EXOB1_D10	Unknown-85	-1.29182	9.9626e-05
CA368739	BCL2-associated athanogene 1	-1.54141	0.000102093
EXOB1_F01	60S ribosomal protein L35a-1	-1.28895	0.000112561
HKT0001_A08	Antifreeze protein LS-12	-0.999588	0.000120843
utu01d02	Unknown-235	-0.753361	0.000133152
HK0003_E06	DnaJ homolog subfamily C member 9	-1.06301	0.00014277
EXOB4_E01	Transposase-58	-0.970125	0.000153108
CA384134	G1/S-specific cyclin D2	-1.22421	0.000166605
HK0001_F09	Unknown-157	-0.869892	0.000177873
CA383545	ReO_6-5	-0.573073	0.000179449
HK0003_F10	Unknown-200	-1.00478	0.000180855
EXOB1_C10	Cytochrome P450 2K4-2	-1.01087	0.000194665
CA386271	Telomerase-binding protein p23-2	-0.825301	0.000207783
HK0002_E04	39S ribosomal protein L45, mitochondrial precursor	-0.909437	0.000259486
HK0003_B03	Cytochrome c-2	-0.872215	0.000262724
est01e10	Tolloid-like protein (nephrosin)-1	-1.60018	0.000283217
CA388407	DnaJ homolog subfamily A member 2	-1.24111	0.00029268
CA363822	Heat shock factor 2-2	-0.825041	0.000323696
CA367619	Programmed cell death protein 8, mitochondrial precursor	-0.936102	0.000432203
HK0001_G12	Quinone oxidoreductase	-1.2454	0.000451587
EXOB3_E04	60S ribosomal protein L14	-0.991677	0.000514075
CA344745	B-cell receptor CD22-1	-1.07496	0.000586564
EXOB2_C04	Transposase-60	-1.63896	0.000641091
HK0002_C03	Unknown-168	-0.969197	0.000721058
HK0001_A05	Unknown-146	-0.979652	0.00080316
CA356744	Apoptosis regulatory protein Siva	-1.31893	0.00083452
HK0002_B04	Phospholemman precursor	-0.943675	0.000863877
CA362787	Glomulin	-1.50056	0.000869118
HK0001_F03	HIRA-interacting protein 5	-0.984791	0.000890946
EXOB3_F04	Unknown-119	-0.783204	0.000907678
HK0001_H05	Angiotensin I converting enzyme	-1.42094	0.0009918
CA354801	MAPK/ERK kinase kinase 1-1	-0.813019	0.000991882
HK0003_C08	Parvalbumin alpha-2	-0.806426	0.0010012
HK0002_H08	TATA-binding protein associated factor 2N	-0.903293	0.00102321
CA349627	Hypoxia-inducible factor 1 alpha-1	-1.60784	0.00103821
HK0001_D10	Coagulation factor X precursor	-0.803757	0.00115896
utu02c02	Myosin heavy chain, skeletal, adult 1-1	-0.733461	0.00121808
HK0002_H05	Trans-2-enoyl-CoA reductase	-1.18321	0.00126303
EXOB3_H12	Unknown-125	-0.77815	0.00132785
HK0002_C04	Apolipoprotein E-2	-1.17279	0.00164219
EXOB2_B05	Hypothetical-fish 27	-0.727685	0.00170263
EXOB1_A01	Unknown-78	-0.804076	0.00171254
EXOB4_A08	Lysozyme g-3	-0.872477	0.00174869
CA349338	Unknown-275	-1.05164	0.00195607
HK0003_D06	Mitochondrial ribosomal protein L1	-0.831497	0.00210581
EXOB1_A03	Metallothionein A	-0.916963	0.00219761
HK0002_F03	Unknown-176	-0.738192	0.00221293
CA377504	Cold autoinflammatory syndrome 1 protein	-1.44157	0.00275673
EXOB1_H11	Hypothetical-fish 18	-1.73666	0.00304018
EXOB3_B02	Hyperosmotic protein 21	-0.740773	0.00326827
CA348020	Unknown-274	-0.806464	0.00335666
est03g09	UDP-glucose 4-epimerase	-1.46305	0.00425712
HK0001_C04	Unknown-150	-0.732982	0.00462225
HK0003_E07	Myosin light chain 2-1	-0.505025	0.00547031
CA382454	Heat-shock protein beta-3	-1.85992	0.00634939
EXOB3_E06	Unknown-115	-0.918173	0.00763096
utu01e12	Zinc finger protein 228	-0.494687	0.00818991
HK0001_A04	MIR-interacting saposin-like protein precursor	-0.84865	0.00838597
KVkm2_D03	Nuclear protein 1	-0.762619	0.00951184
Supplementary Table S8a: Downregulated genes obtained of original study (GSE36339). These genes were selected considering p < 0.05 for 24h of treatment (lipopolysaccharide consumption) in white muscle of Sparus aurata.
