# Supplementary material for: Identification of Novel Genes Associated with Fish Skeletal Muscle Adaptation during Fasting and Refeeding Based on a Meta-Analysis
Source: Genes (Basel). 2022 Dec 16;13(12):2378. doi: 10.3390/genes13122378 (PMC9778430; doi:10.3390/genes13122378)
Supplement: Supplementary file 1 [file genes-13-02378-s001.zip › genes-2052642-supplementary/Table S8b.xlsx]

## Sheet: Red Muscle ID up genes
24h					72h
Gene Name	Abbreviations	Log2 ER	p-value		Gene Name	Abbreviations	Log2 ER	p-value
ADP,ATP carrier protein T2	slc25a6	3.53994	6.35839e-06		Heterogeneous nuclear ribonucleoprotein A1-1	hnrnpa1	0.171362	0.00710166
NADH-ubiquinone oxidoreductase 19 kDa subunit	ndufa8	4.66767	4.91143e-05		MAPK/ERK kinase kinase 5-1	map3k5	0.194209	0.0070351
Cytochrome c oxidase subunit III-4	mt-co3	1.25202	9.78235e-05		Fructose-bisphosphate aldolase A	aldoa	0.210137	0.00529905
Cytochrome P450 2K4-2	cyp2k4	3.33365	0.00023656		Nuclear protein 1	nupr1	0.219873	0.00314749
60S ribosomal protein L17	rpl17	3.41853	0.000257931		NADH-ubiquinone oxidoreductase B15 subunit	ndufb4	2.15205	0.00901101
60S ribosomal protein L35a-1	rpl35a	2.49361	0.000312564		ADP,ATP carrier protein T2	slc25a6	2.31943	3.41672e-06
Ornithine decarboxylase antizyme-2	oaz2	1.67867	0.000316328		Troponin T-3, fast skeletal muscle	tnnt3	0.871209	2.6344e-06
Troponin T-3, fast skeletal muscle	tnnt3	1.54948	0.000379		ATP synthase lipid-binding protein	atp5mc3	1.3024	1.22513e-07
60S ribosomal protein L18	rpl18	2.7028	0.000379227		60S ribosomal protein L35	rpl35	0.228921	0.00362086
Ubiquitin	ub	2.55004	0.000533598		Voltage-dependent anion-selective channel protein 1	vdac1	0.260616	0.00658998
60S acidic ribosomal protein P2	rplp2	2.49234	0.000596095		Myosin light chain 2-1	myl2	0.295755	0.000329991
Nuclease sensitive element binding protein 1-2	ybx1	1.80122	0.00064815		NADH-ubiquinone oxidoreductase 15 kDa subunit	ndufs5	0.259356	0.000453481
Myosin heavy chain, cardiac muscle beta isoform	myh7	0.787619	0.00069694		60S ribosomal protein L17	rpl17	0.297934	0.000565786
Cytochrome oxidase subunit III-1	mt-co3	2.09644	0.000829854		MHC class II invariant chain-like protein 1	cd74a	1.42035	0.00560165
28S ribosomal protein S16, mitochondrial precursor	mrps16	3.38117	0.00102972		Troponin C-1, skeletal muscle	tnnc1	0.313009	7.43628e-05
Ribosomal protein L36a-like-1	rpl36al	2.91232	0.00109605		ATP synthase beta chain-1	atp5f1b	1.72128	0.000121949
Actin, cytoplasmic 2	actb	0.792895	0.00114958		Troponin I-3, fast skeletal muscle	tnni2	0.317283	6.62866e-05
Cytochrome c-2	cycs	1.6424	0.00128184		Tropomyosin alpha 3 chain-1	tpm3	0.325908	9.9213e-05
60S ribosomal protein L7a-1	rpl7a	2.91996	0.00128745		60S ribosomal protein L36	rpl36	0.335156	0.00131044
TATA-binding protein associated factor 2N	taf15	1.85911	0.00134186		60S ribosomal protein L35a-2	rpl35a	0.336217	0.000527746
Ribosomal protein S12	rps12	3.5703	0.00190196		Malate dehydrogenase, cytoplasmic	mdh1	0.354273	0.00531384
Myristoylated alanine-rich protein kinase C substrate	marcks	1.64229	0.00214267		60S ribosomal protein L26	rpl26	0.356804	0.00077946
ADP,ATP carrier protein 3	slc25a6	2.0819	0.00258055		60S ribosomal protein L37a	rpl37	0.363093	0.00124492
HIRA-interacting protein 5	hirp5	1.68214	0.00288404		Glyceraldehyde-3-phosphate dehydrogenase-1	gapdh	0.369427	2.40884e-05
Metallothionein A	mta	2.67899	0.00301473		Glucose-6-phosphate isomerase-2	gpi	0.375043	0.00117882
Heterogeneous nuclear ribonucleoprotein A1-2	hnrnpa1	2.17552	0.00313224		Putative pre-mRNA splicing factor RNA helicase	dhx16	0.383806	5.56862e-05
60S ribosomal protein L36	rpl36	2.73758	0.00337086		Ribosomal protein L35-1	rpl35	0.401577	1.2228e-05
CCL4	ccl4	2.59654	0.00350546		Ubiquitin	ub	0.405964	0.000245159
Heat shock 70kDa protein 8	hsp70-8	1.34621	0.00371029		Ferritin heavy chain-2	frih	0.414929	0.00183085
MIR-interacting saposin-like protein precursor	cnpy2	3.17321	0.00393778		40S ribosomal protein S11	rps11	0.423861	0.000128168
Ubiquitin-like protein SMT3A-2	sumo3	3.75699	0.00412898		Prothymosin alpha	ptma	0.425174	0.00203364
Reversion-inducing cysteine-rich protein with Kazal motifs	reck	1.8543	0.00423297		Creatine kinase, M-3	ckm	0.439858	1.45321e-05
Ribosomal protein L6-2	rpl6	2.25913	0.00457178		Fibroblast growth factor receptor 2	fgfr2	0.449783	7.61037e-05
60S ribosomal protein L32-2	rpl32	2.06193	0.00457733		60S ribosomal protein L7a-1	rpl7a	0.455172	6.78305e-07
Mitogen-activated protein kinase 6	mapk6	2.76512	0.00461278		Nuclease sensitive element binding protein 1-1	ybx1	0.457595	0.00144511
Deoxyribonuclease gamma precursor	dnase1l3	4.44208	0.00510849		Nuclease sensitive element binding protein 1-2	ybx1	0.464266	1.14256e-05
Gamma crystallin B-1	crygb	2.3705	0.0052497		40S ribosomal protein S6	rps6	0.467193	5.50374e-07
Complement component C3-3-2	c3	3.53966	0.00575862		BAG-family molecular chaperone regulator-4	bag4	0.469433	0.00400419
Chromosome-associated kinesin KIF4A	kif4a	1.17231	0.00576279		B-cell translocation gene 1-1	btg1	0.47584	1.49256e-07
Myosin light chain 2-1	myl2	2.42543	0.00578365		Thioredoxin-like protein 4A	txnl4a	0.479701	0.000124218
40S ribosomal protein S9-1	rps9	1.50189	0.00646905		Ubiquitin and ribosomal protein S27a-1	rps27a	0.495654	0.000524056
Alcohol dehydrogenase [NADP+]	akr1a1	1.37367	0.00659205		Cytochrome b-3	cytb	0.505479	2.24694e-08
D-3-phosphoglycerate dehydrogenase	phgdh	1.9228	0.0070724		60S ribosomal protein L18	rpl18	0.50749	0.000394703
Creatine kinase, B chain	ckb	2.21516	0.00743894		NADH-ubiquinone oxidoreductase 19 kDa subunit	ndufa8	0.525237	0.000537262
Tropomyosin alpha 3 chain-2	tpm3	2.9193	0.00756856		Myosin light chain 2-2	myl2	0.526346	0.000506168
B-cell translocation gene 1-1	btg1	1.33156	0.00769344		Fatty acid-binding protein-1	fabp1	0.532668	0.00053629
40S ribosomal protein S7	rps7	2.41882	0.00771301		Mitogen-activated protein kinase 6	mapk6	0.564038	3.57193e-06
40S ribosomal protein S6	rps6	2.60127	0.00822485		Creatine kinase, sarcomeric mitochondrial precursor	ckmt2	0.571996	0.00494864
Cyclin A2	ccna2	2.71813	0.00946813		40S ribosomal protein S2	rps2	0.585229	1.74567e-06
Quinone oxidoreductase	cryz	1.43858	0.00964798		Creatine kinase, M-2	ckm	0.595654	0.000777863
					Heterogeneous nuclear ribonucleoprotein A0	hnrnpa0	0.600203	4.38587e-06
					Troponin I, slow skeletal muscle	tnnt1	0.60023	3.80907e-05
					Glyceraldehyde-3-phosphate dehydrogenase-6	gapdh	0.604487	0.00247302
					Troponin T-1, fast skeletal muscle	tnnt3	0.621076	8.95939e-06
					Creatine kinase, B chain	ckb	0.622096	0.000484934
					Orphan nuclear receptor NR4A2	nr4a2	0.624475	2.20535e-06
					Malate dehydrogenase, mitochondrial-2	mdh2	0.646533	0.000182767
					40S ribosomal protein S8	rps8	0.652877	2.95743e-07
					Creatine kinase, M-1	ckm	0.661283	7.282e-08
					Myosin heavy chain, skeletal, fetal	myh8	0.72545	1.46474e-05
					Sarcoplasmic/endoplasmic reticulum calcium ATPase 2	atp2a2	0.761899	6.52228e-05
					60S ribosomal protein L39	rpl39	0.76784	1.27951e-06
					Ubiquitin and ribosomal protein S27a-2	rpd27d	0.796273	8.15311e-07
					Glyceraldehyde-3-phosphate dehydrogenase-2	gapdh	0.807805	3.87047e-08
					Myosin light chain 2-2	myl2	0.825494	3.28833e-06
					Ribosomal protein L6-2	rpl6	0.838442	8.95205e-08
					Gamma-secretase subunit PEN-2	psenen	0.849802	0.0045402
					Ferritin heavy chain-1	fth1	0.85135	0.00682297
					Skeletal muscle LIM-protein 1	fhl1	0.863473	0.00753518
					40S ribosomal protein S9-3	rps9	0.875732	9.55528e-08
					40S ribosomal protein S9-1	rps9	0.898596	2.85274e-07
					Cytochrome c oxidase subunit I-2	mt-co1	0.92612	9.29065e-09
					Glyceraldehyde-3-phosphate dehydrogenase-4	gapdh	0.933839	2.02434e-08
					40S ribosomal protein S9-2	rps9	0.96333	1.55496e-08
					Myosin regulatory light chain 2, ventricular/cardiac muscle isoform	myl2	0.978999	1.88754e-07
					Apoptosis inhibitor 5	api5	0.989972	0.00301439
					Myosin regulatory light chain MRCL2-3	mrcl2	1.01942	8.05316e-08
					Glyceraldehyde-3-phosphate dehydrogenase-5	gapdh	1.0603	3.47394e-07
					Parvalbumin alpha-2	pvalb	1.09544	3.24259e-08
					Beta enolase-2	eno3	1.11774	1.40528e-07
					Myeloid differentiation primary response	myd88	1.12516	0.00898331
					Glyceraldehyde-3-phosphate dehydrogenase-3	gapdh	1.13161	2.89998e-11
					Nucleoside diphosphate kinase 3	nme3	1.17897	0.00293058
					Beta enolase-4	eno3	1.40126	3.05977e-07
					Beta enolase-3	eno3	1.41513	4.54568e-09
					Cytochrome oxidase subunit III-3	mt-co3	1.51748	9.18785e-13
					Cytochrome c oxidase subunit III-4	mt-co3	1.74683	2.89033e-10
					ADP,ATP carrier protein 3	slc25a6	1.79134	1.80273e-07
					Cytochrome c oxidase subunit II	mt-co2	1.93928	3.78966e-14
					Aminolevulinate, delta-, synthetase 1-2	alas1	1.99417	0.000820219
					Cytochrome oxidase subunit III-1	mt-co3	2.73838	2.14339e-10
Supplementary Table S8b: Upregulated genes obtained of original study (GSE36339). These genes were selected considering p < 0.05 for 24h and 72h of treatment (lipopolysaccharide consumption) in red muscle of Sparus aurata. In the first column are the gene names, in the second are the gene abbreviations and in third and fourth columns are the Log2 ER (Expression Ratio) and p values, respectively.

## Sheet: Red Muscle ID down genes
24h					72h
Gene Name	Abbreviations	Log2 ER	p-value		Gene Name	Abbreviations	Log2 ER	p-value
Actin, alpha skeletal 2	actn2	-2.37828	5.38743e-10		Metalloproteinase inhibitor 3	timp3	-4.50419	0.000672915
Myosin light chain 2-2	myl2	-2.36783	1.368e-07		DnaJ homolog subfamily B member 11 precursor	dnajb11	-3.04945	7.32857e-07
Heat shock 70kDa immunoglobulin binding	hspa5	-3.08014	0.0012097		Annexin 6	anxa6	-3.02188	0.000216936
Creatine kinase, M-3	ckm	-2.12332	1.05874e-07		Matrix metalloproteinase 9-1	mmp9	-2.58478	2.41617e-05
Actin, alpha skeletal 3	actn3	-2.12206	3.11834e-09		Thymosin beta-4-2	tmsb4x	-2.55277	0.00555943
Complement component C5-2	c5	-1.75655	8.74986e-05		Apolipoprotein A-I-1	apoa-1	-2.504	0.00735438
Creatine kinase, M-1	ckm	-2.3773	2.50877e-12		CD45	ptprc	-2.45016	0.00238688
Actin, alpha skeletal 4	acta1	-2.15982	1.73586e-09		B-cell-specific coactivator OBF-1	pou2af1	-2.27522	0.000195145
Creatine kinase, M-2	ckm	-1.68227	0.000260343		Connexin 43	gja1	-2.19731	0.0014152
Parvalbumin alpha-2	pvalb	-1.63266	0.000351095		Cytosolic nonspecific dipeptidase	cndp2	-2.08158	2.6644e-08
Glyceraldehyde-3-phosphate dehydrogenase-3	gapdh	-1.4995	8.81508e-05		CD97	adgre5	-2.07816	0.00981536
Myosin heavy chain, skeletal, adult 1-1	myh1	-1.31489	3.45408e-08		RNA binding motif protein 4	rbm4	-2.0758	0.00189969
Ectonucleoside triphosphate diphosphohydrolase 1	entpd1	-1.29266	0.00775927		ATP-binding cassette D3	abcd3	-1.84574	9.13809e-05
Transcription regulator protein BACH1	bach1	-1.20132	0.000386154		Splicing factor 3B subunit 1	sf3b1	-1.701	5.56651e-09
Glyceraldehyde-3-phosphate dehydrogenase-2	gapdh	-1.08562	2.00849e-05		Transcription factor Dp-1	tfdp1	-1.67607	0.000619673
Cyclophilin-3	ppia	-1.07839	0.0037178		Derlin-1	derl1	-1.66849	0.000113641
Beta actin-2	actb	-0.94831	0.00762242		Splicing factor, arginine/serine-rich 12-2	srsf12	-1.63018	1.61115e-06
Cytochrome c oxidase subunit II	mt-co2	-0.818741	2.63979e-06		Suppressor of cytokine signaling 3	socs3	-1.58123	0.00203245
Parvalbumin alpha-3	pvalb	-0.808779	5.67293e-05		Chromosome segregation 1-like protein	csel1	-1.38508	0.00143722
Myosin heavy chain, skeletal, fetal	myh8	-0.701426	0.00204205		Protein tyrosine kinase 2 beta	ptk2b	-1.38199	0.000151853
					Apolipoprotein A-IV	apoa4	-1.32893	0.0058945
					Peptidyl-prolyl cis-trans isomerase 9	fkbp9	-0.539382	0.00761539
					MHC class I heavy chain-like	hla-a	-0.178395	0.00652643
					Galectin like 1	lgals1	-1.27097	0.000277327
					Membrane-type mosaic serine protease	tmprss13	-1.23124	2.63692e-05
					Calpactin I light chain	s100a1	-1.17992	0.00162115
					B-cell receptor-associated protein 31	bcap31	-1.09418	0.00825196
					Vitronectin	vtn	-1.09018	0.000682756
					GRB2-related adaptor protein 2	grap2	-1.02018	3.1135e-06
					Mothers against decapentaplegic homolog 7	smad7	-0.995168	5.17892e-05
					Nucleolar protein Nop56-2	nop56	-0.994124	3.2367e-05
					Interferon regulatory factor 4-1	irf4	-0.979858	1.92154e-05
					ATF-like basic leucine zipper transcriptional factor B-ATF	batf	-0.945628	9.0451e-07
					Oxidative-stress responsive 1	oser1	-0.942124	7.38576e-07
					Complement component C5-2	c5	-0.927243	2.70834e-09
					Cyclophilin-3	ppia	-0.913651	1.47215e-05
					Stanniocalcin-1	stc1	-0.912908	0.0023375
					ARP2/3 complex 34 kDa subunit	arpc2	-0.900017	0.00689292
					C3a anaphylatoxin chemotactic receptor	c3ar1	-0.875333	1.79433e-05
					NACHT-, LRR- and PYD-containing protein 2	nlrp2	-0.842093	2.8458e-06
					Cytokeratin 8	krt8	-0.838749	0.000310845
					Macrophage receptor MARCO	marco	-0.825635	6.64616e-06
					Heat shock 70kD protein 9B-2	hspa9b	-0.823795	1.52107e-05
					Peptidyl-prolyl cis-trans isomerase 2-2	fkpb4	-0.820415	2.12421e-05
					Heat shock cognate 70 kDa	hspa8	-0.801359	0.00673523
					Tissue inhibitor of metalloproteinase 2	timp2	-0.794105	0.000974389
					40S ribosomal protein S29	rps29	-0.775155	0.00387115
					5-lipoxygenase activating protein	alox5ap	-0.774757	5.05547e-09
					Programmed cell death protein 6	pdcd6	-0.766851	0.00263645
					Cyclophilin-2	ppil2	-0.765904	0.000628817
					Egl nine homolog 2	egln2	-0.706209	1.66794e-06
					Interleukin enhancer binding factor 2	ilf2	-0.700505	0.000784389
					Chromobox protein homolog 4	cbx4	-0.699569	0.00514504
					Transcription regulator protein BACH1	bach1	-0.695975	2.5903e-07
					Cytoplasmic protein NCK2	nck2	-0.686954	0.00670059
					Signal transducer/activator of transcription Stat1	stat1	-0.686036	0.00191875
					Collagen a3(I)-1	col1a3	-0.66659	4.14926e-06
					PEST-containing nuclear protein	pcnp	-0.664657	1.78519e-07
					Leukocyte surface antigen CD53	cd53	-0.659051	0.0044252
					Calpain 2, large [catalytic] subunit precursor	capn2	-0.645548	8.25618e-05
					T-cell surface glycoprotein CD3 zeta chain	cd247	-0.643207	6.50589e-05
					40S ribosomal protein S30	fau	-0.64145	0.00406326
					Bcl2-associated X protein	bax	-0.639553	0.00358581
					Ubiquitin ligase SIAH1	siah1	-0.626697	8.81217e-06
					Cytochrome P450 27	cyp27c1	-0.620153	8.86578e-05
					Proteasome activator complex subunit 2	psme2	-0.614915	0.00399609
					Cathepsin F	ctsf	-0.589333	3.31987e-06
					P21-activated kinase 2	pak2	-0.567122	9.97497e-05
					MHC class II regulatory factor RFX1	rfx1	-0.555391	0.00337605
					Protein phosphatase methylesterase 1	ppme1	-0.554833	0.00031949
					Transcription factor p65	rela	-0.548491	0.00162888
					40S ribosomal protein S20	rps20	-0.539675	0.000832577
					60S ribosomal protein L18a	rpl18	-0.538553	0.004967
					CD2 antigen cytoplasmic tail-binding protein 2	cd2bp2	-0.531502	0.000474805
					SAC2 suppressor of actin mutations 2-like	vps52	-0.514732	0.00252246
					Cathepsin H	ctsh	-0.483484	0.00187637
					MAPK/ERK kinase kinase 6	mapk6	-0.471101	0.000459114
					Collagen a3(I)-2	col1a3	-0.465012	0.0075717
					Nucleophosmin 1	npm1	-0.460407	0.00497406
					Ferritin H-3	fth1	-0.444914	0.00186046
					Heme oxygenase-2	hmox2	-0.437411	8.44437e-05
					Cation-transporting ATPase	atp13a2	-0.423901	1.12664e-05
					T-cell lymphoma associated antigen se33-1	znf638	-0.42192	0.00870962
					CDC10 protein homolog	septin7	-0.415719	0.00137077
					Drebrin-like protein	dbnl	-0.408721	0.00900287
					Superoxide dismutase [Cu-Zn] extracellular	sod3	-0.399737	0.000346682
					Alpha-2,8-sialyltransferase 8F	st8sia6	-0.399286	0.000211523
					Cyclin A2	ccna2	-0.387935	0.00107264
					Beta-globin	hbb	-0.383317	0.000817726
					Myosin heavy chain, skeletal, adult 1-2	myh1	-0.362686	0.000737607
					Regulator of G-protein signaling 1-1	rgs1	-0.359055	0.000474983
					Troponin I-1, fast skeletal muscle	tnni2	-0.353467	0.00745045
					Elongation factor 1-alpha 2	eef1a2	-0.345251	0.00231352
					60S ribosomal protein L37	rpl37	-0.340151	0.00271322
					Myosin light chain 1, skeletal muscle isoform	myl1	-0.336024	1.06009e-05
					Heat shock 27 kDa protein-1	hspb1	-0.327857	0.00201212
					Actin, cytoplasmic 2	actb	-0.3276	5.25244e-05
					Acidic leucine-rich nuclear phosphoprotein 32 A-1	anp32a	-0.315695	0.000146488
					Serine/arginine repetitive matrix 1	srrm1	-0.296814	0.00123072
					BCL2-associated athanogene 1	bag1	-0.28263	0.00249324
					Steroid hormone receptor ERR2	esrrb	-0.275842	0.000353573
					Heat-shock protein beta-3	hspb3	-0.248458	0.00992312
					Leukocyte cell-derived chemotaxin 2	lect2	-0.243546	0.00260738
					Procathepsin L-1	ctsl	-0.224664	0.00112145
					Leukotriene B4 receptor 1	ltb4r	-0.205628	0.00023147
					MAPK/ERK kinase kinase 1-2	map3k1	-0.201283	0.00122637
					Hypoxia-inducible factor 1 alpha-2	hif1a	-0.193563	0.00634871
					Acidic leucine-rich nuclear phosphoprotein 32 A-2	anp32a	-0.172151	0.0011543
					HIRA-interacting protein 5	hirp5	-0.168455	0.00367392
					Complement factor Bf-1	cfb	-0.402568	0.000149739
					CC chemokine SCYA106	ccl19a.2	-1.76636	3.67906e-09
					Synaptic glycoprotein SC2-2	tecr	-6.70968	0.00857304
Supplementary Table S8b: Downregulated genes obtained of original study (GSE36339). These genes were selected considering p < 0.05 for 24h and 72h of treatment (lipopolysaccharide consumption) in red muscle of Sparus aurata. In the first column are the gene names, in the second are the gene abbreviations and in third and fourth columns are the Log2 ER (Expression Ratio) and p values, respectively.

## Sheet: Red Muscle genes in common
Red Muscle
Upregulated	Downregulated		a								b
mt-co3	c5
btg1	myh1
rps9	bach1
tnnt3	ppia
slc25a6	actb
ybx1
hnrnpa1
ckb
rpl6
myl2
rpl35a
ub
rps6
rpl18
rpl36
mapk6
tpm3
rpl7a
rpl17
ndufa8
Supplementary Table S8b: Genes in common between 24h and 72h in red skeletal muscle. In order to exclude the effect of treatment time on DEGs, from the total list of up and downregulated genes, only common genes between the two periods (24h and 72h) in the red muscle of Sparus aurata were selected. In this list, there are common upregulated genes in the first column and downregulated genes in the…

## Sheet: White Muscle ID up genes
24h					72h
Gene Name	Abbreviations	Log2 ER	p-value		Gene Name	Abbreviations	Log2 ER	p-value
60S ribosomal protein L5-2	rpl5	5.60435	0.000693827		T-cell receptor alpha chain V region HPB-MLT precursor (Fragment)	trav19	0.178217	0.00150057
Glycogen phosphorylase-2	pygm	3.45864	0.000106818		60S ribosomal protein L35a-2	rpl35a	0.234812	0.00872062
60S ribosomal protein L5-1	rpl5	3.40769	1.22686e-07		Fibroblast growth factor receptor 2	fgfr2	0.235987	0.00458909
Actin, alpha skeletal 1	acta1	3.35193	6.43782e-13		Telomerase-binding protein p23-2	ptges3	0.246137	0.00190581
Actin, alpha skeletal 5	acta1	3.33133	6.14127e-06		Cathepsin C-3	ctsc	0.270569	0.000342074
Actin, alpha skeletal 4	acta1	2.90147	0.00218577		Procathepsin L-1	ctsl	0.306944	0.00110835
T-cell leukemia virus enhancer factor	foxn2	1.47757	0.00157561		Actin, alpha skeletal 4	acta1	1.29845	4.07882e-05
Troponin I-2, fast skeletal muscle	tnni2	1.4381	2.49233e-05		Alcohol dehydrogenase [NADP+]	akr1a1	0.256559	0.00583355
ADP,ATP carrier protein T2	slc25a6	1.39284	5.94923e-06		Antifreeze protein LS-12	afp4	0.484973	1.03762e-05
Protein phosphatase 2C gamma isoform	ppm1g	0.774826	0.000721222		NADH-ubiquinone oxidoreductase 15 kDa subunit	ndufs5	0.705379	6.32412e-07
DnaJ homolog subfamily B member 6	dnajb6	2.77978	1.04286e-05		Actin, alpha skeletal 5	acta1	0.891035	2.3282e-07
Matrix metalloproteinase-13	mmp13	2.75345	0.00959576		Troponin T-3, fast skeletal muscle	tnnt3	1.695	7.85333e-11
Myosin heavy chain, skeletal, adult 1-2	myh1	2.68309	0.00216016		Alpha-globin 1-3	hba1	2.04512	0.00835225
Cytochrome oxidase subunit III-2	mt-co3	0.650629	0.000819504		Glyceraldehyde-3-phosphate dehydrogenase-4	gapdh	0.320037	0.00830991
Nuclease sensitive element binding protein 1-1	ybx1	2.65948	1.17923e-06		Heterogeneous nuclear ribonucleoprotein A0	hnrnpa0	0.331979	0.001739
Acidic leucine-rich nuclear phosphoprotein 32 A-2	anp32a	2.65085	5.65166e-08		Cyclophilin-1	ppia	0.347436	1.64329e-05
Collagen a3(I)-1	col1a3	2.58134	0.00108276		HIRA-interacting protein 5	hirp5	0.34835	0.000354684
Parvalbumin alpha-3	pvalb	1.2373	2.16501e-09		NADH-ubiquinone oxidoreductase 19 kDa subunit	ndufa8	0.370632	0.000268978
40S ribosomal protein S9-2	rps9	2.53923	1.88464e-05		5-lipoxygenase activating protein	alox5ap	0.3792	2.00386e-05
Collagen a3(I)-2	col1a1b	2.52922	0.00841737		Glyceraldehyde-3-phosphate dehydrogenase-5	gapdh	0.393393	0.00162454
40S ribosomal protein S20	rps20	2.51662	5.92834e-06		Deoxyribonuclease gamma precursor	dnase1l3	0.395664	0.000258448
Actin, cytoplasmic 2	actb	2.49838	5.06178e-10		Leukotriene B4 receptor 1	ltb4r	0.396534	4.91697e-05
Metallothionein-IL	mt1l	2.44867	0.000697899		60S ribosomal protein L39	rpl39	0.431469	0.000945164
60S ribosomal protein L39	rpl39	2.43304	1.02814e-05		60S ribosomal protein L26	rpl26	0.437436	0.00102881
Actin, alpha skeletal 2	actn2	2.41356	6.66583e-11		Quinone oxidoreductase	cryz	0.447598	0.000460043
Actin, alpha skeletal 3	actn3	2.32869	6.78811e-10		Cytochrome b-3	cytb	0.455873	2.05855e-05
Troponin I, slow skeletal muscle	tnnt1	2.12738	0.00148854		PNAS-106	znf706	0.461835	0.000230992
Glycogen phosphorylase-1	pygm	2.10733	0.00164175		Plasminogen precursor-1	plg	0.471543	0.000528496
Acidic leucine-rich nuclear phosphoprotein 32 A-1	anp32a	2.09772	1.27398e-07		CC chemokine SCYA110-1	ccl1	0.473796	2.90918e-05
B-cell lymphoma/leukemia 11A	bcl11a	2.01569	0.000296039		60S ribosomal protein L17	rpl17	0.476539	1.69622e-05
High mobility group protein 2	hmgb2	1.93485	2.25747e-08		40S ribosomal protein S9-3	rps9	0.501006	6.50418e-05
Putative pre-mRNA splicing factor RNA helicase	dhx16	1.89986	8.54668e-10		Myosin light chain 1, skeletal muscle isoform	myl1	0.515288	1.52363e-05
Troponin I-3, fast skeletal muscle	tnni2	1.87256	1.40274e-08		Heterogeneous nuclear ribonucleoprotein A1-1	hnrnpa1	0.526558	1.27487e-05
Tropomyosin alpha 3 chain-2	tpm3	1.86716	6.63399e-07		Creatine kinase, sarcomeric mitochondrial precursor	ckmt2	0.533278	0.00596276
Tropomyosin alpha 3 chain-3	tpm3	1.8435	2.74377e-11		Cytochrome c oxidase subunit II	mt-co2	0.539348	2.60702e-05
40S ribosomal protein S9-1	rps9	1.78559	0.00189439		Putative pre-mRNA splicing factor RNA helicase	dhx16	0.555766	1.00526e-05
Tropomyosin alpha 3 chain-1	tpm3	1.78189	0.00102042		High mobility group protein 2	hmgb2	0.560281	1.54234e-06
Myosin light chain 1, skeletal muscle isoform	myl1	1.77913	4.44192e-08		Angiotensin I converting enzyme	ace	0.563979	1.58138e-05
Wiskott-Aldrich syndrome protein	was	1.77669	0.000484209		Glyceraldehyde-3-phosphate dehydrogenase-1	gapdh	0.5659	2.1209e-06
Ribosomal protein L13	rpl13	1.74718	6.19903e-08		Egl nine homolog 2	egln2	0.567278	3.02659e-05
Beta actin-2	actb	1.74631	7.88809e-08		Complement factor H-1	cfh	0.567684	0.000102857
Glucose-6-phosphate isomerase-1	gpi	1.72271	0.00376289		Metallothionein A	mta	0.584859	1.1631e-05
GRB2-related adaptor protein 2	grap2	1.71631	0.00130889		Estrogen-responsive B box protein	trim16	0.601499	9.12322e-05
40S ribosomal protein S29	rps29	1.7098	0.000266833		Mannan-binding lectin serine protease 2-1	masp2	0.613782	3.42966e-05
Glyceraldehyde-3-phosphate dehydrogenase-6	gapdh	1.6564	8.62431e-06		Glyceraldehyde-3-phosphate dehydrogenase-2	gapdh	0.622842	8.74788e-07
Cofactor required for Sp1 activation, subunit 7-1	med26	1.65108	6.1993e-06		Chromosome-associated kinesin KIF4A	kif4a	0.636809	8.22192e-07
Troponin T-1, fast skeletal muscle	tnnt3	1.62834	8.32453e-10		40S ribosomal protein S9-2	rps9	0.637059	4.23614e-07
Myosin regulatory light chain 2, ventricular/cardiac muscle isoform	myl2	1.62057	8.43851e-07		T-complex protein 1, gamma subunit	cct3	0.67229	0.000730413
40S ribosomal protein S2	rps2	1.60864	0.000146779		Troponin I-4, fast skeletal muscle	tnni2	0.674134	0.00137844
Parvalbumin alpha-1	pvalb	1.58301	0.00529092		Metallothionein B	mtb	0.675599	1.19735e-06
Orphan nuclear receptor NR4A2	nr4a2	1.53206	0.00134345		Heat shock protein 75 kDa-2	trap1	0.687919	6.81828e-07
Creatine kinase, B chain	ckb	1.52633	2.65102e-06		Acidic leucine-rich nuclear phosphoprotein 32 A-1	anp32a	0.689107	5.19377e-06
Beta enolase-2	eno3	1.52382	1.37764e-07		Gamma crystallin B-1	crygb	0.707492	0.00155866
Calmodulin-2	calm	1.51257	1.25875e-06		Ribosomal protein L36a-like-1	rpl36al	0.710148	6.96201e-07
40S ribosomal protein S30	fau	1.48904	0.000770691		60S ribosomal protein L7a-1	rpl7a	0.728848	3.21259e-09
Creatine kinase, M-2	ckm	1.47236	1.92659e-08		Troponin C-2, skeletal muscle	tnnc2	0.732463	1.3232e-06
Beta enolase-4	eno3	1.37159	3.4304e-06		Actin, alpha skeletal 1	acta1	0.73438	1.06082e-06
Mitogen-activated protein kinase 6	mapk6	1.36808	1.00525e-06		Tropomyosin alpha 3 chain-2	tpm3	0.762141	1.85477e-07
Ribosomal protein L35-3	rpl35	1.33026	0.000522425		Calmodulin-1	calm	0.800356	1.12775e-05
60S ribosomal protein L8	rpl8	1.31471	1.21639e-05		D-3-phosphoglycerate dehydrogenase	phgdh	0.80453	5.08667e-06
Creatine kinase, M-1	ckm	1.31339	2.38861e-10		Creatine kinase, M-2	ckm	0.8124	0.00170608
p53-regulated protein PA26	sesn1	1.28792	0.00769596		Nonhistone chromosomal protein HMG-17	hmgn2	0.817436	4.41831e-09
Fructose-bisphosphate aldolase A	aldoa	1.28203	0.00668944		Actin, cytoplasmic 2	actb	0.829365	1.33116e-07
40S ribosomal protein S11	rps11	1.28184	1.28806e-06		Nuclease sensitive element binding protein 1-2	ybx1	0.839829	5.77536e-05
Beta enolase-3	eno3	1.26647	1.47237e-08		Creatine kinase, M-1	ckm	0.854144	1.79769e-09
Interferon-related regulator 1-2	ifrd1	1.24624	0.0068514		Tyrosyl-tRNA synthetase	yars1	0.8576	5.81306e-07
60S ribosomal protein L23	rpl23	1.24608	0.000130331		Myristoylated alanine-rich protein kinase C substrate	marcks	0.866923	1.47562e-08
Troponin T-3, fast skeletal muscle	tnnt3a	1.24479	6.81395e-06		Coagulation factor X precursor	f10	0.86939	9.24815e-08
Glyceraldehyde-3-phosphate dehydrogenase-3	gapdh	1.2236	5.10726e-07		Heat shock 27 kDa protein-1	hspb1	0.882344	2.0941e-11
Adenosine monophosphate deaminase 1	ampd1	1.22298	0.000204882		Eukaryotic translation initiation factor 3 subunit 6-2	eif3e	0.884321	7.81375e-10
Cytochrome c oxidase subunit II	mt-co2	1.21912	7.69318e-10		Dermatan-4-sulfotransferase-1-2	chst14	0.899203	3.83274e-08
Creatine kinase, M-3	ckm	1.2144	2.04981e-10		Zinc finger protein 228	znf212	0.900838	6.10039e-09
Beta-globin	hbb	1.18124	0.00765298		Troponin I-3, fast skeletal muscle	tnni2	0.904215	8.19657e-07
Glyceraldehyde-3-phosphate dehydrogenase-5	gapdh	1.17762	2.64229e-08		DnaJ homolog subfamily C member 9	dnajc9	0.908761	2.34538e-07
Myosin light chain 2-2	myl2	1.1747	6.40604e-10		Acidic leucine-rich nuclear phosphoprotein 32 A-2	anp32a	0.925995	2.97221e-09
Prothymosin alpha	ptma	1.1678	3.59583e-05		Alanine-glyoxylate aminotransferase 1	agxt	0.928928	5.80246e-10
Eukaryotic translation elongation factor 1 alpha 3	eef1a3	1.13705	0.00188825		Glyceraldehyde-3-phosphate dehydrogenase-3	gapdh	0.942898	1.38326e-06
Hyaluronan and proteoglycan link protein 2 precursor	hapln2	1.07617	0.00099256		Prothymosin alpha	ptma	0.962	8.72396e-06
Glyceraldehyde-3-phosphate dehydrogenase-2	gapdh	1.07229	7.30603e-07		Creatine kinase, M-3	ckm	0.987343	2.88575e-09
Myosin heavy chain, cardiac muscle beta isoform	myh7	1.05154	4.23529e-07		Collagen alpha 1(I) chain-1	col1a1	0.987707	6.67013e-11
MAPK/ERK kinase kinase 5-1	map3k5	1.0478	7.69664e-06		Beta-galactosidase-related protein	ankzf1	0.991571	1.33314e-09
60S ribosomal protein L10-1	rpl10	0.989573	0.00574492		Eukaryotic translation initiation factor 2 subunit 2	eif2s2	1.01223	1.25389e-07
Fatty acid-binding protein-2	fabp10a	0.955575	0.00270099		Cytochrome c-2	cycs	1.02055	4.30411e-10
Creatine kinase, sarcomeric mitochondrial precursor	ckmt2	0.952738	0.00295201		Creatine kinase, B chain	ckb	1.02381	1.88759e-07
Glyceraldehyde-3-phosphate dehydrogenase-4	gapdh	0.947742	3.00678e-05		Troponin C-1, skeletal muscle	tnnc1	1.05578	1.13896e-10
Sarcoplasmic/endoplasmic reticulum calcium ATPase 2	atp2a2	0.9245	0.000162277		Cathepsin L2	ctsv	1.05613	1.33926e-09
Tubulin alpha-3 chain	tuba3	0.911185	0.000412062		Ribosomal protein L35-1	rpl35	1.08431	3.11833e-08
Ubiquitin	ub	0.909916	0.00909645		Myosin light chain 2-1	myl2	1.09997	6.16885e-09
40S ribosomal protein S9-3	rps9	0.899727	5.14245e-07		Phospholemman precursor	fxyd1	1.10923	1.58891e-10
60S ribosomal protein L7	rpl7	0.890541	0.000407252		Tropomyosin alpha 3 chain-3	tpm3	1.11538	2.43738e-07
Tyrosine-protein kinase SYK	syk	0.852564	7.35159e-06		40S ribosomal protein S11	rps11	1.15788	7.80092e-12
Nucleoside diphosphate kinase 3	nme3	0.818752	0.00627726		Actin, alpha skeletal 3	actn3	1.28439	1.96957e-08
Tyrosyl-tRNA synthetase	yars1	0.809923	0.000329066		TATA-binding protein associated factor 2N	taf15	1.33065	6.4474e-10
Troponin C-2, skeletal muscle	tnnc2	0.778436	1.58459e-05		Tropomyosin alpha 3 chain-1	tpm3	1.33166	3.91492e-08
Alpha 2 type I collagen-1	col1a2	0.754557	0.000293817		Myosin regulatory light chain 2, ventricular/cardiac muscle isoform	myl2	1.34215	1.46792e-10
NADH-ubiquinone oxidoreductase 19 kDa subunit	ndufa8	0.657838	0.00108203		Actin, alpha skeletal 2	actn2	1.37439	1.04923e-10
Ornithine decarboxylase antizyme-2	oaz2	0.657118	1.45116e-05		Parvalbumin alpha-3	pvalb	1.38884	3.87956e-13
60S ribosomal protein L7a-1	rpl7a	0.64933	0.00269618		Myosin light chain 2-2	myl2	1.43533	4.52442e-05
Thioredoxin-like protein 4A	txnl4a	0.576433	0.000178881		Myosin heavy chain, skeletal, adult 1-2	myh1	1.45859	9.02814e-12
Glyceraldehyde-3-phosphate dehydrogenase-1	gapdh	0.553782	0.00625793		Myosin heavy chain, skeletal, adult 1-1	myh1	1.71489	1.80449e-18
Troponin I-1, fast skeletal muscle	tnni2	0.530744	0.00546037		Parvalbumin alpha-2	pvalb	1.92499	7.64553e-14
60S ribosomal protein L32-1	rpl32	0.482214	0.000574902		Myosin heavy chain, skeletal, fetal	myh8	2.03963	1.06733e-07
B-cell translocation gene 1-1	btg1	0.472767	0.000710898		Myosin heavy chain, cardiac muscle beta isoform	myh7	2.27817	1.14623e-10
Cytochrome oxidase subunit III-3	mt-co3	0.347329	0.000555464
Ubiquitin and ribosomal protein S27a-1	rps27a	0.298572	0.00718453
Ubiquitin and ribosomal protein S27a-2	rpd27d	0.285139	0.00228162
60S ribosomal protein L32-2	rpl32	0.21065	0.00788657
Calmodulin-1	calm	0.163647	0.00627431
Supplementary Table S8b: Upregulated genes obtained of original study (GSE36339) selected considering p < 0.05 for 24h and 72h of treatment (lipopolysaccharide consumption) in white muscle of Sparus aurata. In the first column are the gene names, in the second are the gene abbreviations and in third and fourth columns are the Log2 ER (Expression Ratio) and p values, respectively.

## Sheet: White Muscle ID down genes
24h					72h
Gene Name	Abbreviations	Log2 ER	p-value		Gene Name	Abbreviations	Log2 ER	p-value
60S acidic ribosomal protein P2	rplp2	-2.11233	1.44096e-07		P21-activated kinase 2	pak2	-5.45459	7.40165e-05
Antifreeze protein LS-12	afp4	-0.999588	0.000120843		Histone H33-1	h33	-5.14027	2.1598e-06
Trans-2-enoyl-CoA reductase	mecr	-1.18321	0.00126303		Complement factor H-2	cfh	-4.57067	8.67068e-05
Alcohol dehydrogenase [NADP+]	akr1a1	-1.19576	3.38411e-05		Cytochrome oxidase subunit III-1	mt-co3	-4.23883	0.000418698
B7-H1	cd274	-1.86811	7.30456e-07		60S ribosomal protein L32-2	rpl32	-3.96599	7.09541e-06
Heat-shock protein beta-3	hspb3	-1.85992	0.00634939		Caspase 2	casp2	-3.50931	7.98683e-06
Complement component C3-3-2	c3	-1.74237	1.47775e-05		ADP,ATP carrier protein 3	slc25a6	-3.47118	0.000463853
All-trans-13,14-dihydroretinol saturase	retsat	-1.73022	4.18839e-08		60S ribosomal protein L14	rpl14	-3.38755	3.31246e-06
Fructose-1,6-bisphosphatase isozyme 2	fbp2	-1.68863	5.32649e-10		Tumor differentially expressed protein 1	serinc3	-3.32445	0.00032402
Hypoxia-inducible factor 1 alpha-1	hif1a	-1.60784	0.00103821		Rab GDP dissociation inhibitor beta	gdi2	-3.26914	2.19299e-07
Na/K ATPase alpha subunit-1	atp1a1	-1.56879	1.38311e-06		Regulator of G-protein signaling 1-1	rgs1	-3.15856	0.000197329
Procathepsin L-1	ctsl	-1.54527	4.60977e-08		Thioredoxin-dependent peroxide reductase-2	prdx3	-3.14798	0.00192597
BCL2-associated athanogene 1	bag1	-1.54141	0.000102093		Tumour necrosis factor receptor	cd40	-4.20637	3.78385e-05
Cellular nucleic acid binding protein	cnbp	-1.53169	1.06238e-05		ATP synthase beta chain-1	atp5f1b	-3.19282	0.00017354
Ependymin related protein-1	epdr1	-1.5167	1.21374e-05		Trans-2-enoyl-CoA reductase	mecr	-2.28895	0.00176425
Glomulin	glmn	-1.50056	0.000869118		Complement factor Bf-1	cfb	-1.78695	8.12965e-06
5'-3' exoribonuclease 2	xrn2	-1.46765	1.30525e-05		Matrix metalloproteinase-2	mmp2	-1.76267	8.2931e-05
UDP-glucose 4-epimerase	gale	-1.46305	0.00425712		ATP synthase lipid-binding protein	atp5mc3	-1.52249	0.0013945
D-3-phosphoglycerate dehydrogenase	phgdh	-1.44922	3.66025e-06		MHC class I heavy chain-like	hla-a	-1.36029	1.58872e-05
Cold autoinflammatory syndrome 1 protein	nlrp3	-1.44157	0.00275673		Retinoic acid receptor RXR-beta	rxrb	-3.05898	1.91966e-05
Annexin A1-2	anxa1	-1.44023	7.63166e-06		MHC class II regulatory factor RFX1	rfx1	-2.91991	1.41324e-05
Angiotensin I converting enzyme	ace	-1.42094	0.0009918		Zinc finger DHHC domain containing protein 13	zdhhc13	-2.8774	1.79122e-07
Glutathione S-transferase theta 1	gstt1	-1.41347	1.88701e-07		BCL2-associated athanogene 1	bag1	-2.85661	0.00398211
CCL4	ccl4	-1.4077	1.049e-05		Coronin-1B	coro1b	-2.78798	0.00110181
Ribosomal protein L36a-like-1	rpl36al	-1.39716	8.11736e-07		Allograft inflammatory factor-1	aif1	-2.53446	0.000265501
Beta-galactosidase-related protein	ankzf1	-1.39182	1.88033e-07		B7-H1	cd274	-2.526	1.12483e-06
Galectin-3	lgals3	-1.33547	1.66764e-05		Tubulin alpha-3 chain	tuba3	-2.49784	0.00103482
Sodium/bile acid cotransporter	slc10a1	-1.3332	7.1019e-06		T-complex protein 1, zeta subunit	cct6a	-2.411	0.000918412
Adenosine deaminase 1	ada	-1.33045	6.38254e-05		Peptidyl-prolyl cis-trans isomerase 1	pin1	-2.40889	1.73782e-05
MAPK7 interacing protein	mapk7	-1.31972	2.8482e-08		Interferon regulatory factor 1-1	irf1	-2.33815	4.83132e-06
Apoptosis regulatory protein Siva	siva1	-1.31893	0.00083452		p53-regulated protein PA26	sesn1	-2.33738	0.00275997
Heterogeneous nuclear ribonucleoprotein A1-1	hnrnpa1	-1.30502	3.93269e-07		Nuclease sensitive element binding protein 1-1	ybx1	-2.33554	4.93524e-05
60S ribosomal protein L35a-1	rpl35a	-1.28895	0.000112561		40S ribosomal protein S15-1	rps15	-2.29249	0.000273114
Eukaryotic translation initiation factor 2 subunit 2	eif2s2	-1.28311	3.00271e-05		Cytochrome c oxidase subunit I-2	mt-co1	-2.28643	5.50174e-05
Peptidyl-prolyl cis-trans isomerase 1	pin1	-1.27331	3.73903e-06		Tyrosine-protein kinase SYK	syk	-2.28278	4.67244e-05
Heterogeneous nuclear ribonucleoprotein A1-2	hnrnpa1	-1.26874	3.32289e-06		Heat shock 70kD protein 9B-2	hspa9b	-2.25485	1.53243e-05
60S acidic ribosomal protein P1	rplp1	-1.25881	1.01311e-06		All-trans-13,14-dihydroretinol saturase	retsat	-2.1757	5.70326e-05
Quinone oxidoreductase	cryz	-1.2454	0.000451587		40S ribosomal protein S10	rps10	-2.11124	4.93046e-05
DnaJ homolog subfamily A member 2	dnaja2	-1.24111	0.00029268		Interleukin enhancer binding factor 2	ilf2	-2.09949	3.4045e-05
G1/S-specific cyclin D2	ccnd2	-1.22421	0.000166605		Cytochrome c oxidase subunit III-4	mt-co3	-2.09768	2.6582e-05
Alanine-glyoxylate aminotransferase 1	agxt	-1.21988	7.62953e-09		Ribosomal protein S2	rps2	-2.06521	0.00171311
Cathepsin L2	ctsv	-1.20153	6.72151e-06		B-cell lymphoma/leukemia 11A	bcl11a	-2.02723	7.03033e-06
Apolipoprotein E-2	apoe	-1.17279	0.00164219		40S ribosomal protein S21	rps21	-2.00644	0.000239937
Cyclophilin-1	ppia	-1.16105	1.10161e-08		SEC13-related protein	sec13	-1.98522	4.31842e-05
Chromosome-associated kinesin KIF4A	kif4a	-1.15807	8.22096e-05		Guanine nucleotide-binding protein beta subunit 2-like 1	rack1	-1.9621	0.00259585
Melanoma derived growth regulatory protein	mia	-1.12589	2.32744e-06		Ribosomal protein S12	rps12	-1.94851	0.00172192
Proteasome subunit alpha type 6	psma6	-1.10851	3.23245e-05		C-Fos protein	fos	-1.86082	2.02055e-06
Complement factor B/C2-B	bfc2-b	-1.09031	7.553e-07		Adenosine deaminase 1	ada	-1.81875	5.43484e-06
B-cell receptor CD22-1	cd22	-1.07496	0.000586564		Oxidative-stress responsive 1	oser1	-1.81871	0.000134542
DnaJ homolog subfamily C member 9	dnajc9	-1.06301	0.00014277		Superoxide dismutase [Cu-Zn] extracellular	sod3	-1.81016	4.15544e-05
Myristoylated alanine-rich protein kinase C substrate	marcks	-1.05674	1.53799e-07		Glycogen phosphorylase-1	pygm	-1.79746	0.00112727
T-cell receptor alpha chain V region HPB-MLT precursor (Fragment)	trav19	-1.05583	1.58946e-06		40S ribosomal protein S20	rps20	-1.74782	0.000558798
Nonhistone chromosomal protein HMG-17	hmgn2	-1.03389	1.18121e-07		Skeletal muscle LIM-protein 1	fhl1	-1.6911	7.68621e-05
Myosin light chain 2-2	myl2	-1.03052	1.20588e-06		Eukaryotic translation elongation factor 1 alpha 3	eef1a3	-1.66251	6.34384e-06
Cytochrome P450 2K4-2	cyp2k4	-1.01087	0.000194665		Parvalbumin alpha-1	pvalb	-1.6395	0.000243468
60S ribosomal protein L14	rpl14	-0.991677	0.000514075		Nebulin-1	neb	-1.63901	0.000101278
HIRA-interacting protein 5	hirp5	-0.984791	0.000890946		T-cell activation Rho GTPase-activating protein	tagap	-1.59306	5.99964e-07
Leukocyte cell-derived chemotaxin 2	lect2	-0.962264	1.81865e-09		Similar to GTP-binding protein ragB	rragb	-1.5839	7.33648e-06
Cathepsin C-3	ctsc	-0.959391	7.63641e-05		Procathepsin L-2	ctsl	-1.57071	7.25646e-08
Phospholemman precursor	fxyd1	-0.943675	0.000863877		Glucose-6-phosphate isomerase-1	gpi	-1.51002	0.00142876
Programmed cell death protein 8, mitochondrial precursor	aifm1	-0.936102	0.000432203		Elongation factor 1-alpha 2	eef1a2	-1.50342	8.90137e-06
Eukaryotic translation initiation factor 3 subunit 6-2	eif3e	-0.923556	1.9998e-07		G1/S-specific cyclin D2	ccnd2	-1.48459	4.70909e-06
Metallothionein A	mta	-0.916963	0.00219761		Prosaposin	psap	-1.46472	0.00213806
39S ribosomal protein L45, mitochondrial precursor	mrpl45	-0.909437	0.000259486		Apolipoprotein E-2	apoe	-1.46038	0.00397549
TATA-binding protein associated factor 2N	taf15	-0.903293	0.00102321		Calmodulin-2	calm	-1.42657	0.000967065
Complement factor H-1	cfh	-0.895222	4.0523e-05		Transcription regulator protein BACH1	bach1	-1.41959	7.21578e-07
Ribosomal protein L36a-like-2	rpl36al	-0.887365	1.5719e-07		Complement component C3-3-2	c3	-1.41474	0.000560781
Metallothionein B	mtb	-0.882344	5.91536e-06		Metallothionein-IL	mt1l	-1.40752	2.18716e-05
Cytochrome c-2	cycs	-0.872215	0.000262724		60S ribosomal protein L10-1	rpl10	-1.40332	2.12995e-06
Reversion-inducing cysteine-rich protein with Kazal motifs	reck	-0.870604	2.93602e-05		Interferon-induced protein 44-1	ifi44	-1.40197	7.2573e-05
MIR-interacting saposin-like protein precursor	cnpy2	-0.84865	0.00838597		60S ribosomal protein L23	rpl23	-1.36148	0.00195416
Mitochondrial ribosomal protein L1	mrpl1	-0.831497	0.00210581		Cathepsin F	ctsf	-1.34112	2.98056e-06
Nuclease sensitive element binding protein 1-2	ybx1	-0.828575	4.96366e-05		Cyclin A2	ccna2	-1.33492	0.000313107
Telomerase-binding protein p23-2	ptges3	-0.825301	0.000207783		5'-3' exoribonuclease 2	xrn2	-1.32579	9.15036e-05
Heat shock factor 2-2	hsf2	-0.825041	0.000323696		Alpha 2 type I collagen-1	col1a2	-1.28588	0.000635616
Gamma crystallin B-1	crygb	-0.818368	2.46533e-05		60S ribosomal protein L5-1	rpl5	-1.25762	0.000631837
MAPK/ERK kinase kinase 1-1	map3k1	-0.813019	0.000991882		Na/K ATPase alpha subunit-1	atp1a1	-1.19276	6.32012e-05
NADH-ubiquinone oxidoreductase 15 kDa subunit	ndufs5	-0.954166	8.21062e-06		40S ribosomal protein S5	rps5	-1.1764	2.77247e-05
Parvalbumin alpha-2	pvalb	-0.806426	0.0010012		60S ribosomal protein L37	rpl37	-1.17107	4.56604e-06
Coagulation factor X precursor	f10	-0.803757	0.00115896		Cytokine inducible SH2-containing protein 5	socs5	-1.16004	0.0037566
MAPK/ERK kinase kinase 1-2	map3k1	-0.7829	4.21952e-06		MAPK/ERK kinase kinase 1-1	map3k1	-1.12123	1.80673e-05
Nuclear protein 1	nupr1	-0.762619	0.00951184		Proteasome subunit alpha type 3	psma3	-1.11554	0.000170577
Hyperosmotic protein 21	shop21	-0.740773	0.00326827		28S ribosomal protein S16, mitochondrial precursor	mrps16	-1.10042	0.000249303
Myosin heavy chain, skeletal, adult 1-1	myh1	-0.733461	0.00121808		Heat shock protein HSP 90-beta-1	hsp90ab2p	-1.09901	0.00108825
Plasminogen precursor-1	plg	-0.701503	1.88004e-05		Heat-shock protein beta-3	hspb3	-1.08747	0.000141665
Dermatan-4-sulfotransferase-1-2	chst14	-0.645313	7.47461e-05		Retinoblastoma-like protein 1	rbl1	-1.0769	0.0010457
Cytochrome oxidase subunit III-1	mt-co3	-0.643195	1.18083e-05		Polyadenylate-binding protein 4	pabpc4	-1.07171	0.00116484
Myosin light chain 2-1	myl2	-0.505025	0.00547031		60S acidic ribosomal protein P1	rplp1	-1.04525	0.000931927
Zinc finger protein 228	znf212	-0.494687	0.00818991		MAPK7 interacing protein	mapk7	-0.993482	6.49402e-05
					Ubiquitin and ribosomal protein S27a-1	rps27a	-0.908384	2.8462e-05
					Cofactor required for Sp1 activation, subunit 7-1	med26	-0.889378	4.1263e-05
					60S ribosomal protein L8	rpl8	-0.887474	0.000137543
					Glutathione peroxidase 4	gpx4	-0.852134	0.00922392
					60S ribosomal protein L35	rpl35	-0.851534	5.02531e-07
					ATF-like basic leucine zipper transcriptional factor B-ATF	batf	-0.843193	0.00289997
					Hyperosmotic protein 21	shop21	-0.822646	8.07856e-08
					Aflatoxin B1 aldehyde reductase member 2	akr7a2	-0.784018	4.2924e-06
					Complement factor B/C2-B	bfc2-b	-0.743647	3.92713e-05
					60S ribosomal protein L35a-1	rpl35a	-0.723551	0.00822284
					Glutathione S-transferase theta 1	gstt1	-0.698172	0.000450934
					Nucleophosmin 1	npm1	-0.687526	0.00606618
					B-cell receptor CD22-1	cd22	-0.68722	0.000618871
					Annexin A1-2	anxa1	-0.681405	8.30748e-05
					B-cell translocation gene 1-1	btg1	-0.663926	0.000763869
					PEST-containing nuclear protein	pcnp	-0.653413	0.00011718
					Glycogen phosphorylase-2	pygm	-0.649682	0.00335272
					CCL4	ccl4	-0.63669	4.60509e-07
					60S ribosomal protein L32-3	rpl32	-0.636023	0.00921166
					Complement component C5-2	c5	-0.635679	0.00043008
					Galectin-3	lgals3	-0.633005	0.000142113
					Eukaryotic translation elongation factor 1 alpha 1	eef1a1	-0.614058	0.000970837
					60S ribosomal protein L18	rpl18	-0.60837	0.00536633
					Mitogen-activated protein kinase 1	mapk1	-0.595676	2.14544e-05
					40S ribosomal protein S8	rps8	-0.571718	0.00294701
					Ribosomal protein L6-1	rpl6	-0.56517	0.000177247
					Sodium/bile acid cotransporter	slc10a1	-0.550041	0.00314492
					MAP kinase kinase 4	map2k4	-0.547725	0.000898502
					Steroid hormone receptor ERR2	esrrb	-0.547562	0.000106273
					Ependymin related protein-1	epdr1	-0.539019	0.00370859
					Adenosine monophosphate deaminase 1	ampd1	-0.507211	0.000907209
					Bcl2-associated X protein	bax	-0.49639	0.00788572
					40S ribosomal protein S9-1	rps9	-0.482092	0.000625767
					Reversion-inducing cysteine-rich protein with Kazal motifs	reck	-0.46137	0.00403235
					40S ribosomal protein S2	rps2	-0.451353	0.00466516
					Orphan nuclear receptor NR4A2	nr4a2	-0.390057	0.000351582
					DnaJ homolog subfamily A member 2	dnaja2	-0.352407	0.00324444
					Ribosomal protein L6-2	rpl6	-0.335694	3.15963e-05
					MAPK/ERK kinase kinase 6	mapk6	-0.323202	0.0030305
					Glucose-6-phosphate isomerase-2	gpi	-0.285307	0.000845766
					Thioredoxin-like protein 4A	txnl4a	-0.263201	0.00294237
					MAPK/ERK kinase kinase 5-1	map3k5	-0.242932	0.00380052
					ReO_6-4	ReO_6	-2.66986	0.000165846
					NADH-ubiquinone oxidoreductase 20 kDa subunit, mitochondrial precursor	ndufs7	-2.46372	0.000287117
					Cytochrome oxidase subunit III-2	mt-co3	-0.728664	3.08995e-07
Supplementary Table S8b: Downregulated genes obtained of original study (GSE36339) selected considering p < 0.05 for 24h and 72h of treatment (lipopolysaccharide consumption) in white muscle of Sparus aurata. In the first column are the gene names, in the second are the gene abbreviations and in third and fourth columns are the Log2 ER (Expression Ratio) and p values, respectively.

## Sheet: White Muscle genes in common
White Muscle
Upregulated	Downregulated		Upregulated								Downregulated
acta1	mecr
tnni2	cd274
myh1	hspb3
ybx1	c3
anp32a	retsat
pvalb	atp1a1
rps9	ctsl
actb	bag1
rpl39	epdr1
actn2	xrn2
actn3	anxa1
hmgb2	gstt1
dhx16	ccl4
tpm3	lgals3
myl1	slc10a1
gapdh	ada
tnnt3	mapk7
myl2	rpl35a
ckb	pin1
calm	rplp1
ckm	dnaja2
rpl35	ccnd2
rps11	apoe
mt-co2	bfc2-b
ptma	cd22
myh7	rpl14
ckmt2	cfh
yars1	reck
tnnc2	ybx1
ndufa8	map3k1
rpl7a	pvalb
	shop21
	mt-co3
Supplementary Table S8b: In order to exclude the effect of treatment time on GDEs, from the total list of up and downregulated genes, only common genes between the two periods (24h and 72h) in the white muscle of Sparus aurata were selected. In this list, there are common upregulated genes in the 1st column and downregulated genes in the 2nd column.In addition, there are two Venn diagrams demonst…

## Sheet: Final Gene List (White+Red)
Upregulated genes (red and white muscle)	Downregulated genes (red and white muscle)
acta1	mecr
tnni2	cd274
myh1	hspb3
ybx1	c3
anp32a	retsat
pvalb	atp1a1
rps9	ctsl
actb	bag1
rpl39	epdr1
actn2	xrn2
actn3	anxa1
hmgb2	gstt1
dhx16	ccl4
tpm3	lgals3
myl1	slc10a1
gapdh	ada
tnnt3	mapk7
myl2	rpl35a
ckb	pin1
calm	rplp1
ckm	dnaja2
rpl35	ccnd2
rps11	apoe
mt-co2	bfc2-b
ptma	cd22
myh7	rpl14
ckmt2	cfh
yars1	reck
tnnc2	ybx1
ndufa8	map3k1
rpl7a	pvalb
mt-co3	shop21
btg1	mt-co3
slc25a6	c5
hnrnpa1	myh1
rpl6	bach1
rpl35a	ppia
ub	actb
rps6
rpl18
rpl36
mapk6
rpl17
Supplementary Table S8b: Final list containing up and downregulated genes of the red and white muscle of Sparus aurata obtained from the intersection between the 24h and 72h treatment periods in the original study (GSE36339).
