# Supplementary material for: Identification of Novel Genes Associated with Fish Skeletal Muscle Adaptation during Fasting and Refeeding Based on a Meta-Analysis
Source: Genes (Basel). 2022 Dec 16;13(12):2378. doi: 10.3390/genes13122378 (PMC9778430; doi:10.3390/genes13122378)
Supplement: Supplementary file 1 [file genes-13-02378-s001.zip › genes-2052642-supplementary/Table S9.xlsx]

## Sheet: Total Genes Red Muscle
Clone ID	Clone name	Log2 ER	p-value
CX248060	Similar to rRNA (Vangl2)	-0.201	0.003
CA347787	Transposase-15	-0.174	0
CA355265	Transposase-52	-0.158	0
CA352526	Transposase-22	-0.152	0
CA363737	Transposase-41	-0.151	0
CA368203	Transposase-55	-0.146	0
DW576495	Transposase-56	-0.146	0.001
EG847896	Transposase-6	-0.143	0
CA356752	Transposase-27	-0.143	0
DW564653	Hpa repeat-1	-0.139	0
CA356055	Transposase -63	-0.138	0
CA356007	Transposase-53	-0.136	0
CA346691	ReO_6-1	-0.135	0.008
CA342656	Reverse transcriptase-like-1	-0.131	0
CA346079	Transposase-48	-0.13	0
DW536420	Midkine precursor	-0.129	0.022
CA362032	Transposase-37	-0.128	0
CA361528	MAPK/ERK kinase kinase 14	-0.126	0.445
BX879808	Myosin heavy chain, skeletal, adult 1-1	-0.124	0
CA364363	Transposase -64	-0.123	0
CX153181	Nucleoside diphosphate kinase, mitochondrial precursor	-0.121	0
CA355516	Transposase-26	-0.121	0
CA341755	Transposase-9	-0.12	0
CA381226	ATF-like basic leucine zipper transcriptional factor B-ATF	-0.12	0
CA353121	GRB2-related adaptor protein 2	-0.119	0
CX136217	ReO_6-2	-0.119	0.002
CA370086	Transposase-47	-0.117	0
CA346903	Transposase-12	-0.117	0.002
CA354408	Tumor necrosis factor receptor superfamily member 9	-0.115	0.012
CA361817	Transposase-36	-0.113	0
CA352804	Transposase-23	-0.111	0
CA377157	Tumor necrosis factor receptor-2	-0.109	0
BX076898	Ectonucleotide pyrophosphatase/phosphodiesterase 1	-0.108	0.002
CA352760	Toll-interacting protein	-0.108	0.306
CA351516	Reverse transcriptase-like-2	-0.106	0.01
CA345589	Connexin 43	-0.105	0.001
CA359311	DnaJ homolog subfamily C member 5	-0.105	0.198
CA359344	Transposase-32	-0.102	0.003
CA368716	Membrane-bound transcription factor site 2 protease	-0.101	0.001
CA378435	Protein phosphatase 2C delta isoform	-0.1	0.001
CA382570	Mitogen-activated protein kinase 13	-0.099	0.301
CA348209	Transposase-16	-0.095	0.02
CA365937	Bifunctional polynucleotide phosphatase/kinase	-0.094	0.032
N/A	Splicing factor, arginine/serine-rich 12-2	-0.093	0
CA347167	Transposase-13	-0.093	0
CA386711	B-cell receptor-associated protein BAP37-1	-0.093	0.261
EV378980	Alpha-2,8-sialyltransferase 8F	-0.091	0.001
BX084567	PEST-containing nuclear protein	-0.091	0.013
CA384029	Chromobox protein homolog 4	-0.091	0.025
CX149789	Mitochondrial 28S ribosomal protein S34	-0.091	0.792
EG827615	Myosin heavy chain, cardiac muscle beta isoform	-0.09	0
CA352734	Interferon regulatory factor 1-2	-0.09	0
CA358411	Phosphoinositide-binding proteins	-0.09	0.155
CA380848	P21-activated kinase 2	-0.089	0.004
CA383564	Coatomer epsilon subunit 1	-0.089	0.004
CA350038	Transposase-18	-0.089	0.005
CA380426	Cytokine inducible SH2-containing protein 5	-0.088	0.004
CA369467	5-lipoxygenase activating protein	-0.087	0
EV378274	Adenosine deaminase 3	-0.087	0.001
CA376813	CC chemokine SCYA110-1	-0.087	0.023
CA365883	ATP-binding cassette F2	-0.087	0.273
CA364561	E-box binding protein 1	-0.086	0.018
CA386753	Cofactor required for Sp1 activation, subunit 7-2	-0.085	0.504
CX354900	Transposase-59	-0.084	0
CX032883	NADH dehydrogenase subunit 5-1	-0.084	0.001
DW568472	3-mercaptopyruvate sulfurtransferase	-0.084	0.025
DY737056	Transposase-1	-0.083	0
CX717338	Transposase-5	-0.082	0
CA373874	Latent TGF-beta binding protein-4	-0.082	0.092
CA355035	Tumor necrosis factor receptor superfamily member 14	-0.081	0.005
CA383435	Semaphorin 7A	-0.081	0.017
CA372642	Selectin L-like	-0.08	0.001
CX151724	Macrophage receptor MARCO	-0.08	0.001
CA386450	Regulator of nonsense transcripts 1	-0.08	0.008
CA387146	Mannosidase alpha	-0.079	0
CA382694	MHC class II regulatory factor RFX1	-0.079	0.018
CA347607	Toll-like-receptor 1-2	-0.078	0.006
CA343473	C3a anaphylatoxin chemotactic receptor	-0.077	0
CA384559	B-cell receptor CD22-2	-0.077	0.031
CA383775	Complement receptor 1-1	-0.077	0.307
CA385829	Lysozyme g-1	-0.076	0.455
CA352381	Protein kinase C, alpha type	-0.075	0.005
CA351664	Protoporphyrinogen oxidase	-0.075	0.005
CA365931	Growth arrest specific 6	-0.075	0.399
CD811075	Cyclophilin-3	-0.074	0.001
CA369896	Interferon regulatory factor 4-1	-0.073	0
CA040613	Transposase-4	-0.073	0.002
CA368189	MAPK/ERK kinase kinase 6	-0.073	0.017
CA367615	Latent transforming growth factor beta binding	-0.073	0.256
CA365162	Transposase-43	-0.072	0.001
CA365034	Transposase-42	-0.072	0.031
CA375170	B-cell lymphoma 6 protein-1	-0.072	0.197
CA362042	Transposase-38	-0.072	0.31
EG355201	Stanniocalcin-1	-0.071	0
CA367172	Cyclic-AMP-dependent transcription factor ATF-6 alpha	-0.071	0.035
CA368283	MAPK/ERK kinase kinase 1-2	-0.071	0.036
CA353313	Cytochrome B-245 heavy chain-1	-0.071	0.201
EG920678	Alpha-1-microglobulin\/bikunin-2	-0.07	0.059
CA357217	Ubiquitin ligase protein CHFR	-0.07	0.171
CA362818	ADAM 9	-0.07	0.197
CA376549	ADAMTS-3	-0.07	0.42
CA362149	Transposase-39	-0.07	0.597
CA384418	Ig heavy chain V region 5A	-0.07	0.882
CA341814	Transposase-54	-0.069	0.009
CA378736	Tyrosine-protein kinase BTK	-0.069	0.048
CA364711	Inhibitor of apoptosis protein 3	-0.069	0.096
N/A	Transcription regulator protein BACH1	-0.068	0
CA348049	Low affinity immunoglobulin g Fc region receptor II-c	-0.068	0.003
CA362806	Gamma-interferon inducible lysosomal thiol reductase	-0.068	0.01
CF752971	Matrix metalloproteinase 9-2	-0.068	0.06
CA362555	Transposase-40	-0.067	0.003
CA377276	MAP/ERK kinase-like	-0.067	0.259
CA387646	4F2 cell-surface antigen heavy chain	-0.067	0.337
CA342838	Putative ST2L protein	-0.067	0.969
EG756231	NADH dehydrogenase subunit 5-2	-0.066	0
CA369722	Peptidyl-prolyl cis-trans isomerase 9	-0.066	0.028
CA363064	C166_BRARE CD166 antigen homolog	-0.065	0.052
DY738845	Heat shock cognate 70 kDa	-0.065	0.106
CA368533	Vitronectin	-0.065	0.118
CA387600	Bile acid beta-glucosidase	-0.065	0.418
CA363120	Heme oxygenase-2	-0.064	0.001
DN165082	Nebulin-2	-0.064	0.001
CA349780	Leukemia virus receptor 1-2	-0.064	0.224
CA363481	Cornichon homolog	-0.064	0.279
DY734542	Sp1 transcriptional activation factor	-0.064	0.503
CA349597	C-C chemokine receptor type 7 precursor	-0.063	0.084
CA367914	Forkhead box protein O3A	-0.063	0.376
CA365116	Pyrin-1	-0.063	0.451
CU064429	Mitochondrial ribosomal protein L4, isoform a	-0.063	0.835
CA362833	Heterogenous nuclear ribonucleoprotein U	-0.062	0.016
CA384452	Heat shock protein HSP 90-alpha	-0.062	0.022
CA344206	A-kinase anchor protein 9	-0.061	0.021
CA357998	Chemokine receptor-like 1	-0.061	0.051
CA357261	Cathepsin F	-0.061	0.076
CA358725	Cytosolic nonspecific dipeptidase	-0.06	0
CU075268	Poly(RC) binding protein 2	-0.06	0.576
CR375214	High-mobility group protein 2-like 1	-0.06	0.614
CA343117	CC chemokine SCYA110-2	-0.06	0.632
DY710914	Peptidyl-prolyl cis-trans isomerase-7	-0.059	0.004
CA365458	Cathepsin D-2	-0.059	0.061
CA371686	Epitheliasin	-0.059	0.072
CU070548	Glucose-6-phosphatase	-0.059	0.176
EG791751	Acyl-CoA dehydrogenase 9, mitochondrial	-0.059	0.238
DW562242	F-box/WD-repeat protein 11	-0.059	0.253
CU066444	Caspase recruitment domain protein 4	-0.059	0.469
CA378393	P-selectin glycoprotein ligand 1	-0.059	0.903
CA344201	Peroxisomal targeting signal 2 receptor	-0.058	0.012
CA363848	p53-regulated protein PA26	-0.058	0.017
BX076120	CD9	-0.058	0.026
EL552294	ADP,ATP carrier protein 3	-0.058	0.163
CA373659	Mannan-binding lectin serine protease 2-2	-0.058	0.173
CA366489	Multidrug resistance protein 3-1	-0.057	0
CA342769	Matrix metalloproteinase 9-1	-0.057	0.022
CA342227	Protein tyrosine kinase 2 beta	-0.057	0.356
CA347260	Transcription factor p65	-0.057	0.436
EV378984	NADH-ubiquinone oxidoreductase 49 kDa subunit,	-0.056	0.271
CA349350	Serum/glucocorticoid-regulated kinase	-0.056	0.344
CA360785	NACHT-, LRR- and PYD-containing protein 12	-0.055	0.001
BX082905	Splicing factor 3B subunit 1	-0.055	0.002
CA374002	Interferon-related regulator 2-1	-0.055	0.002
CA359451	C type lectin receptor C	-0.055	0.033
CR370121	Axonal transporter of synaptic vesicles	-0.055	0.077
CA347775	Poliovirus receptor related protein 1 precursor	-0.054	0.003
BX072809	Transcription elongation factor A protein 1	-0.054	0.03
CA347342	Transposase-14	-0.054	0.167
CA368666	Brefeldin A-inhibited guanine nucleotide-exchange protein	-0.054	0.306
CA377697	Platelet-derived endothelial cell growth factor	-0.054	0.393
CA376521	Cysteinyl leukotriene receptor 2	-0.054	0.52
CA355141	Annexin 6	-0.053	0.215
CX256787	NSFL1 cofactor p47	-0.053	0.741
CA365571	Lysyl oxidase homolog 2	-0.053	0.816
CA356762	Transposase-28	-0.052	0.089
CA388403	CD9-like	-0.052	0.207
CA341875	Tumor necrosis factor ligand superfamily member 13B	-0.051	0.025
CA371199	Lymphoid translocation protein 1	-0.051	0.125
CF752495	Transcription factor jun-B-1	-0.051	0.161
CA364434	CYR61 protein	-0.051	0.188
CA385871	Jagged2	-0.051	0.656
CA359540	Myelin basic protein-1	-0.05	0.005
CR370883	Hpa repeat-2	-0.05	0.035
CA384638	CD36	-0.05	0.234
DN166158	Myosin heavy chain, skeletal, adult 1-2	-0.049	0
CA365039	CD63	-0.049	0.004
CA387724	Tumor necrosis factor receptor-like	-0.049	0.012
CA361535	CC chemokine SCYA106	-0.049	0.027
CA372588	Inhibitor of apoptosis protein 2	-0.049	0.029
CA342691	Lanosterol synthase	-0.049	0.118
CA356575	CLN3 protein	-0.049	0.123
CA351948	Diacylglycerol kinase delta2	-0.048	0.003
CA355951	Alpha-taxilin	-0.048	0.035
CA363230	Hemopexin	-0.047	0.026
BX076136	Hypoxanthine-guanine phosphoribosyltransferase	-0.047	0.066
CA370663	T-cell leukemia associated homeodomain protein Tlx3b	-0.047	0.079
CA382134	Glutathione peroxidase 7	-0.047	0.129
CB493099	Apolipoprotein E-2	-0.046	0.002
CA342573	Tumor necrosis factor receptor superfamily member 11B	-0.046	0.045
CA345564	Peroxisome proliferator activated receptor gamma	-0.046	0.048
CA383094	Regulator of G-protein signaling 1-1	-0.046	0.247
CA366462	Apoptosis regulator Bcl-X	-0.046	0.291
CA371511	GTP-binding protein GEM	-0.046	0.442
CA381548	Calcium-signal modulating cyclophilin ligand	-0.046	0.461
CA356384	Toll-like receptor 20a	-0.046	0.573
CA359963	Homocysteine-responsive endoplasmic reticulum-resident	-0.045	0.02
CA381969	Protein kinase N1	-0.045	0.494
CA384140	High affinity immunoglobulin epsilon receptor gamma	-0.044	0.019
CA355065	Tapasin-1	-0.044	0.065
CA382448	Rho-related GTP-binding protein RhoH	-0.042	0.146
CA352456	Glutathione reductase, mitochondrial-2	-0.042	0.286
CA371001	Very-long-chain acyl-CoA synthetase	-0.042	0.864
EG909965	Collagen a3(I)-1	-0.041	0.203
CA355433	Heat shock protein 30	-0.041	0.212
CA346291	Splicing factor, arginine/serine-rich 8	-0.041	0.228
CA380011	Cullin homolog 1	-0.041	0.999
BX875072	Fatty acid-binding protein-1	-0.04	0.001
CT565130	NADH dehydrogenase subunit 2	-0.04	0.011
CA365604	Interleukin-1 receptor-associated kinase 4	-0.038	0.679
DY712764	ATP synthase beta chain-1	-0.038	0.9
CA356403	Sulfotransferase 2	-0.037	0.278
CA359048	Ran-binding protein 2	-0.037	0.518
CX255530	Chimeric AFGP/trypsinogen-like serine protease	-0.036	0.387
BX861628	Calpain 2, large [catalytic] subunit precursor	-0.036	0.554
CA375800	Superoxide dismutase	-0.036	0.989
CA348325	BAG-family molecular chaperone regulator-4	-0.035	0.012
CA381388	Orphan nuclear receptor SHP	-0.035	0.784
CA373265	Sialoadhesin	-0.035	0.962
CA376422	Interferon-induced protein 44-2	-0.034	0.062
CA384587	Transcription factor Dp-1	-0.034	0.164
CA362758	Cyclophilin-2	-0.033	0.118
CA366892	Unc-112 related protein 2	-0.033	0.367
CA383794	CANT1 protein	-0.032	0.097
CA359569	Voltage-dependent anion-selective channel protein 1	-0.032	0.54
CA387866	Arachidonate 5-lipoxygenase-2	-0.031	0.002
CA371363	Glucose-6-phosphate isomerase-1	-0.031	0.116
CA358934	Adenosine deaminase 1	-0.031	0.929
CA387258	Catalase-1	-0.03	0.33
BX859583	Megakaryocyte stimulating factor	-0.029	0.327
CA347504	ATP-binding cassette transporter 1	-0.028	0.851
CA351691	Tissue inhibitor of metalloproteinase 2	-0.025	0.422
CA361342	Orphan nuclear receptor NR4A2	-0.024	0.025
CR364270	All-trans-13,14-dihydroretinol saturase	0.015	0.686
CU065527	Serine/arginine repetitive matrix 1	0.016	0.569
CA370834	Coagulation factor X precursor	0.019	0.563
DW548412	Transposase-57	0.025	0.331
EG920179	Malate dehydrogenase, mitochondrial-2	0.026	0.153
CA364325	Peroxiredoxin 6	0.027	0.427
BX890112	Cytochrome P450 2F1	0.028	0.024
CA350956	Interferon regulatory factor 1-1	0.028	0.436
CU062860	Beta actin-2	0.029	0.001
EV376689	Nuclease sensitive element binding protein 1-1	0.03	0.021
CX151275	Estrogen-responsive B box protein	0.031	0.452
CX144768	60S ribosomal protein L5-1	0.032	0.054
CU066285	Eukaryotic translation initiation factor 3 subunit 5	0.032	0.634
EV381335	40S ribosomal protein S14 (PRO2640)	0.033	0.526
BX316728	Ubiquitin	0.033	0.75
CA380185	ERO1-like protein alpha precursor	0.034	0.227
CV428774	Cytochrome c oxidase subunit II	0.034	0.418
CX718505	Ribosomal protein L11	0.035	0.065
EG902593	Zinc finger protein 228	0.035	0.069
AM083785	6-phosphofructokinase	0.039	0.541
CX140255	40S ribosomal protein S8	0.04	0.774
CX145145	Alpha-globin I-2	0.041	0.222
CB486385	60S ribosomal protein L35	0.045	0.013
CU069718	Serine protease-like protein-1	0.045	0.278
N/A	Actin, cytoplasmic 2	0.046	0
CA342325	Coronin-1B	0.048	0.605
CX139355	Nuclease sensitive element binding protein 1-2	0.049	0.005
EG818079	Troponin T-1, fast skeletal muscle	0.049	0.131
CB498123	PNAS-106	0.05	0.01
CA351800	Superoxide dismutase [Cu-Zn]	0.05	0.137
CX141751	Tubulin alpha-3 chain	0.051	0.3
CX146302	Putative nuclear protein ORF1-FL49	0.052	0.142
CA366743	Serine/threonine-protein kinase 25	0.053	0.061
CX145210	40S ribosomal protein S10	0.053	0.167
BX911339	Mitochondrial ribosomal protein L1	0.054	0.029
CX143557	40S ribosomal protein S15-1	0.054	0.104
CA371809	Suppressor of initiator codon mutations, related sequence 1	0.055	0.001
CX142780	60S ribosomal protein L35a-1	0.055	0.007
DV670949	Beta enolase-2	0.055	0.012
CX145041	Eukaryotic translation elongation factor 1 alpha 3	0.055	0.031
CA348539	Serine/threonine-protein kinase 17A	0.055	0.186
CA371005	T-Cell activation protein	0.055	0.225
CX724354	60S ribosomal protein L7a-2	0.055	0.325
CA381350	Interleukin 1 receptor accessory protein	0.056	0.317
CA357329	60S ribosomal protein L14	0.057	0.003
EG834680	Myosin light chain 2-2	0.057	0.003
CX723330	Ribosomal protein L36a-like-1	0.057	0.04
CX351232	60S ribosomal protein L23	0.058	0.001
CX143577	60S ribosomal protein L10-1	0.059	0.002
CU069350	Prosaposin	0.06	0.032
CX149117	40S ribosomal protein S30	0.06	0.414
CX137366	60S ribosomal protein L37	0.061	0.027
CB507951	Metallothionein-IL	0.062	0
BX869823	40S ribosomal protein S11	0.062	0
CX720153	40S ribosomal protein S20	0.062	0.001
EG820388	Brain protein 44-like protein	0.062	0.072
CA371480	60S acidic ribosomal protein P2	0.064	0.001
CX718611	Histone H10	0.064	0.011
CA370733	Microtubule-associated protein RP/EB	0.064	0.066
CA370339	Nucleophosmin 1	0.064	0.104
EB174216	60S ribosomal protein L32-3	0.064	0.182
CX146291	Cation-transporting ATPase	0.064	0.361
DY708322	Glyceraldehyde-3-phosphate dehydrogenase-6	0.066	0.001
CA384134	G1/S-specific cyclin D2	0.066	0.002
EB174216	60S ribosomal protein L32-2	0.066	0.033
EG818079	Troponin T-2, fast skeletal muscle	0.067	0.007
BX077754	Creatine kinase, B chain	0.068	0.286
CA380071	Hemoglobin beta chain	0.069	0.001
CU072351	Plasminogen precursor-1	0.069	0.003
CA047151	40S ribosomal protein S21	0.07	0.007
CK889612	60S ribosomal protein L18a	0.072	0.007
CX140350	Ubiquitin and ribosomal protein S27a-1	0.072	0.038
CX245688	Elongation factor 1-beta	0.073	0.001
CV428881	Ribosomal protein L36a-like-2	0.073	0.005
CX152342	60S ribosomal protein L17	0.075	0
EG828714	Actin, alpha skeletal 3	0.076	0.002
CA378688	Creatine kinase, sarcomeric mitochondrial precursor	0.076	0.013
EG828714	Actin, alpha skeletal 2	0.077	0.001
EG875445	40S ribosomal protein S9-3	0.078	0
EG828714	Actin, alpha skeletal 4	0.079	0
DW533788	60S acidic ribosomal protein P0	0.08	0.058
CA375106	Protein-tyrosine sulfotransferase 1	0.081	0.859
DW473667	40S ribosomal protein S6	0.082	0
BX866186	Hemoglobin alpha chain	0.082	0.002
CA043257	MHC class 1b antigen	0.082	0.032
ES325544	Creatine kinase, M-3	0.083	0
CA368371	Adenosine monophosphate deaminase 1	0.083	0.009
BX856216	ATP synthase beta chain-2	0.083	0.036
DV670773	Glyceraldehyde-3-phosphate dehydrogenase-2	0.086	0
BX315722	NADH-ubiquinone oxidoreductase 19 kDa subunit	0.086	0.032
DW558086	High mobility group protein 2	0.086	0.033
DV670595	Troponin I-2, fast skeletal muscle	0.087	0
CA360163	Tyrosine-protein kinase SYK	0.087	0.128
EG937996	Selenoprotein T-2	0.087	0.2
CX151643	60S ribosomal protein L5-2	0.087	0.298
CB503250	Ribosomal protein L6-2	0.088	0
DY467707	Tropomyosin alpha 3 chain-3	0.089	0.036
DN163174	Creatine kinase, M-1	0.09	0
DV199497	Actin, alpha skeletal 5	0.09	0.001
EG875445	40S ribosomal protein S9-2	0.092	0
CA347674	Tropomyosin alpha 3 chain-1	0.092	0
CF752287	Ribosomal protein S12	0.092	0.001
BX076805	60S ribosomal protein L8	0.092	0.225
CA355014	Cathepsin S	0.092	0.311
CA384463	B-cell translocation gene 1-1	0.093	0
EG839285	14-3-3E1-3	0.095	0.001
EG838181	Troponin C-2, skeletal muscle	0.101	0.238
CA387381	Tyrosyl-tRNA synthetase	0.105	0.015
BX877595	60S ribosomal protein L37a	0.106	0
BX883737	Troponin I-3, fast skeletal muscle	0.106	0
EG839285	14-3-3E1-2	0.106	0.906
EG887031	Acidic leucine-rich nuclear phosphoprotein 32 A-1	0.107	0.428
CA366393	Mannan-binding lectin serine protease 2-1	0.108	0
CX152173	T-complex protein 1, zeta subunit	0.108	0.19
EG824456	Deoxyribonuclease gamma precursor	0.108	0.672
EB174216	60S ribosomal protein L32-1	0.109	0.007
BX077389	Myosin regulatory light chain 2, ventricular/cardiac muscle	0.111	0
BX298460	Over-expressed breast tumor protein-like	0.114	0.001
EG823109	Troponin I-1, fast skeletal muscle	0.115	0.002
CA375694	Phosphotyrosine independent ligand for the Lck SH2	0.115	0.007
CX145859	Troponin T-3, fast skeletal muscle	0.116	0.034
DY726066	Ribosomal protein L13	0.119	0
CF752575	60S ribosomal protein L35a-2	0.12	0.053
CX148602	CCAAT/enhancer binding protein delta	0.12	0.107
EV382019	Secretory granule proteoglycan core protein	0.12	0.859
CA039449	Troponin I-4, fast skeletal muscle	0.121	0
CA044844	60S acidic ribosomal protein P1	0.121	0.292
BX311841	Eukaryotic initiation factor 4A-I	0.122	0.012
BX084971	Myosin light chain 2-1	0.123	0
CX146261	Myosin light chain 1, skeletal muscle isoform	0.124	0
DW546492	Hyaluronan and proteoglycan link protein 2 precursor	0.125	0
CX137916	Transgelin	0.127	0.122
CA349329	Transposase-17	0.128	0
CB511095	Glyceraldehyde-3-phosphate dehydrogenase-3	0.132	0
CV428906	Cytochrome b-3	0.134	0
DV107098	Deoxyribonuclease I-like-2	0.134	0.093
CX140100	Troponin C-1, skeletal muscle	0.136	0
CB501673	60S ribosomal protein L39	0.143	0
BI468191	Hepcidin 1	0.145	0.112
DY467839	Actin, alpha skeletal 1	0.146	0.061
CA366077	Creatine kinase, M-2	0.148	0
EG895745	60S ribosomal protein L18	0.149	0
DY467707	Tropomyosin alpha 3 chain-2	0.15	0.171
BX909535	Putative pre-mRNA splicing factor RNA helicase	0.154	0.008
CA379928	ReO_6-4	0.155	0.213
N/A	40S ribosomal protein S15-2	0.158	0
CB492674	Parvalbumin alpha-2	0.161	0
BX076608	Beta-2-microglobulin-1	0.162	0.154
EG922411	Glutathione S-transferase P-1	0.193	0.065
CB510677	Sarcoplasmic/endoplasmic reticulum calcium ATPase 2	0.202	0.005
CU063987	Heterogeneous nuclear ribonucleoprotein A0	0.207	0
DV670751	Myosin light chain 2-2	0.23	0.003
CX724055	Prothymosin alpha	0.301	0
CA380109	Scavenger receptor with C-type lectin type I	0.421	0.334
CX144982	Parvalbumin alpha-1	0.435	0
ES325822	Parvalbumin alpha-3	0.455	0
Supplementary Table S9: Total genes (no filtering) of original study (GSE47141) obtained from two-colors microarray (gene list provided by the authors and available in the publication). These genes come from evaluation of red muscle of Oncorhynchus mykiss submitted to exercise and carbohydrate diet. In the second column are the gene names and in the third and fourth columns are the Log2 ER (Expre…

## Sheet: DEGs Genes Red Muscle
Upregulated genes					Downregulated genes
Clone name	Gene ID	Log2 ER	p-value		Clone name	Gene ID	Log2 ER	p-value
Ribosomal protein L36a-like-1	rpl36al	57	40		Tyrosine-protein kinase BTK	btk	-69	48
Ubiquitin and ribosomal protein S27a-1	rps27a	72	38		Peroxisome proliferator activated receptor gamma	pparg	-46	48
ATP synthase beta chain-2	atp5f1b	83	36		Tumor necrosis factor receptor superfamily member 11B	tnfrsf11b	-46	45
Tropomyosin alpha 3 chain-3	tpm3	89	36		MAPK/ERK kinase kinase 1-2	map3k1	-71	36
Troponin T-3, fast skeletal muscle	tnnt3	116	34		Cyclic-AMP-dependent transcription factor ATF-6 alpha	atf6	-71	35
60S ribosomal protein L32-2	rpl32	66	33		Alpha-taxilin	txlna	-48	35
High mobility group protein 2	hmgb2	86	33		C type lectin receptor C	clec4m	-55	33
Prosaposin	psap	60	32		Bifunctional polynucleotide phosphatase/kinase	pnkp	-94	32
MHC class 1b antigen	hla-e	82	32		B-cell receptor CD22-2	cd22	-77	31
NADH-ubiquinone oxidoreductase 19 kDa subunit	ndufa8	86	32		Transcription elongation factor A protein 1	tcea1	-54	30
Eukaryotic translation elongation factor 1 alpha 3	eef1a3	55	31		Inhibitor of apoptosis protein 2	birc2	-49	29
Mitochondrial ribosomal protein L1	mrpl1	54	29		Peptidyl-prolyl cis-trans isomerase 9	fkbp9	-66	28
60S ribosomal protein L37	rpl37	61	27		CC chemokine SCYA106	ccl19a.1	-49	27
Cytochrome P450 2F1	cyp2f1	28	24		CD9	cd9	-58	26
Nuclease sensitive element binding protein 1-1	ybx1	30	21		Hemopexin	hpx	-47	26
Tyrosyl-tRNA synthetase	yars1	105	15		Chromobox protein homolog 4	cbx4	-91	25
60S ribosomal protein L35	rpl35	45	13		3-mercaptopyruvate sulfurtransferase	mpst	-84	25
Creatine kinase, sarcomeric mitochondrial precursor	ckmt2	76	13		Tumor necrosis factor ligand superfamily member 13B	tnfsf13b	-51	25
Beta enolase-2	eno3	55	12		Orphan nuclear receptor NR4A2	nr4a2	-24	25
Eukaryotic initiation factor 4A-I	eif4a1	122	12		CC chemokine SCYA110-1	ccl1	-87	23
Histone H10	h1-0	64	11		Midkine precursor	mdk	-129	22
PNAS-106	znf706	50	10		Heat shock protein HSP 90-alpha	hsp90aa1	-62	22
Adenosine monophosphate deaminase 1	ampd1	83	9		Matrix metalloproteinase 9-1	mmp9	-57	22
Putative pre-mRNA splicing factor RNA helicase	dhx16	154	8		A-kinase anchor protein 9	akap9	-61	21
60S ribosomal protein L35a-1	rpl35a	55	7		Homocysteine-responsive endoplasmic reticulum-resident	herpud1	-45	20
Troponin T-2, fast skeletal muscle	tnnt3	67	7		High affinity immunoglobulin epsilon receptor gamma	fcer1g	-44	19
40S ribosomal protein S21	rps21	70	7		E-box binding protein 1	tcf12	-86	18
60S ribosomal protein L18a	rpl18a	72	7		MHC class II regulatory factor RFX1	rfx1	-79	18
60S ribosomal protein L32-1	rpl32	109	7		Semaphorin 7A	sema7a	-81	17
Phosphotyrosine independent ligand for the Lck SH2	sqstm1	115	7		MAPK/ERK kinase kinase 6	mapk6	-73	17
Nuclease sensitive element binding protein 1-2	ybx1	49	5		p53-regulated protein PA26	sesn1	-58	17
Ribosomal protein L36a-like-2	rpl36al	73	5		Heterogenous nuclear ribonucleoprotein U	hnrnpu	-62	16
Sarcoplasmic/endoplasmic reticulum calcium ATPase 2	atp2a2	202	5		PEST-containing nuclear protein	pcnp	-91	13
60S ribosomal protein L14	rpl14	57	3		Tumor necrosis factor receptor superfamily member 9	tnfrsf9	-115	12
Myosin light chain 2-2	myl2	57	3		BAG-family molecular chaperone regulator-4	bag4	-35	12
Plasminogen precursor-1	plg	69	3		Tumor necrosis factor receptor-like	tnfrsf21	-49	12
Myosin light chain 2-2	myl2	230	3		Gamma-interferon inducible lysosomal thiol reductase	ifi30	-68	10
60S ribosomal protein L10-1	rpl10	59	2		Regulator of nonsense transcripts 1	upf1	-80	8
G1/S-specific cyclin D2	ccnd2	66	2		ReO_6-2	ReO_6	-135	8
Actin, alpha skeletal 3	actn3	76	2		Toll-like-receptor 1-2	tlr1	-78	6
Hemoglobin alpha chain	hba1	82	2		Tumor necrosis factor receptor superfamily member 14	tnfrsf14	-81	5
Troponin I-1, fast skeletal muscle	tnni2	115	2		Protein kinase C, alpha type	prkca	-75	5
Beta actin-2	actb	29	1		Protoporphyrinogen oxidase	ppox	-75	5
60S ribosomal protein L23	rpl23	58	1		Myelin basic protein-1	mbp	-50	5
40S ribosomal protein S20	rps20	62	1		P21-activated kinase 2	pak2	-89	4
60S acidic ribosomal protein P2	rplp2	64	1		Coatomer epsilon subunit 1	cope	-89	4
Glyceraldehyde-3-phosphate dehydrogenase-6	gapdh	66	1		Cytokine inducible SH2-containing protein 5	socs5	-88	4
Hemoglobin beta chain	hbb	69	1		Similar to rRNA (Vangl2)	vangl2	-201	3
Elongation factor 1-beta	eef1b2	73	1		Poliovirus receptor related protein 1 precursor	nectin1	-54	3
Actin, alpha skeletal 2	actn2	77	1		Diacylglycerol kinase delta2	dgkd	-48	3
Ribosomal protein S12	rps12	92	1		Ectonucleotide pyrophosphatase/phosphodiesterase 1	enpp1	-108	2
Suppressor of initiator codon mutations, related sequence 1	eif1b	55	1		Splicing factor 3B subunit 1	sf3b1	-55	2
Actin, alpha skeletal 5	acta1	90	1		Interferon-related regulator 2-1	ifrd2	-55	2
14-3-3E1-3	ywhae	95	1		Apolipoprotein E-2	apoe	-46	2
Over-expressed breast tumor protein-like	tomm6	114	1		Arachidonate 5-lipoxygenase-2	alox5	-31	2
Troponin I-4, fast skeletal muscle	tnni2	121	0		ReO_6-1	ReO_6	-119	2
Troponin I-2, fast skeletal muscle	tnni2	87	0		Connexin 43	gja1	-105	1
Actin, cytoplasmic 2	actb	46	0		Membrane-bound transcription factor site 2 protease	mbtps2	-101	1
Metallothionein-IL	mt1l	62	0		Alpha-2,8-sialyltransferase 8F	st8sia6	-91	1
40S ribosomal protein S11	rps11	62	0		NADH dehydrogenase subunit 5-1	mt-nd5	-84	1
60S ribosomal protein L17	rpl17	75	0		Selectin L-like	sell	-80	1
40S ribosomal protein S9-3	rps9	78	0		Macrophage receptor MARCO	marco	-80	1
40S ribosomal protein S6	rps6	82	0		Heme oxygenase-2	hmox1a	-64	1
Creatine kinase, M-3	ckm	83	0		NACHT-, LRR- and PYD-containing protein 12	nlrp12	-55	1
Glyceraldehyde-3-phosphate dehydrogenase-2	gapdh	86	0		Fatty acid-binding protein-1	fabp1	-40	1
Ribosomal protein L6-2	rpl6	88	0		Protein phosphatase 2C delta isoform	ppm1d	-100	1
Creatine kinase, M-1	ckm	90	0		Cyclophilin-3	ppia	-74	1
40S ribosomal protein S9-2	rps9	92	0		Myosin heavy chain, skeletal, adult 1-1	myh1	-124	0
Tropomyosin alpha 3 chain-1	tpm3	92	0		Nucleoside diphosphate kinase, mitochondrial precursor	nme4	-121	0
B-cell translocation gene 1-1	btg1	93	0		ATF-like basic leucine zipper transcriptional factor B-ATF	batf	-120	0
60S ribosomal protein L37a	rpl37a	106	0		GRB2-related adaptor protein 2	grap2	-119	0
Troponin I-3, fast skeletal muscle	tnni2	106	0		Tumor necrosis factor receptor-2	tnf	-109	0
Mannan-binding lectin serine protease 2-1	masp2	108	0		Splicing factor, arginine/serine-rich 12-2	srsf12	-93	0
Myosin regulatory light chain 2, ventricular/cardiac muscle	myl2	111	0		Myosin heavy chain, cardiac muscle beta isoform	myh7	-90	0
Ribosomal protein L13	rpl13	119	0		5-lipoxygenase activating protein	alox5ap	-87	0
Myosin light chain 2-1	myl2	123	0		C3a anaphylatoxin chemotactic receptor	c3ar1	-77	0
Myosin light chain 1, skeletal muscle isoform	myl1	124	0		Interferon regulatory factor 4-1	irf4	-73	0
Hyaluronan and proteoglycan link protein 2 precursor	hapln2	125	0		Stanniocalcin-1	stc1	-71	0
Glyceraldehyde-3-phosphate dehydrogenase-3	gapdh	132	0		Transcription regulator protein BACH1	bach1	-68	0
Cytochrome b-3	cytb	134	0		NADH dehydrogenase subunit 5-2	mt-nd5	-66	0
Troponin C-1, skeletal muscle	tnnc1	136	0		Cytosolic nonspecific dipeptidase	cndp2	-60	0
60S ribosomal protein L39	rpl39	143	0		Myosin heavy chain, skeletal, adult 1-2	myh1	-49	0
Creatine kinase, M-2	ckm	148	0
60S ribosomal protein L18	rpl18	149	0
40S ribosomal protein S15-2	rps15	158	0
Parvalbumin alpha-2	pvalb	161	0
Heterogeneous nuclear ribonucleoprotein A0	hnrnpa0	207	0
Prothymosin alpha	ptma	301	0
Parvalbumin alpha-1	pvab	435	0
Parvalbumin alpha-3	pvalb	455	0
Actin, alpha skeletal 4	acta1	79	0
Supplementary Table S9: Upregulated and downregulated genes obtained from original study (GSE47141) and selected considering p < 0.05 for the treatment (exercise and carbohydate diet) in red muscle of Oncorhynchus mykiss.

## Sheet: Total Genes White Muscle
Clone ID	Clone name	Log2 ER	p-value
CA342668	Leukemia virus receptor 1-1	-0.418	0.422
CX149117	40S ribosomal protein S30	-0.382	0.01
CA363723	Cyclin C	-0.379	0.175
CA363521	Coatomer beta subunit	-0.368	0.023
EG844614	Cytokeratin 17-1	-0.368	0.001
CA342573	Tumor necrosis factor receptor superfamily member 11B	-0.363	0
CA361101	Regulator of G-protein signaling 1-2	-0.338	0.003
CA380133	Complement factor MASP-3	-0.337	0
DV107098	Deoxyribonuclease I-like-2	-0.322	0.138
BX856216	ATP synthase beta chain-2	-0.32	0
CA348620	Tuberin	-0.313	0.17
CX144614	Transferrin	-0.308	0
CA371855	PDZ and LIM domain protein 1	-0.307	0.001
CA355527	Adenosine kinase 2	-0.302	0.002
CA377912	Ig kappa chain V-IV region Len	-0.298	0.242
EG899519	Heat shock cognate 71 kDa protein	-0.295	0.117
CA366564	Huntingtin	-0.294	0
CA379474	Glucose-6-phosphate isomerase-2	-0.294	0
CA351435	Selenoprotein T-3	-0.292	0.368
CF752992	Annexin 5	-0.291	0
CA037544	Transposase-58	-0.285	0
CA368994	Tyrosine-protein kinase Jak1-1	-0.285	0.007
CA381971	Histone H33-1	-0.284	0.064
CX141838	Lysozyme g-3	-0.282	0
CA364621	RAC-alpha serine/threonine-protein kinase	-0.277	0.134
CA351949	CD45	-0.277	0.008
CA351182	Glyoxylate reductase/hydroxypyruvate reductase	-0.276	0.015
EG847896	Transposase-6	-0.276	0
BX307715	60 kDa heat shock protein-2	-0.273	0.002
CA373850	Signal transducer and activator of transcription 1	-0.271	0.189
CA368411	Phosphatidylethanolamine N-methyltransferase, isoform	-0.27	0
CA353291	Transposase-24	-0.268	0.067
CX252425	Transposase-2	-0.267	0.004
BX863290	Galectin-1	-0.265	0
DW564653	Hpa repeat-1	-0.264	0
CA380071	Hemoglobin beta chain	-0.262	0
DV106774	Guanine nucleotide-binding protein beta subunit 2-like 1	-0.259	0.17
CA374193	Chemokine receptor CXCR4	-0.259	0.096
CX148602	CCAAT/enhancer binding protein delta	-0.258	0.141
CA342454	Transcription factor-like protein MRG15	-0.258	0.003
CX144401	Proteasome subunit alpha type 6	-0.252	0.804
EG895852	Deoxyribonuclease II-1	-0.252	0.001
BX076136	Hypoxanthine-guanine phosphoribosyltransferase	-0.25	0
CA356752	Transposase-27	-0.244	0.031
CA369420	Lymphocyte pore forming protein	-0.243	0
CA380135	Aldeyde oxidase	-0.243	0.117
BX079000	T-complex protein 1, gamma subunit	-0.241	0
CA371001	Very-long-chain acyl-CoA synthetase	-0.237	0.006
CA358621	Microsomal glutathione S-transferase 3	-0.233	0
CU073947	Adrenal gland protein AD-002	-0.233	0.045
CA373890	Heat shock protein HSP 90-beta-1	-0.231	0
CA343389	Oxidoreductase UCPA	-0.23	0.405
CA352526	Transposase-22	-0.228	0.01
CA382722	Interferon regulatory factor 4-2	-0.226	0.101
DW557242	40S ribosomal protein S5	-0.225	0.028
CA357217	Ubiquitin ligase protein CHFR	-0.221	0.001
BX875975	Hypothetical protein DKFZp434I209	-0.219	0.736
CA370309	Toll-like receptor 3 -1	-0.218	0.006
CA366743	Serine/threonine-protein kinase 25	-0.214	0
CA377835	HCF-binding transcription factor Zhangfei	-0.212	0.021
CA348743	Sphingosine 1-phosphate receptor Edg-3	-0.211	0.003
CX718078	Hyperosmotic glycine rich protein	-0.21	0.212
BX911339	Mitochondrial ribosomal protein L1	-0.209	0.071
CA357109	Tumour necrosis factor receptor	-0.209	0
CR374532	Ribosomal protein L35-3	-0.209	0.052
CX151275	Estrogen-responsive B box protein	-0.208	0.004
CA382694	MHC class II regulatory factor RFX1	-0.206	0.001
CX151724	Macrophage receptor MARCO	-0.2	0
CU069350	Prosaposin	-0.2	0
CA362833	Heterogenous nuclear ribonucleoprotein U	-0.195	0.015
CA376978	CD2 binding protein 1-2	-0.195	0
CA365039	CD63	-0.195	0.001
CA383775	Complement receptor 1-1	-0.194	0.001
CA349594	Neuroglycan C	-0.187	0.045
CA357998	Chemokine receptor-like 1	-0.187	0.012
CA373295	Apoptosis response zinc finger protein	-0.185	0.002
BX856108	5'-3' exoribonuclease 2	-0.182	0.08
CR370121	Axonal transporter of synaptic vesicles	-0.181	0
CA379964	Histone deacetylase 1	-0.179	0.031
CB489352	Cytochrome c oxidase subunit VIIa-related	-0.178	0.004
CA343473	C3a anaphylatoxin chemotactic receptor	-0.177	0.003
EL561042	Heterogeneous nuclear ribonucleoprotein L	-0.176	0.27
CA364711	Inhibitor of apoptosis protein 3	-0.176	0.019
CA359311	DnaJ homolog subfamily C member 5	-0.175	0.02
CA384513	MAPK/ERK kinase kinase kinase 4-2	-0.175	0.407
EL561323	Carbonic anhydrase	-0.175	0.312
CA378908	Early growth response protein 2	-0.173	0
CX147525	Prostaglandin D synthase homolog	-0.171	0.279
CA374372	Metastasis-suppressor gene CC3	-0.17	0.061
CA378285	B-cell antigen receptor complex associated beta	-0.169	0.147
EL552294	ADP,ATP carrier protein 3	-0.169	0.001
CA361754	Glutathione S-transferase theta 1	-0.168	0
CX245688	Elongation factor 1-beta	-0.168	0
CA344428	Glutathione peroxidase 4	-0.167	0.015
CX143577	60S ribosomal protein L10-1	-0.166	0
CA348635	Programmed cell death 10	-0.166	0
CU071510	Basolateral Na-K-Cl symporter	-0.166	0.016
CA346849	Unc-13 homolog C	-0.165	0.008
CA351746	Cytokine receptor common gamma chain	-0.164	0.033
CA344206	A-kinase anchor protein 9	-0.164	0.369
CA387258	Catalase-1	-0.164	0.049
EH033491	Glycogen phosphorylase-1	-0.162	0
DY696320	Cathepsin D	-0.157	0.034
CA370834	Coagulation factor X precursor	-0.157	0.11
N/A	40S ribosomal protein S15-2	-0.157	0.009
BX079247	Serine protease-like protein-3	-0.157	0.001
CA380011	Cullin homolog 1	-0.157	0.001
BX868668	Cellular nucleic acid binding protein	-0.157	0
CF752415	Cytochrome c oxidase subunit I-2	-0.156	0
CA377276	MAP/ERK kinase-like	-0.155	0.407
CA378114	Thioredoxin-like protein 1	-0.155	0.001
CA387646	4F2 cell-surface antigen heavy chain	-0.154	0.38
CA361897	Splicing factor arginine/serine-rich 11	-0.152	0.034
BX912124	Ribosomal protein S2	-0.152	0.545
CA366892	Unc-112 related protein 2	-0.152	0
CA344820	Baculoviral IAP repeat-containing protein 2	-0.152	0.001
CA378853	C-terminal binding protein 1	-0.151	0.012
CA372761	Pyrin-2	-0.151	0.011
CA379787	Cyclin G1	-0.15	0
CA351800	Superoxide dismutase [Cu-Zn]	-0.149	0.011
DN165082	Nebulin-2	-0.149	0
BX076120	CD9	-0.147	0.005
BX857730	Proteasome subunit beta type 9 precursor	-0.147	0.02
BX864113	Selenide water dikinase 2-1	-0.147	0.007
CA369541	High affinity immunoglobulin epsilon receptor alpha	-0.147	0.391
CA342225	CARBONYL reductase	-0.145	0.112
EG895745	60S ribosomal protein L18	-0.144	0.044
CA364434	CYR61 protein	-0.144	0.044
CA371300	Acid ceramidase precursor	-0.142	0.001
CX151643	60S ribosomal protein L5-2	-0.142	0.002
CA359784	Heat shock protein 4	-0.142	0.313
CA374698	High-glucose-regulated protein 8	-0.142	0.157
CU073993	Tubulin alpha-ubiquitous chain	-0.141	0.01
CA354715	Membrane copper amine oxidase	-0.141	0
CU065527	Serine/arginine repetitive matrix 1	-0.14	0
CA346079	Transposase-48	-0.14	0.013
CA354801	MAPK/ERK kinase kinase 1-1	-0.14	0.342
EG355201	Stanniocalcin-1	-0.14	0
EG898351	Nuclear protein 1	-0.14	0.538
CF752399	Peroxiredoxin 6	-0.139	0
CA377157	Tumor necrosis factor receptor-2	-0.138	0
CA383564	Coatomer epsilon subunit 1	-0.138	0.004
CA388403	CD9-like	-0.137	0.039
CA355799	MHC class I heavy chain-like	-0.136	0
CK889612	60S ribosomal protein L18a	-0.135	0.703
BX297887	AD024	-0.135	0.003
CA352381	Protein kinase C, alpha type	-0.135	0.001
DV199287	Keratin, type I cytoskeletal 16-2	-0.134	0.198
CA380121	Telomerase reverse transcriptase	-0.132	0.154
CX718611	Histone H10	-0.132	0.868
CA352734	Interferon regulatory factor 1-2	-0.131	0.406
CA372588	Inhibitor of apoptosis protein 2	-0.13	0.001
CA381085	Mitogen-activated protein kinase 9-2	-0.13	0.022
CX248060	Similar to rRNA (Vangl2)	-0.129	0
CA355782	Suppressor of cytokine signaling 3	-0.129	0.348
CU066444	Caspase recruitment domain protein 4	-0.128	0.009
CA378736	Tyrosine-protein kinase BTK	-0.127	0
DY726066	Ribosomal protein L13	-0.127	0
AM041506	60S ribosomal protein L7	-0.127	0.11
CX137916	Transgelin	-0.127	0.843
CA379751	Electron transfer flavoprotein-ubiquinone oxidoreductase	-0.125	0.058
CA357749	Transposase-30	-0.125	0.002
CA364296	Arsenite resistance protein 2	-0.125	0.009
CA358411	Phosphoinositide-binding proteins	-0.124	0.3
CA363645	Frizzled 8 precursor	-0.123	0.024
CA353121	GRB2-related adaptor protein 2	-0.122	0.001
CA342204	TNF receptor associated factor 3	-0.122	0.001
BX883521	T-cell lymphoma associated antigen se33-1	-0.121	0.001
EG824456	Deoxyribonuclease gamma precursor	-0.121	0.07
CA362818	ADAM 9	-0.12	0.865
CA380185	ERO1-like protein alpha precursor	-0.118	0.104
CK990953	Fatty acid-binding protein-2	-0.117	0.418
CX006141	Cytochrome c oxidase subunit III-4	-0.117	0
CA362766	Interferon inducible protein 1	-0.117	0.397
CA363241	Membrane-type mosaic serine protease	-0.116	0.044
AM083500	ADP,ATP carrier protein T1	-0.114	0.291
EV376689	Nuclease sensitive element binding protein 1-1	-0.114	0
CA345232	Similar to GTP-binding protein ragB	-0.113	0.078
CA379854	Inositol 1,4,5-trisphosphate receptor type 1	-0.112	0.151
CA370123	Estradiol 17 beta-dehydrogenase 4	-0.112	0.22
CX245400	Ependymin related protein-1	-0.11	0
CA374472	X-linked interleukin-1 receptor accessory 2	-0.11	0.028
CA365100	Delta-6 fatty acid desaturase	-0.109	0.416
CX149998	Brain protein 44	-0.109	0.577
CA359043	NAD-dependent deacetylase sirtuin 5	-0.108	0.037
CA358266	T-cell, immune regulator 1, isoform a	-0.108	0
CX351396	Full-length cDNA clone CS0DC006YH13	-0.108	0.008
CA380028	StAR-related lipid transfer protein 3	-0.105	0.052
CA353647	Solute carrier family 10 , member 2	-0.104	0.447
CR943429	MHC class II invariant chain-like protein 1	-0.103	0.075
CA381199	94 kDa glucose-regulated protein	-0.103	0.001
CA380746	Agrin	-0.103	0.421
CU071163	Transposase-46	-0.103	0.247
CA365162	Transposase-43	-0.102	0.504
BX299932	Growth hormone inducible transmembrane-1	-0.102	0.069
CA372923	Bone morphogenetic protein 4	-0.102	0.283
CU069982	Serine protease EOS	-0.101	0.022
CA362032	Transposase-37	-0.1	0.063
CB493099	Apolipoprotein E-2	-0.099	0
CA351516	Reverse transcriptase-like-2	-0.098	0.819
CR369138	Succinate dehydrogenase [ubiquinone] mitochondrial	-0.098	0.038
EG920179	Malate dehydrogenase, mitochondrial-2	-0.096	0.156
EG920678	Alpha-1-microglobulin\/bikunin-2	-0.096	0.048
CX140350	Ubiquitin and ribosomal protein S27a-1	-0.094	0.001
CA384059	Proliferating cell nuclear antigen	-0.094	0.831
CA378435	Protein phosphatase 2C delta isoform	-0.093	0.302
CA362787	Glomulin	-0.093	0.547
CA378035	Transport-associated protein	-0.091	0.03
BX303958	SEC13-related protein	-0.091	0.001
CA376450	Epoxide hydrolase 1	-0.091	0.272
CA367288	Properdin	-0.091	0.031
CA387146	Mannosidase alpha	-0.09	0.04
BX072809	Transcription elongation factor A protein 1	-0.09	0.014
CA384140	High affinity immunoglobulin epsilon receptor gamma	-0.09	0.14
CA365040	FKBP12-rapamycin complex-associated protein	-0.089	0.459
CA347775	Poliovirus receptor related protein 1 precursor	-0.088	0.601
CU063954	Trans-2-enoyl-CoA reductase	-0.088	0.097
CU075131	60S ribosomal protein L7a-1	-0.087	0.179
CA374135	CCL4	-0.087	0.079
DN165723	Elongation factor 1-alpha 2	-0.087	0
CA358641	Rab GDP dissociation inhibitor beta	-0.086	0.005
CA345589	Connexin 43	-0.086	0.001
BX859901	Matrix metalloproteinase-9	-0.086	0.023
CX016176	Cytochrome c oxidase subunit I-1	-0.085	0.043
CX035528	TATA box-binding protein	-0.085	0.138
CA351691	Tissue inhibitor of metalloproteinase 2	-0.084	0.224
CA381969	Protein kinase N1	-0.083	0.047
CA368764	Xaa-Pro aminopeptidase 2	-0.082	0.172
CA364561	E-box binding protein 1	-0.081	0.001
CA377140	Complement component C8 beta chain	-0.081	0.364
CA386586	Retinoic acid receptor RXR-beta	-0.081	0.572
DW473667	40S ribosomal protein S6	-0.08	0.49
CX139151	Malate dehydrogenase, cytoplasmic	-0.08	0.795
CA360785	NACHT-, LRR- and PYD-containing protein 12	-0.079	0.224
CA355433	Heat shock protein 30	-0.078	0.408
BX079855	B-cell receptor-associated protein BAP37-2	-0.078	0.062
EG875445	40S ribosomal protein S9-3	-0.078	0.639
CA366162	Ribosomal protein L35-1	-0.078	0
CA342656	Reverse transcriptase-like-1	-0.077	0.026
BX303081	Lipin 2	-0.076	0.066
CR943511	60S ribosomal protein L26	-0.076	0.469
CA371363	Glucose-6-phosphate isomerase-1	-0.076	0.01
CA371391	Cytosolic phospholipase A2 beta	-0.075	0.89
CA357413	Amyloid beta A4 protein precursor	-0.075	0.559
CA346665	Chromatin assembly factor 1 subunit B	-0.075	0.452
CA373525	Cytochrome B-245 heavy chain-2	-0.075	0.002
CA385270	Granulins	-0.074	0.528
CB498123	PNAS-106	-0.074	0.701
CF752971	Matrix metalloproteinase 9-2	-0.073	0.027
CA381440	Double-stranded RNA-specific adenosine deaminase	-0.072	0.173
CR365858	Heat shock 70kDa protein 8	-0.072	0.08
CA352430	Transposase-20	-0.071	0.33
DY738845	Heat shock cognate 70 kDa	-0.07	0.032
DR695415	60S ribosomal protein L36	-0.07	0.352
CA355245	Hypoxia-inducible factor 1 alpha-2	-0.07	0.007
CF752575	60S ribosomal protein L35a-2	-0.069	0.157
CA350875	Core promoter element binding protein	-0.069	0.214
CF752287	Ribosomal protein S12	-0.068	0.03
CA344707	Cyclophilin-1	-0.066	0
CU063349	Nucleolar protein Nop56-2	-0.066	0.018
BX319522	High-mobility group protein 2-like 1	-0.065	0.142
CA370435	Caspase 2	-0.065	0.015
CA342145	RNA binding motif protein 4	-0.064	0.75
CB506888	26S proteasome non-ATPase regulatory subunit 14	-0.064	0.033
CA379612	NF-kappaB inhibitor alpha-2	-0.064	0.858
CA358347	Transposase-31	-0.063	0.016
CA365931	Growth arrest specific 6	-0.062	0.387
CA356007	Transposase-53	-0.062	0.068
DY712764	ATP synthase beta chain-1	-0.062	0.742
CA363480	Aquaporin-CHIP	-0.062	0.476
CA363935	BCL2/adenovirus E1B 19-kDa protein-interacting	-0.061	0.03
BX320771	ADP-ribosylation factor-like protein 7	-0.059	0.426
CA363870	Thioredoxin-like protein 4ª	-0.059	0.303
CF753021	40S ribosomal protein S7	-0.058	0.973
CA380457	Aminopeptidase N	-0.057	0.719
CA377397	C-C chemokine receptor type 3	-0.057	0.538
CA044844	60S acidic ribosomal protein P1	-0.057	0.226
CA375106	Protein-tyrosine sulfotransferase 1	-0.056	0.094
CO472324	Mothers against decapentaplegic homolog 7	-0.055	0.219
BX320578	Protein-tyrosine phosphatase kappa precursor	-0.054	0.324
CB507951	Metallothionein-IL	-0.054	0.006
CX032883	NADH dehydrogenase subunit 5-1	-0.054	0
CA366535	T-cell activation Rho GTPase-activating protein	-0.054	0.065
CX145145	Alpha-globin I-2	-0.054	0.01
EV378980	Alpha-2,8-sialyltransferase 8F	-0.052	0.012
CU064128	Eukaryotic translation initiation factor 2 subunit 1	-0.05	0.68
DY735078	Ig kappa chain V-IV region B17-2	-0.05	0.026
CA373759	Lymphocyte antigen 75	-0.049	0.184
N/A	Bromodomain adjacent to zinc finger domain 2B	-0.048	0.004
CX720153	40S ribosomal protein S20	-0.047	0
CX153181	Nucleoside diphosphate kinase, mitochondrial precursor	-0.047	0.965
CA368371	Adenosine monophosphate deaminase 1	-0.046	0.092
CA342227	Protein tyrosine kinase 2 beta	-0.046	0.444
CR943302	Tolloid-like protein (nephrosin)-1	-0.046	0.058
CA371288	Ribosomal protein L35-2	-0.045	0.019
CA377768	Phospholipase D1	-0.044	0.684
CX148939	NADH dehydrogenase subunit 4	-0.043	0.001
AM083785	6-phosphofructokinase	-0.042	0.11
CA376422	Interferon-induced protein 44-2	-0.042	0.951
CA375569	Serine/threonine-protein kinase Chk1	-0.042	0.154
EG756231	NADH dehydrogenase subunit 5-2	-0.04	0.093
N/A	Splicing factor, arginine/serine-rich 12-2	-0.039	0.006
CA387866	Arachidonate 5-lipoxygenase-2	-0.039	0.989
DY711270	Hypothetical protein FLJ46057	-0.036	0.065
CA361232	Dual specificity protein phosphatase 5	-0.035	0.499
CU068239	Leukocyte cell-derived chemotaxin 2	-0.035	0.893
CA377838	Mitogen activated protein kinase activated protein	-0.035	0.368
CA347342	Transposase-14	-0.031	0.615
CA363822	Heat shock factor 2-2	-0.029	0.744
CA376117	CD231	-0.024	0.982
CA369722	Peptidyl-prolyl cis-trans isomerase 9	0.02	0.391
EB174216	60S ribosomal protein L32-2	0.027	0.437
CA366403	Heat shock 27 kDa protein-1	0.03	0.173
CA355516	Transposase-26	0.032	0.876
CA376813	CC chemokine SCYA110-1	0.032	0.103
CA370147	Lymphocyte specific interferon regulatory factor	0.035	0.65
DV670949	Beta enolase-2	0.035	0.141
CA384134	G1/S-specific cyclin D2	0.036	0.029
CU064850	Galectin-3	0.037	0.336
CA384029	Chromobox protein homolog 4	0.038	0.292
CA381834	Cathepsin H	0.038	0.517
CA384638	CD36	0.038	0.216
BX078840	T-cell receptor alpha chain V region HPB-MLT	0.038	0.2
CA359442	Liver-expressed antimicrobial peptide 2A	0.039	0.666
BX871929	Profilin-1	0.039	0.909
BX307506	NADH-ubiquinone oxidoreductase 15 kDa subunit	0.041	0.004
BX878953	Angiotensin I converting enzyme	0.041	0.102
CA385871	Jagged2	0.042	0.297
CA381171	Heterogeneous nuclear ribonucleoprotein A1-1	0.044	0.006
CX247997	Dermatan-4-sulfotransferase-1-2	0.044	0.073
EG875445	40S ribosomal protein S9-1	0.044	0.269
CA368565	Interleukin enhancer binding factor 2	0.044	0.062
BX077389	Myosin regulatory light chain 2, ventricular/cardiac	0.046	0.506
EG814116	Cytochrome oxidase subunit III-3	0.047	0.759
CA357173	Peptidyl-prolyl cis-trans isomerase 2-2	0.047	0.193
EV378984	UDP-glucose 4-epimerase	0.047	0.02
CA368666	Brefeldin A-inhibited guanine nucleotide-exchange	0.049	0.09
CA350956	Interferon regulatory factor 1-1	0.049	0.122
CA040613	Transposase-4	0.049	0.044
BX869335	Fructose-1,6-bisphosphatase isozyme 2	0.053	0.171
BX081480	Alanine-glyoxylate aminotransferase 1	0.053	0.35
CU063987	Heterogeneous nuclear ribonucleoprotein A0	0.054	0.242
CA379928	ReO_6-4	0.055	0.022
DW568896	Retinoic acid receptor responder 3-1	0.055	0.175
CA356055	Transposase -63	0.055	0.502
CA349597	C-C chemokine receptor type 7 precursor	0.055	0.336
CA375337	Oxidative-stress responsive 1	0.055	0.272
CA349227	UDP-glucuronosyltransferase 1-8	0.056	0.326
CA358968	Complement component C3-3-2	0.057	0.682
CX141751	Tubulin alpha-3 chain	0.057	0
BX084567	PEST-containing nuclear protein	0.058	0
BX867772	Beta-galactosidase-related protein	0.059	0.033
DV670949	Beta enolase-3	0.059	0.006
CA342430	Ig kappa chain V-III region VG	0.059	0.138
CA368189	MAPK/ERK kinase kinase 6	0.059	0.001
CA358725	Cytosolic nonspecific dipeptidase	0.059	0.063
BX074967	WD-repeat containing protein Ciao 1	0.059	0.631
EG841423	Chromosome segregation 1-like protein	0.06	0.684
EB174216	60S ribosomal protein L32-1	0.06	0.039
CA375694	Phosphotyrosine independent ligand for the Lck SH2	0.06	0.863
DW533788	60S acidic ribosomal protein P0	0.061	0
EV378994	WD-repeat containing protein Ciao 1	0.061	0.967
CA368716	Membrane-bound transcription factor site 2 protease	0.061	0.124
EG789728	Embryonic alpha-type globin2+collagen alpha 2(1)	0.061	0.003
CA382657	T-complex protein 1, alpha subunit	0.062	0.001
BX883737	Troponin I-3, fast skeletal muscle	0.062	0.009
EV378274	Adenosine deaminase 3	0.064	0.158
CA360960	Cytochrome P450 1A1	0.065	0.092
DV670773	Glyceraldehyde-3-phosphate dehydrogenase-2	0.066	0
CX152342	60S ribosomal protein L17	0.066	0.001
ES325544	Creatine kinase, M-3	0.067	0
CA387381	Tyrosyl-tRNA synthetase	0.067	0
CA376213	TNF receptor associated factor 1	0.068	0.302
CA366489	Multidrug resistance protein 3-1	0.068	0.049
CX255073	Nucleoside diphosphate kinase 3	0.068	0.069
BX309855	28S ribosomal protein S16, mitochondrial precursor	0.068	0.026
CA385071	Sodium/bile acid cotransporter	0.07	0.031
CA369896	Interferon regulatory factor 4-1	0.072	0.353
CB496708	TATA-binding protein associated factor 2N	0.072	0.002
CA373291	Chemokine receptor-2	0.073	0.872
CV428774	Cytochrome c oxidase subunit II	0.075	0
CA359761	PTB domain adaptor protein CED-6	0.076	0.389
CA383795	Allograft inflammatory factor-1	0.076	0.009
CA385882	Vesicle-associated membrane protein-associated protein	0.078	0.135
BX909535	Putative pre-mRNA splicing factor RNA helicase	0.079	0
EG838181	Troponin C-2, skeletal muscle	0.081	0.146
CA387524	Bone morphogenetic protein 1	0.081	0.743
CA361692	AHA1, activator of heat shock 90kDa protein ATPase	0.083	0.189
CA385804	Carboxylesterase HU1a	0.083	0.077
CA382877	Fibronectin receptor beta	0.083	0.502
BX076805	60S ribosomal protein L8	0.085	0.174
CA350741	Cdc45	0.088	0.79
CA365034	Transposase-42	0.089	0.132
CA356885	Transposase-29	0.09	0.082
BX869823	40S ribosomal protein S11	0.091	0
BX311656	Cytochrome c-2	0.093	0
CA367764	Calmodulin-1	0.093	0.003
BX298460	Over-expressed breast tumor protein-like	0.095	0.018
DV670751	Myosin light chain 2-2	0.096	0
CA385900	Nonhistone chromosomal protein HMG-17	0.097	0.002
BX909622	Acidic leucine-rich nuclear phosphoprotein 32 A-2	0.097	0.005
CA351768	Mitogen-activated protein kinase 14b	0.098	0.025
BX079548	Glyceraldehyde-3-phosphate dehydrogenase-1	0.098	0.009
CA382920	CD97	0.099	0.039
CA358884	Transposase -65	0.099	0.224
EL559298	Bromodomain protein CELTIX1	0.099	0.107
EG893318	Calmodulin-2	0.101	0.008
CA357261	Cathepsin F	0.101	0.641
CA360649	Fibromodulin	0.102	0.015
CA039449	Troponin I-4, fast skeletal muscle	0.102	0
CA345954	Similar to eukaryotic translation initiation factor 2B	0.103	0.215
CA384418	Ig heavy chain V region 5A	0.103	0.028
EG827615	Myosin heavy chain, cardiac muscle beta isoform	0.103	0
CA356686	Receptor-interacting serine/threonine-protein kinase 2	0.104	0.023
EG818079	Troponin T-1, fast skeletal muscle	0.104	0.041
EL552816	ADP-ribosylation factor 4	0.104	0.211
CA352227	Telomerase-binding protein p23-1	0.105	0.021
CX148100	Alanine-glyoxylate aminotransferase 2	0.107	0.122
CU069718	Serine protease-like protein-1	0.108	0.423
CX139355	Nuclease sensitive element binding protein 1-2	0.109	0.16
CA364363	Transposase -64	0.11	0.039
CX137254	Hyperosmotic protein 21	0.11	0.025
CA363830	CD18	0.11	0.527
BX076898	Ectonucleotide pyrophosphatase/phosphodiesterase 1	0.111	0.018
CA384986	Thyrotropin-releasing hormone degrading ectoenzyme	0.113	0.155
CA386711	B-cell receptor-associated protein BAP37-1	0.114	0.115
CA387417	MAP kinase-like	0.114	0.266
CA361535	CC chemokine SCYA106	0.114	0.013
CA359383	Selenoprotein T-1	0.114	0.274
EL560112	Catalase-2	0.115	0.087
CA356084	Ig kappa chain V-IV region B17-1	0.116	0.021
CA367667	FYVE finger-containing phosphoinositide kinase	0.116	0.696
DN163174	Creatine kinase, M-1	0.116	0
DY721571	Cathepsin C-2	0.116	0.746
CA361379	Estrogen receptor-1	0.118	0.085
CA387557	Complement component 1, Q subcomponent binding	0.12	0.424
CB501673	60S ribosomal protein L39	0.12	0
CU071232	Collagen alpha 1(V) chain precursor	0.12	0.002
CR943606	Complement factor H-3	0.12	0.565
CX718934	Ornithine decarboxylase antizyme-1	0.121	0.003
CA362452	Ig kappa chain C region	0.121	0.419
CA378723	Sulfotransferase 4	0.121	0.286
CA365883	ATP-binding cassette F2	0.122	0.558
CA363676	Complement factor B/C2-B	0.122	0.002
CD811075	Cyclophilin-3	0.123	0
CA383222	G2/mitotic-specific cyclin B2	0.124	0.031
EG887031	Acidic leucine-rich nuclear phosphoprotein 32 A-1	0.125	0
CA365362	Complement component C9	0.127	0.025
CX146261	Myosin light chain 1, skeletal muscle isoform	0.127	0
CU072351	Plasminogen precursor-1	0.128	0
BX315722	NADH-ubiquinone oxidoreductase 19 kDa subunit	0.128	0.864
CB506793	Ig heavy chain V-III region HIL	0.129	0.103
CA355488	Tapasin-2	0.129	0.002
BX076335	Creatine kinase, M-2	0.13	0
CA359906	Cytochrome P450 4F3	0.131	0.023
CA359060	MHC class I antigen	0.131	0.067
CA346821	Transposase-11	0.131	0.918
EG818079	Troponin T-2, fast skeletal muscle	0.135	0
CA348284	CCAAT/enhancer binding protein beta	0.135	0.044
CB510677	Sarcoplasmic/endoplasmic reticulum calcium ATPase 2	0.136	0
CR363185	Ribosomal protein L6-1	0.136	0.198
EL559209	Matrix metalloproteinase-13	0.138	0.001
CB511095	Glyceraldehyde-3-phosphate dehydrogenase-3	0.14	0
CX026828	Cathepsin C-3	0.142	0.339
CA347674	Tropomyosin alpha 3 chain-1	0.144	0
BX877482	Aldehyde dehydrogenase 9 A1-2	0.145	0.742
CA365614	Interferon-induced protein 44-1	0.145	0.353
CA385697	X-box binding protein 1	0.148	0.092
CA382984	Proto-oncogene tyrosine-protein kinase ABL1	0.148	0.535
EG828714	Actin, alpha skeletal 2	0.148	0.002
CA358782	Aldehyde dehydrogenase 1A1	0.149	0.003
CA344577	Growth arrest and DNA-damage-inducible GADD45 g	0.151	0.051
DN166158	Myosin heavy chain, skeletal, adult 1-2	0.152	0.013
EV377799	Beta-ureidopropionase	0.153	0.023
CX145859	Troponin T-3, fast skeletal muscle	0.154	0
CB515179	TCF3 (E2A) fusion partner	0.156	0.383
CA356940	47 kDa heat shock protein-1	0.157	0.08
BX910526	FLJ14655	0.163	0.892
CA361443	Nucleolysin TIAR	0.164	0.789
CU074199	Putative inorganic polyphosphate/ATP-NAD kinase	0.164	0
CA369100	TEL/JAK2 fusion protein	0.165	0.265
CX146291	Cation-transporting ATPase	0.166	0.216
CA348053	Ferritin H-3	0.166	0.016
ES325822	Parvalbumin alpha-3	0.167	0
BX315059	Endothelial leukocyte adhesion molecule 1	0.167	0.059
CX144982	Parvalbumin alpha-1	0.167	0
CA373029	Mitogen-activated protein kinase 9-1	0.168	0.033
BX075760	14-3-3B1	0.169	0.145
CA355602	Bone morphogenetic protein 8A	0.169	0.379
CX149443	GTP cyclohydrolase I feedback regulatory protein	0.17	0.037
CA369192	ATP-binding cassette D3	0.171	0.006
BX865692	Granule cell differentiation protein (myotrophin)	0.172	0.399
CA344615	Complement factor Bf-2	0.172	0.001
CA378413	Platelet-derived growth factor, A chain	0.173	0.17
EG828714	Actin, alpha skeletal 4	0.173	0
CX140100	Troponin C-1, skeletal muscle	0.173	0
EG828714	Actin, alpha skeletal 3	0.174	0
DV199497	Actin, alpha skeletal 5	0.174	0
CT563975	ADP,ATP carrier protein T2	0.175	0.074
CA347626	Hepatitis B virus X interacting protein	0.175	0.015
CA367101	Lymphatic endothelium-specific hyaluronan receptor	0.177	0.005
DW567981	26S protease regulatory subunit 6B-2	0.178	0.373
CU070542	Nck-associated protein 1	0.179	0.184
CA369064	G1/S-specific cyclin D1	0.18	0.179
CA359344	Transposase-32	0.185	0.126
CA362385	Complement factor D	0.185	0.109
EV381335	40S ribosomal protein S14 (PRO2640)	0.187	0.144
CX006326	G2/mitotic-specific cyclin B1	0.189	0.534
CA361990	Transforming growth factor-beta-inducible early growth	0.19	0.087
CA347611	Notch 2	0.19	0.598
CA361395	Leukocyte antigen CD37	0.193	0.007
CR376132	Elongation factor 1-beta (EF-1-beta)	0.195	0.448
BX882542	Ring finger protein 130	0.198	0.047
EG927872	Tyrosine-protein kinase HCK	0.202	0.208
CB492674	Parvalbumin alpha-2	0.203	0
CA380061	Glioma pathogenesis-related protein 1	0.203	0.952
CA386485	Peptidyl-prolyl cis-trans isomerase 2-1	0.204	0.004
CA349943	C-type mannose-binding lectin	0.204	0.263
BX861962	Myosin heavy chain, skeletal, fetal	0.205	0
CA344136	Small inducible cytokine B14 precursor	0.205	0.717
CX724055	Prothymosin alpha	0.205	0
CX146474	F-actin capping protein alpha-1 subunit	0.206	0.267
CU064429	Mitochondrial ribosomal protein L4, isoform a	0.208	0.96
CX144768	60S ribosomal protein L5-1	0.208	0.312
EV380466	Cell division cycle 10	0.214	0
EG823109	Troponin I-1, fast skeletal muscle	0.214	0.022
BX084971	Myosin light chain 2-1	0.217	0
CA365604	Interleukin-1 receptor-associated kinase 4	0.218	0.008
CA368739	BCL2-associated athanogene 1	0.224	0.074
CA346392	Carcinoembryonic cell adhesion molecule 1	0.224	0.098
CA383442	JunDLa	0.228	0.012
CA371809	Suppressor of initiator codon mutations, related sequence	0.232	0.001
CX039152	Echinoderm microtubule-associated protein-like 4	0.232	0.062
EG855563	Retinal pigment epithelium-specific 65 kDa protein	0.232	0.051
CA369101	Phospholipid hydroperoxide glutathione peroxidase B	0.233	0.02
DY738925	CGI-112 protein	0.233	0.113
CA372642	Selectin L-like	0.236	0.073
DW536420	Midkine precursor	0.24	0.478
EL559416	Cytohesin binding protein HE	0.24	0.286
CA361178	IkappaB kinase complex-associated protein-1	0.24	0.003
CU066285	Eukaryotic translation initiation factor 3 subunit 5	0.242	0.747
CF752699	Metallothionein A	0.243	0.001
N/A	Transcription regulator protein BACH1	0.244	0
CA363719	Activin receptor type I	0.245	0.021
BX075059	Cdk inhibitor p21 binding protein	0.245	0.179
CA365318	GWSC6486	0.247	0.02
CA388197	Complement factor H-4	0.249	0.005
CA373659	Mannan-binding lectin serine protease 2-2	0.255	0.564
CA383089	Neutrophil cytosol factor 2	0.255	0.091
CA352520	D-type cyclin-interacting protein 1	0.261	0.001
CA376803	Serine protease-like protein-2	0.262	0.878
CA385082	ADAM 23	0.265	0.22
EG845719	Periostin precursor	0.267	0.02
EL553001	Tissue factor pathway inhibitor 2 precursor	0.267	0.671
CA366558	Steroid hormone receptor ERR2	0.271	0.051
CU063356	Nicotinamide riboside kinase 2	0.272	0.485
CK891976	Splicing factor, arginine/serine-rich 1-2	0.273	0.174
CR364574	RER1 protein	0.273	0.042
BX076717	Histone H2Ax	0.28	0.014
CX153146	Thioredoxin	0.282	0
BX859430	NADH-ubiquinone oxidoreductase 24	0.284	0.279
CA373281	Coproporphyrinogen III oxidase	0.289	0
CX143557	40S ribosomal protein S15-1	0.29	0
CA367172	Cyclic-AMP-dependent transcription factor ATF-6 alpha	0.29	0.064
CA362042	Transposase-38	0.293	0.059
CA387513	Connective tissue growth factor	0.298	0.252
CX139138	Cysteine-rich protein 1	0.299	0.426
CA363567	Lysyl oxidase homolog 3	0.303	0.038
CA365366	Histone deacetylase 9	0.307	0
CA347041	Cathepsin D-1	0.308	0.336
CA365937	Bifunctional polynucleotide phosphatase/kinase	0.31	0.01
CX026066	Na/K ATPase alpha subunit-1	0.316	0
CA369467	5-lipoxygenase activating protein	0.321	0.166
CA359966	UDP-glucuronosyltransferase 2B17 precursor	0.323	0.002
CX030726	Histone H33-2	0.323	0.073
CA355095	Cysteine-rich, angiogenic inducer 61	0.337	0
CX139621	Transmembrane 4 superfamily member 4	0.34	0.002
CA359162	Signal transducer and activator of transcription 4	0.342	0.044
CA374030	Peroxiredoxin 5, mitochondrial	0.342	0.031
CU063628	Proteasome subunit alpha type 7-1	0.348	0.012
CA363746	Sorcin	0.364	0.011
N/A	Heat shock 70 kDa protein 1	0.369	0.002
CT565130	NADH dehydrogenase subunit 2	0.372	0
BX074486	Heat shock protein HSP 90-beta-2	0.377	0.02
CA369202	Growth arrest and DNA-damage-inducible GADD45 b	0.381	0
DY734542	Sp1 transcriptional activation factor	0.4	0.192
BX299653	PRPF39 protein	0.434	0.136
CX038032	G1/S-specific cyclin E1	0.441	0.024
BX076465	Heat shock protein 75 kDa-2	0.504	0
BX083102	Translin	0.524	0.004
CU075994	Ring finger protein 10	0.528	0.058
CA345780	Lysozyme g-2	0.53	0.029
CX724354	60S ribosomal protein L7a-2	0.538	0
CF752164	Beta actin-1	0.546	0.043
DY737056	Transposase-1	0.558	0.001
CA365306	Complement component C3-3-1	0.568	0
EV382433	ATP-binding cassette sub-family E member 1	0.694	0.806
Supplementary Table S9: Total genes (no filtering) of original study (GSE47141) obtained from two-collors microarray (gene list provided by the authors and available in the publication). These genes come from evaluation of white muscle of Oncorhynchus mykiss submmited to exercise and carbohydate diet. In the second column are the gene names and in the third and fourth columns are the Log2 ER (Exp…

## Sheet: DEGs Genes White Muscle
Upregulated genes					Downregulated genes
Clone name	Gene ID	Log2 ER	p-value		Clone name	Gene ID	Log2 ER	p-value
Multidrug resistance protein 3-1	abcb4	68	49		Catalase-1	cat	-164	49
CCAAT/enhancer binding protein beta	cebpb	135	44		Alpha-1-microglobulin\/bikunin-2	ambp	-96	48
Signal transducer and activator of transcription 4	stat4	342	44		Protein kinase N1	pkn1	-83	47
Beta actin-1	actb	546	43		Adrenal gland protein AD-002	cwc15	-233	45
RER1 protein	rer1	273	42		Neuroglycan C	cspg5	-187	45
Troponin T-1, fast skeletal muscle	tnnt3	104	41		60S ribosomal protein L18	rpl18	-144	44
60S ribosomal protein L32-1	rpl32	60	39		CYR61 protein	ccn1	-144	44
CD97	adgre5	99	39		Membrane-type mosaic serine protease	tmprss13	-116	44
Lysyl oxidase homolog 3	loxl3	303	38		Cytochrome c oxidase subunit I-1	mt-co1	-85	43
GTP cyclohydrolase I feedback regulatory protein	gchfr	170	37		Mannosidase alpha	man1a1	-90	40
Beta-galactosidase-related protein	ankzf1	59	33		CD9-like	cd9	-137	39
Mitogen-activated protein kinase 9-1	mapk9	168	33		Succinate dehydrogenase [ubiquinone] mitochondrial	sdhb	-98	38
Sodium/bile acid cotransporter	slc10a1	70	31		NAD-dependent deacetylase sirtuin 5	sirt5	-108	37
G2/mitotic-specific cyclin B2	ccnb2	124	31		Cathepsin D	ctsd	-157	34
Peroxiredoxin 5, mitochondrial	prdx5	342	31		Splicing factor arginine/serine-rich 11	srsf11	-152	34
G1/S-specific cyclin D2	ccnd2	36	29		Cytokine receptor common gamma chain	il2rg	-164	33
Lysozyme g-2	lalba	530	29		26S proteasome non-ATPase regulatory subunit 14	psmd14	-64	33
28S ribosomal protein S16, mitochondrial precursor	mrps16	68	26		Heat shock cognate 70 kDa	hspa8	-70	32
Mitogen-activated protein kinase 14b	mapk14a	98	25		Histone deacetylase 1	hdac1	-179	31
Hyperosmotic protein 21	shop21	110	25		Properdin	cfp	-91	31
Complement component C9	c9	127	25		Ribosomal protein S12	rps12	-68	30
G1/S-specific cyclin E1	ccne1	441	24		Transport-associated protein	tap1	-91	30
Receptor-interacting serine/threonine-protein kinase 2	ripk2	104	23		BCL2/adenovirus E1B 19-kDa protein-interacting protein 2	bnip2	-61	30
Cytochrome P450 4F3	cyp4f3	131	23		40S ribosomal protein S5	rps5	-225	28
Beta-ureidopropionase	upb1	153	23		X-linked interleukin-1 receptor accessory 2	il1rapl2	-110	28
ReO_6-4	ReO_6	55	22		Matrix metalloproteinase 9-2	mmp9	-73	27
Troponin I-1, fast skeletal muscle	tnni2	214	22		Ig kappa chain V-IV region B17-2	igkv4-1	-50	26
Telomerase-binding protein p23-1	ptges3	105	21		Frizzled 8 precursor	fzd8	-123	24
Ig kappa chain V-IV region B17-1	igkv4-1	116	21		Coatomer beta subunit	copb1	-368	23
Activin receptor type I	acvr1	245	21		Matrix metalloproteinase-9	mmp9	-86	23
UDP-glucose 4-epimerase	gale	47	20		Mitogen-activated protein kinase 9-2	mapk9	-130	22
Periostin precursor	postn	267	20		Serine protease EOS	prss33	-101	22
Heat shock protein HSP 90-beta-2	hsp90ab1	377	20		HCF-binding transcription factor Zhangfei	crebzf	-212	21
GWSC6486	pdzd11	247	20		DnaJ homolog subfamily C member 5	dnajc5	-175	20
Phospholipid hydroperoxide glutathione peroxidase B	gpx4b	233	20		Proteasome subunit beta type 9 precursor	psmb9	-147	20
Over-expressed breast tumor protein-like	tomm6	95	18		Inhibitor of apoptosis protein 3	xiap	-176	19
Ectonucleotide pyrophosphatase/phosphodiesterase 1	enpp1	111	18		Ribosomal protein L35-2	rpl35	-45	19
Ferritin H-3	fth1	166	16		Nucleolar protein Nop56-2	nop56	-66	18
Hepatitis B virus X interacting protein	lamtor5	175	15		Basolateral Na-K-Cl symporter	slc12a2	-166	16
Fibromodulin	fmod	102	15		Glyoxylate reductase/hydroxypyruvate reductase	grhpr	-276	15
Histone H2Ax	h2ax	280	14		Heterogenous nuclear ribonucleoprotein U	hnrnpu	-195	15
Myosin heavy chain, skeletal, adult 1-2	myh1	152	13		Glutathione peroxidase 4	gpx4	-167	15
CC chemokine SCYA106	ccl19a.1	114	13		Caspase 2	casp2	-65	15
JunDLa	jund	228	12		Transcription elongation factor A protein 1	tcea1	-90	14
Proteasome subunit alpha type 7-1	psma7	348	12		Chemokine receptor-like 1	cmklr1	-187	12
Sorcin	sri	364	11		C-terminal binding protein 1	ctbp1	-151	12
Bifunctional polynucleotide phosphatase/kinase	pnkp	310	10		Alpha-2,8-sialyltransferase 8F	st8sia6	-52	12
Troponin I-3, fast skeletal muscle	tnni2	62	9		Pyrin-2	mefv	-151	11
Allograft inflammatory factor-1	aif1	76	9		Superoxide dismutase [Cu-Zn]	sod1	-149	11
Glyceraldehyde-3-phosphate dehydrogenase-1	gapdh	98	9		40S ribosomal protein S30	fau	-382	10
Calmodulin-2	calm	101	8		Tubulin alpha-ubiquitous chain	tuba1b	-141	10
Interleukin-1 receptor-associated kinase 4	irak4	218	8		Glucose-6-phosphate isomerase-1	gpi	-76	10
Elongation factor 1-beta (EF-1-beta)	eef1b2	193	7		Alpha-globin I-2	hba1	-54	10
Heterogeneous nuclear ribonucleoprotein A1-1	hnrnpa1	44	6		40S ribosomal protein S15-2	rps15	-157	9
Beta enolase-3	eno3	59	6		Caspase recruitment domain protein 4	nod1	-128	9
ATP-binding cassette D3	abcd3	171	6		Arsenite resistance protein 2	srrt	-125	9
Acidic leucine-rich nuclear phosphoprotein 32 A-2	anp32a	97	5		CD45	ptprc	-277	8
Lymphatic endothelium-specific hyaluronan receptor	lyve1	177	5		Unc-13 homolog C	unc13c	-165	8
Complement factor H-4	cfhr4	249	5		Tyrosine-protein kinase Jak1-1	jak1	-285	7
NADH-ubiquinone oxidoreductase 15 kDa subunit	ndufs5	41	4		Selenide water dikinase 2-1	sephs2	-147	7
Translin	tsn	524	4		Hypoxia-inducible factor 1 alpha-2	hif1a	-70	7
Peptidyl-prolyl cis-trans isomerase 2-1	fkbp2	204	4		Very-long-chain acyl-CoA synthetase	slc27a2	-237	6
Calmodulin-1	calm	93	3		Toll-like receptor 3 -1	tlr3	-218	6
Ornithine decarboxylase antizyme-1	oaz2	121	3		Metallothionein-IL	mt1l	-54	6
Aldehyde dehydrogenase 1A1	aldh1a1	149	3		Splicing factor, arginine/serine-rich 12-2	srsf12	-39	6
IkappaB kinase complex-associated protein-1	elp1	240	3		CD9	cd9	-147	5
TATA-binding protein associated factor 2N	taf15	72	2		Rab GDP dissociation inhibitor beta	gdi2	-86	5
Nonhistone chromosomal protein HMG-17	hmgn2	97	2		Estrogen-responsive B box protein	trim16	-208	4
Collagen alpha 1(V) chain precursor	col5a1	120	2		Cytochrome c oxidase subunit VIIa-related	cox7a2l	-178	4
Complement factor B/C2-B	bfc2-b	122	2		Coatomer epsilon subunit 1	cope	-138	4
Tapasin-2	tapbp	129	2		Bromodomain adjacent to zinc finger domain 2B	baz2b	-48	4
Actin, alpha skeletal 2	actn2	148	2		Regulator of G-protein signaling 1-2	rgs1	-338	3
UDP-glucuronosyltransferase 2B17 precursor	ugt2b17	323	2		Transcription factor-like protein MRG15	morf4l1	-258	3
Transmembrane 4 superfamily member 4	tm4sf4	340	2		Sphingosine 1-phosphate receptor Edg-3	s1pr4	-211	3
Heat shock 70 kDa protein 1	hspa1a	369	2		C3a anaphylatoxin chemotactic receptor	c3ar1	-177	3
MAPK/ERK kinase kinase 6	mapk6	59	1		AD024	spc25	-135	3
T-complex protein 1, alpha subunit	tcp1	62	1		Adenosine kinase 2	adk	-302	2
60S ribosomal protein L17	rpl17	66	1		60 kDa heat shock protein-2	hspd1	-273	2
Matrix metalloproteinase-13	mmp13	138	1		60S ribosomal protein L5-2	rpl5	-142	2
Metallothionein A	mta	243	1		Cytochrome B-245 heavy chain-2	cybb	-75	2
D-type cyclin-interacting protein 1	ccndbp1	261	1		Apoptosis response zinc finger protein	dpf2	-185	2
Complement factor Bf-2	cfb	172	1		Cytokeratin 17-1	krt17	-368	1
Suppressor of initiator codon mutations, related sequence	eif1	232	1		PDZ and LIM domain protein 1	pdlim1	-307	1
Tubulin alpha-3 chain	tuba3	57	0		Deoxyribonuclease II-1	dnase2	-252	1
PEST-containing nuclear protein	pcnp	58	0		Ubiquitin ligase protein CHFR	chfr	-221	1
60S acidic ribosomal protein P0	rplp0	61	0		MHC class II regulatory factor RFX1	rfx1	-206	1
Creatine kinase, M-3	ckmb	67	0		CD63	cd63	-195	1
Tyrosyl-tRNA synthetase	yars1	67	0		Complement receptor 1-1	cr1	-194	1
Cytochrome c oxidase subunit II	mt-co2	75	0		ADP,ATP carrier protein 3	slc25a6	-169	1
Putative pre-mRNA splicing factor RNA helicase	dhx16	79	0		Cullin homolog 1	cul1	-157	1
40S ribosomal protein S11	rps11	91	0		Thioredoxin-like protein 1	txnl1	-155	1
Cytochrome c-2	cycs	93	0		Baculoviral IAP repeat-containing protein 2	birc2	-152	1
Myosin light chain 2-2	myl2	96	0		Acid ceramidase precursor	asah1	-142	1
Troponin I-4, fast skeletal muscle	tnni2	102	0		Protein kinase C, alpha type	prkca	-135	1
Myosin heavy chain, cardiac muscle beta isoform	myh7	103	0		Inhibitor of apoptosis protein 2	birc2	-130	1
Creatine kinase, M-1	ckm	116	0		GRB2-related adaptor protein 2	grap2	-122	1
60S ribosomal protein L39	rpl39	120	0		TNF receptor associated factor 3	traf3	-122	1
Acidic leucine-rich nuclear phosphoprotein 32 A-1	anp32a	125	0		T-cell lymphoma associated antigen se33-1	znf638	-121	1
Myosin light chain 1, skeletal muscle isoform	myl1	127	0		94 kDa glucose-regulated protein	hsp90b1	-103	1
Plasminogen precursor-1	plg	128	0		Ubiquitin and ribosomal protein S27a-1	rps27a	-94	1
Creatine kinase, M-2	ckm	130	0		SEC13-related protein	sec13	-91	1
Troponin T-2, fast skeletal muscle	tnnt3	135	0		Connexin 43	gja1	-86	1
Sarcoplasmic/endoplasmic reticulum calcium ATPase 2	atp2a2	136	0		E-box binding protein 1	tcf12	-81	1
Glyceraldehyde-3-phosphate dehydrogenase-3	gapdh	140	0		NADH dehydrogenase subunit 4	mt-nd4	-43	1
Tropomyosin alpha 3 chain-1	tpm3	144	0		Tumor necrosis factor receptor superfamily member 11B	tnfrsf11b	-363	0
Putative inorganic polyphosphate/ATP-NAD kinase	gadd45	164	0		Complement factor MASP-3	masp2	-337	0
Troponin T-3, fast skeletal muscle	tnnt3	154	0		ATP synthase beta chain-2	atp5f1b	-320	0
Parvalbumin alpha-3	pvalb	167	0		Transferrin	tf	-308	0
Parvalbumin alpha-1	pvalb	167	0		Huntingtin	htt	-294	0
Troponin C-1, skeletal muscle	tnnc1	173	0		Glucose-6-phosphate isomerase-2	gpi	-294	0
Actin, alpha skeletal 3	actn3	174	0		Annexin 5	anxa5	-291	0
Parvalbumin alpha-2	pvalb	203	0		Lysozyme g-3	lyg	-282	0
Myosin heavy chain, skeletal, fetal	myh8	205	0		Phosphatidylethanolamine N-methyltransferase, isoform	pemt	-270	0
Prothymosin alpha	ptma	205	0		Hemoglobin beta chain	hbb	-262	0
Cell division cycle 10	septin7	214	0		Hypoxanthine-guanine phosphoribosyltransferase	hprt1	-250	0
Myosin light chain 2-1	myl2	217	0		Lymphocyte pore forming protein	prf1	-243	0
Transcription regulator protein BACH1	bach1	244	0		T-complex protein 1, gamma subunit	cct3	-241	0
Thioredoxin	txn	282	0		Microsomal glutathione S-transferase 3	mgst3	-233	0
Coproporphyrinogen III oxidase	cpox	289	0		Heat shock protein HSP 90-beta-1	hsp90ab2p	-231	0
40S ribosomal protein S15-1	rps15	290	0		Serine/threonine-protein kinase 25	stk25	-214	0
Histone deacetylase 9	hdac9	307	0		Macrophage receptor MARCO	marco	-200	0
Na/K ATPase alpha subunit-1	atp1a1	316	0		Prosaposin	psap	-200	0
Cysteine-rich, angiogenic inducer 61	ccn1	337	0		Axonal transporter of synaptic vesicles	kif1a	-181	0
NADH dehydrogenase subunit 2	mt-nd2	372	0		Early growth response protein 2	egr2	-173	0
Heat shock protein 75 kDa-2	trap1	504	0		Glutathione S-transferase theta 1	gstt1	-168	0
60S ribosomal protein L7a-2	rpl7a	538	0		Elongation factor 1-beta	eef1b2	-168	0
Complement component C3-3-1	c3	568	0		60S ribosomal protein L10-1	rpl10	-166	0
Glyceraldehyde-3-phosphate dehydrogenase-2	gapdh	66	0		Programmed cell death 10	pdcd10	-166	0
Putative inorganic polyphosphate/ATP-NAD kinase	nadk	164	0		Glycogen phosphorylase-1	pygm	-162	0
Actin, alpha skeletal 4	acta1	173	0		Cellular nucleic acid binding protein	cnbp	-157	0
Actin, alpha skeletal 5	acta1	174	0		Cytochrome c oxidase subunit I-2	mt-co1	-156	0
Growth arrest and DNA-damage-inducible GADD45 b	gadd45b	381	0		Unc-112 related protein 2	fermt3	-152	0
Cyclophilin-3	ppia	123	0		Cyclin G1	ccng1	-150	0
					Nebulin-2	neb	-149	0
					Membrane copper amine oxidase	aoc3	-141	0
					Serine/arginine repetitive matrix 1	srrm1	-140	0
					Stanniocalcin-1	stc1	-140	0
					Peroxiredoxin 6	prdx6	-139	0
					Tumor necrosis factor receptor-2	tnf	-138	0
					Similar to rRNA (Vangl2)	vangl2	-129	0
					Tyrosine-protein kinase BTK	btk	-127	0
					Ribosomal protein L13	rpl13	-127	0
					Cytochrome c oxidase subunit III-4	mt-co3	-117	0
					Nuclease sensitive element binding protein 1-1	ybx1	-114	0
					Ependymin related protein-1	epdr1	-110	0
					Apolipoprotein E-2	apoe	-99	0
					Elongation factor 1-alpha 2	eef1a2	-87	0
					Ribosomal protein L35-1	rpl35	-78	0
					NADH dehydrogenase subunit 5-1	mt-nd5	-54	0
					40S ribosomal protein S20	rps20	-47	0
					CD2 binding protein 1-2	pstpip1	-195	0
					T-cell, immune regulator 1, isoform a	tcirg1	-108	0
					Tumour necrosis factor receptor	cd40	-209	0
					MHC class I heavy chain-like	hla-a	-136	0
					Cyclophilin-1	ppie	-66	0
Supplementary Table S9: Upregulated and downregulated genes obtained from original study (GSE47141) and selected considering p < 0.05 for the treatment (exercise and carbohydate diet) in white muscle of Oncorhynchus mykiss.

## Sheet: Final Gene List (White+Red)
Upregulated genes (red and white muscle)	Downregulated genes (red and white muscle)
rpl36al	btk
rps27a	pparg
atp5f1b	tnfrsf11b
tpm3	map3k1
tnnt3	atf6
rpl32	txlna
hmgb2	clec4m
psap	pnkp
hla-e	cd22
ndufa8	tcea1
eef1a3	birc2
mrpl1	fkbp9
rpl37	ccl19a.1
cyp2f1	cd9
ybx1	hpx
yars1	cbx4
rpl35	mpst
ckmt2	tnfsf13b
eno3	nr4a2
eif4a1	ccl1
h1-0	mdk
znf706	hsp90aa1
ampd1	mmp9
dhx16	akap9
rpl35a	herpud1
rps21	fcer1g
rpl18a	tcf12
sqstm1	rfx1
atp2a2	sema7a
rpl14	mapk6
myl2	sesn1
plg	hnrnpu
rpl10	pcnp
ccnd2	tnfrsf9
actn3	bag4
hba1	tnfrsf21
tnni2	ifi30
actb	upf1
rpl23	ReO_6
rps20	tlr1
rplp2	tnfrsf14
gapdh	prkca
hbb	ppox
eef1b2	mbp
actn2	pak2
rps12	cope
eif1b	socs5
acta1	vangl2
ywhae	nectin1
tomm6	dgkd
mt1l	enpp1
rps11	sf3b1
rpl17	ifrd2
rps9	apoe
rps6	alox5
rpl6	gja1
btg1	mbtps2
rpl37a	st8sia6
masp2	mt-nd5
rpl13	sell
myl1	marco
hapln2	hmox1a
cytb	nlrp12
tnnc1	fabp1
rpl39	ppm1d
rpl18	ppia
rps15	myh1
pvalb	nme4
hnrnpa0	batf
ptma	grap2
pvab	tnf
abcb4	srsf12
cebpb	myh7
stat4	alox5ap
rer1	c3ar1
adgre5	irf4
loxl3	stc1
gchfr	bach1
mapk9	cndp2
ccnb2	cat
prdx5	ambp
lalba	pkn1
mrps16	cwc15
mapk14a	cspg5
shop21	rpl18
c9	ccn1
ccne1	tmprss13
ripk2	mt-co1
cyp4f3	man1a1
ReO_6	sdhb
ptges3	sirt5
igkv4-1	ctsd
acvr1	srsf11
gale	il2rg
postn	psmd14
hsp90ab1	hspa8
pdzd11	hdac1
gpx4b	cfp
enpp1	rps12
fth1	tap1
lamtor5	bnip2
fmod	rps5
h2ax	il1rapl2
ccl19a.1	igkv4-1
jund	fzd8
psma7	copb1
pnkp	mapk9
aif1	prss33
calm	crebzf
irak4	dnajc5
hnrnpa1	psmb9
abcd3	xiap
anp32a	rpl35
lyve1	nop56
cfhr4	slc12a2
ndufs5	grhpr
fkbp2	gpx4
oaz2	casp2
elp1	cmklr1
taf15	ctbp1
col5a1	mefv
bfc2-b	sod1
tapbp	fau
ugt2b17	tuba1b
tm4sf4	gpi
hspa1a	hba1
mapk6	rps15
tcp1	nod1
mmp13	srrt
mta	ptprc
ccndbp1	unc13c
cfb	jak1
eif1	sephs2
tuba3	hif1a
pcnp	slc27a2
rplp0	tlr3
ckmb	mt1l
myh7	gdi2
gadd45	trim16
myh8	cox7a2l
bach1	baz2b
txn	rgs1
cpox	morf4l1
hdac9	s1pr4
ccn1	spc25
mt-nd2	adk
trap1	hspd1
rpl7a	rpl5
c3	cybb
nadk	dpf2
gadd45b	krt17
ppia	pdlim1
	dnase2
	chfr
	cd63
	cr1
	slc25a6
	cul1
	txnl1
	asah1
	traf3
	znf638
	hsp90b1
	rps27a
	sec13
	mt-nd4
	masp2
	atp5f1b
	tf
	htt
	anxa5
	lyg
	pemt
	hbb
	hprt1
	prf1
	cct3
	mgst3
	hsp90ab2p
	stk25
	psap
	kif1a
	egr2
	gstt1
	eef1b2
	rpl10
	pdcd10
	pygm
	cnbp
	fermt3
	ccng1
	neb
	aoc3
	srrm1
	prdx6
	rpl13
	mt-co3
	ybx1
	epdr1
	eef1a2
	rps20
	pstpip1
	tcirg1
	cd40
	hla-a
	ppie
Supplementary Table S9: Final list containing up and downregulated genes of the red and white muscle of Oncorhynchus mykiss.
